# Supplementary material for: Transcriptional and epigenetic responses to mating and aging in Drosophila melanogaster
Source: BMC Genomics. 2014 Oct 23;15(1):927. doi: 10.1186/1471-2164-15-927 (PMC4221674; doi:10.1186/1471-2164-15-927)
Supplement: Supplementary file 1 — Additional file 1: Differences in gene expression levels. Table S1. Differences in gene expression levels between young and aged female flies. Table S2. Differences in gene expression levels between virgin and mated female flies. (XLSX 119 KB) [file 12864_2014_6621_MOESM1_ESM.xlsx]

## Sheet: Table S1 (a) and (b)
						Comparison Between Young and Aged Flies		Comparison Between Young and Aged Virgin Flies		Comparison Between Young and Aged Mated Flies
Chromosome	Start	End	FBgn ID	Gene Symbol	Gene Name	Mean Difference	FDR	Mean Difference	FDR	Mean Difference	FDR
2L	396594	402198	FBgn0031251	CG4213	-	-2.99324	1	-1.24075	1	-4.57109	0.000801
2L	779172	779655	FBgn0031277	CG13947	-	-12.1208	1	8.5545	1	-36.4432	0.0365
2L	898643	901316	FBgn0002563	Lsp1beta	Larval serum protein 1 beta	0.09437	1	-0.90474	1	1.16333	0.0451
2L	1492294	1493645	FBgn0051928	CG31928	-	-1.9946	1	5.41606	0.0145	-10.0121	0.057
2L	1497253	1500760	FBgn0051661	CG31661	-	-1.10862	1	5.83317	0.00298	-8.21796	0.115
2L	2192490	2197912	FBgn0085201	CG34172	-	-151.166	0.000758	-121.081	0.00156	-185.002	2.95e-06
2L	2251571	2252341	FBgn0042186	CG17239	-	-5.7463	1	5.60577	0.86	-17.3573	0.00687
2L	2285162	2286873	FBgn0051681	CG31681	-	-10.5407	1	-0.8392	1	-20.4093	0.000174
2L	2370151	2371524	FBgn0031417	CG3597	-	-11.9691	1	-1.9549	1	-23.5352	1.4e-05
2L	3016590	3018308	FBgn0031489	CG17224	-	17.754	0.346	21.0851	0.00749	14.0543	0.0618
2L	3697241	3697872	FBgn0031562	CG3604	-	8.67255	0.285	9.8862	0.00615	7.54835	0.00798
2L	4324531	4331837	FBgn0028482	CG16857	-	-3.7482	1	-1.96229	1	-5.84702	0.00253
2L	4949940	4950763	FBgn0031653	Jon25Biii	Jonah 25Biii	-170.749	1	-17.113	1	-352.498	0.00205
2L	4952252	4953136	FBgn0031654	Jon25Bii	Jonah 25Bii	-179.963	1.82e-05	-71.1876	0.000804	-307.93	0
2L	4954278	4955144	FBgn0020906	Jon25Bi	Jonah 25Bi	-229.721	0.0837	-88.777	0.747	-397.076	7.75e-10
2L	5012143	5028191	FBgn0016075	vkg	viking	-10.0564	1	-7.1723	0.791	-13.4468	0.00265
2L	5327974	5328879	FBgn0031700	CG14022	-	-30.677	6.97e-06	-19.0554	0.00189	-41.664	1.48e-10
2L	5958004	5958631	FBgn0086266	Vm26Ac	Vitelline membrane 26Aac	-0.7441	1	9.96495	0.0325	-12.4944	0.805
2L	5959595	5960340	FBgn0003979	Vm26Aa	Vitelline membrane 26Aa	80.68	1	137.896	0.00387	20.874	1
2L	6067667	6068635	FBgn0031775	CG9150	-	1.9978	0.379	1.66232	0.0293	2.20602	0.0229
2L	6557799	6559308	FBgn0031830	CoVb	Cytochrome c oxidase subunit Vb	-90.354	1	-54.937	1	-116.762	0.0455
2L	6789762	6798862	FBgn0015777	nrv2	nervana 2	-12.1155	1	-5.1803	1	-18.1486	0.0186
2L	7423727	7426201	FBgn0264439	CR43857	-	8.4251	1	15.2809	0.0129	1.4739	1
2L	7752167	7753156	FBgn0031942	CG7203	-	-6.33373	0.000767	-6.62318	2.03e-06	-6.97982	0.000104
2L	7775803	7778027	FBgn0020880	CG7179	-	0.200476	1	0.347331	0.0152	0.059245	1
2L	7780084	7781415	FBgn0003961	Uro	Urate oxidase	4.9285	1	17.1469	2.01e-05	-8.8383	1
2L	8352186	8355172	FBgn0051901	Mur29B	Mucin related 29B	32.4991	0.000108	38.4857	5.63e-08	29.3709	8.01e-07
2L	8394445	8395122	FBgn0040958	Peritrophin-15b	Peritrophin-15b	4.2323	1	22.06	0.00282	-15.1156	1
2L	8765360	8768708	FBgn0032066	CG9463	-	-11.8326	0.425	-10.6681	0.106	-12.7599	0.0132
2L	8769174	8772344	FBgn0032067	CG9465	-	-2.56663	0.339	-3.17499	0.00296	-1.92776	0.475
2L	8772947	8776257	FBgn0032068	CG9466	-	-32.7925	0.138	-38.95	0.000273	-25.592	0.0616
2L	8777660	8781251	FBgn0032069	CG9468	-	-36.4409	1	-47.3051	0.00346	-26.5828	1
2L	9545810	9547424	FBgn0032127	CG13114	-	4.7713	1	19.9372	0.00229	-11.8003	1
2L	9589457	9598312	FBgn0032131	CG3841	-	-5.58109	1	-2.65784	1	-8.63256	0.0138
2L	9769066	9770996	FBgn0032144	CG17633	-	-75.096	1	-28.4797	1	-129.457	6.03e-05
2L	10695208	10698024	FBgn0032286	CG7300	-	-5.945	1	-2.4733	1	-9.9911	0.0156
2L	11156144	11203544	FBgn0014076	Vm32E	Vitelline membrane 32E	-4.474	1	114.889	0.0157	-121.666	0.477
2L	11944140	11946756	FBgn0005664	Cry	Crystallin	1.30037	0.331	1.48794	0.00802	1.07207	0.0181
2L	13000764	13004142	FBgn0265262	Vha68-1	Vacuolar H[+] ATPase 68kD subunit 1	-5.07072	1	-3.16497	1	-7.09494	0.00575
2L	13240132	13241763	FBgn0032494	CG5945	-	-34.1017	1	-15.1924	1	-51.378	0.00869
2L	13821247	13823979	FBgn0000153	b	black	-5.78261	1	-2.88531	1	-9.25054	0.00348
2L	14163507	14180681	FBgn0263038	CG43333	-	0.75195	1	1.41031	0.00909	0.0596	1
2L	14737096	14737766	FBgn0028537	CG31775	-	-4.15839	0.534	-0.015901	1	-8.6665	0.00291
2L	14741167	14741837	FBgn0260954	CG42586	-	-4.15839	0.534	-0.015901	1	-8.6665	0.00291
2L	14743252	14743859	FBgn0085195	CG34166	-	202.785	0.318	184.117	0.175	206.395	0.000814
2L	15285011	15285930	FBgn0028853	CG15263	-	1.47317	1	0.76555	1	2.46011	0.0015
2L	15610731	15611969	FBgn0028950	CG15255	-	-29.5899	1	-8.1203	1	-52.3141	0.00563
2L	15613947	15614824	FBgn0028949	CG15254	-	-2.45718	0.961	-0.950692	0.888	-4.05631	0.019
2L	15628683	15629552	FBgn0028945	CG7631	-	-7.47559	1	-1.76627	1	-13.6552	0.0279
2L	16869417	16878304	FBgn0051781	CR31781	-	-28.057	1	-16.9413	1	-36.8627	0.00653
2L	17452831	17458775	FBgn0032638	CG6639	-	4.96833	0.00146	4.67301	5.08e-07	4.85125	5.14e-08
2L	18078268	18081187	FBgn0000120	Arr1	Arrestin 1	-71.986	1	-38.827	1	-109.457	7.27e-05
2L	18081629	18083608	FBgn0002939	ninaD	neither inactivation nor afterpotential D	-4.97945	0.00121	-8.17911	4.77e-08	-1.32295	1
2L	19110158	19114110	FBgn0000075	amd	alpha methyl dopa-resistant	0.46343	1	2.49261	0.0303	-1.79202	1
2L	19400780	19430270	FBgn0053532	lectin-37Da	lectin-37Da	82.1528	1	86.1314	0.0677	79.1315	2.41e-06
2L	19484929	19486532	FBgn0032788	CG13084	-	-3.468	1	15.0412	0.0189	-24.8544	0.182
2L	19487489	19490104	FBgn0032789	CG13083	-	-3.6521	1	31.7148	0.0128	-46.312	0.227
2L	20255987	20257035	FBgn0259998	CG17571	-	-38.311	1	16.1791	1	-103.001	0.0127
2L	21221293	21231718	FBgn0026577	CG8677	-	2.205	1	-1.9989	1	7.69567	0.0369
2R	952741	957715	FBgn0013348	TpnC41C	Troponin C at 41C	-23.1039	0.000979	-17.256	0.0292	-29.5069	4.3e-07
2R	1355576	1437088	FBgn0033027	TpnC4	Troponin C isoform 4	-51.4653	2.58e-07	-43.0931	0.0137	-56.5641	0
2R	2061188	2062936	FBgn0033065	Cyp6w1	Cyp6w1	14.2617	0.426	20.2541	8.85e-06	8.0343	1
2R	2067230	2067873	FBgn0040502	CG8343	-	-43.8152	2.22e-06	-44.8691	1.29e-07	-42.6797	1.03e-07
2R	2068430	2069131	FBgn0033067	CG11211	-	-9.67626	0.000515	-10.8245	3.72e-06	-8.03892	0.000117
2R	2715862	2726432	FBgn0085244	CG34215	-	30.3314	0.489	31.9418	0.0721	28.6525	0.00201
2R	2922631	2926555	FBgn0033130	Tsp42Ei	Tetraspanin 42Ei	7.00692	1	9.59497	0.0291	5.4169	0.613
2R	2927643	2932215	FBgn0033132	Tsp42Ej	Tetraspanin 42Ej	-5.85843	1	-2.36548	1	-9.88223	0.0373
2R	4334973	4339404	FBgn0002570	Mal-A1	Maltase A1	143.513	1	87.295	1	205.929	1.17e-07
2R	4346328	4348389	FBgn0033294	Mal-A4	Maltase A4	13.1095	0.346	12.5014	0.451	13.8516	9.69e-07
2R	4352674	4354701	FBgn0050360	Mal-A6	Maltase A6	80.439	0.914	56.864	1	105.257	0
2R	4357053	4359154	FBgn0033296	Mal-A7	Maltase A7	11.5732	1	-13.5924	1	39.4788	0
2R	4359473	4419799	FBgn0033297	Mal-A8	Maltase A8	11.7596	1	-4.2348	1	30.6952	6.18e-13
2R	4578954	4579856	FBgn0001285	Jon44E	Jonah 44E	-4.36616	0.885	-2.31254	0.676	-6.69562	0.019
2R	4597267	4597825	FBgn0043576	PGRP-SC1a	PGRP-SC1a	-27.2871	1	1.936	1	-62.2525	0.003
2R	4600948	4601587	FBgn0033327	PGRP-SC1b	PGRP-SC1b	-19.6262	1	-0.9062	1	-42.072	0.00585
2R	4604471	4605026	FBgn0043575	PGRP-SC2	PGRP-SC2	74.8074	0.261	94.5689	0.000267	54.109	0.247
2R	4929765	4932329	FBgn0033367	proPO45	prophenoloxidase 45	-14.1923	0	-12.962	0	-16.5099	6.18e-13
2R	4966231	4969879	FBgn0025709	CG8083	-	-5.96331	1	1.28996	1	-13.7542	9.07e-05
2R	7126998	7127619	FBgn0033592	CG13215	-	2.551	1	2.67365	0.00185	2.40265	0.688
2R	7129249	7129700	FBgn0033593	Listericin	Listericin	48.7335	0.259	35.7368	0.0865	57.7144	0.00121
2R	7135630	7136117	FBgn0085256	CG34227	-	38.1894	0.00234	16.2174	0.255	59.456	0
2R	7165460	7165946	FBgn0086519	Cpr47Eg	Cuticular protein 47Eg	-2.75723	0.378	-0.103029	1	-5.62461	0.00323
2R	7226690	7227637	FBgn0011556	zetaTry	zetaTrypsin	-12.5955	0.144	-7.71353	0.183	-18.8099	0.000781
2R	7229218	7230265	FBgn0011555	thetaTry	thetaTrypsin	-55.7105	0.67	-4.9047	1	-111.884	9.04e-07
2R	7232741	7233571	FBgn0010425	epsilonTry	epsilonTrypsin	-114.75	1	2.953	1	-251.434	0.000628
2R	7236565	7237375	FBgn0010359	gammaTry	gammaTrypsin	-16.8328	1	4.0714	1	-41.3935	0.00387
2R	7238315	7239126	FBgn0050031	CG30031	-	-16.8197	1	4.0516	1	-41.3481	0.00387
2R	7241068	7241878	FBgn0050025	CG30025	-	-26.6081	1	5.9704	1	-63.9754	0.00125
2R	7242823	7243998	FBgn0010358	deltaTry	deltaTrypsin	-17.7351	1	4.9155	1	-44.4336	0.00409
2R	7296080	7296944	FBgn0050026	CG30026	-	7.32445	0.428	7.22584	0.0257	7.23499	0.001
2R	8259098	8278430	FBgn0050042	Cpr49Ab	Cuticular protein 49Ab	-26.6686	1	-18.315	1	-37.129	0.00619
2R	8289719	8292620	FBgn0033728	Cpr49Ae	Cuticular protein 49Ae	-6.28598	0.00097	-6.15969	2.07e-05	-5.97878	0.000266
2R	8528194	8535729	FBgn0033760	CG8785	-	-6.4065	1	1.3272	1	-15.0389	0.0291
2R	8934237	8934793	FBgn0033788	CG13323	-	154.911	0.00837	185.012	4.46e-05	124.007	0.000593
2R	8936646	8937123	FBgn0033789	CG13324	-	106.851	0.000108	124.29	3.76e-07	90.7245	4.54e-08
2R	9003809	9013468	FBgn0033792	CG13325	-	-2.73857	1	-1.66438	1	-4.26231	0.0246
2R	9099909	9102001	FBgn0033807	AQP	aquaporin	-5.2432	1	-1.69044	1	-9.47617	0.0273
2R	9263475	9265219	FBgn0033830	CG10814	-	2.35559	0.000258	3.45032	5.52e-10	1.31201	0.00483
2R	9281209	9286873	FBgn0041579	AttC	Attacin-C	27.363	0.63	20.574	1	36.9612	0
2R	9294510	9297458	FBgn0033835	IM10	Immune induced molecule 10	55.4118	0.0883	67.9668	0.00189	43.1907	0.00703
2R	9299243	9302119	FBgn0053470	CG33470	-	55.8622	0.0451	68.3529	0.000616	43.4453	0.00422
2R	9459028	9460045	FBgn0261989	CG42807	-	161.69	4.77e-11	175.213	9.13e-11	162.278	0
2R	10073323	10085730	FBgn0050069	CG30069	-	2.18704	1	1.68548	1	2.66144	0.04
2R	10134470	10140102	FBgn0010241	Mdr50	Multi drug resistance 50	-2.49349	0.0836	-2.3862	0.013	-2.73828	0.00829
2R	10245431	10247799	FBgn0033926	Arc1	Activity-regulated cytoskeleton associated protein 1	479.906	0.0637	478.032	0.0415	475.346	0.0178
2R	10247937	10249285	FBgn0033927	CR10102	-	240.096	0.000463	243.354	3.42e-05	235.952	9.27e-07
2R	10633461	10634219	FBgn0010388	Dro	Drosocin	104.392	2.09e-06	99.7635	4.73e-08	115.478	0
2R	10634875	10635699	FBgn0012042	AttA	Attacin-A	8.12264	0.0499	8.6583	0.00159	7.66715	7.53e-06
2R	10636727	10637670	FBgn0041581	AttB	Attacin-B	14.7176	0.179	15.7415	0.0511	13.7977	0.000208
2R	11101785	11103191	FBgn0033999	CG8093	-	12.1968	1	9.8316	1	15.9773	3.56e-05
2R	11288600	11359386	FBgn0014865	Mtk	Metchnikowin	294.643	0.907	154.704	1	461.112	2.15e-11
2R	11577345	11578519	FBgn0050090	CG30090	-	4.438	1	5.53544	0.000257	3.33684	0.124
2R	11584308	11585515	FBgn0053462	CG33462	-	1.61591	0.0223	1.56443	0.0304	1.64352	0.0503
2R	11743434	11745027	FBgn0034047	CG12970	-	1.96188	1	2.24288	0.0429	1.6799	0.648
2R	11745235	11750251	FBgn0022160	Gpo-1	Glycerophosphate oxidase-1	-18.062	1	-10.2535	1	-27.7884	0.00278
2R	11828205	11828988	FBgn0034052	CG8299	-	-10.25	0.0458	-4.7437	0.129	-16.9885	0.000107
2R	12632727	12634067	FBgn0034151	CG15617	-	-4.75187	0.000115	-4.1621	2.18e-06	-5.30914	3.69e-06
2R	12704095	12706745	FBgn0034160	CG5550	-	-12.5361	0.263	-6.15587	0.776	-19.4598	0.000228
2R	13016337	13017839	FBgn0034197	Cda9	Chitin deacetylase-like 9	1.32725	1	1.84783	0.00394	0.8663	1
2R	13469511	13471514	FBgn0034247	CG6484	-	18.9717	0.682	18.0102	0.906	22.6938	2.03e-05
2R	13761451	13814128	FBgn0261362	proPO-A1	prophenol oxidase A1	-12.9642	4e-10	-12.4437	9.21e-10	-14.3887	2.94e-12
2R	13907753	13909911	FBgn0034289	CG10910	-	16.3296	1	33.023	0.00049	-1.3213	1
2R	13943567	13944564	FBgn0034296	CG10912	-	95.766	0.179	128.961	1.76e-05	67.226	0.259
2R	14071886	14080356	FBgn0034317	CG14499	-	11.106	1	12.5893	0.0992	9.90894	0.0128
2R	14071886	14080356	FBgn0034318	CG14500	-	-15.3685	0.416	-5.09912	1	-26.8469	0.00095
2R	14268913	14269349	FBgn0262838	CG43202	-	12.7005	0.375	15.4555	7.94e-05	10.4941	0.156
2R	14270208	14270737	FBgn0034328	IM23	Immune induced molecule 23	31.7786	8.71e-08	27.7632	8.13e-13	36.2637	0
2R	14271456	14271883	FBgn0034329	IM1	Immune induced molecule 1	265.871	1.4e-07	322.672	9.61e-11	255.077	0
2R	14272416	14273093	FBgn0034331	CG15067	-	103.374	0.0428	111.318	0.0129	98.0562	2.86e-05
2R	14274101	14274535	FBgn0025583	IM2	Immune induced molecule 2	178.99	0.00267	207.726	2.63e-05	155.301	1.32e-05
2R	14275624	14275995	FBgn0040736	IM3	Immune induced molecule 3	322.807	0.00749	343.501	0.000286	307.584	1.09e-05
2R	14277462	14277752	FBgn0040734	CG15065	-	592.483	0.000442	727.865	6.03e-07	615.571	2.74e-08
2R	14277846	14278114	FBgn0040733	CG15068	-	2137.91	0.212	2472.33	0.0662	2172.44	6.7e-05
2R	14424271	14426924	FBgn0003067	Pepck	Phosphoenolpyruvate carboxykinase	40.5838	0.053	42.702	0.00204	37.9807	0.00169
2R	14747879	14749576	FBgn0034406	Jheh3	Juvenile hormone epoxide hydrolase 3	-17.1745	1	-8.1481	1	-27.2855	0.000343
2R	14753269	14753765	FBgn0004240	Dpt	Diptericin	118.185	4.86e-07	115.447	2.19e-06	121.184	0
2R	14754894	14755672	FBgn0034407	DptB	Diptericin B	41.8188	1	17.4998	1	68.5991	1.48e-08
2R	15590634	15591300	FBgn0034470	Obp56d	Odorant-binding protein 56d	81.877	0.331	101.038	0.00188	65.904	0.149
2R	16166560	16168629	FBgn0034497	CG9090	-	-42.5418	4.98e-09	-36.667	1.68e-08	-52.5449	0
2R	16175859	16179448	FBgn0034499	Cpr56F	Cuticular protein 56F	-0.509101	0.961	-0.0794666	1	-0.976409	0.0348
2R	16413831	16414331	FBgn0034511	CG13422	-	43.8873	0.00935	45.9453	0.000436	41.3561	5.77e-07
2R	16422016	16422882	FBgn0034512	CG18067	-	295.034	0.00837	326.174	0.00017	260.697	0.000262
2R	16531536	16533370	FBgn0034537	DMAP1	DMAP1	1.5544	1	-3.7659	1	7.7797	0.0202
2R	16756340	16756826	FBgn0040653	IM4	Immune induced molecule 4	255.639	0.00117	225.308	0.00986	311.708	2.22e-13
2R	16757896	16758183	FBgn0067905	IM14	Immune induced molecule 14	607.627	0.0601	754.665	0.00077	468.036	0.00564
2R	16952884	16954592	FBgn0022700	Cht4	Chitinase 4	11.6486	0.00181	12.6971	3.03e-05	11.1335	7.29e-08
2R	16989434	17011220	FBgn0034588	CG9394	-	-4.8584	1	1.5811	1	-12.3896	0.0389
2R	17720005	17721012	FBgn0054040	CG34040	-	13.5405	0.378	13.6201	0.324	14.5764	0
2R	17721734	17722534	FBgn0034663	CG4363	-	41.9773	0.893	32.9752	1	53.7985	6.01e-09
2R	17722952	17724148	FBgn0034664	CG4377	-	30.6042	0.298	31.5194	0.375	32.2556	2.78e-06
2R	17873130	17874321	FBgn0050401	CG30401	-	2.90606	0.0108	2.81523	0.000117	3.01499	3.23e-05
2R	18093509	18095492	FBgn0034711	CG3290	-	5.3142	1	10.7554	0.006	-0.4081	1
2R	18486859	18493248	FBgn0034741	CG4269	-	28.601	1	25.7696	0.307	30.6015	0.00816
2R	18722169	18726817	FBgn0034783	CG9825	-	-3.67122	0.0712	-2.12649	0.104	-5.56208	0.0338
2R	18728357	18729988	FBgn0034784	CG9826	-	-1.90913	0.473	-0.648032	1	-3.43858	0.00629
2R	19217065	19217593	FBgn0050413	CG30413	-	-1.10261	1	0.0389488	1	-2.32741	0.00214
2R	19246205	19246727	FBgn0085452	CG34423	-	51.101	0.00121	50.0164	1.82e-08	46.731	1.92e-08
2R	19488436	19489296	FBgn0260455	CG10332	-	9.89667	0.489	6.41205	1	13.9176	2.22e-13
2R	19882970	19901870	FBgn0053519	Unc-89	Unc-89	-5.92833	0.167	-4.90881	0.125	-6.95172	6.36e-06
2R	19962535	19965746	FBgn0259209	Mlp60A	Muscle LIM protein at 60A	-122.051	1	-49.375	1	-197.534	0.000195
2R	20338604	20340560	FBgn0035006	CG4563	-	-3.6277	0.471	0.43027	1	-8.21714	5.16e-05
2RHet	1707795	1742601	FBgn0020908	Scp1	Sarcoplasmic calcium-binding protein 1	-464.034	0	-388.134	0	-532.251	0
3L	902897	903810	FBgn0035176	CG13905	-	28.7136	5.66e-06	31.2028	3.17e-10	27.4197	0
3L	1194738	1195302	FBgn0004431	LysX	Lysozyme X	50.7622	0.00897	62.9992	6.85e-09	41.9738	0.00455
3L	1201246	1234026	FBgn0004427	LysD	Lysozyme D	32.805	1	2.2557	1	63.9715	0.0147
3L	1971637	1974322	FBgn0035300	CG1139	-	2.75799	1	3.16373	0.541	2.84939	0.0498
3L	2268824	2272769	FBgn0041709	yellow-g	yellow-g	9.3015	1	25.8228	0.000141	-10.6192	1
3L	2276549	2278038	FBgn0035328	yellow-g2	yellow-g2	10.0925	1	36.9375	1.82e-06	-20.2522	0.849
3L	3024121	3026521	FBgn0004372	aly	always early	2.264	0.293	2.04662	0.000236	2.46638	0.000186
3L	3314348	3314681	FBgn0052279	Drsl2	Drosomycin-like 2	21.1229	0.00097	20.7404	3.05e-07	22.6681	1.65e-05
3L	3314995	3315355	FBgn0052283	Drsl3	Drosomycin-like 3	7.70358	0.118	9.22802	0.000753	6.68711	0.0382
3L	4074076	4092706	FBgn0004516	Gad1	Glutamic acid decarboxylase 1	-4.29652	0.331	-2.92003	0.97	-5.75056	0.00321
3L	5124644	5125227	FBgn0040842	CG15212	-	-1.7225	1	0.052362	1	-3.66691	0.00275
3L	5125895	5126320	FBgn0040843	CG15213	-	-3.91868	0.498	-1.84549	1	-6.31799	0.0221
3L	6045420	6046315	FBgn0035666	Jon65Aii	Jonah 65Aii	-64.2543	8.31e-07	-52.7654	1.68e-07	-81.6303	1.19e-12
3L	6046683	6047543	FBgn0035667	Jon65Ai	Jonah 65Ai	-45.4064	0.00236	-24.0819	0.00784	-71.6789	6.63e-09
3L	6123485	6124089	FBgn0086611	Lcp65Ag3	Larval cuticle protein	-7.10373	0.000195	-0.321382	1	-14.4063	6.74e-05
3L	6126089	6126693	FBgn0020637	Lcp65Ag2	Lcp65Ag2	-6.09609	0.000674	-0.730388	1	-11.8361	5.19e-08
3L	6127796	6128374	FBgn0020638	Lcp65Ag1	Lcp65Ag1	-6.08874	0.0021	-0.156373	1	-12.5048	2.78e-06
3L	6132322	6133074	FBgn0052405	Cpr65Av	Cuticular protein 65Av	-0.671029	1	-0.0210149	1	-1.37074	0.0125
3L	6140630	6141087	FBgn0086900	Cpr65Ax1	Cuticular protein 65Ax1	-3.10881	1	0	1	-6.49356	0.000134
3L	6143157	6143957	FBgn0042118	Cpr65Ax2	Cuticular protein 65Ax2	-3.07824	1	0	1	-6.43083	0.000351
3L	6926025	6927924	FBgn0035718	CG14820	-	-5.46314	0.819	-2.88318	0.733	-8.32034	0.00397
3L	7119004	7121364	FBgn0035742	CG8629	-	-1.75976	1	-0.458948	1	-3.13263	0.0374
3L	7122002	7122480	FBgn0035743	CG15829	-	24.1147	1	32.599	0.00071	14.0345	1
3L	7338797	7340223	FBgn0035768	CG14834	-	7.2113	1	24.1249	5.05e-07	-11.8377	1
3L	7391384	7393012	FBgn0035779	CG8562	-	-10.0452	0.553	-5.1566	1	-15.837	0.000762
3L	7395431	7397281	FBgn0035781	CG8560	-	-18.6846	0.0637	-9.9263	0.501	-29.3324	1.33e-06
3L	7908536	7908946	FBgn0052368	CG32368	-	139.622	1.72e-07	142.486	1.34e-11	129.741	0
3L	8633538	8636684	FBgn0052029	Cpr66D	Cuticular protein 66D	2.64534	1	3.74898	0.00709	1.12563	1
3L	8719890	8720713	FBgn0000357	Cp18	Chorion protein 18	-89.055	1	253.669	2.26e-07	-448.396	6.11e-05
3L	8721580	8722166	FBgn0000355	Cp15	Chorion protein 15	-236.62	1	1111.49	1.59e-05	-1695.06	0.0974
3L	8722964	8723704	FBgn0000358	Cp19	Chorion protein 19	-91.075	1	276.807	0.00029	-506.603	0.0918
3L	8725043	8725699	FBgn0000356	Cp16	Chorion protein 16	-97.623	1	205.91	1.1e-05	-424.732	7.31e-05
3L	8725957	8738410	FBgn0003149	Prm	Paramyosin	-22.3166	0.298	-16.7562	0.421	-27.2339	8.17e-05
3L	8803494	8804365	FBgn0035933	CG13309	-	17.206	1	19.662	0.479	16.9994	0.0331
3L	9377162	9378382	FBgn0001226	Hsp27	Heat shock protein 27	36.375	1	-18.301	1	97.083	0.0015
3L	9378745	9379563	FBgn0263493	CR43482	-	16.578	1	-42.515	1	87.9266	0.00114
3L	9436363	9439488	FBgn0053926	CG33926	-	65.8592	1.27e-06	66.8463	1.76e-09	58.8259	4e-11
3L	9593589	9594425	FBgn0036015	CG3088	-	-26.0107	6.11e-05	-23.5828	8.27e-05	-30.5329	2.07e-07
3L	9723098	9724324	FBgn0019644	ATPsyn-b	ATP synthase, subunit b	-95.903	1	-49.2	1	-157.305	0.0225
3L	9806946	9827445	FBgn0264489	CG43897	-	-62.4178	1	-38.0067	1	-79.5221	0.00162
3L	9967705	10132460	FBgn0262007	CG42825	-	56.3136	5.66e-06	66.8938	2.09e-09	52.0894	1.73e-12
3L	10873798	10875154	FBgn0036106	CG6409	-	131.348	1	101.197	1	150.964	0.0139
3L	11686234	11686761	FBgn0264479	CR43887	-	-5.47713	1	2.41886	1	-13.6462	0.00506
3L	11828292	11829821	FBgn0262366	CG43064	-	5.94372	0.0414	6.4148	3.23e-05	5.65396	8.78e-05
3L	11951390	11959231	FBgn0028573	prc	pericardin	-0.25611	1	-0.0628832	1	-0.456421	0.000106
3L	13005075	13008432	FBgn0036333	MICAL-like	MICAL-like	4.0216	1	0.6215	1	8.9052	0.0128
3L	13428743	13430236	FBgn0036361	CG10154	-	-2.44348	1	-0.108906	1	-4.99217	0.003
3L	14013414	14022221	FBgn0052133	ptip	-	1.41138	1	-0.35401	1	3.74387	0.0225
3L	14375012	14376485	FBgn0262580	CG43120	-	2.06144	1	2.87353	0.00328	1.60767	0.824
3L	14962443	14963406	FBgn0026320	Tom	Twin of m4	-2.18462	0.998	-0.0228289	1	-4.54292	0.0133
3L	14969725	14970731	FBgn0263380	CR43432	-	-2.07245	1	-0.575767	1	-3.63086	0.0424
3L	15520009	15520616	FBgn0261682	CG42729	-	1.9644	0.414	2.08182	0.00951	1.96374	0.185
3L	16299699	16300305	FBgn0036601	CG13063	-	-0.773784	1	0	1	-1.63536	0.0438
3L	16311123	16311790	FBgn0042201	Nplp3	Neuropeptide-like precursor 3	-36.5879	3.4e-05	-48.4822	7.08e-09	-29.9246	0.000316
3L	16325032	16325889	FBgn0040074	retinin	retinin	-30.9247	0.000253	-24.3237	0.00201	-41.0887	3.6e-08
3L	17389130	17414614	FBgn0026197	noe	noe	-190.738	1	-106.636	1	-246.304	0.0157
3L	17418576	17419382	FBgn0040793	CG7630	-	-232.578	1	-143.129	1	-332.452	0.0149
3L	17638585	17639837	FBgn0262531	CG43085	-	1.81105	1	2.5427	0.00493	1.00918	1
3L	17879047	17879745	FBgn0036767	CG16775	-	20.4295	1	36.2454	0.0144	4.8054	1
3L	18910680	18913419	FBgn0036831	CG6839	-	-18.4299	1	15.6552	1	-56.6796	1.12e-05
3L	18979158	18981258	FBgn0036836	CG11619	-	1.13359	1	0.814167	0.25	1.46713	0.0219
3L	19274429	19285624	FBgn0036862	Gbs-76A	Glycogen binding subunit 76A	-9.1723	1	-6.9594	1	-10.7591	0.0183
3L	19680736	19683092	FBgn0004623	Gbeta76C	G protein beta-subunit 76C	-7.9427	1	-2.8615	1	-13.6534	0.00491
3L	19982469	19984341	FBgn0005633	fln	flightin	-21.0385	6.43e-06	-17.3807	0.000136	-23.5639	3.12e-08
3L	20105364	20105947	FBgn0036938	CG14187	-	1.3497	1	17.0124	0.00174	-16.5295	1
3L	20195169	20196787	FBgn0036948	CG7298	-	9.2406	1	44.9394	1.6e-11	-28.6569	0.431
3L	20203391	20205262	FBgn0036951	CG7017	-	0.901265	1	1.05728	0.00827	0.726019	1
3L	20211599	20213520	FBgn0036952	CG6933	-	0.04114	1	1.98017	0.0356	-1.95218	1
3L	20446136	20459141	FBgn0036996	mag	magro	-13.1356	0.484	-18.8692	0.00903	-6.7008	0.903
3L	20898894	20899431	FBgn0040637	CG11458	-	-2.51645	0.162	-2.17341	0.0479	-2.84989	0.0266
3L	21531958	21532547	FBgn0263911	CoVIII	Cytochrome c oxidase subunit VIII	-180.841	1	-120.242	1	-247.086	0.0321
3L	21725905	21726587	FBgn0037124	CG14568	-	-0.475347	1	0	1	-1.00268	0.0313
3L	21978309	21980290	FBgn0000045	Act79B	Actin 79B	-37.5874	3.93e-05	-32.3817	0.000117	-46.1595	2.97e-11
3L	22467894	22468892	FBgn0037167	CG11425	-	2.58318	1	3.87676	0.0212	1.52536	1
3L	23332327	23339038	FBgn0052230	CG32230	-	-501.957	0.915	-269.894	1	-670.858	4.98e-05
3R	812183	836820	FBgn0037292	CG2022	-	-13.258	0.066	-7.96002	0.546	-19.7146	0.000309
3R	2060430	2062603	FBgn0027527	Osi6	Osiris 6	-0.804382	0.0859	0.109801	1	-1.79345	0.000252
3R	2074713	2077405	FBgn0037414	Osi7	Osiris 7	-0.448425	1	-0.011099	1	-0.917608	0.032
3R	2165818	2167146	FBgn0037430	Osi20	Osiris 20	-0.300476	1	-0.0190031	1	-0.606603	0.0116
3R	2919759	2949907	FBgn0014863	Mlp84B	Muscle LIM protein at 84B	-32.6249	1	-16.7213	1	-48.8862	0.0311
3R	4113660	4114340	FBgn0037562	CG11671	-	17.0588	1	38.2562	0.00253	-7.6537	1
3R	4349667	4351944	FBgn0051259	CG31259	-	-5.18424	0.407	-1.33988	1	-9.5905	0.000858
3R	5641649	5642708	FBgn0037763	CG16904	-	-31.2433	1	-6.1108	1	-60.3298	0.00139
3R	5874888	5879982	FBgn0051410	Npc2e	Niemann-Pick type C-2e	65.8838	0.956	107.696	4.36e-05	24.6525	1
3R	6952315	6954035	FBgn0040256	Ugt86Dd	Ugt86Dd	11.0201	1	10.5751	1	12.8357	0.00154
3R	6986923	6988868	FBgn0027584	CG4757	-	58.2425	0	57.093	0	62.4103	0
3R	7034855	7035571	FBgn0037873	SdhC	Succinate dehydrogenase C	-51.548	1	-31.415	1	-76.558	0.0233
3R	7505480	7510119	FBgn0037934	CG6830	-	6.337	1	4.5495	1	9.03947	0.00811
3R	8033878	8036079	FBgn0037996	CG4830	-	-6.36561	0.00786	-2.11924	0.00483	-11.1431	2.34e-06
3R	8051003	8052061	FBgn0263454	CR43477	-	1.42816	0.498	1.51371	0.0156	1.44425	0.112
3R	8185732	8188975	FBgn0038017	CG4115	-	-1.39806	1	-0.30292	1	-2.57102	0.041
3R	8201485	8202136	FBgn0010041	GstD5	Glutathione S transferase D5	7.62748	0.231	4.55283	0.115	10.7615	5.62e-05
3R	8207372	8208412	FBgn0038028	CG10035	-	-3.07344	0.586	-0.0628482	1	-6.44832	0.00331
3R	8500331	8501982	FBgn0038074	CG6188	-	6.7828	1	19.3995	0.000193	-7.357	1
3R	9124568	9128056	FBgn0038136	CG8774	-	-9.209	1	-2.8428	1	-16.4748	0.000872
3R	9251706	9253811	FBgn0000046	Act87E	Actin 87E	-14.4047	1	-6.3598	1	-23.9106	0.0152
3R	9434474	9434968	FBgn0038160	CG9759	-	16.0123	0.063	11.6665	0.00236	19.3062	2.2e-05
3R	9597216	9605041	FBgn0038181	CG9297	-	-28.1295	0.000674	-25.2948	0.00162	-28.2608	4e-10
3R	10996287	11006143	FBgn0038294	Mf	Myofilin	-678.95	6.42e-07	-525.393	1	-835.692	0
3R	11869244	11871693	FBgn0038395	CG10407	-	3.994	1	24.6293	1.12e-05	-17.5944	0.931
3R	12859267	12861780	FBgn0038469	CG4009	-	7.005	1	19.171	0.000365	-6.3786	1
3R	12955136	12956141	FBgn0038481	CG17475	-	-13.6391	0.815	-6.3437	1	-21.5975	0.00135
3R	12958406	12959441	FBgn0051266	CG31266	-	-8.30064	0.472	-4.37918	1	-12.8986	0.00306
3R	12959918	12961005	FBgn0051267	CG31267	-	-7.41472	1	-2.86876	1	-12.705	0.0124
3R	12961832	12962917	FBgn0038484	CG5246	-	-12.28	0.000801	-7.63399	0.00293	-17.3616	1.11e-06
3R	13450989	13451808	FBgn0038530	AttD	Attacin-D	5.4595	0.688	6.71199	0.00762	4.25901	0.202
3R	13470408	13470981	FBgn0262794	CG43175	-	5.13743	0.463	6.67827	0.00528	4.18979	0.158
3R	13906842	13908189	FBgn0038566	CG14317	-	-1.45076	0.385	0.0110409	1	-3.04252	0.00147
3R	15601180	15603002	FBgn0038731	CG11659	-	0.22532	1	1.56519	0.0193	0.08103	1
3R	16328959	16329321	FBgn0002869	MtnB	Metallothionein B	7.42979	1	12.4928	0.0155	1.6819	1
3R	16360000	16360426	FBgn0262146	MtnE	Metallothionein E	84.0082	0.351	112.013	0.000119	45.84	0.83
3R	16501945	16503074	FBgn0038820	CG4000	-	-43.4914	0.000844	-45.1395	0.00019	-45.4087	5.84e-08
3R	17575574	17578959	FBgn0051233	CG31233	-	-14.7028	1	-15.7017	0.022	-14.7277	0.619
3R	17676626	17681984	FBgn0015229	glec	gliolectin	8.5228	1	4.0054	1	15.3183	0.00434
3R	18291757	18292401	FBgn0038973	Pebp1	Phosphatidylethanolamine-binding protein 1	-112.949	1	8.542	1	-250.876	5.9e-06
3R	19809224	19810787	FBgn0051451	CR31451	-	-21.1698	1	-8.7225	1	-33.1654	0.00176
3R	21099558	21100960	FBgn0039310	CG11878	-	21.0196	0.112	21.5947	0.0584	21.2665	1.04e-05
3R	21132128	21134109	FBgn0039321	CG10550	-	-10.4679	1	-0.7932	1	-20.8671	0.0144
3R	21165973	21172634	FBgn0261575	tobi	target of brain insulin	58.6218	1	33.36	1	89.9237	0
3R	21725624	21728085	FBgn0051091	CG31091	-	-7.04688	0.000674	-5.27817	0.00102	-8.9945	4.17e-06
3R	22079790	22087313	FBgn0000064	Ald	Aldolase	-197.759	1	-162.435	1	-241.122	0.0441
3R	22444844	22445953	FBgn0039434	TwdlM	TweedleM	-3.16837	0.0721	0.0217924	1	-6.65383	6.68e-17
3R	22448172	22449270	FBgn0039436	TwdlB	TweedleB	-1.62023	1	0	1	-3.39323	6.01e-09
3R	22450301	22451374	FBgn0039437	TwdlL	TweedleL	-1.11178	1	0	1	-2.33168	1.55e-06
3R	22457594	22458680	FBgn0039441	TwdlN	TweedleN	-2.68663	0.0712	0	1	-5.66857	2.27e-05
3R	22553263	22555833	FBgn0039452	CG14245	-	18.3166	0.0182	20.9902	0.00196	17.23	2.34e-10
3R	22822701	22889500	FBgn0039472	CG17192	-	-92.6702	1	-6.4944	1	-185.321	0.0193
3R	23483284	23485899	FBgn0002772	Mlc1	Myosin alkali light chain 1	-62.757	0.125	-31.4584	1	-88.1516	4.28e-07
3R	24312674	24346278	FBgn0013813	Dhc98D	Dynein heavy chain at 89D	-0.750267	0.0883	-1.11203	0.000149	-0.367667	1
3R	24462105	24464521	FBgn0039591	CG9988	-	-1.04939	0.239	-0.486043	0.538	-1.64827	0.00162
3R	25412958	25413822	FBgn0039670	CG7567	-	6.63267	1	8.21221	2.64e-05	5.55556	0.619
3R	25642449	25643486	FBgn0039703	CG7829	-	-3.1535	0.339	-2.99797	0.118	-3.39624	0.00252
3R	25747937	25748774	FBgn0003357	Jon99Ciii	Jonah 99Ciii	-2441.4	0.00154	-313.968	1	-1770.99	4.95e-06
3R	25749475	25750337	FBgn0003356	Jon99Cii	Jonah 99Cii	815.761	1	-375.711	1	-2143.75	8.43e-05
3R	25823518	25825477	FBgn0039733	CG11504	-	2.91192	1	0.0621	1	5.89859	0.00578
3R	25836197	25841086	FBgn0039737	CG7920	-	-43.931	1	-21.369	1	-69.826	0.0376
3R	25997159	26000273	FBgn0002773	Mlc2	Myosin light chain 2	-73.462	1	-43.212	1	-95.743	0.000686
3R	26020511	26021950	FBgn0039755	CG15531	-	-8.1458	1	5.3391	1	-22.6073	0.0378
3R	26036595	26042660	FBgn0000276	CecA1	Cecropin A1	33.6534	1	37.5929	0.0814	31.5716	0.00531
3R	26076649	26078724	FBgn0039760	CG9682	-	-12.0287	0.298	-0.96897	1	-23.9874	5.58e-06
3R	26254547	26257091	FBgn0039768	CG15533	-	9.1222	0.351	11.992	0.00541	5.7549	0.375
3R	26312737	26313650	FBgn0039777	Jon99Fii	Jonah 99Fii	-213.64	0.153	-51.747	1	-273.603	2.72e-05
3R	26314684	26315617	FBgn0039778	Jon99Fi	Jonah 99Fi	-198.513	0.202	-54.567	1	-280.613	1.33e-05
dmel_mitochondrion_genome	170	239	FBgn0013700	mt:tRNA:M	mitochondrial methionine tRNA	1383.42	1	2570.32	0.0365	190.105	1
dmel_mitochondrion_genome	239	1383	FBgn0013680	mt:ND2	mitochondrial NADH-ubiquinone oxidoreductase chain 2	56.1101	0.547	179.946	9.81e-08	-15.2697	1
dmel_mitochondrion_genome	1402	1468	FBgn0013710	mt:tRNA:Y	mitochondrial tyrosine tRNA	30150.7	0.000674	48491.9	2.95e-11	4594.87	1
dmel_mitochondrion_genome	5607	5964	FBgn0013681	mt:ND3	mitochondrial NADH-ubiquinone oxidoreductase chain 3	53.382	1	448.424	0.00015	-301.799	9.75e-05
dmel_mitochondrion_genome	6401	8124	FBgn0013684	mt:ND5	mitochondrial NADH-ubiquinone oxidoreductase chain 5	-19.817	1	277.686	0.827	-227.663	0.0391
U	4447507	4448419	FBgn0085818	CR41608	-	-70.414	1	68.916	0.731	-198.473	2.48e-08
U	7444699	7445787	FBgn0085755	CR40611	-	-13.4089	1	-21.3335	0.102	-23.3194	2.06e-05
U	8446031	8446855	FBgn0085751	CR40582	-	-56.689	1	62.5467	0.208	-161.04	1.78e-09
U	8836244	8836509	FBgn0085752	CR40594	-	-195.937	1	208.078	1	-612.343	3.73e-06
U	9556588	9557422	FBgn0085756	CR40613	-	-44.8261	1	30.2869	1	-110.998	1.65e-09
U	9578232	9578772	FBgn0085799	CR41544	-	-6411.87	6.61e-07	-12736.5	1	-118.997	0
U	9660270	9660839	FBgn0085759	CR40640	-	177.495	1	122.157	1	-99.5732	1.76e-05
U	9909686	9910701	FBgn0085824	CR41618	-	-29.2595	1	-53.5021	0.00449	-6.5911	1
X	678823	684122	FBgn0025620	CG13360	-	-6.0281	1	-1.3286	1	-11.3273	0.0339
X	1097811	1099468	FBgn0029568	CG11381	-	8.7177	1	15.5897	0.000402	0.9209	1
X	1756041	1759868	FBgn0023515	CG14814	-	10.3517	1	-6.9815	1	30.6348	0.0207
X	2053174	2056160	FBgn0005670	Cyp4d1	Cytochrome P450-4d1	-11.2137	1	-5.7421	1	-17.9344	0.00766
X	2170005	2171743	FBgn0085362	Vml	Vitelline membrane-like	6.4274	1	12.1255	0.000848	0.9149	1
X	2626410	2632810	FBgn0000376	crm	cramped	4.6048	1	1.5031	1	7.7612	0.0417
X	3067408	3068507	FBgn0000644	Fcp3C	Follicle cell protein 3C	1.5957	1	15.3322	0.000261	-13.2667	0.718
X	4112202	4117364	FBgn0029697	CG15570	-	4.3564	1	7.39472	0.034	1.3259	1
X	5324712	5326494	FBgn0029766	CG15784	-	66.5489	0.0104	68.2207	0.00422	63.4094	8.88e-06
X	6174265	6182041	FBgn0029856	CG11700	-	4.187	1	11.106	1	140.345	0
X	7761194	7767673	FBgn0000427	dec-1	defective chorion 1	5.992	1	56.4327	0.0328	-54.101	1
X	7768084	7770938	FBgn0029966	Ir7c	Ionotropic receptor 7c	-0.22604	1	2.11982	0.0437	-2.60291	1
X	9085689	9086581	FBgn0030098	CG12057	-	-153.501	0.347	-96.1351	0.0229	-226.789	0.00803
X	9130799	9137536	FBgn0260789	mxc	multi sex combs	2.8445	1	-2.3487	1	8.7413	0.0321
X	11034506	11035868	FBgn0030270	CG15199	-	34.1444	0.00043	37.5634	8.16e-05	32.6826	1.76e-10
X	11937696	12009871	FBgn0052656	Muc11A	Mucin 11A	4.89247	1	2.5158	1	7.25818	0.00324
X	12326258	12347683	FBgn0259680	Pkcdelta	Protein kinase C delta	-6.20952	0.988	-3.44856	1	-8.99431	1.57e-05
X	12384415	12386933	FBgn0002562	Lsp1alpha	Larval serum protein 1 alpha	1.03993	0.073	0.978303	0.00211	1.13878	0.000142
X	12864508	12868648	FBgn0030438	CG15721	-	11.1303	0.389	14.8262	0.000234	7.7781	0.441
X	13455703	13457392	FBgn0052633	CG32633	-	-16.5437	0.318	-8.8822	0.917	-26.2822	0.0002
X	14171861	14182073	FBgn0052602	Muc12Ea	Mucin 12Ea	0.493546	1	0.185055	1	0.834476	0.031
X	14676984	14678085	FBgn0020508	Ag5r2	Antigen 5-related 2	-10.0553	1	1.7851	1	-23.6366	0.0147
X	15673178	15674095	FBgn0263748	CG43673	-	-53.8629	5.3e-06	-22.511	0.0145	-88.0911	0
X	15903160	15955708	FBgn0052580	Muc14A	Mucin 14A	-0.900778	2.2e-05	-0.504892	0.0017	-1.12559	0
X	16179985	16182554	FBgn0030733	CG3560	-	-118.951	1	-65.862	1	-171.902	0.0442
X	17043070	17044680	FBgn0260747	CG5010	-	28.0362	1	13.4815	1	42.6434	0.00187
X	17097146	17097958	FBgn0030824	CG5070	-	3.35824	0.00139	3.44498	4.13e-06	3.55979	0.000445
X	17112914	17113527	FBgn0030829	CG12998	-	-5.56865	0.0499	-8.3408	8.57e-06	-2.17909	0.6
X	17117155	17117848	FBgn0085356	CG34327	-	-2.51553	0.212	-2.4959	0.0207	-2.72164	0.0378
X	17177793	17178516	FBgn0030837	CG8661	-	-14.6585	0.363	-5.4934	1	-24.3277	0.000297
X	17523817	17526053	FBgn0030852	CG8316	-	3.0454	1	3.23339	0.315	2.88906	0.0291
X	18171265	18178632	FBgn0053542	upd3	unpaired 3	0.903858	0.484	0.92545	0.0057	0.838773	0.0515
X	18281964	18284377	FBgn0022355	Tsf1	Transferrin 1	132.259	0.127	93.47	1	162.266	4.87e-12
X	18387433	18388197	FBgn0030929	CG15043	-	107.673	1	209.334	5.72e-05	-12.923	1
X	19107288	19108971	FBgn0030999	Mur18B	Mucin related 18B	93.466	1	90.735	1	94.078	0.00281
X	19898712	19956748	FBgn0053517	Dop2R	Dopamine 2-like receptor	-1.44448	1	-1.09505	0.571	-1.76951	0.0276
X	20288947	20289991	FBgn0031111	Obp19c	Odorant-binding protein 19c	8.5771	1	28.0251	3.7e-06	-13.3643	1
X	20805834	20810637	FBgn0261675	Npc1b	Niemann-Pick type C-1b	14.4643	0.961	26.3171	6.38e-06	3.061	1
X	21985465	22034545	FBgn0052499	Cda4	Chitin deacetylase-like 4	-0.395788	0.285	-0.210815	0.547	-0.597839	0.0153
4	251355	266561	FBgn0039897	CG1674	-	-11.831	1	-8.2677	1	-13.8413	0.0257
4	1206398	1217466	FBgn0250819	CG33521	-	-13.3129	1	-8.0945	1	-16.1382	0.000887
* expression levels are estimated as normalized FPKM.

## Sheet: Table S2 (a) and (b)
						Comparison Between Virgin and Mated Flies		Comparison Between Virgin and Mated Young Flies		Comparison Between Virgin and Mated Aged Flies
Chromosome	Start	End	FBgn ID	Gene Symbol	Gene Name	Mean Difference	FDR	Mean Difference	FDR	Mean Difference	FDR
2L	396594	402198	FBgn0031251	CG4213	-	1.56777	0.999999	3.31288	0.0452264	-0.01746	1
2L	779172	779655	FBgn0031277	CG13947	-	32.3311	0.353349	56.8595	8.12e-09	11.8618	1
2L	898643	901316	FBgn0002563	Lsp1beta	Larval serum protein 1 beta	-1.63837	0.999999	-2.57855	1.82e-07	-0.51048	1
2L	1160289	1163886	FBgn0031313	CG5080	-	3.8956	0.999999	8.6618	0.00644416	1.063	1
2L	1492294	1493645	FBgn0051928	CG31928	-	12.5133	0.00986638	20.3566	0	4.92841	1
2L	1495746	1496979	FBgn0051926	CG31926	-	12.4687	0.0153382	19.8811	0	5.12185	1
2L	1497253	1500760	FBgn0051661	CG31661	-	8.47436	0.282049	15.6167	4.27e-13	1.56558	1
2L	2251571	2252341	FBgn0042186	CG17239	-	12.3348	0.635096	24.0101	2.74e-09	1.047	1
2L	2253078	2253834	FBgn0042187	CG17234	-	1.4654	0.999999	2.43883	0.000304889	0.483417	1
2L	2254175	2255050	FBgn0031406	Send1	Spermathecal endopeptidase 1	12.6601	0.999999	24.2993	1.82e-06	1.6531	1
2L	2285162	2286873	FBgn0051681	CG31681	-	9.434	0.999999	19.5391	8.99e-05	-0.031	1
2L	2370151	2371524	FBgn0031417	CG3597	-	6.7262	0.999999	18.5233	0.000490295	-3.057	1
2L	2805517	2812147	FBgn0031461	daw	dawdle	4.42636	0.999999	7.1997	0.00170688	1.88359	1
2L	3604221	3606748	FBgn0002985	odd	odd skipped	1.50501	0.999999	2.11476	0.0106227	0.81926	1
2L	4682676	4687235	FBgn0000227	Bsg25A	Blastoderm-specific gene 25A	0.697327	0.999999	1.06077	0.000124912	0.348243	1
2L	4687512	4688956	FBgn0031621	Elba3	Early boundary activity 3	0.525389	0.396241	0.818456	0.0132282	0.245175	0.757046
2L	4892114	4906761	FBgn0031645	CG3036	-	13.8773	0.999999	23.8825	0.000417761	4.4128	1
2L	4949940	4950763	FBgn0031653	Jon25Biii	Jonah 25Biii	264.996	0.368821	446.987	2.18e-07	111.602	1
2L	4952252	4953136	FBgn0031654	Jon25Bii	Jonah 25Bii	156.536	0.0020599	282.045	0	45.303	0.127149
2L	4954278	4955144	FBgn0020906	Jon25Bi	Jonah 25Bi	220.864	0.121662	385.922	8.73e-09	77.623	1
2L	5054578	5055016	FBgn0031677	CG14036	-	-45.345	0.999999	-82.116	0.0382053	-10.516	1
2L	5060814	5070750	FBgn0028572	qtc	quick-to-court	2.95476	0.999999	6.33957	0.0277051	0.26821	1
2L	5327974	5328879	FBgn0031700	CG14022	-	10.505	0.999999	22.3407	0.0219367	-0.2679	1
2L	5549708	5550835	FBgn0031718	CG14014	-	0.640733	0.353349	0.985697	0.0151759	0.314001	0.630729
2L	5957003	5957628	FBgn0003980	Vm26Ab	Vitelline membrane 26Ab	16.9522	0.997117	19.7	0.00437401	16.1518	0.210381
2L	5958004	5958631	FBgn0086266	Vm26Ac	Vitelline membrane 26Aac	17.9981	0.269255	29.892	8.94e-12	7.4327	1
2L	5959595	5960340	FBgn0003979	Vm26Aa	Vitelline membrane 26Aa	221.655	0.0188896	290.068	0	173.046	0.42926
2L	5963086	5964951	FBgn0086265	psd	palisade	20.4489	0.117985	30.1022	1.18e-09	11.2684	0.919359
2L	5965390	5967752	FBgn0031756	CG13992	-	3.2347	0.999999	5.02666	0.015698	1.66575	1
2L	6081807	6096546	FBgn0266450	Kr-h1	Kruppel homolog 1	4.08988	0.999999	6.12172	1.06e-05	1.92233	1
2L	6412314	6423308	FBgn0011722	Tig	Tiggrin	2.76805	0.999999	3.90936	1.59e-06	1.92391	1
2L	6445069	6448503	FBgn0031813	CG9527	-	19.7175	0.999999	36.1871	0.000118643	5.8289	1
2L	7410908	7412229	FBgn0031910	CG15818	-	9.4134	0.999999	13.2037	2.07e-05	5.1869	1
2L	7423727	7426201	FBgn0264439	CR43857	-	5.1357	0.999999	11.0541	0.00357581	-2.7529	1
2L	7430529	7433516	FBgn0031913	CG5958	-	23.4475	0.999999	48.3216	0.00063991	2.6345	1
2L	7780084	7781415	FBgn0003961	Uro	Urate oxidase	20.2439	0.0572205	33.5377	0	7.5525	1
2L	7791193	7796159	FBgn0025687	LKR	lysine ketoglutarate reductase	2.62312	0.999999	4.91754	0.000124693	0.68778	1
2L	8011404	8026898	FBgn0031975	Tg	Transglutaminase	2.79362	0.999999	4.84077	0.00410645	1.25784	1
2L	8352186	8355172	FBgn0051901	Mur29B	Mucin related 29B	5.0137	0.999999	8.8191	0.0319559	-0.2957	1
2L	8394445	8395122	FBgn0040958	Peritrophin-15b	Peritrophin-15b	34.6943	0.999999	53.3855	2.62e-10	16.2099	1
2L	8395664	8396096	FBgn0040959	Peritrophin-15a	Peritrophin-15a	209.758	0.000381567	304.649	0	118.422	0.098708
2L	8519428	8521809	FBgn0032055	CG13091	-	-1.95642	0.999999	-3.5665	0.000794823	-0.29162	1
2L	8777660	8781251	FBgn0032069	CG9468	-	33.4477	0.999999	25.1484	1	45.8707	0.00437401
2L	8933963	8936096	FBgn0032074	Tsp29Fa	Tetraspanin 29Fa	16.3407	0.999999	32.1518	6.23e-05	1.8644	1
2L	8937389	8939746	FBgn0032075	Tsp29Fb	Tetraspanin 29Fb	32.883	0.999999	62.0946	0.0069125	9.36	1
2L	9416560	9426342	FBgn0032116	Mco1	Multicopper oxidase-1	2.65671	0.999999	4.31986	0.0178854	0.99085	1
2L	9544174	9544792	FBgn0032126	CG13113	-	11.3645	0.999999	17.4016	5.28e-06	5.7136	1
2L	9545810	9547424	FBgn0032127	CG13114	-	23.6573	0.194501	40.1286	0	8.3911	1
2L	9589457	9598312	FBgn0032131	CG3841	-	4.45965	0.999999	7.55292	0.00709063	1.5782	1
2L	9769066	9770996	FBgn0032144	CG17633	-	80.181	0.753596	136.614	2.45e-06	35.6367	1
2L	9938862	9947407	FBgn0032167	CG5853	-	9.1128	0.999999	16.8908	0.0319989	2.8184	1
2L	10300221	10301955	FBgn0032211	CG13138	-	1.34234	0.999999	2.29231	0.00180595	0.36638	1
2L	10362988	10364092	FBgn0003087	pim	pimples	-32.8804	0.999999	-48.4365	0.011634	-26.4232	1
2L	10380102	10384723	FBgn0032235	CG5096	-	13.8784	0.999999	24.7732	0.00264386	0.7607	1
2L	10695208	10698024	FBgn0032286	CG7300	-	6.0106	0.999999	10.2485	0.000265473	2.7307	1
2L	10768233	10769952	FBgn0032298	CG6724	-	5.7297	0.999999	10.5104	0.0465363	2.6417	1
2L	10772037	10801107	FBgn0051869	CG31869	-	3.95797	0.999999	5.95265	1.13e-05	1.95124	1
2L	10870166	10870722	FBgn0032311	CG12517	-	8.8033	0.999999	12.3088	3.13e-05	5.64348	1
2L	10972279	10973408	FBgn0032322	CG16743	-	10.9069	0.999999	14.9253	0.000777695	7.126	1
2L	11071026	11071532	FBgn0032335	CG14915	-	2.6172	0.680951	4.07722	0.00010239	1.22877	0.551688
2L	11156144	11203544	FBgn0014076	Vm32E	Vitelline membrane 32E	170.188	0.139971	291.678	6.92e-12	55.123	1
2L	11738951	11744765	FBgn0032373	Vha100-5	Vacuolar H[+] ATPase 100kD subunit 5	14.3122	0.943622	23.3697	3.36e-08	6.3073	1
2L	13236492	13239296	FBgn0027586	CG5867	-	12.3764	0.999999	25.2105	0.0147141	1.991	1
2L	13398988	13411616	FBgn0003983	Vm34Ca	Vitelline membrane 34Ca	403.835	0.132608	560.156	2.97e-11	283.943	0.99077
2L	13413782	13414575	FBgn0032523	CG16956	-	2.84254	0.999999	4.79166	2.01e-07	0.88071	1
2L	13736139	13736793	FBgn0051813	CG31813	-	1.57779	0.353349	3.20069	0.00281936	-0.0085564	1
2L	13905644	13909172	FBgn0012037	Ance	Angiotensin converting enzyme	17.4982	0.999999	24.1961	0.000209522	13.207	1
2L	13963520	13967022	FBgn0028543	NimB2	Nimrod B2	9.6599	0.999999	20.5407	0.000720392	1.8667	1
2L	14163507	14180681	FBgn0263038	CG43333	-	1.06275	0.999999	1.70318	1.96e-05	0.35247	1
2L	14345914	14346688	FBgn0264253	Send2	Spermathecal endopeptidase 2	4.55038	0.00864005	7.19423	1.45e-10	2.07679	0.259879
2L	14737096	14737766	FBgn0028537	CG31775	-	4.46496	0.367657	8.91091	0.000709613	0.260316	1
2L	14741167	14741837	FBgn0260954	CG42586	-	4.46496	0.367657	8.91091	0.000709613	0.260316	1
2L	15285011	15285930	FBgn0028853	CG15263	-	-2.14654	0.999999	-2.98208	0.000228754	-1.28752	1
2L	15610731	15611969	FBgn0028950	CG15255	-	43.4732	0.286658	67.1741	1.77e-09	22.9803	1
2L	15613947	15614824	FBgn0028949	CG15254	-	2.34554	0.999999	3.95743	0.00210285	0.851812	1
2L	15615518	15616333	FBgn0028948	CG15253	-	1.87425	0.999999	2.82491	0.0181799	0.998686	0.735185
2L	15628683	15629552	FBgn0028945	CG7631	-	10.8794	0.774012	17.1355	4.9e-05	5.24655	1
2L	17591447	17603640	FBgn0032652	CG6870	-	10.6476	0.999999	15.7662	0.00494412	5.9878	1
2L	18081629	18083608	FBgn0002939	ninaD	neither inactivation nor afterpotential D	-3.42646	0.999999	-6.75961	1.62e-05	0.09655	1
2L	18841399	18844579	FBgn0053120	CG33120	-	4.82204	0.999999	8.07186	7.58e-05	1.474	1
2L	18955480	18957169	FBgn0032727	CG10623	-	6.3689	0.999999	11.0237	0.0259828	2.9655	1
2L	18993485	18996031	FBgn0046302	CG10650	-	9.0333	0.999999	20.4613	0.000189682	-0.9159	1
2L	19110158	19114110	FBgn0000075	amd	alpha methyl dopa-resistant	3.69569	0.999999	5.95918	1.21e-07	1.67455	1
2L	19383386	19386202	FBgn0032773	fon	fondue	18.5814	0.999999	32.4029	1.56e-05	6.4612	1
2L	19484929	19486532	FBgn0032788	CG13084	-	42.0747	0.000381566	62.9383	0	23.0427	0.166369
2L	19487489	19490104	FBgn0032789	CG13083	-	74.4504	0.00584334	114.74	0	36.7135	0.666076
2L	19761578	19764134	FBgn0032820	fbp	fructose-1,6-bisphosphatase	6.3554	0.999999	19.0867	0.0317864	-2.9436	1
2L	20255987	20257035	FBgn0259998	CG17571	-	108.22	0.00864005	173.299	0	54.1187	0.67024
2L	21082642	21084401	FBgn0053510	CG33510	-	0.714697	0.999999	1.5749	0.0150776	-0.14796	1
2L	21221293	21231718	FBgn0026577	CG8677	-	-1.9724	0.999999	-7.29977	0.0243329	2.3948	1
2R	1848502	1854341	FBgn0033048	CG7881	-	2.98105	0.999999	4.56539	0.00504804	1.59795	1
2R	2061188	2062936	FBgn0033065	Cyp6w1	Cyp6w1	10.332	0.999999	16.4959	1.3e-08	4.2761	1
2R	3600098	3601774	FBgn0033215	CG1942	-	2.69925	0.999999	4.05452	0.0373277	1.45784	1
2R	3676706	3677493	FBgn0033221	CG12825	-	16.8386	0.999999	31.9952	0.0267078	3.0629	1
2R	3892307	3901260	FBgn0013307	Odc1	Ornithine decarboxylase 1	12.8797	0.999999	25.0852	1.29e-06	2.105	1
2R	4334973	4339404	FBgn0002570	Mal-A1	Maltase A1	-196.005	0.999999	-246.81	0.000266985	-128.176	1
2R	4343413	4345390	FBgn0002571	Mal-A3	Maltase A3	-9.3471	0.999999	-12.0042	0.000303573	-4.7639	1
2R	4346328	4348389	FBgn0033294	Mal-A4	Maltase A4	-12.4012	0.832951	-12.2047	8.12e-09	-10.8545	1
2R	4352674	4354701	FBgn0050360	Mal-A6	Maltase A6	-80.3968	0.999999	-100.269	1.96e-11	-51.876	1
2R	4357053	4359154	FBgn0033296	Mal-A7	Maltase A7	-53.3191	0.0060675	-77.9995	0	-24.9283	1
2R	4359473	4419799	FBgn0033297	Mal-A8	Maltase A8	-41.002	0.0158376	-57.2737	0	-22.3437	1
2R	4578954	4579856	FBgn0001285	Jon44E	Jonah 44E	3.71128	0.999999	6.02756	0.0304999	1.64448	1
2R	4597267	4597825	FBgn0043576	PGRP-SC1a	PGRP-SC1a	33.5557	0.999999	69.7361	2.55e-06	5.5476	1
2R	4600948	4601587	FBgn0033327	PGRP-SC1b	PGRP-SC1b	23.0953	0.999999	46.4275	2.23e-05	5.2617	1
2R	4604471	4605026	FBgn0043575	PGRP-SC2	PGRP-SC2	34.304	0.999999	57.8569	8.71e-05	17.397	1
2R	4966231	4969879	FBgn0025709	CG8083	-	9.23807	0.0572681	16.9875	8.12e-09	1.94338	1
2R	5449142	5451376	FBgn0033423	CG1809	-	8.94414	0.635096	14.817	1.54e-07	4.1659	1
2R	5653866	5694370	FBgn0033443	CG1698	-	2.90747	0.870645	4.31809	1.29e-05	1.75093	1
2R	5710581	5724147	FBgn0033448	hebe	hebe	7.2498	0.999999	13.5836	0.00243102	2.7474	1
2R	5940047	5954060	FBgn0010385	Def	Defensin	96.6677	0.999999	138.168	0.00517397	56.9992	1
2R	7126998	7127619	FBgn0033592	CG13215	-	1.59299	0.999999	1.68802	0.0182636	1.41702	1
2R	7135630	7136117	FBgn0085256	CG34227	-	15.2135	0.999999	-5.74402	1	37.4946	0.0466855
2R	7165460	7165946	FBgn0086519	Cpr47Eg	Cuticular protein 47Eg	2.90771	0.396241	5.73668	0.00174623	0.215099	1
2R	7224344	7225296	FBgn0043470	lambdaTry	lambdaTry	23.2697	0.999999	29.7542	3.85e-05	19.2535	0.974825
2R	7225299	7226238	FBgn0043471	kappaTry	kappaTry	10.1876	0.999999	22.6777	0.00179519	-0.5084	1
2R	7226690	7227637	FBgn0011556	zetaTry	zetaTrypsin	11.5076	0.999999	17.6493	0.000638889	6.55293	0.505301
2R	7228017	7228928	FBgn0011554	etaTry	etaTrypsin	7.3479	0.999999	11.616	0.0245417	3.9957	1
2R	7229218	7230265	FBgn0011555	thetaTry	thetaTrypsin	84.629	0.0020599	141.319	0	34.339	0.488674
2R	7232741	7233571	FBgn0010425	epsilonTry	epsilonTrypsin	216.936	0.00951718	354.548	0	100.161	0.661436
2R	7236565	7237375	FBgn0010359	gammaTry	gammaTrypsin	39.4651	0.0144741	63.8116	0	18.3467	0.814232
2R	7238315	7239126	FBgn0050031	CG30031	-	39.4202	0.0144741	63.7317	0	18.332	0.813495
2R	7241068	7241878	FBgn0050025	CG30025	-	53.884	0.0473989	91.3036	0	21.3578	1
2R	7242823	7243998	FBgn0010358	deltaTry	deltaTrypsin	44.3756	0.00644913	70.769	0	21.4199	0.563866
2R	7244224	7245042	FBgn0015001	iotaTry	iotaTrypsin	10.0956	0.999999	16.7406	0.0222332	4.8454	1
2R	8194028	8197917	FBgn0033710	CG17739	-	2.11882	0.999999	4.21583	0.0322365	0.6565	1
2R	8246937	8250727	FBgn0050043	CG30043	-	1.75666	0.999999	2.55259	0.0226565	1.11447	0.962948
2R	8528194	8535729	FBgn0033760	CG8785	-	14.2754	0.00864005	22.8536	1.28e-10	6.48752	1
2R	8557987	8567094	FBgn0261625	CG42708	-	10.6982	0.999999	21.9154	1.98e-06	0.7571	1
2R	8835852	8839791	FBgn0265186	CG44251	-	14.9863	0.999999	34.9972	0.032476	0.1265	1
2R	8841060	8842675	FBgn0033787	CG13321	-	19.1911	0.999999	44.0263	0.000614945	2.463	1
2R	9134174	9135264	FBgn0002789	Mp20	Muscle protein 20	33.3992	0.999999	59.7709	0.000144761	12.4982	1
2R	9145390	9145997	FBgn0033821	CG10799	-	13.613	0.999999	27.7341	0.035264	0.9377	1
2R	9281209	9286873	FBgn0041579	AttC	Attacin-C	-29.8703	0.353349	-37.8409	0	-21.4537	1
2R	9443397	9444847	FBgn0033855	link	link	2.19926	0.0164716	3.60409	2.26e-12	0.848882	0.699033
2R	9857414	9858662	FBgn0033887	St4	Sulfotransferase 4	6.01022	0.999999	10.2585	8e-08	2.02584	1
2R	10307845	10312099	FBgn0033936	CG17386	-	0.553243	0.999999	0.901849	0.04666	0.215991	1
2R	10774675	10776514	FBgn0013772	Cyp6a8	Cytochrome P450-6a8	5.514	0.999999	8.9272	0.000244729	1.9599	1
2R	11101785	11103191	FBgn0033999	CG8093	-	-9.112	0.999999	-11.8915	0.000234266	-5.7458	1
2R	11288600	11359386	FBgn0014865	Mtk	Metchnikowin	-43.048	0.999999	-195.999	0.00176136	110.409	1
2R	11745235	11750251	FBgn0022160	Gpo-1	Glycerophosphate oxidase-1	12.103	0.999999	22.3214	0.0394169	4.7865	1
2R	11828205	11828988	FBgn0034052	CG8299	-	9.40459	0.681304	15.9974	7.51e-05	3.75268	0.54206
2R	12058512	12065851	FBgn0034085	Ptp52F	Ptp52F	1.97618	0.999999	3.33234	0.0143661	0.8083	1
2R	12482528	12492716	FBgn0034143	CG8303	-	9.35114	0.311788	15.3863	2.07e-07	3.8118	1
2R	12704095	12706745	FBgn0034160	CG5550	-	10.1115	0.999999	17.1741	5.08e-06	3.87021	1
2R	13042203	13042815	FBgn0034201	CG17290	-	0.88667	0.999999	1.7808	0.0207683	0.033975	1
2R	13295762	13297705	FBgn0050101	CG30101	-	0.481779	0.999999	0.867297	0.0181799	0.141454	1
2R	13345185	13353085	FBgn0028953	CG14478	-	-3.4029	0.999999	-10.1269	0.0167407	1.7847	1
2R	13366628	13371531	FBgn0034225	veil	veil	11.5326	0.999999	18.0433	1.78e-07	6.8022	1
2R	13469511	13471514	FBgn0034247	CG6484	-	-15.8844	0.999999	-17.3642	3.49e-05	-12.6806	1
2R	13907753	13909911	FBgn0034289	CG10910	-	32.418	0.541909	50.5082	0	16.1639	1
2R	13930408	13931249	FBgn0034290	CG5773	-	16.3134	0.999999	25.3703	0.00094501	8.0086	1
2R	13931550	13932565	FBgn0034291	CG5770	-	6.31613	0.999999	9.7073	0.0430732	3.17853	1
2R	13933902	13934989	FBgn0034292	CG5767	-	10.498	0.999999	17.5469	0.000121098	4.1092	1
2R	13940051	13941569	FBgn0034295	CG10911	-	108.605	0.999999	161.733	0.000349488	63.968	1
2R	13943567	13944564	FBgn0034296	CG10912	-	45.262	0.999999	74.4506	3.6e-07	12.716	1
2R	13982456	13995891	FBgn0034300	CG5098	-	-1.09603	1	-3.40021	0.0458211	0.76631	1
2R	14071886	14080356	FBgn0034318	CG14500	-	15.4914	0.999999	26.9681	3.38e-05	5.22032	1
2R	14747879	14749576	FBgn0034406	Jheh3	Juvenile hormone epoxide hydrolase 3	11.1057	0.999999	21.8142	0.0026027	2.6768	1
2R	14753269	14753765	FBgn0004240	Dpt	Diptericin	-33.9669	0.999999	-36.029	1.26e-10	-30.292	1
2R	14754894	14755672	FBgn0034407	DptB	Diptericin B	-41.1417	0.999999	-67.0843	1.95e-10	-15.985	1
2R	15137265	15138419	FBgn0004003	wbl	windbeutel	3.28047	0.999999	5.84137	0.0124438	1.03055	1
2R	15245036	15250629	FBgn0034436	CG11961	-	8.0113	0.999999	14.9433	0.000398794	1.6856	1
2R	15590634	15591300	FBgn0034470	Obp56d	Odorant-binding protein 56d	36.888	0.999999	55.6934	0.00138958	20.559	1
2R	15599849	15600461	FBgn0034471	Obp56e	Odorant-binding protein 56e	42.3682	0.999999	57.2771	0.000215053	28.678	1
2R	16135634	16144886	FBgn0034490	CG9864	-	18.9356	0.999999	32.8459	0.000244714	7.3517	1
2R	16175859	16179448	FBgn0034499	Cpr56F	Cuticular protein 56F	0.449501	0.999999	0.909838	0.00416979	0.0128953	1
2R	16426381	16426819	FBgn0034514	CG13427	-	8.01162	0.0108637	12.6954	1.32e-09	3.50964	0.0295312
2R	16531536	16533370	FBgn0034537	DMAP1	DMAP1	-0.833	0.999999	-6.7437	0.0147449	4.8019	1
2R	16831532	16833945	FBgn0000044	Act57B	Actin 57B	39.0038	0.999999	67.11	0.00916871	18.024	1
2R	16989434	17011220	FBgn0034588	CG9394	-	8.8498	0.999999	16.5995	3.05e-07	2.6288	1
2R	17173224	17177833	FBgn0034612	CG10505	-	1.25969	0.999999	1.97676	0.0267771	0.69988	1
2R	17409923	17447587	FBgn0003731	Egfr	Epidermal growth factor receptor	3.4542	0.999999	6.4746	0.0437815	1.0575	1
2R	17493180	17494458	FBgn0034638	CG10433	-	23.4407	0.999999	48.0144	0.0124438	-1.428	1
2R	17708116	17719051	FBgn0034662	CG13492	-	9.5722	0.999999	15.3244	0.0151338	4.9578	1
2R	17720005	17721012	FBgn0054040	CG34040	-	-14.4329	0.409539	-15.6863	0	-14.73	0.301632
2R	17721734	17722534	FBgn0034663	CG4363	-	-44.1394	0.895132	-54.6889	4.27e-13	-33.8656	1
2R	17722952	17724148	FBgn0034664	CG4377	-	-24.3505	0.999999	-24.8356	1.02e-05	-24.0994	1
2R	18093509	18095492	FBgn0034711	CG3290	-	4.1982	0.999999	9.98088	4.96e-05	-1.1826	1
2R	18185717	18199425	FBgn0034718	wdp	windpipe	5.6698	0.999999	9.2426	0.000679176	2.4688	1
2R	18728357	18729988	FBgn0034784	CG9826	-	1.52553	0.999999	2.99349	0.00710641	0.202942	1
2R	19217065	19217593	FBgn0050413	CG30413	-	1.12156	0.999999	2.32741	0.00214203	-0.0389488	1
2R	19230927	19235291	FBgn0046253	CG3502	-	0.206385	0.999999	0.37663	0.00329455	0.0440265	1
2R	19299858	19307207	FBgn0034860	CG9812	-	8.1701	0.999999	16.411	0.0342625	1.8992	1
2R	19398808	19399748	FBgn0034871	CG3906	-	39.981	0.999999	64.969	0.00242593	21.2707	1
2R	19488436	19489296	FBgn0260455	CG10332	-	-3.9561	0.999999	-7.96427	1.71e-08	-0.4587	1
2R	19570903	19573063	FBgn0011296	l(2)efl	lethal (2) essential for life	18.1572	0.999999	30.4614	0.000105406	7.8274	1
2R	19590001	19592926	FBgn0013548	l(2)dtl	lethal-(2)-denticleless	-5.8045	0.999999	-10.198	0.0234219	0.1637	1
2R	19914055	19915040	FBgn0011695	PebIII	Ejaculatory bulb protein III	156.069	0.999999	294.65	0.00155154	44.38	1
2R	19962535	19965746	FBgn0259209	Mlp60A	Muscle LIM protein at 60A	76.53	0.999999	155.364	0.00415765	7.205	1
2R	20338604	20340560	FBgn0035006	CG4563	-	6.0102	0.0363846	10.5291	0	1.88172	0.642428
2R	20873477	20878070	FBgn0035091	CG3829	-	4.4741	0.999999	8.3553	0.00492504	0.789	1
2R	21071150	21142841	FBgn0035094	CG9380	-	5.9172	0.999999	11.698	0.0488356	-0.4782	1
3L	648554	651311	FBgn0035147	Gale	UDP-galactose 4'-epimerase	8.8285	0.999999	24.997	0.0185733	-2.428	1
3L	685941	687958	FBgn0035154	CG3344	-	14.1245	0.999999	23.13	1.08e-08	7.1125	1
3L	688522	690081	FBgn0052483	CG32483	-	3.03283	0.999999	5.56526	0.0310656	1.04383	1
3L	1189589	1193169	FBgn0035186	CG13912	-	8.7388	0.999999	13.9292	0.0142144	4.3472	1
3L	1194738	1195302	FBgn0004431	LysX	Lysozyme X	23.5237	0.999999	34.1839	1.26e-06	13.1585	1
3L	1201246	1234026	FBgn0264272	mwh	multiple wing hairs	2.65002	0.999999	4.42098	0.000153319	1.042	1
3L	1885656	1891462	FBgn0262624	Tmhs	Tetraspan membrane protein in hair cell stereocilia ortholog	5.5338	0.999999	9.92773	0.000639286	1.2049	1
3L	2189159	2192221	FBgn0026593	CG5707	-	7.4721	0.999999	14.7653	0.00024837	1.5952	1
3L	2268824	2272769	FBgn0041709	yellow-g	yellow-g	28.5272	0.192575	48.2786	0	11.8366	1
3L	2276549	2278038	FBgn0035328	yellow-g2	yellow-g2	33.5825	0.282049	64.3813	0	7.1916	1
3L	2642183	2643424	FBgn0035358	CG14949	-	8.47199	0.999999	11.9532	0.000317825	5.36	1
3L	2645367	2647192	FBgn0035359	CG1143	-	5.6848	0.999999	8.91167	0.0383025	3.3042	1
3L	2647886	2651850	FBgn0035360	CG1246	-	4.7384	0.999999	9.1041	0.000815658	0.6952	1
3L	3186644	3187245	FBgn0052284	CG32284	-	7.44885	0.999999	12.4576	0.000588566	2.63906	1
3L	3510973	3512681	FBgn0001254	ImpE2	Ecdysone-inducible gene E2	0.291706	0.753596	0.504374	0.00899146	0.084988	1
3L	4294003	4307718	FBgn0066365	dyl	dusky-like	0.111915	1	0.216942	0.03666	0.0083292	1
3L	4313482	4318473	FBgn0052251	Claspin	Claspin	-3.2792	0.999999	-8.7662	0.0228911	1.0007	1
3L	5124644	5125227	FBgn0040842	CG15212	-	1.75413	0.999999	3.66691	0.00275189	-0.052362	1
3L	5472889	5476763	FBgn0035607	CG4835	-	2.298	0.194501	3.47579	2.78e-12	0.95639	1
3L	5576768	5585369	FBgn0035617	l(3)psg2	lethal (3) persistent salivary gland 2	-0.56827	0.999999	-2.4218	0.00590112	1.03863	1
3L	5585840	5588372	FBgn0035619	CG10592	-	42.2482	0.000614095	62.3481	0	24.4923	0.155785
3L	5588641	5590437	FBgn0035620	CG5150	-	31.6519	0.0022718	44.7496	0	20.1942	0.153787
3L	6028315	6029275	FBgn0040060	yip7	yippee interacting protein 7	972.813	0.00310156	1528.34	2.97e-11	469.794	0.455775
3L	6030210	6031288	FBgn0035663	CG6462	-	0.704067	0.999999	1.29513	0.0148539	0.135922	1
3L	6032254	6033235	FBgn0250815	Jon65Aiv	Jonah 65Aiv	1351.03	0.368821	2081.03	0.00685001	711.28	1
3L	6043856	6044790	FBgn0035665	Jon65Aiii	Jonah 65Aiii	1206.64	0.274083	1813.57	0.00129538	680.9	1
3L	6045420	6046315	FBgn0035666	Jon65Aii	Jonah 65Aii	24.7693	0.999999	41.5282	0.00717194	12.6633	1
3L	6046683	6047543	FBgn0035667	Jon65Ai	Jonah 65Ai	41.2463	0.0417544	67.3421	6.52e-12	19.7451	0.111344
3L	6052757	6056010	FBgn0035670	CG10472	-	205.555	0.825517	305.682	8.19e-05	125.027	1
3L	6123485	6124089	FBgn0086611	Lcp65Ag3	Larval cuticle protein	6.71165	0.000779201	13.9189	2.22e-13	-0.166021	1
3L	6126089	6126693	FBgn0020637	Lcp65Ag2	Lcp65Ag2	5.50537	0.0339786	11.1892	7.7e-10	0.083467	1
3L	6127796	6128374	FBgn0020638	Lcp65Ag1	Lcp65Ag1	6.07722	0.00139832	12.3853	3.46e-10	0.0368561	1
3L	6137918	6138493	FBgn0020642	Lcp65Ac	Lcp65Ac	0.934079	0.999999	1.98544	0.0213972	-0.083276	1
3L	6140630	6141087	FBgn0086900	Cpr65Ax1	Cuticular protein 65Ax1	3.16414	0.999999	6.49356	0.000133877	0	1
3L	6143157	6143957	FBgn0042118	Cpr65Ax2	Cuticular protein 65Ax2	3.13332	0.999999	6.43083	0.00035111	0	1
3L	6224904	6225461	FBgn0035694	CG13299	-	52.4457	0.999999	87.7884	7.28e-09	17.748	1
3L	6250522	6251860	FBgn0035697	CG10163	-	4.97653	0.999999	8.97783	7.28e-05	1.24073	1
3L	6543837	6596466	FBgn0002926	ndl	nudel	7.04001	0.999999	10.3988	1.83e-05	3.65129	1
3L	6926025	6927924	FBgn0035718	CG14820	-	5.07917	0.999999	7.96795	0.00274373	2.53079	1
3L	7079102	7079708	FBgn0035735	Cpr65Ea	Cuticular protein 65Ea	2.29919	0.999999	4.68994	4.31e-05	0.0007918	1
3L	7122002	7122480	FBgn0035743	CG15829	-	9.8193	0.999999	19.2817	0.0104553	0.7172	1
3L	7338797	7340223	FBgn0035768	CG14834	-	28.9826	0.0179161	47.4909	0	11.5283	1
3L	7391384	7393012	FBgn0035779	CG8562	-	8.3493	0.999999	14.2863	0.000404389	3.6059	1
3L	7395431	7397281	FBgn0035781	CG8560	-	14.1465	0.999999	24.8697	3.32e-06	5.4636	1
3L	7862134	7887940	FBgn0052365	CG32365	-	-1.93362	0.999999	-4.23542	0.00249235	-0.79718	1
3L	8511984	8513395	FBgn0035904	GstO3	Glutathione S transferase O3	16.9003	0.999999	25.345	0.00011862	10.3296	1
3L	8633538	8636684	FBgn0052029	Cpr66D	Cuticular protein 66D	1.53534	0.999999	2.96949	0.012591	0.34614	1
3L	8714423	8719707	FBgn0264696	CG43965	-	363.052	0.999999	534.767	0.00237127	191.384	1
3L	8719890	8720713	FBgn0000357	Cp18	Chorion protein 18	397.811	0.0022718	771.107	0	69.042	1
3L	8721580	8722166	FBgn0000355	Cp15	Chorion protein 15	1796.64	0.0330634	3260.23	0	453.68	1
3L	8722964	8723704	FBgn0000358	Cp19	Chorion protein 19	682.506	0.000421028	1095.68	0	312.27	0.565325
3L	8725043	8725699	FBgn0000356	Cp16	Chorion protein 16	418.939	0.000421028	745.269	0	114.627	1
3L	9368529	9369393	FBgn0035982	CG4461	-	11.8536	0.999999	23.8709	0.0124578	2.1831	1
3L	9377162	9378382	FBgn0001226	Hsp27	Heat shock protein 27	-36.304	0.999999	-95.046	0.0236102	20.338	1
3L	9378745	9379563	FBgn0263493	CR43482	-	-36.832	0.999999	-108.895	6.59e-07	21.547	1
3L	9397896	9399274	FBgn0035985	Cpr67B	Cuticular protein 67B	9.0021	0.999999	13.3156	0.01244	6.3168	1
3L	9624933	9672203	FBgn0036024	CG18180	-	115.408	0.999999	221.536	1.33e-06	21.007	1
3L	10632839	10633244	FBgn0036091	CG18628	-	129.119	0.999999	243.899	0.0279235	27.266	1
3L	11047134	11054324	FBgn0036116	CG7888	-	4.4763	0.999999	8.3559	0.0465872	0.8712	1
3L	11577221	11580867	FBgn0003292	rt	rotated abdomen	-2.5028	0.999999	-5.7711	0.0292557	0.7862	1
3L	11686234	11686761	FBgn0264479	CR43887	-	9.09481	0.311788	17.1966	2.15e-11	1.13152	1
3L	11951390	11959231	FBgn0028573	prc	pericardin	0.201137	0.999999	0.400736	0.000168888	0.0071982	1
3L	11966184	11966890	FBgn0259748	CG42397	-	74.6884	0.55359	128.042	0	21.975	1
3L	12878151	12882344	FBgn0036321	CG14120	-	8.44565	0.280627	9.54349	1.93e-07	7.6267	0.303558
3L	13005075	13008432	FBgn0036333	MICAL-like	MICAL-like	-2.1159	0.999999	-6.8944	0.0412416	1.3893	1
3L	13428743	13430236	FBgn0036361	CG10154	-	3.15917	0.943622	5.67102	2.58e-11	0.787752	0.578217
3L	14013414	14022221	FBgn0052133	ptip	-	-0.89419	0.999999	-3.48431	0.0203347	0.61357	1
3L	14393859	14395831	FBgn0036422	CG3868	-	25.1764	0.999999	36.3328	0.0370602	18.3089	1
3L	14665938	14740968	FBgn0259175	ome	omega	4.61876	0.999999	6.40786	0.0125095	2.9246	1
3L	14936829	14937431	FBgn0040809	CG13465	-	3.51241	0.200203	5.30301	0.000656969	1.8019	0.266585
3L	14938598	14939225	FBgn0040487	BobA	Brother of Bearded A	2.03606	0.554967	3.28888	1.62e-05	0.83689	0.576099
3L	14962443	14963406	FBgn0026320	Tom	Twin of m4	3.52486	0.000603009	5.82342	2.22e-08	1.30333	0.0315141
3L	14965766	14966298	FBgn0000216	Brd	Bearded	1.29012	0.999999	1.80922	0.00825577	0.780258	0.754169
3L	14967947	14969140	FBgn0040296	Ocho	Ocho	0.672184	0.999999	1.08376	0.0368169	0.273931	1
3L	14969725	14970731	FBgn0263380	CR43432	-	2.06352	0.999999	3.6465	0.00147352	0.591407	1
3L	15007794	15058077	FBgn0263763	CG43680	-	45.2945	0.999999	71.4032	0.00486663	17.1899	1
3L	15502160	15504147	FBgn0004052	Z600	Z600	2.40437	0.999999	3.73792	0.0245417	1.10021	1
3L	15504151	15506302	FBgn0000565	Eip71CD	Ecdysone-induced protein 28/29kD	35.0858	0.999999	44.5811	0.00030312	28.1743	1
3L	15510382	15512712	FBgn0004228	mex1	midgut expression 1	13.1963	0.999999	25.0194	0.0383772	0.9951	1
3L	15513413	15514753	FBgn0036504	yellow-k	yellow-k	2.35695	0.999999	3.50898	0.000213522	1.2775	1
3L	16299699	16300305	FBgn0036601	CG13063	-	0.794272	0.999999	1.63536	0.043846	0	1
3L	16720398	16721089	FBgn0043578	PGRP-SB1	PGRP-SB1	-12.1481	0.999999	-19.4033	0.00627914	-3.8997	1
3L	17360848	17372630	FBgn0036715	Cad74A	Cadherin 74A	4.41227	0.3398	6.58449	4.22e-11	2.41387	1
3L	17539772	17542266	FBgn0023197	Jon74E	Jonah 74E	54.994	0.999999	68.7751	0.0122702	46.152	1
3L	17744830	17757258	FBgn0036752	Adgf-A	Adenosine deaminase-related growth factor A	6.6407	0.999999	10.0202	0.0239993	4.0223	1
3L	17872195	17877476	FBgn0036766	CG5506	-	46.774	0.999999	127.454	0.00855505	-19.588	1
3L	17879047	17879745	FBgn0036767	CG16775	-	5.7169	0.999999	22.5411	0.0203914	-8.8989	1
3L	18581858	18583265	FBgn0036791	CG7271	-	1.04863	0.411946	1.63968	0.0365035	0.480441	0.752823
3L	18585402	18586871	FBgn0003683	term	terminus	0.953204	0.508452	1.50085	0.0483426	0.426885	0.853666
3L	18615791	18617851	FBgn0259791	bora	aurora borealis	-6.4399	0.999999	-9.1418	0.035264	-2.7591	1
3L	18910680	18913419	FBgn0036831	CG6839	-	32.765	0.999999	71.5374	0	-0.7974	1
3L	18913529	18915208	FBgn0036833	CG3819	-	14.4156	0.999999	22.7214	6.65e-07	8.2985	1
3L	20105364	20105947	FBgn0036938	CG14187	-	26.472	0.318751	43.5043	4.27e-13	9.9624	1
3L	20195169	20196787	FBgn0036948	CG7298	-	49.3775	0.00864005	86.7037	0	13.1074	1
3L	20211599	20213520	FBgn0036952	CG6933	-	2.18106	0.999999	4.16082	0.000210732	0.22847	1
3L	20214913	20216297	FBgn0036953	CG17145	-	0.483165	0.999999	1.00442	0.0122677	0.049684	1
3L	20460043	20462692	FBgn0036997	CG5955	-	1.47752	0.999999	3.02825	0.0291596	0.02475	1
3L	21725905	21726587	FBgn0037124	CG14568	-	0.489144	0.999999	1.00268	0.0313434	0	1
3R	545179	557600	FBgn0027570	Nep2	Neprilysin 2	6.7183	0.999999	11.748	7.77e-08	2.4193	1
3R	1655783	1664563	FBgn0037386	CG1208	-	-4.00006	0.999999	-5.22321	0.0236102	-2.4966	1
3R	1851831	1852962	FBgn0037396	CG11459	-	1.91164	0.999999	3.1394	7.9e-06	0.85229	1
3R	1993204	1996032	FBgn0037405	CG1077	-	7.46783	0.999999	12.6084	0.0150062	2.7154	1
3R	2060430	2062603	FBgn0027527	Osi6	Osiris 6	0.84762	0.097258	1.81972	6.02e-08	-0.0835318	1
3R	2074713	2077405	FBgn0037414	Osi7	Osiris 7	0.447128	0.204499	0.910608	0.00013087	0.00409942	1
3R	2127527	2129375	FBgn0037424	Osi15	Osiris 15	0.266629	0.999999	0.548996	0.0197271	-0.0010646	1
3R	2165818	2167146	FBgn0037430	Osi20	Osiris 20	0.275787	0.999999	0.576652	0.0478954	-0.0109475	1
3R	2588314	2590983	FBgn0000071	Ama	Amalgam	1.26116	0.0676085	1.98021	1.25e-05	0.580097	0.555851
3R	2878056	2880264	FBgn0024289	Sodh-1	Sorbitol dehydrogenase 1	-14.3063	0.999999	-15.0758	0.0448128	-10.826	1
3R	3345284	3349476	FBgn0015575	alpha-Est7	alpha-Esterase-7	8.3072	0.999999	16.4099	0.00821493	2.3305	1
3R	3807538	3821572	FBgn0037534	CG2781	-	8.3559	0.999999	11.7625	0.0167046	3.7037	1
3R	3912973	3915290	FBgn0037547	CG7910	-	7.6993	0.999999	19.3848	0.00702907	-2.7863	1
3R	4113660	4114340	FBgn0037562	CG11671	-	30.4281	0.999999	54.5836	7.88e-10	8.6737	1
3R	4349667	4351944	FBgn0051259	CG31259	-	6.74009	0.139971	11.0733	4.76e-09	2.82273	0.531644
3R	4354141	4354599	FBgn0040531	CG11741	-	8.92993	0.999999	16.7314	0.000170078	1.6721	1
3R	5156606	5157617	FBgn0037678	CG16749	-	19.9197	0.999999	33.8051	0.01213	11.5545	1
3R	5322822	5328299	FBgn0014380	RhoL	Rho-like	7.4271	0.999999	13.5541	0.0156979	1.5359	1
3R	5463903	5476677	FBgn0037724	Fst	Frost	-17.0889	0.999999	-18.3247	0.000917386	-14.3378	1
3R	5638468	5639661	FBgn0037761	CG8534	-	1.66865	0.999999	2.63459	0.0372097	0.87948	1
3R	5641649	5642708	FBgn0037763	CG16904	-	23.1715	0.999999	52.6549	0.00213931	-1.5641	1
3R	5874888	5879982	FBgn0051410	Npc2e	Niemann-Pick type C-2e	0.4715	0.999999	40.9586	0.0101762	-42.0846	1
3R	6582017	6585113	FBgn0051272	CG31272	-	5.1561	0.999999	10.003	0.00170297	0.7123	1
3R	6952315	6954035	FBgn0040256	Ugt86Dd	Ugt86Dd	-7.5528	0.999999	-8.7645	0.013321	-6.5039	1
3R	8033878	8036079	FBgn0037996	CG4830	-	8.02293	0.00137129	12.7211	1.36e-12	3.69725	1.3e-05
3R	8137074	8138841	FBgn0038011	CG4066	-	4.21777	0.112617	5.0008	1.09e-08	3.04298	0.131847
3R	8207372	8208412	FBgn0038028	CG10035	-	4.96643	0.000381566	8.25132	3.39e-10	1.86585	0.128544
3R	8232253	8233824	FBgn0038038	CG5167	-	10.484	0.999999	23.3242	0.00422469	0.5309	1
3R	8473629	8478635	FBgn0038071	CG6234	-	1.18095	0.999999	1.69933	0.0410057	0.69665	1
3R	8500331	8501982	FBgn0038074	CG6188	-	11.3253	0.999999	25.5324	3.22e-09	-1.2241	1
3R	8507907	8515089	FBgn0001296	kar	karmoisin	7.8594	0.999999	14.2854	2.38e-05	2.7654	1
3R	8793496	8803193	FBgn0038098	CG7381	-	1.2164	0.999999	7.4453	0.00719981	-4.3256	1
3R	9120471	9124010	FBgn0038135	CG8773	-	12.4517	0.553934	17.7067	3.41e-07	8.1868	0.880558
3R	9124568	9128056	FBgn0038136	CG8774	-	13.1724	0.10517	20.5354	9.4e-12	6.9034	0.744261
3R	9138776	9145086	XLOC_015776		-	1492.37	0.0854479	2360.42	0	709.25	1
3R	9251706	9253811	FBgn0000046	Act87E	Actin 87E	12.5154	0.999999	22.4733	0.00488179	4.9225	1
3R	9638830	9640370	FBgn0259733	tal-AA	-	4.4307	0.999999	6.51188	0.00138675	1.88339	1
3R	10046280	10047306	FBgn0053109	CG33109	-	69.147	0.999999	108.369	4.24e-09	30.195	1
3R	10965679	10967437	FBgn0038292	CG3987	-	10.4937	0.999999	19.3935	6.03e-05	2.091	1
3R	11265709	11267895	FBgn0000047	Act88F	Actin 88F	5.6134	0.999999	11.4005	6.13e-05	0.7883	1
3R	11333210	11335655	FBgn0264776	CG44014	-	12.5787	0.999999	29.64	0.00014159	-2.7854	1
3R	11520962	11522864	FBgn0038353	CG5399	-	45.318	0.999999	90.481	1.79e-05	-0.855	1
3R	11869244	11871693	FBgn0038395	CG10407	-	36.7061	0.00478636	58.0925	0	15.8688	1
3R	12859267	12861780	FBgn0038469	CG4009	-	27.4897	0.0365787	40.7219	0	15.1723	1
3R	12955136	12956141	FBgn0038481	CG17475	-	11.6134	0.999999	19.9876	0.000449812	4.7338	1
3R	12958406	12959441	FBgn0051266	CG31266	-	6.75003	0.999999	11.531	0.00954837	3.01154	1
3R	12959918	12961005	FBgn0051267	CG31267	-	6.64178	0.999999	11.9863	0.0145457	2.15006	1
3R	12961832	12962917	FBgn0038484	CG5246	-	7.40784	0.999999	12.6548	0.00206347	2.92722	1
3R	13906842	13908189	FBgn0038566	CG14317	-	2.05844	0.353349	3.62064	1.19e-12	0.567075	0.247571
3R	14211549	14215525	FBgn0038613	Vha100-4	Vacuolar H[+] ATPase 100kD subunit 4	1.30485	0.999999	2.83553	0.00855577	-0.04957	1
3R	14584957	14620876	FBgn0038652	CG7720	-	7.6565	0.999999	15.2293	0.00230361	1.5493	1
3R	16186029	16186356	FBgn0038790	MtnC	Metallothionein C	-120.38	0.999999	-181.417	1.01e-08	-70.49	1
3R	16328959	16329321	FBgn0002869	MtnB	Metallothionein B	5.3597	0.999999	10.6567	0.0236102	-0.1542	1
3R	16360000	16360426	FBgn0262146	MtnE	Metallothionein E	38.558	0.999999	67.4246	0.000834656	1.252	1
3R	17068350	17071140	FBgn0038873	CG5892	-	0.87374	0.0473281	1.22411	5.72e-05	0.554587	0.0680426
3R	17575574	17578959	FBgn0051233	CG31233	-	19.1682	0.465367	19.4202	0.00461076	20.3942	0.00632804
3R	17580045	17583490	FBgn0051198	CG31198	-	67.699	0.999999	98.725	0.0258054	41.532	1
3R	17706531	17710176	FBgn0038914	fit	female-specific independent of transformer	54.033	0.999999	116.152	1.35e-08	-1.148	1
3R	18291757	18292401	FBgn0038973	Pebp1	Phosphatidylethanolamine-binding protein 1	208.909	0.000421028	344.706	0	85.288	0.335676
3R	18322936	18354383	FBgn0038981	CG5346	-	4.0253	0.999999	7.76823	0.0147141	0.6503	1
3R	18376404	18382222	FBgn0260942	bond	james bond	8.5625	0.999999	15.6291	0.00423701	2.4532	1
3R	18384582	18388293	FBgn0038986	CG5278	-	0.47595	0.999999	0.929822	0.00477013	0.065461	1
3R	18880050	18887057	FBgn0039045	CG17119	-	10.2141	0.999999	14.0515	0.0136661	7.11023	1
3R	19589578	19593174	FBgn0039114	Lsd-1	Lipid storage droplet-1	12.8487	1	26.2155	0.0313434	1.5753	1
3R	19939293	19955976	FBgn0039151	CG13607	-	7.6456	0.999999	15.4578	0.0352145	1.3898	1
3R	20353797	20356280	FBgn0039204	CG6607	-	4.1432	0.999999	8.1312	0.022479	1.126	1
3R	20545418	20575080	FBgn0004885	tok	tolkin	1.57304	0.999999	2.39357	0.0329284	0.95714	1
3R	20691072	20692425	FBgn0013949	Ela	Elastin-like	5.31568	0.999999	6.50504	0.0290695	4.64825	0.961265
3R	20995285	21019498	FBgn0039286	dan	distal antenna	0.295975	0.999999	0.492026	0.000617746	0.113693	1
3R	21111194	21112696	FBgn0051104	CG31104	-	-5.03067	0.999999	-7.78479	8.05e-05	-2.46172	1
3R	21121849	21128058	FBgn0051288	CG31288	-	7.2511	0.999999	11.2507	0.00431268	3.7671	1
3R	21132128	21134109	FBgn0039321	CG10550	-	12.4878	0.999999	23.3785	3.58e-06	3.3046	1
3R	21144271	21145801	FBgn0039325	CG10560	-	5.7267	0.999999	11.5534	0.012338	-0.0589	1
3R	21165973	21172634	FBgn0261575	tobi	target of brain insulin	-101.774	0.0219154	-126.879	0	-70.315	0.826798
3R	21840445	21842209	FBgn0002578	Kaz-m1	Kazal-type protease inhibitor m1	16.1456	0.999999	21.5203	0.00257903	10.867	0.981497
3R	21932589	21956925	FBgn0051324	CG31324	-	5.36174	0.999999	9.61559	1.28e-06	0.99375	1
3R	21996570	22014526	FBgn0051086	CG31086	-	91.2708	0.999999	156.993	1.93e-07	34.0221	1
3R	22444844	22445953	FBgn0039434	TwdlM	TweedleM	3.26095	0.0698304	6.65383	6.68e-17	-0.0217924	1
3R	22448172	22449270	FBgn0039436	TwdlB	TweedleB	1.66212	0.764895	3.39323	6.01e-09	0	1
3R	22450301	22451374	FBgn0039437	TwdlL	TweedleL	1.13935	0.999999	2.33168	1.55e-06	0	1
3R	22457594	22458680	FBgn0039441	TwdlN	TweedleN	2.79748	0.23442	5.69512	4.15e-15	0.0265456	1
3R	22553263	22555833	FBgn0039452	CG14245	-	-9.11204	0.999999	-7.37349	0.000107731	-11.1337	1
3R	22694959	22697738	FBgn0026562	BM-40-SPARC	BM-40-SPARC	17.5193	0.999999	34.4211	0.000119946	5.2097	1
3R	22822701	22889500	FBgn0039472	CG17192	-	114.207	0.999999	206.694	0.000834656	27.8673	1
3R	23362210	23363648	XLOC_018502		-	1.52067	0.999999	2.41519	0.000155841	0.55458	1
3R	23433525	23461950	FBgn0039530	Tusp	Tusp	0.563198	0.999999	0.987852	0.00227695	0.17977	1
3R	23483284	23485899	FBgn0002772	Mlc1	Myosin alkali light chain 1	27.8192	0.999999	55.8503	0.00806714	-0.8429	1
3R	23763966	23768500	FBgn0039560	CG5514	-	-1.43765	0.999999	-3.65227	0.0289183	0.5039	1
3R	24500773	24521718	FBgn0039594	CG9990	-	5.3335	0.999999	9.7486	0.00263752	1.531	1
3R	25412958	25413822	FBgn0039670	CG7567	-	4.39433	0.999999	5.65705	0.000145419	3.0004	1
3R	25415791	25416628	FBgn0051041	CG31041	-	8.36559	0.999999	13.7994	1.47e-05	3.572	1
3R	25667342	25683235	FBgn0039709	Cad99C	Cadherin 99C	2.08448	0.999999	3.60367	4.19e-05	0.90328	1
3R	25747937	25748774	FBgn0003357	Jon99Ciii	Jonah 99Ciii	2497.24	0.000544205	1790.37	0.000616993	333.341	0.844123
3R	25749475	25750337	FBgn0003356	Jon99Cii	Jonah 99Cii	-808.991	1	2189.51	0.00483608	421.468	0.886812
3R	25823518	25825477	FBgn0039733	CG11504	-	-2.5519	0.999999	-5.48139	0.00494039	0.3551	1
3R	26011144	26016797	FBgn0039754	CG9747	-	10.2087	0.293881	16.7498	6.18e-13	4.6255	1
3R	26020511	26021950	FBgn0039755	CG15531	-	15.6704	0.999999	30.5529	5.68e-07	2.6065	1
3R	26022081	26028715	FBgn0039756	CG9743	-	5.3248	0.999999	15.2344	0.0290695	-2.4155	1
3R	26076649	26078724	FBgn0039760	CG9682	-	21.1248	2.54e-05	32.991	0	9.97258	0.00281772
3R	26078894	26079819	FBgn0039761	CG18404	-	51.0699	0.00864005	73.6141	3.63e-12	30.1666	0.176125
3R	26257785	26260861	FBgn0039769	CG15534	-	7.0561	0.999999	12.2998	0.000266985	2.2321	1
3R	26291771	26311521	FBgn0039776	PH4alphaEFB	prolyl-4-hydroxylase-alpha EFB	6.3693	0.999999	11.7346	8.47e-06	2.0767	1
3R	26312737	26313650	FBgn0039777	Jon99Fii	Jonah 99Fii	269.595	0.0022718	322.719	3.57e-11	100.863	0.27751
3R	26314684	26315617	FBgn0039778	Jon99Fi	Jonah 99Fi	248.068	0.00465924	325.124	1.64e-11	99.078	0.263996
3R	26469324	26474740	FBgn0051015	PH4alphaPV	prolyl-4-hydroxylase-alpha PV	5.39611	0.832951	8.60794	4.25e-06	2.30766	1
3R	26570325	26570983	FBgn0039800	Npc2g	Niemann-Pick type C-2g	28.6522	0.999999	39.3394	0.0200533	21.5634	1
3R	27004110	27021484	FBgn0051004	mesh	mesh	4.3618	1	8.6225	0.0189832	1.0153	1
3R	27577546	27580413	FBgn0039872	salt	salty dog	13.7521	0.997117	24.5957	4.63e-11	3.8729	1
3R	27585125	27587299	FBgn0039873	Smvt	Sodium-dependent multivitamin transporter	13.9414	0.361187	24.6517	1.36e-12	4.4919	1
dmel_mitochondrion_genome	239	1383	FBgn0013680	mt:ND2	mitochondrial NADH-ubiquinone oxidoreductase chain 2	-59.3348	0.943622	9.9867	1	-185.229	1.21e-07
dmel_mitochondrion_genome	1402	1468	FBgn0013710	mt:tRNA:Y	mitochondrial tyrosine tRNA	-25832.2	0.0940764	-888.77	1	-44785.8	1.74e-05
dmel_mitochondrion_genome	5607	5964	FBgn0013681	mt:ND3	mitochondrial NADH-ubiquinone oxidoreductase chain 3	-37.482	0.999999	317.175	3.21e-08	-433.048	0.00214323
dmel_mitochondrion_genome	5980	6045	FBgn0013689	mt:tRNA:A	mitochondrial alanine tRNA	-5628.49	0.999999	668.46	1	-8284.77	0.0197238
U	4447507	4448419	FBgn0085818	CR41608	-	91.986	0.999999	213.27	8.13e-13	-54.119	1
U	5913470	5914235	FBgn0085777	CR40959	-	2.24174	1	2.25284	1	-12.2044	2.54e-05
U	8446031	8446855	FBgn0085751	CR40582	-	73.647	0.933322	178.351	0	-45.236	1
U	8735177	8736349	FBgn0085747	CR40572	-	1.18941	0.999999	2.9847	0.0221747	-0.82208	1
U	8836244	8836509	FBgn0085752	CR40594	-	267.105	0.999999	648.384	2.17e-10	-172.037	1
U	9063479	9064690	FBgn0085774	CR40779	-	87.904	1	101.671	1	-83.2762	0.0348547
U	9540905	9542013	FBgn0085754	CR40597	-	1.90201	0.999999	5.03135	0.02549	-1.73486	1
U	9556588	9557422	FBgn0085756	CR40613	-	48.7613	0.999999	115.137	0	-26.1477	1
U	9578232	9578772	FBgn0085799	CR41544	-	-6507.39	6e-07	-12699.1	1	-81.5651	1.09e-05
U	9835704	9836749	FBgn0085749	CR40574	-	1.5707	0.999999	3.94018	0.0422636	-1.08449	1
U	9901768	9902800	FBgn0085769	CR40728	-	3.48364	1	4.1634	1	-10.6593	0.000137989
X	678823	684122	FBgn0025620	CG13360	-	4.2492	0.999999	9.8429	0.030636	-0.1558	1
X	824963	826704	FBgn0040342	CG3706	-	2.81456	0.999999	4.11596	0.0233038	1.83497	1
X	827158	834841	FBgn0040340	TRAM	TRAM	11.4829	0.999999	23.235	0.0466079	2.1723	1
X	945556	946664	FBgn0040398	CG14629	-	21.2472	0.999999	39.8906	0.00632804	9.6195	1
X	1064860	1066773	FBgn0040364	CG11378	-	13.0957	0.999999	22.4183	9.35e-07	5.1765	1
X	1097811	1099468	FBgn0029568	CG11381	-	23.5615	0.0164716	30.4518	0	15.783	0.5005
X	1417586	1558902	FBgn0025390	Mur2B	Mucin related 2B	2.64198	0.999999	2.87272	5.69e-06	1.75553	1
X	2053174	2056160	FBgn0005670	Cyp4d1	Cytochrome P450-4d1	11.8636	0.999999	19.0113	5.03e-05	6.819	1
X	2170005	2171743	FBgn0085362	Vml	Vitelline membrane-like	18.1932	0.00864005	24.538	0	13.3274	0.384229
X	3067408	3068507	FBgn0000644	Fcp3C	Follicle cell protein 3C	24.623	0.0140128	38.8478	0	10.2489	1
X	3752928	3756720	FBgn0019661	roX1	RNA on the X 1	2.44214	0.0473281	3.9418	0	0.921889	1
X	3766453	3774329	FBgn0028491	CG2930	-	16.4448	0.999999	23.6439	5.62e-05	11.01	1
X	4110905	4111427	FBgn0029696	CG15571	-	17.9459	0.188246	22.1735	1.59e-07	13.4296	0.168754
X	4112202	4117364	FBgn0029697	CG15570	-	14.351	0.00954518	17.7115	0	11.6427	0.194994
X	4135938	4136859	FBgn0041252	Femcoat	Femcoat	52.3823	0.0028657	77.118	0	29.12	0.0946953
X	4138144	4140005	FBgn0052774	Muc4B	Mucin 4B	2.77972	0.999999	2.74903	0.021345	1.54735	1
X	4141345	4141818	FBgn0262608	CG43134	-	564.125	0.680951	1038.62	1.54e-11	80.463	1
X	4142409	4142690	FBgn0262609	CG43135	-	11.2399	0.999999	21.6577	0.0105532	0.7844	1
X	4530339	4533145	FBgn0025739	pon	partner of numb	-2.9582	0.999999	-5.09059	0.0370921	-0.3011	1
X	5299264	5304878	FBgn0029762	NAAT1	Nutrient Amino Acid Transporter 1	9.2365	0.401108	14.1899	2.96e-09	4.9132	1
X	5712591	5734856	FBgn0262945	CR43264	-	35.8696	0.999999	71.0683	0.0028954	1.95	1
X	5799778	5802034	FBgn0029821	CG4020	-	10.1721	0.999999	21.8362	2.2e-05	0.93	1
X	6088776	6096638	FBgn0040069	vanin-like	vanin-like	17.5353	0.999999	29.7072	3.82e-05	6.25858	1
X	6088776	6096638	FBgn0262536	CG43090	-	60.144	0.999999	92.923	0.00058838	15.888	1
X	6149840	6151629	FBgn0015818	Spx	Spliceosomal protein on the X	-2.50816	0.999999	-4.69906	0.0493818	-0.10793	1
X	6174265	6182041	FBgn0029856	CG11700	-	-12.52	0.999999	-147.704	0	-18.465	1
X	6963445	6966722	FBgn0029932	CG4607	-	2.1113	0.999999	6.0022	0.0373277	-1.2777	1
X	7306700	7307336	FBgn0261615	CG42704	-	192.299	0.999999	306.094	1.55e-08	61.408	1
X	7761194	7767673	FBgn0000427	dec-1	defective chorion 1	121.607	0.280627	177.193	0	66.6595	1
X	7768084	7770938	FBgn0029966	Ir7c	Ionotropic receptor 7c	3.36815	0.999999	5.77182	1e-10	1.04909	1
X	7972381	7975635	FBgn0029994	CG2254	-	7.7813	0.999999	15.7496	0.0181799	1.5868	1
X	8352526	8354927	FBgn0030040	CG15347	-	27.5802	0.999999	56.2568	6.51e-06	1.717	1
X	8496393	8500335	FBgn0030054	Caf1-180	Caf1-180	-4.3066	0.999999	-12.991	0.0397326	3.6119	1
X	9085689	9086581	FBgn0030098	CG12057	-	199.625	0.00951718	271.609	3.34e-09	140.955	0.00369937
X	9090836	9096770	FBgn0086450	su(r)	suppressor of rudimentary	4.9338	0.999999	10.5065	3.32e-06	0.4899	1
X	9767571	9768022	FBgn0052695	CG32695	-	15.4951	0.999999	39.5264	0.0113288	-5.9049	1
X	10108890	10110675	FBgn0030186	CG2962	-	0.636097	0.999999	1.20922	0.019505	0.12499	1
X	10990305	11002181	FBgn0259101	CG42249	-	16.0745	0.431045	26.1124	2.43e-09	8.1841	1
X	12381005	12383484	FBgn0030394	Cpr11A	Cuticular protein 11A	0.246728	0.999999	0.505869	0.0345333	-0.0046573	1
X	12679595	12791377	FBgn0030425	CG3775	-	4.7642	0.999999	9.6066	0.021197	0.5945	1
X	12853290	12854792	FBgn0052642	CG32642	-	8.08682	0.293444	11.1549	1.58e-06	4.6368	1
X	12861929	12864082	FBgn0052644	Mur11Da	Mucin related 11Da	3.27246	0.128957	3.85366	1.82e-08	1.85301	0.618842
X	12864508	12868648	FBgn0030438	CG15721	-	6.5024	0.999999	9.26416	1.19e-05	2.2161	1
X	12868715	12870359	FBgn0030439	CG12716	-	3.29666	0.999999	4.29136	1.04e-05	2.25194	1
X	13033238	13048957	FBgn0052645	CG32645	-	1.23319	0.999999	1.84599	0.000142364	0.63698	1
X	13290925	13295262	FBgn0030482	CG1673	-	12.5929	0.999999	19.5507	0.00184767	4.2816	1
X	13455703	13457392	FBgn0052633	CG32633	-	11.2074	0.999999	21.0289	0.000446715	3.6289	1
X	14155255	14160283	FBgn0030558	CG1461	-	4.4671	0.999999	10.9723	0.00476074	-0.8582	1
X	14171861	14182073	FBgn0052602	Muc12Ea	Mucin 12Ea	0.850276	0.508452	0.449861	0.151909	1.09928	0.0171331
X	14676984	14678085	FBgn0020508	Ag5r2	Antigen 5-related 2	20.1881	0.366952	33.8542	2.75e-08	8.4325	1
X	14678696	14680584	FBgn0015010	Ag5r	Antigen 5-related	66.448	0.999999	114.295	2.01e-07	24.526	1
X	14983714	15010572	FBgn0030615	Cyp4s3	Cyp4s3	2.68107	0.999999	5.85362	0.00852252	-0.1316	1
X	15019787	15031766	FBgn0260006	drd	drop dead	2.48056	0.999999	3.92797	0.000186095	1.10364	1
X	15657033	15663548	FBgn0030688	CG8952	-	26.0858	0.999999	46.2476	0.00506888	8.3047	1
X	15673178	15674095	FBgn0263748	CG43673	-	39.1362	0.0706045	73.0915	1.19e-12	7.5114	1
X	15903160	15955708	FBgn0052580	Muc14A	Mucin 14A	0.43154	0.999999	0.712878	4.13e-05	0.092182	1
X	16590164	16608405	FBgn0030775	CG9673	-	35.9192	0.999999	61.8677	0.0317974	15.1406	1
X	17112914	17113527	FBgn0030829	CG12998	-	-3.798	0.999999	-6.66372	0.00921363	-0.50201	1
X	17177793	17178516	FBgn0030837	CG8661	-	11.5166	0.999999	21.5513	0.0016816	2.717	1
X	18281964	18284377	FBgn0022355	Tsf1	Transferrin 1	-56.324	0.999999	-82.07	0.00130237	-13.274	1
X	18385214	18386029	FBgn0030928	CG15044	-	3.07136	0.999999	5.02001	0.0339714	1.4723	1
X	18387433	18388197	FBgn0030929	CG15043	-	95.287	0.999999	215.093	0	-7.164	1
X	18962305	18962925	FBgn0085359	CG34330	-	35.229	0.999999	62.8112	0.000663735	13.579	1
X	18975699	18976599	FBgn0030981	CG14191	-	1.94306	0.347345	1.44514	0.0420378	2.52489	0.01213
X	19082067	19084226	FBgn0030993	Mec2	Mec2	7.5386	0.999999	14.0825	0.00233919	2.6033	1
X	20288947	20289991	FBgn0031111	Obp19c	Odorant-binding protein 19c	32.138	0.0422736	53.8763	0	12.4869	1
X	20805834	20810637	FBgn0261675	Npc1b	Niemann-Pick type C-1b	2.0281	0.999999	14.3064	1.54e-06	-8.9497	1
X	20897314	20899373	FBgn0031143	CG1532	-	14.2564	0.999999	28.9091	0.0388073	2.6142	1
X	21267753	21268326	FBgn0028583	lcs	la costa	367.698	0.999999	699.11	7.04e-07	109.48	1
X	21273399	21273765	FBgn0031176	CG1678	-	1098.43	0.999999	2080.57	0.0348547	218.81	1
* expression levels are estimated as normalized FPKM.
