# Supplementary material for: Transcriptional and epigenetic responses to mating and aging in Drosophila melanogaster
Source: BMC Genomics. 2014 Oct 23;15(1):927. doi: 10.1186/1471-2164-15-927 (PMC4221674; doi:10.1186/1471-2164-15-927)
Supplement: Supplementary file 4 — Additional file 4: Changes in miRNA expression levels upon mating and aging. (XLSX 16 KB) [file 12864_2014_6621_MOESM4_ESM.xlsx]

## Sheet: Sheet1
mir ID	Comparison Between Young and Aged Flies	Comparison Between Young and Aged Mated Flies	Comparison Between Young and Aged Virgin Flies	Comparison Between Virgin and Mated Flies	Comparison Between Young Virgin and Mated Flies	Comparison Between Aged Virgin and Mated Flies
dme-let-7,dme-let-7-3p	0.541083	4	0.0780869	-0.290947	-0.727607	0.1
dme-mir-1000,dme-miR-1000-5p	-1.09349	-0.128506	-1.76585	-0.974742	-2.8528	0.0336241
dme-mir-11,dme-miR-11-5p	-0.148981	2.64183	-0.794983	-0.913684	-1.36062	-0.0847427
dme-mir-125,dme-miR-125-3p	0.564933	1.08643	-2	0.989743	1	1.35804
dme-mir-133,dme-miR-133-3p	-0.325527	5.52774	-0.975195	-0.314312	-0.970286	4.17623
dme-mir-193,dme-miR-193-5p	-1.76479	-2.46217	-1.99625	-0.624501	-1.70613	0.189355
dme-mir-274,dme-miR-274-5p	-0.920441	0.189202	-1.57601	-0.942973	-2.51648	0.0400189
dme-mir-276a,dme-miR-276a-3p	-0.489325	3.18552	-0.790684	-0.324904	-0.686027	11.8783
dme-mir-276b,dme-miR-276b-3p	-0.763972	-1.4917	-0.980048	-0.438925	-0.782383	1.86749
dme-mir-277,dme-miR-277-3p	-0.580686	1.9034	-0.976555	-0.348822	-0.831211	1.85198
dme-mir-279,dme-miR-279-3p	-0.0693791	6.57225	-0.472671	-0.465902	-0.734076	1.09841
dme-mir-281-2,dme-miR-281-2-5p	-0.497139	3.12118	-1.53377	-0.828135	-2.77166	0.460621
dme-mir-286,dme-miR-286-3p**	-0.146016	-0.651462	-2	6.47654	4.59322	13.7288
dme-mir-2b-1,dme-miR-2b-3p	-0.63565	1.15412	-1.33067	-0.686208	-1.635	0.388344
dme-mir-2b-2,dme-miR-2b-3p	-0.623788	1.19558	-1.33155	-0.678896	-1.63393	0.41376
dme-mir-3,dme-miR-3-3p**	-0.0245984	-0.09245	0	5.35287	5.66667	3.66667
dme-mir-310,dme-miR-310-3p	-0.532351	11.0883	-1.21052	-1.1445	-1.70058	-0.492685
dme-mir-313,dme-miR-313-3p	-0.45079	6.59966	-0.867436	-0.788186	-1.08062	-0.235702
dme-mir-315,dme-miR-315-5p	-1.00939	-3.33488	-1.15844	-0.373457	-0.782868	1.026
dme-mir-316,dme-miR-316-5p	-0.709289	5.75656	-1.53371	-0.906877	-12.9475	0.395346
dme-mir-34,dme-miR-34-3p	-0.873308	0.530502	-1.21075	-1.26095	-4.65636	-0.100917
dme-mir-34,dme-miR-34-5p	-0.630696	6.56875	-1.22654	-0.880515	-3.84453	0.327185
dme-mir-4,dme-miR-4-3p**	-0.0662159	-0.209529	0	4.36779	2.71429	11.6667
dme-mir-5,dme-miR-5-5p**	-0.0885037	-0.213697	-0.707107	3.70281	10.4652	2.12396
dme-mir-6-1,dme-miR-6-3p**	0.0437239	0.106095	0.316228	3.97923	7.62343	2.4612
dme-mir-6-2,dme-miR-6-3p**	0.0586147	0.146567	0.316228	3.88114	6.54972	2.4612
dme-mir-6-3,dme-miR-6-3p**	0.0423264	0.104691	0.316228	4.07136	6.92399	2.5499
dme-mir-87,dme-miR-87-3p	-1.09887	0.632456	-2.12426	-0.777825	-4.12311	0.468165
dme-mir-927,dme-miR-927-3p	-1.50699	-0.242536	-2.05882	-0.75847	-7	0.352332
dme-mir-92a,dme-miR-92a-3p	-0.336091	7.46667	-1.04649	-0.976156	-1.57291	-0.0144038
dme-mir-92b,dme-miR-92b-3p	-0.829288	1.81904	-0.99388	-0.932406	-1.82187	0.0678979
dme-mir-932,dme-miR-932-5p	-0.36121	1.0575	-0.692479	-0.00292234	-0.447413	12.6996
dme-mir-956,dme-miR-956-3p	0.0984711	2.76983	-0.472515	-0.255237	-0.724565	1.65624
dme-mir-958,dme-miR-958-5p	-0.208396	2.02324	-0.605004	-0.0709169	-0.513406	2.53763
dme-mir-983-1,dme-miR-983-5p	-0.878829	-2.23607	-0.588348	-0.520786	-0.392232	-1.34164
dme-mir-983-2,dme-miR-983-5p	-0.878829	-2.23607	-0.588348	-0.520786	-0.392232	-1.34164
dme-mir-987,dme-miR-987-5p	-0.711858	-1.94145	-0.669272	-0.076107	-0.287763	2.11845
dme-mir-988,dme-miR-988-5p	0.095555	2.72809	-0.746726	-0.583985	-1.25165	1.40449
dme-mir-994,dme-miR-994-3p	-0.588198	-1.40841	-0.511834	0.77246	0.400178	3.94447
dme-mir-996,dme-miR-996-3p	-0.941154	-0.745356	-0.977614	-1	-1.73325	-0.0528791
dme-mir-996,dme-miR-996-5p	-0.58099	2.23607	-1.90349	-0.58099	-3.592	0.894427
