# Supplementary material for: Transcriptional and epigenetic responses to mating and aging in Drosophila melanogaster
Source: BMC Genomics. 2014 Oct 23;15(1):927. doi: 10.1186/1471-2164-15-927 (PMC4221674; doi:10.1186/1471-2164-15-927)
Supplement: Supplementary file 7 — Additional file 7: Changes in H3K4me1 modification. Table S4. Changes in H3K4me1 modification between young and aged female flies. Table S5. Changes in H3K4me1 modification between virgin and mated young female flies. (XLSX 298 KB) [file 12864_2014_6621_MOESM7_ESM.xlsx]

## Sheet: Table S4 (a) and (b)
Histone Modification Peak ID	Chromosome	Start	End	Comparison Between Young and Aged Flies	Comparison Between Young and Aged Virgin Flies	Comparison Between Young and Aged Mated Flies	Target Gene ID	Target Gene Name
11	2L	202323	203434	-3.22666	-3.00114	-3.74173	FBgn0016977	spen
11	2L	202323	203434	-3.22666	-3.00114	-3.74173	FBgn0031231	mRpL10
11	2L	202323	203434	-3.22666	-3.00114	-3.74173	FBgn0031232	CG11617
18	2L	347299	348049	-1.77841	-2.25255	-2.70428	FBgn0004611	Plc21C
29	2L	572628	573831	3.82383	8.58941	3.61464	FBgn0013323	Ptth
29	2L	572628	573831	3.82383	8.58941	3.61464	FBgn0031266	CG2807
29	2L	572628	573831	3.82383	8.58941	3.61464	FBgn0031267	Ipk2
29	2L	572628	573831	3.82383	8.58941	3.61464	FBgn0031268	cold
32	2L	826129	828876	2.1051	1.62302	3.4948	FBgn0010583	dock
32	2L	826129	828876	2.1051	1.62302	3.4948	FBgn0020304	drongo
32	2L	826129	828876	2.1051	1.62302	3.4948	FBgn0031285	CG3662
32	2L	826129	828876	2.1051	1.62302	3.4948	FBgn0031286	CG3862
33	2L	854245	855245	0.00517555	1.29534	-1.41519	FBgn0020545	kraken
33	2L	854245	855245	0.00517555	1.29534	-1.41519	FBgn0031287	CG4291
33	2L	854245	855245	0.00517555	1.29534	-1.41519	FBgn0031288	CG13949
41	2L	1170190	1172592	2.15179	1.56244	2.94871	FBgn0024314	Plap
41	2L	1170190	1172592	2.15179	1.56244	2.94871	FBgn0031317	CG5118
41	2L	1170190	1172592	2.15179	1.56244	2.94871	FBgn0031318	CG4887
41	2L	1170190	1172592	2.15179	1.56244	2.94871	FBgn0051922	CG31922
42	2L	1177910	1179260	1.00295	1.65071	0.85659	FBgn0031318	CG4887
42	2L	1177910	1179260	1.00295	1.65071	0.85659	FBgn0031319	CG4896
46	2L	1650048	1651211	-3.89104	-2.99741	-3.39867	FBgn0086758	chinmo
60	2L	2131019	2134533	-0.581492	0.990145	-1.54578	FBgn0004507	GlyP
60	2L	2131019	2134533	-0.581492	0.990145	-1.54578	FBgn0031389	CG4259
65	2L	2221944	2223515	-0.863543	-3.711	0.819103	FBgn0031399	mio
65	2L	2221944	2223515	-0.863543	-3.711	0.819103	FBgn0031401	papi
65	2L	2221944	2223515	-0.863543	-3.711	0.819103	XLOC_003079	-
66	2L	2227027	2228971	-1.524	-1.76388	-5.60081	FBgn0010704	l(2)s5379
66	2L	2227027	2228971	-1.524	-1.76388	-5.60081	FBgn0031401	papi
66	2L	2227027	2228971	-1.524	-1.76388	-5.60081	FBgn0031403	CG15387
66	2L	2227027	2228971	-1.524	-1.76388	-5.60081	XLOC_003080	-
76	2L	2745306	2746602	2.45631	1.88646	2.97011	FBgn0031450	Hrs
76	2L	2745306	2746602	2.45631	1.88646	2.97011	FBgn0031451	CG9961
76	2L	2745306	2746602	2.45631	1.88646	2.97011	FBgn0031452	Cwc25
76	2L	2745306	2746602	2.45631	1.88646	2.97011	FBgn0250906	Pgk
81	2L	2886832	2888170	-2.52957	-3.143	-3.72654	FBgn0024947	NTPase
81	2L	2886832	2888170	-2.52957	-3.143	-3.72654	FBgn0041111	lilli
81	2L	2886832	2888170	-2.52957	-3.143	-3.72654	XLOC_003098	-
81	2L	2886832	2888170	-2.52957	-3.143	-3.72654	XLOC_003099	-
86	2L	2944633	2946047	5.13008	6.15989	4.3568	FBgn0041111	lilli
86	2L	2944633	2946047	5.13008	6.15989	4.3568	XLOC_003123	-
86	2L	2944633	2946047	5.13008	6.15989	4.3568	XLOC_003124	-
86	2L	2944633	2946047	5.13008	6.15989	4.3568	XLOC_003125	-
101	2L	3478567	3479858	-1.73863	-1.9399	-1.40327	FBgn0031542	CG15414
101	2L	3478567	3479858	-1.73863	-1.9399	-1.40327	FBgn0261560	Thor
101	2L	3478567	3479858	-1.73863	-1.9399	-1.40327	FBgn0264549	CR43928
103	2L	3515089	3516459	1.10786	2.24949	-0.223363	FBgn0031544	CG17593
103	2L	3515089	3516459	1.10786	2.24949	-0.223363	FBgn0031545	CG3213
103	2L	3515089	3516459	1.10786	2.24949	-0.223363	FBgn0053123	CG33123
103	2L	3515089	3516459	1.10786	2.24949	-0.223363	XLOC_001753	-
106	2L	3580941	3581890	-2.06383	-0.895008	-7.75268	FBgn0004892	sob
109	2L	3631202	3632118	-0.850407	-9.68471	1.73305	FBgn0000721	for
109	2L	3631202	3632118	-0.850407	-9.68471	1.73305	XLOC_003183	-
109	2L	3631202	3632118	-0.850407	-9.68471	1.73305	XLOC_003184	-
112	2L	3654890	3655687	-0.141722	3.30551	-1.02446	FBgn0000721	for
112	2L	3654890	3655687	-0.141722	3.30551	-1.02446	XLOC_003186	-
112	2L	3654890	3655687	-0.141722	3.30551	-1.02446	XLOC_003187	-
113	2L	3657910	3658550	-0.460429	-1.60759	0.66391	FBgn0000721	for
113	2L	3657910	3658550	-0.460429	-1.60759	0.66391	XLOC_003186	-
113	2L	3657910	3658550	-0.460429	-1.60759	0.66391	XLOC_003187	-
117	2L	3803914	3805549	-1.79036	-1.90773	-1.63418	FBgn0021800	l(2)k16918
117	2L	3803914	3805549	-1.79036	-1.90773	-1.63418	FBgn0031571	CG3921
117	2L	3803914	3805549	-1.79036	-1.90773	-1.63418	XLOC_003196	-
121	2L	3888400	3888732	-1.37037	-5.37092	-0.863289	FBgn0000256	capu
121	2L	3888400	3888732	-1.37037	-5.37092	-0.863289	XLOC_003198	-
124	2L	4195311	4197541	-3.21029	-2.07043	-3.67545	FBgn0001075	ft
124	2L	4195311	4197541	-3.21029	-2.07043	-3.67545	FBgn0031589	CG3714
124	2L	4195311	4197541	-3.21029	-2.07043	-3.67545	XLOC_000293	-
124	2L	4195311	4197541	-3.21029	-2.07043	-3.67545	XLOC_000294	-
125	2L	4224306	4226613	1.09431	2.12794	1.2577	FBgn0003941	RpL40
125	2L	4224306	4226613	1.09431	2.12794	1.2577	FBgn0031590	CG3702
126	2L	4228215	4229071	1.26938	1.11651	2.55274	FBgn0003941	RpL40
126	2L	4228215	4229071	1.26938	1.11651	2.55274	FBgn0031590	CG3702
132	2L	4394576	4395445	0.958955	1.41318	1.60239	FBgn0022153	l(2)k05819
132	2L	4394576	4395445	0.958955	1.41318	1.60239	FBgn0027560	Tps1
132	2L	4394576	4395445	0.958955	1.41318	1.60239	FBgn0031600	CG3652
143	2L	4944201	4944942	1.52341	1.87927	1.58302	FBgn0015000	betaggt-I
143	2L	4944201	4944942	1.52341	1.87927	1.58302	FBgn0031650	CG14044
143	2L	4944201	4944942	1.52341	1.87927	1.58302	FBgn0031651	mRpL24
143	2L	4944201	4944942	1.52341	1.87927	1.58302	XLOC_003267	-
150	2L	5071473	5072973	-0.955346	-1.28887	-1.77087	FBgn0028572	qtc
150	2L	5071473	5072973	-0.955346	-1.28887	-1.77087	FBgn0031681	pgant5
150	2L	5071473	5072973	-0.955346	-1.28887	-1.77087	FBgn0261608	RpL37A
162	2L	5522056	5523757	1.63556	0.927763	4.98559	FBgn0000318	cl
162	2L	5522056	5523757	1.63556	0.927763	4.98559	FBgn0031710	CG7371
162	2L	5522056	5523757	1.63556	0.927763	4.98559	FBgn0031711	CG6907
166	2L	5725011	5725887	-3.5452	-1.85737	-13.6558	FBgn0024191	sip1
166	2L	5725011	5725887	-3.5452	-1.85737	-13.6558	FBgn0031733	CG14006
166	2L	5725011	5725887	-3.5452	-1.85737	-13.6558	FBgn0031736	CG11030
170	2L	5976442	5979062	0.893035	-0.631678	4.84188	FBgn0000308	chic
172	2L	6038305	6039352	1.69169	4.10088	0.516491	FBgn0000052	ade2
172	2L	6038305	6039352	1.69169	4.10088	0.516491	FBgn0025742	mtm
172	2L	6038305	6039352	1.69169	4.10088	0.516491	FBgn0031766	CG9117
172	2L	6038305	6039352	1.69169	4.10088	0.516491	FBgn0051643	CG31643
173	2L	6046030	6047109	-3.23912	-7.46654	-2.95654	FBgn0000052	ade2
173	2L	6046030	6047109	-3.23912	-7.46654	-2.95654	FBgn0029161	slmo
173	2L	6046030	6047109	-3.23912	-7.46654	-2.95654	FBgn0031768	CG12393
173	2L	6046030	6047109	-3.23912	-7.46654	-2.95654	FBgn0085208	CG34179
173	2L	6046030	6047109	-3.23912	-7.46654	-2.95654	FBgn0262317	mir-966
173	2L	6046030	6047109	-3.23912	-7.46654	-2.95654	XLOC_003349	-
176	2L	6063356	6063985	1.21181	-0.333677	2.69096	FBgn0031771	CG9140
176	2L	6063356	6063985	1.21181	-0.333677	2.69096	FBgn0031772	CG13994
176	2L	6063356	6063985	1.21181	-0.333677	2.69096	FBgn0031773	Fbw5
180	2L	6125651	6127113	0.981757	1.18186	1.36342	FBgn0031781	Arc-p20
180	2L	6125651	6127113	0.981757	1.18186	1.36342	FBgn0031782	WDR79
180	2L	6125651	6127113	0.981757	1.18186	1.36342	FBgn0051641	stai
180	2L	6125651	6127113	0.981757	1.18186	1.36342	FBgn0261683	CG42730
180	2L	6125651	6127113	0.981757	1.18186	1.36342	FBgn0261697	tectonic
183	2L	6367078	6367605	-1.4624	-3.09215	-0.430369	FBgn0031805	CG9505
188	2L	6499798	6500638	-0.354158	0.775426	-1.15808	FBgn0031826	CG9550
188	2L	6499798	6500638	-0.354158	0.775426	-1.15808	FBgn0051637	CG31637
188	2L	6499798	6500638	-0.354158	0.775426	-1.15808	XLOC_003364	-
188	2L	6499798	6500638	-0.354158	0.775426	-1.15808	XLOC_003365	-
188	2L	6499798	6500638	-0.354158	0.775426	-1.15808	XLOC_003366	-
188	2L	6499798	6500638	-0.354158	0.775426	-1.15808	XLOC_003367	-
219	2L	7494504	7495914	-3.01049	-1.65093	-9.18206	FBgn0011283	Pbprp5
219	2L	7494504	7495914	-3.01049	-1.65093	-9.18206	FBgn0085403	Rapgap1
219	2L	7494504	7495914	-3.01049	-1.65093	-9.18206	FBgn0260486	CG42533
219	2L	7494504	7495914	-3.01049	-1.65093	-9.18206	XLOC_003455	-
219	2L	7494504	7495914	-3.01049	-1.65093	-9.18206	XLOC_003456	-
219	2L	7494504	7495914	-3.01049	-1.65093	-9.18206	XLOC_003457	-
234	2L	8103986	8105032	1.81566	1.08726	2.42028	FBgn0261822	Bsg
237	2L	8195186	8196291	2.74357	1.88286	3.67523	FBgn0031995	CG8475
237	2L	8195186	8196291	2.74357	1.88286	3.67523	FBgn0031996	CG8460
243	2L	8360073	8362092	-0.437881	2.21801	-2.26288	FBgn0010265	RpS13
243	2L	8360073	8362092	-0.437881	2.21801	-2.26288	FBgn0032026	CG7627
245	2L	8384452	8386220	-1.17612	-0.398254	-2.66042	FBgn0032033	CG13392
245	2L	8384452	8386220	-1.17612	-0.398254	-2.66042	FBgn0032034	Rcd4
245	2L	8384452	8386220	-1.17612	-0.398254	-2.66042	FBgn0032036	CG13384
245	2L	8384452	8386220	-1.17612	-0.398254	-2.66042	FBgn0263852	l(2)k12914
257	2L	8543541	8545023	-2.9433	-3.2204	-2.13235	FBgn0011259	Sema-1a
257	2L	8543541	8545023	-2.9433	-3.2204	-2.13235	FBgn0051603	tRNA:CR31603
257	2L	8543541	8545023	-2.9433	-3.2204	-2.13235	FBgn0051604	tRNA:CR31604
257	2L	8543541	8545023	-2.9433	-3.2204	-2.13235	XLOC_000605	-
268	2L	9203610	9205343	-1.68182	-4.94674	-1.88734	XLOC_003640	-
275	2L	9450086	9451120	-3.32085	-5.11798	-3.87221	FBgn0002973	numb
275	2L	9450086	9451120	-3.32085	-5.11798	-3.87221	XLOC_003662	-
275	2L	9450086	9451120	-3.32085	-5.11798	-3.87221	XLOC_003663	-
275	2L	9450086	9451120	-3.32085	-5.11798	-3.87221	XLOC_003664	-
275	2L	9450086	9451120	-3.32085	-5.11798	-3.87221	XLOC_003665	-
276	2L	9458491	9459577	0.905321	-0.090066	2.61562	FBgn0002973	numb
276	2L	9458491	9459577	0.905321	-0.090066	2.61562	XLOC_003667	-
276	2L	9458491	9459577	0.905321	-0.090066	2.61562	XLOC_003668	-
277	2L	9497416	9499347	-0.874985	-1.61327	-2.11534	FBgn0032120	CG33298
278	2L	9521149	9526382	0.130896	-0.842464	1.09834	FBgn0032120	CG33298
278	2L	9521149	9526382	0.130896	-0.842464	1.09834	FBgn0032123	Oatp30B
278	2L	9521149	9526382	0.130896	-0.842464	1.09834	XLOC_003675	-
278	2L	9521149	9526382	0.130896	-0.842464	1.09834	XLOC_003676	-
278	2L	9521149	9526382	0.130896	-0.842464	1.09834	XLOC_003677	-
279	2L	9567485	9572211	2.44495	1.04393	15.7	FBgn0028479	Mtpalpha
279	2L	9567485	9572211	2.44495	1.04393	15.7	FBgn0032129	jp
279	2L	9567485	9572211	2.44495	1.04393	15.7	FBgn0032130	CG3838
279	2L	9567485	9572211	2.44495	1.04393	15.7	XLOC_003679	-
282	2L	9764120	9764796	2.03025	1.73858	2.75342	FBgn0011291	Taf11
282	2L	9764120	9764796	2.03025	1.73858	2.75342	FBgn0022720	zf30C
282	2L	9764120	9764796	2.03025	1.73858	2.75342	FBgn0025117	und
282	2L	9764120	9764796	2.03025	1.73858	2.75342	FBgn0032142	CG13120
286	2L	9906334	9907315	-0.555644	-3.0778	2.41945	FBgn0032156	CG13124
286	2L	9906334	9907315	-0.555644	-3.0778	2.41945	FBgn0032157	Etl1
286	2L	9906334	9907315	-0.555644	-3.0778	2.41945	XLOC_003694	-
289	2L	9962095	9963374	1.23248	3.10471	0.913702	FBgn0015664	Dref
289	2L	9962095	9963374	1.23248	3.10471	0.913702	FBgn0032170	CG4658
289	2L	9962095	9963374	1.23248	3.10471	0.913702	FBgn0032172	CG5850
289	2L	9962095	9963374	1.23248	3.10471	0.913702	FBgn0263766	CR43683
291	2L	10201631	10203046	2.45028	1.50095	2.87097	FBgn0005593	RpL7
291	2L	10201631	10203046	2.45028	1.50095	2.87097	FBgn0032189	Ripalpha
291	2L	10201631	10203046	2.45028	1.50095	2.87097	FBgn0032191	CG5734
291	2L	10201631	10203046	2.45028	1.50095	2.87097	FBgn0085188	CG34159
291	2L	10201631	10203046	2.45028	1.50095	2.87097	XLOC_003705	-
294	2L	10211525	10212889	2.29922	3.78648	6.20239	FBgn0024320	Npc1a
294	2L	10211525	10212889	2.29922	3.78648	6.20239	FBgn0032192	CG5731
294	2L	10211525	10212889	2.29922	3.78648	6.20239	FBgn0032193	CG5727
294	2L	10211525	10212889	2.29922	3.78648	6.20239	FBgn0032194	CG4901
296	2L	10228681	10230955	-3.33467	-4.919	-1.95709	FBgn0032196	CG5708
296	2L	10228681	10230955	-3.33467	-4.919	-1.95709	FBgn0032197	CG5694
296	2L	10228681	10230955	-3.33467	-4.919	-1.95709	FBgn0032198	eEF1delta
304	2L	10290890	10292050	-2.23621	-3.94506	-1.7862	FBgn0032208	CG5604
304	2L	10290890	10292050	-2.23621	-3.94506	-1.7862	FBgn0032209	Hand
305	2L	10305352	10306720	-2.88657	-4.71389	-2.2532	FBgn0005322	nmd
305	2L	10305352	10306720	-2.88657	-4.71389	-2.2532	FBgn0027491	Cdk5alpha
305	2L	10305352	10306720	-2.88657	-4.71389	-2.2532	FBgn0032213	CG5390
305	2L	10305352	10306720	-2.88657	-4.71389	-2.2532	FBgn0032214	CG4968
305	2L	10305352	10306720	-2.88657	-4.71389	-2.2532	XLOC_003711	-
308	2L	10319679	10321480	-1.49058	-0.702401	-5.57907	FBgn0032218	CG5381
308	2L	10319679	10321480	-1.49058	-0.702401	-5.57907	FBgn0032219	CG4995
308	2L	10319679	10321480	-1.49058	-0.702401	-5.57907	XLOC_003712	-
308	2L	10319679	10321480	-1.49058	-0.702401	-5.57907	XLOC_003713	-
308	2L	10319679	10321480	-1.49058	-0.702401	-5.57907	XLOC_003714	-
312	2L	10341835	10342552	-0.937708	0.526267	-1.64367	FBgn0019932	SamDC
312	2L	10341835	10342552	-0.937708	0.526267	-1.64367	FBgn0032224	Sps2
312	2L	10341835	10342552	-0.937708	0.526267	-1.64367	FBgn0032225	CG5022
312	2L	10341835	10342552	-0.937708	0.526267	-1.64367	FBgn0051715	CG31715
318	2L	10388464	10390188	-2.08665	-1.55269	-2.71757	FBgn0000413	da
318	2L	10388464	10390188	-2.08665	-1.55269	-2.71757	FBgn0032236	mRpS7
323	2L	10414050	10415107	-1.84724	-5.07305	-2.06774	FBgn0032242	CG5355
323	2L	10414050	10415107	-1.84724	-5.07305	-2.06774	FBgn0032243	Klp31E
329	2L	10513457	10515590	-3.75069	-2.78095	-7.29597	FBgn0010398	Lrr47
329	2L	10513457	10515590	-3.75069	-2.78095	-7.29597	FBgn0021953	Fatp
335	2L	10840891	10842022	2.43875	1.42408	9.14274	FBgn0032305	CG6700
335	2L	10840891	10842022	2.43875	1.42408	9.14274	FBgn0260453	CG17140
335	2L	10840891	10842022	2.43875	1.42408	9.14274	FBgn0260454	CG17139
335	2L	10840891	10842022	2.43875	1.42408	9.14274	FBgn0263560	mir-4987
337	2L	10966436	10967598	-1.53693	-0.860481	-2.92619	FBgn0053129	CG33129
337	2L	10966436	10967598	-1.53693	-0.860481	-2.92619	XLOC_003751	-
338	2L	10968253	10969957	2.37849	4.054	1.6279	FBgn0032321	YL-1
338	2L	10968253	10969957	2.37849	4.054	1.6279	FBgn0053129	CG33129
338	2L	10968253	10969957	2.37849	4.054	1.6279	XLOC_003751	-
339	2L	10973785	10975126	2.04313	1.53552	4.1583	FBgn0000018	abo
339	2L	10973785	10975126	2.04313	1.53552	4.1583	FBgn0010612	l(2)06225
339	2L	10973785	10975126	2.04313	1.53552	4.1583	FBgn0032321	YL-1
339	2L	10973785	10975126	2.04313	1.53552	4.1583	FBgn0032322	CG16743
339	2L	10973785	10975126	2.04313	1.53552	4.1583	FBgn0041781	SCAR
343	2L	11091808	11092759	2.60199	2.56553	2.42049	FBgn0032338	CG16854
343	2L	11091808	11092759	2.60199	2.56553	2.42049	FBgn0032339	CG4705
345	2L	11118618	11119797	2.94676	4.63091	2.15639	FBgn0027582	CG6230
345	2L	11118618	11119797	2.94676	4.63091	2.15639	FBgn0032345	CG14921
352	2L	11445749	11447753	0.652415	-1.04306	7.10844	FBgn0261648	salm
352	2L	11445749	11447753	0.652415	-1.04306	7.10844	XLOC_003767	-
356	2L	11528355	11529461	-2.15247	-1.23645	-4.76109	FBgn0028490	CG31705
356	2L	11528355	11529461	-2.15247	-1.23645	-4.76109	FBgn0051706	CG31706
365	2L	12043425	12044972	-1.46065	-0.929555	-3.77356	FBgn0032399	CG6785
365	2L	12043425	12044972	-1.46065	-0.929555	-3.77356	FBgn0032400	CG6770
365	2L	12043425	12044972	-1.46065	-0.929555	-3.77356	FBgn0032401	CG6792
376	2L	12528016	12529840	-2.94268	-2.09655	-14.8425	XLOC_003867	-
376	2L	12528016	12529840	-2.94268	-2.09655	-14.8425	XLOC_003868	-
376	2L	12528016	12529840	-2.94268	-2.09655	-14.8425	XLOC_003869	-
376	2L	12528016	12529840	-2.94268	-2.09655	-14.8425	XLOC_003870	-
390	2L	13189490	13191607	-1.25619	-2.17385	-0.794465	FBgn0032479	CG16974
390	2L	13189490	13191607	-1.25619	-2.17385	-0.794465	FBgn0032480	Edem2
394	2L	13369587	13370517	-1.24289	-1.61361	-0.985053	FBgn0032511	CG9306
394	2L	13369587	13370517	-1.24289	-1.61361	-0.985053	FBgn0032512	CG9305
394	2L	13369587	13370517	-1.24289	-1.61361	-0.985053	FBgn0051852	Tap42
394	2L	13369587	13370517	-1.24289	-1.61361	-0.985053	FBgn0051855	CG31855
399	2L	13411606	13412319	-2.35685	-1.25804	-8.73649	FBgn0003983	Vm34Ca
399	2L	13411606	13412319	-2.35685	-1.25804	-8.73649	FBgn0032521	CG7110
399	2L	13411606	13412319	-2.35685	-1.25804	-8.73649	FBgn0032522	CG16848
399	2L	13411606	13412319	-2.35685	-1.25804	-8.73649	FBgn0032523	CG16956
400	2L	13444164	13445325	3.12381	23.7761	1.95128	FBgn0032524	CG9267
400	2L	13444164	13445325	3.12381	23.7761	1.95128	FBgn0263354	CG42784
401	2L	13510029	13512935	-3.47504	-5.45682	-4.76483	FBgn0023407	B4
401	2L	13510029	13512935	-3.47504	-5.45682	-4.76483	XLOC_003924	-
401	2L	13510029	13512935	-3.47504	-5.45682	-4.76483	XLOC_003925	-
401	2L	13510029	13512935	-3.47504	-5.45682	-4.76483	XLOC_003926	-
401	2L	13510029	13512935	-3.47504	-5.45682	-4.76483	XLOC_003927	-
419	2L	15037393	15038328	2.83752	2.98521	2.67393	FBgn0001977	l(2)35Bg
419	2L	15037393	15038328	2.83752	2.98521	2.67393	FBgn0004837	Su(H)
419	2L	15037393	15038328	2.83752	2.98521	2.67393	FBgn0041713	yellow-c
427	2L	15499817	15501905	-1.14495	-2.21132	-2.16527	FBgn0002524	lace
427	2L	15499817	15501905	-1.14495	-2.21132	-2.16527	XLOC_004051	-
429	2L	15749651	15750866	-1.55167	-0.0765192	-6.89117	FBgn0001986	l(2)35Df
429	2L	15749651	15750866	-1.55167	-0.0765192	-6.89117	FBgn0001989	l(2)35Di
429	2L	15749651	15750866	-1.55167	-0.0765192	-6.89117	FBgn0003936	snRNA:U5:35D
429	2L	15749651	15750866	-1.55167	-0.0765192	-6.89117	FBgn0010382	CycE
431	2L	15770155	15771023	1.06334	2.10071	0.658097	FBgn0001990	wek
431	2L	15770155	15771023	1.06334	2.10071	0.658097	FBgn0041627	Ku80
431	2L	15770155	15771023	1.06334	2.10071	0.658097	FBgn0051826	CG31826
434	2L	16267252	16269338	-0.967804	-12.0979	1.58017	FBgn0001994	crp
434	2L	16267252	16269338	-0.967804	-12.0979	1.58017	XLOC_004062	-
434	2L	16267252	16269338	-0.967804	-12.0979	1.58017	XLOC_004063	-
436	2L	16284895	16286702	-1.51763	-0.459194	-5.40496	FBgn0001994	crp
436	2L	16284895	16286702	-1.51763	-0.459194	-5.40496	FBgn0040079	pkaap
436	2L	16284895	16286702	-1.51763	-0.459194	-5.40496	XLOC_004065	-
436	2L	16284895	16286702	-1.51763	-0.459194	-5.40496	XLOC_004066	-
441	2L	16348122	16349794	2.52381	4.25633	1.47603	FBgn0000307	chif
441	2L	16348122	16349794	2.52381	4.25633	1.47603	XLOC_004067	-
441	2L	16348122	16349794	2.52381	4.25633	1.47603	XLOC_004068	-
448	2L	16529995	16532264	-3.68514	-4.89315	-2.32625	FBgn0032587	CG5953
448	2L	16529995	16532264	-3.68514	-4.89315	-2.32625	FBgn0086038	snoRNA:Me28S-C1237
448	2L	16529995	16532264	-3.68514	-4.89315	-2.32625	FBgn0263555	mir-4943
448	2L	16529995	16532264	-3.68514	-4.89315	-2.32625	XLOC_004075	-
448	2L	16529995	16532264	-3.68514	-4.89315	-2.32625	XLOC_004076	-
448	2L	16529995	16532264	-3.68514	-4.89315	-2.32625	XLOC_004077	-
448	2L	16529995	16532264	-3.68514	-4.89315	-2.32625	XLOC_004078	-
448	2L	16529995	16532264	-3.68514	-4.89315	-2.32625	XLOC_004079	-
455	2L	16736568	16737791	1.56955	1.77804	2.29714	FBgn0015391	glu
455	2L	16736568	16737791	1.56955	1.77804	2.29714	FBgn0032598	ChLD3
460	2L	16888906	16890552	-1.20542	-1.97922	-6.93252	FBgn0040985	CG6115
460	2L	16888906	16890552	-1.20542	-1.97922	-6.93252	FBgn0260758	CG42556
460	2L	16888906	16890552	-1.20542	-1.97922	-6.93252	FBgn0261671	tweek
460	2L	16888906	16890552	-1.20542	-1.97922	-6.93252	XLOC_004133	-
466	2L	17447411	17449752	-2.67075	-7.95178	-1.78582	FBgn0260632	dl
466	2L	17447411	17449752	-2.67075	-7.95178	-1.78582	XLOC_004156	-
466	2L	17447411	17449752	-2.67075	-7.95178	-1.78582	XLOC_004157	-
471	2L	18135737	18137687	-1.55226	-3.14324	-0.482952	FBgn0001301	kel
471	2L	18135737	18137687	-1.55226	-3.14324	-0.482952	FBgn0041184	Socs36E
471	2L	18135737	18137687	-1.55226	-3.14324	-0.482952	XLOC_004179	-
475	2L	18441484	18442812	-1.74445	-0.592578	-3.68605	FBgn0086707	ncm
475	2L	18441484	18442812	-1.74445	-0.592578	-3.68605	FBgn0261597	RpS26
477	2L	18591751	18592365	2.21078	1.10089	13.544	FBgn0032688	CG15160
483	2L	18686674	18688313	0.949881	1.04202	1.51214	FBgn0005617	msl-1
483	2L	18686674	18688313	0.949881	1.04202	1.51214	FBgn0032698	CG10336
495	2L	18957186	18958531	-1.82617	-1.62942	-4.1232	FBgn0015772	Nak
495	2L	18957186	18958531	-1.82617	-1.62942	-4.1232	FBgn0032727	CG10623
496	2L	18966386	18968393	-1.40118	-1.27797	-3.71044	FBgn0015772	Nak
496	2L	18966386	18968393	-1.40118	-1.27797	-3.71044	FBgn0032728	Tango6
496	2L	18966386	18968393	-1.40118	-1.27797	-3.71044	XLOC_004260	-
498	2L	18983407	18986953	-2.01819	-1.66558	-3.17757	FBgn0032731	CG10641
498	2L	18983407	18986953	-2.01819	-1.66558	-3.17757	FBgn0032732	CG15168
498	2L	18983407	18986953	-2.01819	-1.66558	-3.17757	FBgn0032733	CG15170
502	2L	19033595	19034495	-4.95018	-4.35298	-10.3413	FBgn0001202	hk
502	2L	19033595	19034495	-4.95018	-4.35298	-10.3413	FBgn0051800	CG31800
502	2L	19033595	19034495	-4.95018	-4.35298	-10.3413	FBgn0086442	mib2
502	2L	19033595	19034495	-4.95018	-4.35298	-10.3413	XLOC_004261	-
508	2L	19146284	19146831	1.52226	3.16997	0.646217	FBgn0010300	brat
512	2L	19396759	19398088	-2.1092	-3.2399	-1.4676	FBgn0032775	CG17544
512	2L	19396759	19398088	-2.1092	-3.2399	-1.4676	FBgn0051798	CG31798
512	2L	19396759	19398088	-2.1092	-3.2399	-1.4676	XLOC_004268	-
514	2L	19432653	19434589	-1.1152	-1.58471	-2.62769	FBgn0032781	CG9987
514	2L	19432653	19434589	-1.1152	-1.58471	-2.62769	FBgn0032782	Rab9
514	2L	19432653	19434589	-1.1152	-1.58471	-2.62769	FBgn0032783	CG10237
523	2L	19589008	19589308	1.08232	1.06071	1.42155	FBgn0000464	Lar
523	2L	19589008	19589308	1.08232	1.06071	1.42155	XLOC_004293	-
523	2L	19589008	19589308	1.08232	1.06071	1.42155	XLOC_004294	-
523	2L	19589008	19589308	1.08232	1.06071	1.42155	XLOC_004295	-
526	2L	19736355	19737510	-3.41086	-2.67523	-3.86312	FBgn0032815	CG10462
526	2L	19736355	19737510	-3.41086	-2.67523	-3.86312	FBgn0032816	Nf-YB
533	2L	20067730	20069136	-1.84518	-1.70538	-2.95733	FBgn0032843	CG10730
533	2L	20067730	20069136	-1.84518	-1.70538	-2.95733	FBgn0045064	bwa
533	2L	20067730	20069136	-1.84518	-1.70538	-2.95733	XLOC_004339	-
534	2L	20073770	20075012	0.99557	0.330329	2.62466	FBgn0003141	pr
534	2L	20073770	20075012	0.99557	0.330329	2.62466	FBgn0004374	neb
534	2L	20073770	20075012	0.99557	0.330329	2.62466	FBgn0032843	CG10730
534	2L	20073770	20075012	0.99557	0.330329	2.62466	FBgn0045064	bwa
535	2L	20091832	20093332	1.93811	1.11897	4.63735	FBgn0032845	CG10747
535	2L	20091832	20093332	1.93811	1.11897	4.63735	FBgn0032846	CG10721
535	2L	20091832	20093332	1.93811	1.11897	4.63735	FBgn0032847	Taf13
535	2L	20091832	20093332	1.93811	1.11897	4.63735	FBgn0032848	nesd
537	2L	20418832	20420204	-2.49449	-8.60725	-1.38766	FBgn0032858	CG10949
537	2L	20418832	20420204	-2.49449	-8.60725	-1.38766	FBgn0032859	Arc-p34
537	2L	20418832	20420204	-2.49449	-8.60725	-1.38766	FBgn0083020	snoRNA:Psi18S-640g
537	2L	20418832	20420204	-2.49449	-8.60725	-1.38766	FBgn0083021	snoRNA:Psi18S-640f
537	2L	20418832	20420204	-2.49449	-8.60725	-1.38766	FBgn0083022	snoRNA:Psi18S-640e
537	2L	20418832	20420204	-2.49449	-8.60725	-1.38766	FBgn0083023	snoRNA:Psi18S-640d
537	2L	20418832	20420204	-2.49449	-8.60725	-1.38766	FBgn0083024	snoRNA:Psi18S-640c
537	2L	20418832	20420204	-2.49449	-8.60725	-1.38766	FBgn0083025	snoRNA:Psi18S-640b
537	2L	20418832	20420204	-2.49449	-8.60725	-1.38766	FBgn0083026	snoRNA:Psi18S-640a
537	2L	20418832	20420204	-2.49449	-8.60725	-1.38766	FBgn0083029	snoRNA:Psi18S-525j
537	2L	20418832	20420204	-2.49449	-8.60725	-1.38766	FBgn0083030	snoRNA:Psi18S-525i
537	2L	20418832	20420204	-2.49449	-8.60725	-1.38766	FBgn0083031	snoRNA:Psi18S-525h
537	2L	20418832	20420204	-2.49449	-8.60725	-1.38766	FBgn0083032	snoRNA:Psi18S-525g
537	2L	20418832	20420204	-2.49449	-8.60725	-1.38766	FBgn0083033	snoRNA:Psi18S-525f
537	2L	20418832	20420204	-2.49449	-8.60725	-1.38766	FBgn0083034	snoRNA:Psi18S-525e
537	2L	20418832	20420204	-2.49449	-8.60725	-1.38766	FBgn0083035	snoRNA:Psi18S-525d
537	2L	20418832	20420204	-2.49449	-8.60725	-1.38766	FBgn0083036	snoRNA:Psi18S-525c
537	2L	20418832	20420204	-2.49449	-8.60725	-1.38766	FBgn0083037	snoRNA:Psi18S-525b
537	2L	20418832	20420204	-2.49449	-8.60725	-1.38766	FBgn0083038	snoRNA:Psi18S-525a
543	2L	20749811	20751107	0.29364	4.22256	-0.526163	FBgn0032881	CG9319
543	2L	20749811	20751107	0.29364	4.22256	-0.526163	FBgn0032882	ns4
543	2L	20749811	20751107	0.29364	4.22256	-0.526163	FBgn0262743	Fs(2)Ket
545	2L	20769793	20770408	0.178971	1.85414	-2.84854	FBgn0000251	cad
561	2L	21053257	21054635	-0.298792	4.22787	-1.63552	FBgn0010395	betaInt-nu
561	2L	21053257	21054635	-0.298792	4.22787	-1.63552	FBgn0250867	CG42238
561	2L	21053257	21054635	-0.298792	4.22787	-1.63552	XLOC_004464	-
564	2L	21107766	21110640	-2.91647	-3.66374	-2.33058	FBgn0040297	Nhe2
564	2L	21107766	21110640	-2.91647	-3.66374	-2.33058	XLOC_004472	-
564	2L	21107766	21110640	-2.91647	-3.66374	-2.33058	XLOC_004473	-
569	2L	21169030	21170399	-3.59463	-3.87559	-3.40787	FBgn0010100	Acon
569	2L	21169030	21170399	-3.59463	-3.87559	-3.40787	FBgn0263050	CG43345
569	2L	21169030	21170399	-3.59463	-3.87559	-3.40787	FBgn0263051	CG43346
571	2L	21218491	21220096	-0.00321305	-4.15775	2.06881	FBgn0026577	CG8677
571	2L	21218491	21220096	-0.00321305	-4.15775	2.06881	FBgn0032934	CG8679
571	2L	21218491	21220096	-0.00321305	-4.15775	2.06881	FBgn0032935	CG8678
571	2L	21218491	21220096	-0.00321305	-4.15775	2.06881	XLOC_004483	-
573	2L	21250245	21253032	-2.12739	-22.3604	-0.871351	FBgn0261239	Hr39
576	2L	21344804	21346607	-2.22276	-2.53514	-2.61568	FBgn0032943	Tsp39D
576	2L	21344804	21346607	-2.22276	-2.53514	-2.61568	XLOC_004510	-
576	2L	21344804	21346607	-2.22276	-2.53514	-2.61568	XLOC_004511	-
576	2L	21344804	21346607	-2.22276	-2.53514	-2.61568	XLOC_004512	-
576	2L	21344804	21346607	-2.22276	-2.53514	-2.61568	XLOC_004513	-
579	2L	21573654	21576377	-2.18041	-1.1619	-6.31585	FBgn0016919	nompB
579	2L	21573654	21576377	-2.18041	-1.1619	-6.31585	FBgn0032949	Lamp1
579	2L	21573654	21576377	-2.18041	-1.1619	-6.31585	FBgn0260718	CR42545
579	2L	21573654	21576377	-2.18041	-1.1619	-6.31585	XLOC_001461	-
579	2L	21573654	21576377	-2.18041	-1.1619	-6.31585	XLOC_001462	-
582	2L	21676033	21677341	-2.68543	-4.77331	-2.51037	FBgn0000559	Ef2b
582	2L	21676033	21677341	-2.68543	-4.77331	-2.51037	FBgn0032957	CG2225
582	2L	21676033	21677341	-2.68543	-4.77331	-2.51037	XLOC_004529	-
582	2L	21676033	21677341	-2.68543	-4.77331	-2.51037	XLOC_004530	-
585	2L	21758531	21759491	1.66	3.18392	0.543172	FBgn0032961	CG1416
585	2L	21758531	21759491	1.66	3.18392	0.543172	FBgn0086779	step
586	2L	21794799	21796066	-2.61495	-1.61256	-3.42527	FBgn0051612	CG31612
589	2L	22018347	22019025	-0.53434	-1.59287	1.34147	FBgn0028979	tio
589	2L	22018347	22019025	-0.53434	-1.59287	1.34147	FBgn0051693	CG31693
589	2L	22018347	22019025	-0.53434	-1.59287	1.34147	FBgn0053987	CR33987
593	2L	22147180	22150049	-2.73866	-2.37999	-3.26259	FBgn0083973	CG34137
593	2L	22147180	22150049	-2.73866	-2.37999	-3.26259	FBgn0261802	CG42748
593	2L	22147180	22150049	-2.73866	-2.37999	-3.26259	XLOC_004547	-
593	2L	22147180	22150049	-2.73866	-2.37999	-3.26259	XLOC_004548	-
593	2L	22147180	22150049	-2.73866	-2.37999	-3.26259	XLOC_004549	-
595	2L	22179423	22179899	1.16597	0.0242845	3.5316	XLOC_001485	-
595	2L	22179423	22179899	1.16597	0.0242845	3.5316	XLOC_004557	-
595	2L	22179423	22179899	1.16597	0.0242845	3.5316	XLOC_004558	-
606	2L	22875214	22877622	-2.41775	-3.01736	-2.44976	FBgn0000384	cta
613	2R	129012	129981	-3.07044	-5.60446	-1.71409	FBgn0262117	IntS3
613	2R	129012	129981	-3.07044	-5.60446	-1.71409	XLOC_007828	-
613	2R	129012	129981	-3.07044	-5.60446	-1.71409	XLOC_007829	-
613	2R	129012	129981	-3.07044	-5.60446	-1.71409	XLOC_007830	-
613	2R	129012	129981	-3.07044	-5.60446	-1.71409	XLOC_007831	-
616	2R	435664	436678	-2.03735	-6.52633	-1.1333	FBgn0046692	Stlk
616	2R	435664	436678	-2.03735	-6.52633	-1.1333	XLOC_004635	-
616	2R	435664	436678	-2.03735	-6.52633	-1.1333	XLOC_007863	-
616	2R	435664	436678	-2.03735	-6.52633	-1.1333	XLOC_007864	-
616	2R	435664	436678	-2.03735	-6.52633	-1.1333	XLOC_007865	-
616	2R	435664	436678	-2.03735	-6.52633	-1.1333	XLOC_007866	-
616	2R	435664	436678	-2.03735	-6.52633	-1.1333	XLOC_007867	-
616	2R	435664	436678	-2.03735	-6.52633	-1.1333	XLOC_007868	-
619	2R	559762	561163	-2.29113	-2.6764	-5.94676	FBgn0040005	CG17883
627	2R	978455	980483	-0.432799	0.504614	-1.52251	FBgn0033005	CG3107
627	2R	978455	980483	-0.432799	0.504614	-1.52251	XLOC_004645	-
629	2R	995461	997410	1.1458	2.3669	0.169935	XLOC_007929	-
631	2R	1013873	1015444	-1.59059	-1.53432	-1.71628	FBgn0026238	gus
631	2R	1013873	1015444	-1.59059	-1.53432	-1.71628	FBgn0262901	CR43256
632	2R	1033030	1033852	-2.45684	-3.40687	-3.48073	FBgn0033010	Atf6
632	2R	1033030	1033852	-2.45684	-3.40687	-3.48073	XLOC_007933	-
632	2R	1033030	1033852	-2.45684	-3.40687	-3.48073	XLOC_007934	-
632	2R	1033030	1033852	-2.45684	-3.40687	-3.48073	XLOC_007935	-
637	2R	1226706	1227957	-3.78338	-2.1992	-16.8259	FBgn0033017	CG10465
652	2R	1668076	1669502	-2.70756	-2.34465	-3.92131	FBgn0025693	CG11163
652	2R	1668076	1669502	-2.70756	-2.34465	-3.92131	XLOC_008011	-
652	2R	1668076	1669502	-2.70756	-2.34465	-3.92131	XLOC_008012	-
652	2R	1668076	1669502	-2.70756	-2.34465	-3.92131	XLOC_008013	-
657	2R	1930863	1931533	4.02029	4.01355	3.47522	FBgn0033055	tbce
659	2R	1971116	1972193	-0.393301	0.327109	-1.86556	FBgn0033062	Ars2
659	2R	1971116	1972193	-0.393301	0.327109	-1.86556	XLOC_008026	-
670	2R	2389604	2391409	2.1482	1.07671	6.50384	FBgn0086655	jing
670	2R	2389604	2391409	2.1482	1.07671	6.50384	XLOC_008080	-
670	2R	2389604	2391409	2.1482	1.07671	6.50384	XLOC_008081	-
670	2R	2389604	2391409	2.1482	1.07671	6.50384	XLOC_008082	-
672	2R	2515836	2519014	2.40946	2.08741	3.49438	FBgn0262736	Vha16-1
673	2R	2523587	2524015	-1.43541	-1.64628	-2.75887	FBgn0026761	Trap1
673	2R	2523587	2524015	-1.43541	-1.64628	-2.75887	FBgn0042085	Bap170
682	2R	2669072	2670276	-2.838	-2.68573	-2.72867	FBgn0000473	Cyp6a2
682	2R	2669072	2670276	-2.838	-2.68573	-2.72867	XLOC_008104	-
685	2R	2755737	2756634	0.333394	1.00436	-1.88195	FBgn0033109	coro
695	2R	2947750	2948789	1.96062	1.81947	1.72998	FBgn0027558	pgant3
695	2R	2947750	2948789	1.96062	1.81947	1.72998	FBgn0033138	Tsp42Eq
701	2R	3306796	3307252	2.22763	0.906539	7.36325	FBgn0003460	so
705	2R	3415448	3420009	-2.55227	-4.98624	-1.34713	FBgn0033188	CG1600
705	2R	3415448	3420009	-2.55227	-4.98624	-1.34713	FBgn0264294	Cyt-b5
705	2R	3415448	3420009	-2.55227	-4.98624	-1.34713	XLOC_008136	-
705	2R	3415448	3420009	-2.55227	-4.98624	-1.34713	XLOC_008137	-
705	2R	3415448	3420009	-2.55227	-4.98624	-1.34713	XLOC_008138	-
706	2R	3421723	3422853	-1.59756	-0.659013	-3.06352	FBgn0033188	CG1600
706	2R	3421723	3422853	-1.59756	-0.659013	-3.06352	FBgn0033190	CG2137
706	2R	3421723	3422853	-1.59756	-0.659013	-3.06352	FBgn0264294	Cyt-b5
706	2R	3421723	3422853	-1.59756	-0.659013	-3.06352	XLOC_008138	-
722	2R	3711126	3711869	-0.690366	0.106584	-1.13282	FBgn0003082	phr
722	2R	3711126	3711869	-0.690366	0.106584	-1.13282	FBgn0029093	cathD
722	2R	3711126	3711869	-0.690366	0.106584	-1.13282	FBgn0050383	CG30383
726	2R	3819957	3821078	2.0152	10.6883	0.982019	FBgn0023171	rnh1
726	2R	3819957	3821078	2.0152	10.6883	0.982019	FBgn0026722	drosha
726	2R	3819957	3821078	2.0152	10.6883	0.982019	FBgn0050381	CG30381
735	2R	3992256	3993326	1.97947	1.58872	3.6498	FBgn0033260	Cul-4
735	2R	3992256	3993326	1.97947	1.58872	3.6498	FBgn0033261	CG18316
739	2R	4006743	4010307	0.563229	-1.55859	1.5662	FBgn0033264	Nup50
739	2R	4006743	4010307	0.563229	-1.55859	1.5662	FBgn0050372	Asap1
739	2R	4006743	4010307	0.563229	-1.55859	1.5662	XLOC_008213	-
739	2R	4006743	4010307	0.563229	-1.55859	1.5662	XLOC_008214	-
754	2R	4513459	4514819	2.48477	19.7825	5.40482	FBgn0022027	Vps25
754	2R	4513459	4514819	2.48477	19.7825	5.40482	FBgn0033313	Cirl
754	2R	4513459	4514819	2.48477	19.7825	5.40482	FBgn0033315	beta3GalTII
754	2R	4513459	4514819	2.48477	19.7825	5.40482	FBgn0033316	CG14749
771	2R	5053227	5054515	3.2513	2.06307	6.14028	FBgn0015477	Rme-8
771	2R	5053227	5054515	3.2513	2.06307	6.14028	FBgn0033388	CG8046
771	2R	5053227	5054515	3.2513	2.06307	6.14028	FBgn0033389	Rad51C
771	2R	5053227	5054515	3.2513	2.06307	6.14028	FBgn0259728	CG42382
772	2R	5063277	5064508	1.0777	2.41286	0.587368	FBgn0002567	ltd
772	2R	5063277	5064508	1.0777	2.41286	0.587368	FBgn0015477	Rme-8
776	2R	5196338	5196979	-1.5923	-6.46606	0.0465033	FBgn0033402	Myd88
776	2R	5196338	5196979	-1.5923	-6.46606	0.0465033	FBgn0033403	CG13739
776	2R	5196338	5196979	-1.5923	-6.46606	0.0465033	FBgn0033405	CG13954
776	2R	5196338	5196979	-1.5923	-6.46606	0.0465033	XLOC_008283	-
778	2R	5284830	5285777	2.44536	1.5869	30.3196	FBgn0016970	l(2)k10201
778	2R	5284830	5285777	2.44536	1.5869	30.3196	FBgn0028473	CG8801
778	2R	5284830	5285777	2.44536	1.5869	30.3196	FBgn0033408	CG8800
778	2R	5284830	5285777	2.44536	1.5869	30.3196	FBgn0053774	CG33774
779	2R	5299811	5301752	-1.82292	-3.06058	-1.09185	FBgn0016078	wun
779	2R	5299811	5301752	-1.82292	-3.06058	-1.09185	FBgn0041087	wun2
779	2R	5299811	5301752	-1.82292	-3.06058	-1.09185	XLOC_008288	-
785	2R	5453437	5454951	-0.825974	-1.90864	0.515685	FBgn0085436	Not1
787	2R	5475292	5477411	4.49778	7.97982	3.85404	FBgn0010342	Map60
787	2R	5475292	5477411	4.49778	7.97982	3.85404	FBgn0025286	RpL31
787	2R	5475292	5477411	4.49778	7.97982	3.85404	FBgn0033428	Updo
787	2R	5475292	5477411	4.49778	7.97982	3.85404	FBgn0033429	CG12929
787	2R	5475292	5477411	4.49778	7.97982	3.85404	FBgn0033431	CG1827
787	2R	5475292	5477411	4.49778	7.97982	3.85404	FBgn0261016	clos
789	2R	5598180	5599078	-0.558773	-1.95947	4.65263	FBgn0010316	dap
789	2R	5598180	5599078	-0.558773	-1.95947	4.65263	FBgn0033440	CG10459
804	2R	5932253	5935830	-1.70641	-4.19616	-0.99956	FBgn0033476	oys
804	2R	5932253	5935830	-1.70641	-4.19616	-0.99956	FBgn0040773	CoVIIc
804	2R	5932253	5935830	-1.70641	-4.19616	-0.99956	FBgn0085249	CG34220
808	2R	5984809	5986593	0.832813	2.19611	0.821274	FBgn0001291	Jra
808	2R	5984809	5986593	0.832813	2.19611	0.821274	FBgn0004907	14-3-3zeta
808	2R	5984809	5986593	0.832813	2.19611	0.821274	FBgn0033484	CG2269
808	2R	5984809	5986593	0.832813	2.19611	0.821274	FBgn0033485	RpLP0-like
818	2R	6195902	6196827	3.38917	2.08143	9.60728	FBgn0028426	JhI-1
818	2R	6195902	6196827	3.38917	2.08143	9.60728	FBgn0033504	CAP
818	2R	6195902	6196827	3.38917	2.08143	9.60728	FBgn0033507	CG12909
818	2R	6195902	6196827	3.38917	2.08143	9.60728	FBgn0033508	Obp46a
828	2R	6471432	6472658	4.35301	3.68199	15.5197	FBgn0263102	psq
828	2R	6471432	6472658	4.35301	3.68199	15.5197	XLOC_008444	-
828	2R	6471432	6472658	4.35301	3.68199	15.5197	XLOC_008445	-
828	2R	6471432	6472658	4.35301	3.68199	15.5197	XLOC_008446	-
830	2R	6505155	6506112	-1.27215	-1.85655	-0.564208	FBgn0033538	CG11883
830	2R	6505155	6506112	-1.27215	-1.85655	-0.564208	FBgn0263102	psq
830	2R	6505155	6506112	-1.27215	-1.85655	-0.564208	XLOC_008455	-
830	2R	6505155	6506112	-1.27215	-1.85655	-0.564208	XLOC_008456	-
839	2R	6724877	6725644	2.31203	1.29121	5.2103	FBgn0027525	CG7686
839	2R	6724877	6725644	2.31203	1.29121	5.2103	FBgn0050015	CG30015
841	2R	6782008	6783088	0.937206	-1.18472	2.78625	FBgn0017414	cag
841	2R	6782008	6783088	0.937206	-1.18472	2.78625	FBgn0033569	CG12942
841	2R	6782008	6783088	0.937206	-1.18472	2.78625	FBgn0033570	CG7712
841	2R	6782008	6783088	0.937206	-1.18472	2.78625	FBgn0050020	CG30020
843	2R	7061387	7063646	2.44625	1.18756	4.9193	FBgn0003396	shn
843	2R	7061387	7063646	2.44625	1.18756	4.9193	FBgn0033579	CG13229
843	2R	7061387	7063646	2.44625	1.18756	4.9193	XLOC_008519	-
843	2R	7061387	7063646	2.44625	1.18756	4.9193	XLOC_008520	-
866	2R	7855405	7856043	1.49207	1.07474	2.1766	FBgn0033668	CG13188
866	2R	7855405	7856043	1.49207	1.07474	2.1766	FBgn0033669	PI31
867	2R	7914000	7915045	3.49044	6.7739	2.13007	FBgn0033674	CG8964
867	2R	7914000	7915045	3.49044	6.7739	2.13007	FBgn0259985	Mppe
867	2R	7914000	7915045	3.49044	6.7739	2.13007	FBgn0260012	pds5
868	2R	7915977	7917261	3.43309	6.91382	2.13063	FBgn0259985	Mppe
868	2R	7915977	7917261	3.43309	6.91382	2.13063	FBgn0260012	pds5
871	2R	8028458	8029458	1.92698	1.43215	16.6809	FBgn0026176	skpB
871	2R	8028458	8029458	1.92698	1.43215	16.6809	FBgn0027495	CG8378
871	2R	8028458	8029458	1.92698	1.43215	16.6809	FBgn0033683	CG18343
871	2R	8028458	8029458	1.92698	1.43215	16.6809	FBgn0033685	CG13178
879	2R	8223061	8223888	-3.21844	-3.42322	-28.6057	FBgn0011877	tRNA:HPsi
879	2R	8223061	8223888	-3.21844	-3.42322	-28.6057	FBgn0011878	tRNA:H:48F
879	2R	8223061	8223888	-3.21844	-3.42322	-28.6057	FBgn0033715	CG8490
879	2R	8223061	8223888	-3.21844	-3.42322	-28.6057	FBgn0033716	Den1
879	2R	8223061	8223888	-3.21844	-3.42322	-28.6057	FBgn0050249	tRNA:CR30249
879	2R	8223061	8223888	-3.21844	-3.42322	-28.6057	FBgn0050250	tRNA:CR30250
879	2R	8223061	8223888	-3.21844	-3.42322	-28.6057	FBgn0050251	tRNA:CR30251
879	2R	8223061	8223888	-3.21844	-3.42322	-28.6057	FBgn0054021	CG34021
879	2R	8223061	8223888	-3.21844	-3.42322	-28.6057	FBgn0264560	garz
881	2R	8232665	8234600	4.45606	9.53917	5.75685	FBgn0033717	CG8839
881	2R	8232665	8234600	4.45606	9.53917	5.75685	FBgn0033718	ana3
881	2R	8232665	8234600	4.45606	9.53917	5.75685	XLOC_008592	-
881	2R	8232665	8234600	4.45606	9.53917	5.75685	XLOC_008593	-
890	2R	8473184	8474581	0.870259	-0.835646	5.75068	FBgn0022764	Sin3A
890	2R	8473184	8474581	0.870259	-0.835646	5.75068	XLOC_008614	-
893	2R	8564469	8566576	-4.0907	-2.26326	-24.0071	FBgn0033766	CG8771
893	2R	8564469	8566576	-4.0907	-2.26326	-24.0071	FBgn0261625	CG42708
893	2R	8564469	8566576	-4.0907	-2.26326	-24.0071	XLOC_008633	-
893	2R	8564469	8566576	-4.0907	-2.26326	-24.0071	XLOC_008634	-
893	2R	8564469	8566576	-4.0907	-2.26326	-24.0071	XLOC_008635	-
902	2R	8804222	8806466	1.77211	2.88948	2.10843	FBgn0010488	NAT1
902	2R	8804222	8806466	1.77211	2.88948	2.10843	XLOC_008657	-
907	2R	8882539	8883847	-2.02601	-6.33923	-2.24198	FBgn0008654	Su(z)2
907	2R	8882539	8883847	-2.02601	-6.33923	-2.24198	FBgn0053798	CG33798
907	2R	8882539	8883847	-2.02601	-6.33923	-2.24198	XLOC_008662	-
907	2R	8882539	8883847	-2.02601	-6.33923	-2.24198	XLOC_008663	-
922	2R	9325414	9326470	-1.95179	-4.34271	-1.01672	FBgn0013765	cnn
922	2R	9325414	9326470	-1.95179	-4.34271	-1.01672	FBgn0050509	tRNA:CR30509
922	2R	9325414	9326470	-1.95179	-4.34271	-1.01672	FBgn0259221	CG42321
924	2R	9367889	9370158	2.33186	8.23215	1.03454	FBgn0000119	arr
924	2R	9367889	9370158	2.33186	8.23215	1.03454	FBgn0033842	cbc
924	2R	9367889	9370158	2.33186	8.23215	1.03454	XLOC_008701	-
924	2R	9367889	9370158	2.33186	8.23215	1.03454	XLOC_008702	-
928	2R	9471877	9476658	-0.945307	-0.827542	-1.54296	FBgn0027581	CG6191
928	2R	9471877	9476658	-0.945307	-0.827542	-1.54296	XLOC_008718	-
928	2R	9471877	9476658	-0.945307	-0.827542	-1.54296	XLOC_008719	-
928	2R	9471877	9476658	-0.945307	-0.827542	-1.54296	XLOC_008720	-
928	2R	9471877	9476658	-0.945307	-0.827542	-1.54296	XLOC_008721	-
928	2R	9471877	9476658	-0.945307	-0.827542	-1.54296	XLOC_008722	-
929	2R	9708498	9709773	1.07917	-0.174011	3.52337	FBgn0000662	fl(2)d
929	2R	9708498	9709773	1.07917	-0.174011	3.52337	FBgn0261041	stj
932	2R	9726580	9727489	0.989324	0.972219	3.03838	FBgn0033874	CG6347
932	2R	9726580	9727489	0.989324	0.972219	3.03838	FBgn0033875	CG6357
932	2R	9726580	9727489	0.989324	0.972219	3.03838	FBgn0033876	synaptogyrin
942	2R	9936773	9937093	3.60371	2.78612	3.47317	XLOC_008782	-
942	2R	9936773	9937093	3.60371	2.78612	3.47317	XLOC_008783	-
942	2R	9936773	9937093	3.60371	2.78612	3.47317	XLOC_008784	-
944	2R	10038199	10039833	0.793222	-0.62131	2.4165	FBgn0033897	Rcd1
944	2R	10038199	10039833	0.793222	-0.62131	2.4165	FBgn0086895	pea
951	2R	10249493	10250240	-0.399233	-1.62089	0.467374	FBgn0033926	Arc1
951	2R	10249493	10250240	-0.399233	-1.62089	0.467374	FBgn0033927	CR10102
951	2R	10249493	10250240	-0.399233	-1.62089	0.467374	FBgn0033928	Arc2
951	2R	10249493	10250240	-0.399233	-1.62089	0.467374	FBgn0033929	Tfb1
954	2R	10299817	10300960	2.39132	5.78841	1.36901	FBgn0033934	CG17385
954	2R	10299817	10300960	2.39132	5.78841	1.36901	FBgn0033935	Sin1
955	2R	10306817	10307432	2.80746	2.9111	6.0762	FBgn0033936	CG17386
962	2R	10487151	10488434	1.24098	-0.187707	2.75098	FBgn0003742	tra2
962	2R	10487151	10488434	1.24098	-0.187707	2.75098	FBgn0019938	RpI1
962	2R	10487151	10488434	1.24098	-0.187707	2.75098	FBgn0050077	blos1
965	2R	10509120	10511658	-2.72205	-1.72801	-9.87198	FBgn0010638	Sec61beta
965	2R	10509120	10511658	-2.72205	-1.72801	-9.87198	FBgn0033948	CG12863
965	2R	10509120	10511658	-2.72205	-1.72801	-9.87198	FBgn0082919	snoRNA:Or-CD4
965	2R	10509120	10511658	-2.72205	-1.72801	-9.87198	FBgn0082926	snoRNA:Me28S-U1848
965	2R	10509120	10511658	-2.72205	-1.72801	-9.87198	FBgn0082929	snoRNA:Me28S-G2703c
965	2R	10509120	10511658	-2.72205	-1.72801	-9.87198	FBgn0082930	snoRNA:Me28S-G2703b
965	2R	10509120	10511658	-2.72205	-1.72801	-9.87198	FBgn0082931	snoRNA:Me28S-G2703a
965	2R	10509120	10511658	-2.72205	-1.72801	-9.87198	FBgn0082939	snoRNA:Me28S-C3227b
965	2R	10509120	10511658	-2.72205	-1.72801	-9.87198	FBgn0082940	snoRNA:Me28S-C3227a
965	2R	10509120	10511658	-2.72205	-1.72801	-9.87198	FBgn0082941	snoRNA:Me28S-A992
965	2R	10509120	10511658	-2.72205	-1.72801	-9.87198	FBgn0082950	snoRNA:Me18S-G1952
965	2R	10509120	10511658	-2.72205	-1.72801	-9.87198	FBgn0082951	snoRNA:Me18S-C1366
965	2R	10509120	10511658	-2.72205	-1.72801	-9.87198	FBgn0082952	snoRNA:Me18S-A1061
965	2R	10509120	10511658	-2.72205	-1.72801	-9.87198	FBgn0083123	Uhg5
967	2R	10640173	10641156	-0.610603	-1.24556	-0.129847	FBgn0028689	Rpn6
967	2R	10640173	10641156	-0.610603	-1.24556	-0.129847	FBgn0033960	CG10151
967	2R	10640173	10641156	-0.610603	-1.24556	-0.129847	FBgn0050476	ave
979	2R	10869297	10873083	-1.93238	-1.4606	-12.6623	FBgn0033987	ckn
979	2R	10869297	10873083	-1.93238	-1.4606	-12.6623	FBgn0033988	pcs
979	2R	10869297	10873083	-1.93238	-1.4606	-12.6623	FBgn0050241	tRNA:CR30241
979	2R	10869297	10873083	-1.93238	-1.4606	-12.6623	XLOC_008875	-
993	2R	11210442	11211931	-4.35294	-3.42889	-6.0147	FBgn0013750	Arf51F
993	2R	11210442	11211931	-4.35294	-3.42889	-6.0147	FBgn0034009	CG8155
993	2R	11210442	11211931	-4.35294	-3.42889	-6.0147	FBgn0034010	CG8157
993	2R	11210442	11211931	-4.35294	-3.42889	-6.0147	XLOC_005361	-
995	2R	11260604	11261429	-1.4635	-0.383648	-3.82085	FBgn0011660	Pms2
995	2R	11260604	11261429	-1.4635	-0.383648	-3.82085	FBgn0262565	CR43105
995	2R	11260604	11261429	-1.4635	-0.383648	-3.82085	FBgn0262815	CR43186
995	2R	11260604	11261429	-1.4635	-0.383648	-3.82085	FBgn0262964	CR43275
995	2R	11260604	11261429	-1.4635	-0.383648	-3.82085	FBgn0262965	CR43276
996	2R	11269111	11270973	2.5794	7.40748	2.80324	FBgn0000996	dup
996	2R	11269111	11270973	2.5794	7.40748	2.80324	FBgn0026370	SRPK
1003	2R	11562024	11563531	-2.40924	-6.0484	-2.35611	FBgn0023441	fus
1003	2R	11562024	11563531	-2.40924	-6.0484	-2.35611	FBgn0034035	CG8207
1003	2R	11562024	11563531	-2.40924	-6.0484	-2.35611	XLOC_005382	-
1003	2R	11562024	11563531	-2.40924	-6.0484	-2.35611	XLOC_008944	-
1003	2R	11562024	11563531	-2.40924	-6.0484	-2.35611	XLOC_008945	-
1003	2R	11562024	11563531	-2.40924	-6.0484	-2.35611	XLOC_008946	-
1003	2R	11562024	11563531	-2.40924	-6.0484	-2.35611	XLOC_008947	-
1005	2R	11736449	11737499	2.30006	0.966754	22.2152	FBgn0034045	CG8249
1005	2R	11736449	11737499	2.30006	0.966754	22.2152	FBgn0034046	tun
1005	2R	11736449	11737499	2.30006	0.966754	22.2152	XLOC_008970	-
1005	2R	11736449	11737499	2.30006	0.966754	22.2152	XLOC_008971	-
1009	2R	11826317	11827200	0.831714	-0.290554	1.78625	FBgn0034051	Mlf
1009	2R	11826317	11827200	0.831714	-0.290554	1.78625	FBgn0034052	CG8299
1010	2R	11842785	11844351	2.50425	4.24823	1.8099	FBgn0013988	Strn-Mlck
1010	2R	11842785	11844351	2.50425	4.24823	1.8099	FBgn0034054	CG8366
1010	2R	11842785	11844351	2.50425	4.24823	1.8099	XLOC_008978	-
1013	2R	11935288	11936478	3.419	31.3656	2.37382	FBgn0034070	SP2353
1013	2R	11935288	11936478	3.419	31.3656	2.37382	FBgn0034071	CG8405
1014	2R	11975914	11977525	1.18478	0.359729	1.7182	FBgn0034072	Dg
1014	2R	11975914	11977525	1.18478	0.359729	1.7182	XLOC_008984	-
1014	2R	11975914	11977525	1.18478	0.359729	1.7182	XLOC_008985	-
1016	2R	11997941	11998990	-0.713133	-1.64751	0.889843	FBgn0017549	Ric
1016	2R	11997941	11998990	-0.713133	-1.64751	0.889843	FBgn0034075	Asph
1038	2R	12915854	12918592	-5.01021	-4.71866	-4.87923	FBgn0023172	RhoGEF2
1038	2R	12915854	12918592	-5.01021	-4.71866	-4.87923	FBgn0263032	CG43327
1038	2R	12915854	12918592	-5.01021	-4.71866	-4.87923	FBgn0263033	CG43328
1038	2R	12915854	12918592	-5.01021	-4.71866	-4.87923	FBgn0263864	Ark
1038	2R	12915854	12918592	-5.01021	-4.71866	-4.87923	XLOC_007078	-
1039	2R	12936977	12937605	-0.130108	3.27685	-1.81139	FBgn0034183	CG9642
1039	2R	12936977	12937605	-0.130108	3.27685	-1.81139	FBgn0034184	CG9646
1039	2R	12936977	12937605	-0.130108	3.27685	-1.81139	XLOC_009088	-
1041	2R	13031604	13032753	1.45451	1.766	1.82808	FBgn0050234	tRNA:CR30234
1041	2R	13031604	13032753	1.45451	1.766	1.82808	FBgn0050235	tRNA:CR30235
1041	2R	13031604	13032753	1.45451	1.766	1.82808	FBgn0065047	snoRNA:U3:54Ab
1041	2R	13031604	13032753	1.45451	1.766	1.82808	FBgn0065048	snoRNA:U3:54Aa
1043	2R	13293323	13294641	0.71356	0.857189	3.90192	FBgn0010620	Sip1
1043	2R	13293323	13294641	0.71356	0.857189	3.90192	FBgn0034210	CG6568
1043	2R	13293323	13294641	0.71356	0.857189	3.90192	FBgn0050101	CG30101
1049	2R	13338411	13339734	-3.00711	-2.63881	-3.07458	FBgn0028956	mthl3
1049	2R	13338411	13339734	-3.00711	-2.63881	-3.07458	FBgn0034221	CG10764
1049	2R	13338411	13339734	-3.00711	-2.63881	-3.07458	XLOC_009135	-
1064	2R	13648679	13650248	1.20334	1.82875	1.82127	FBgn0022740	HLH54F
1064	2R	13648679	13650248	1.20334	1.82875	1.82127	FBgn0027572	CG5009
1064	2R	13648679	13650248	1.20334	1.82875	1.82127	FBgn0034277	CG6370
1064	2R	13648679	13650248	1.20334	1.82875	1.82127	XLOC_009153	-
1066	2R	13668073	13669049	1.9221	1.60731	2.90742	FBgn0028741	fab1
1066	2R	13668073	13669049	1.9221	1.60731	2.90742	FBgn0250851	CG33981
1072	2R	13757395	13758474	-3.50976	-6.21817	-2.16072	FBgn0034282	Mapmodulin
1072	2R	13757395	13758474	-3.50976	-6.21817	-2.16072	XLOC_009166	-
1072	2R	13757395	13758474	-3.50976	-6.21817	-2.16072	XLOC_009167	-
1077	2R	14058568	14059868	-1.5241	-0.649146	-2.73347	FBgn0027836	Dgp-1
1077	2R	14058568	14059868	-1.5241	-0.649146	-2.73347	FBgn0034312	CG10916
1079	2R	14165126	14166421	-2.21221	-4.0045	-2.57017	FBgn0003022	Ote
1079	2R	14165126	14166421	-2.21221	-4.0045	-2.57017	FBgn0010575	sbb
1079	2R	14165126	14166421	-2.21221	-4.0045	-2.57017	FBgn0053198	pen-2
1083	2R	14339012	14339782	1.51823	2.06907	1.87371	FBgn0034351	CG5190
1083	2R	14339012	14339782	1.51823	2.06907	1.87371	FBgn0034352	CG17669
1083	2R	14339012	14339782	1.51823	2.06907	1.87371	FBgn0261119	Prp19
1089	2R	14539440	14541308	-1.35188	-2.92815	-1.31662	FBgn0034371	SP2637
1089	2R	14539440	14541308	-1.35188	-2.92815	-1.31662	XLOC_009220	-
1090	2R	14558350	14559163	0.433114	0.423415	1.25365	FBgn0023214	edl
1090	2R	14558350	14559163	0.433114	0.423415	1.25365	XLOC_009221	-
1090	2R	14558350	14559163	0.433114	0.423415	1.25365	XLOC_009222	-
1098	2R	14723342	14724737	-2.64439	-3.8103	-1.61277	FBgn0034398	CG15098
1098	2R	14723342	14724737	-2.64439	-3.8103	-1.61277	FBgn0034399	CG15083
1098	2R	14723342	14724737	-2.64439	-3.8103	-1.61277	FBgn0034400	CG15099
1101	2R	14858738	14859845	1.87027	1.40616	2.22118	FBgn0014269	prod
1101	2R	14858738	14859845	1.87027	1.40616	2.22118	FBgn0034410	Topors
1101	2R	14858738	14859845	1.87027	1.40616	2.22118	FBgn0041702	CG15107
1102	2R	14889793	14890273	0.315694	-1.61603	1.79816	FBgn0034412	abba
1102	2R	14889793	14890273	0.315694	-1.61603	1.79816	XLOC_005694	-
1102	2R	14889793	14890273	0.315694	-1.61603	1.79816	XLOC_009235	-
1102	2R	14889793	14890273	0.315694	-1.61603	1.79816	XLOC_009236	-
1108	2R	15106428	15107298	2.92597	3.7018	4.10671	FBgn0263395	hppy
1108	2R	15106428	15107298	2.92597	3.7018	4.10671	XLOC_009273	-
1108	2R	15106428	15107298	2.92597	3.7018	4.10671	XLOC_009274	-
1108	2R	15106428	15107298	2.92597	3.7018	4.10671	XLOC_009275	-
1115	2R	15312726	15314287	-2.11551	-1.09881	-5.33528	FBgn0012051	CalpA
1115	2R	15312726	15314287	-2.11551	-1.09881	-5.33528	FBgn0263391	hts
1116	2R	15322523	15323834	2.04272	1.96838	2.18409	FBgn0020440	Fak56D
1116	2R	15322523	15323834	2.04272	1.96838	2.18409	FBgn0040273	Spt5
1120	2R	15373378	15374251	1.16932	-0.175758	2.4277	FBgn0034451	CG11242
1120	2R	15373378	15374251	1.16932	-0.175758	2.4277	FBgn0034452	Oseg6
1120	2R	15373378	15374251	1.16932	-0.175758	2.4277	FBgn0260934	par-1
1121	2R	15382962	15383879	2.34455	2.07527	14.3661	FBgn0026378	Rep
1121	2R	15382962	15383879	2.34455	2.07527	14.3661	FBgn0034454	CG15120
1121	2R	15382962	15383879	2.34455	2.07527	14.3661	FBgn0261456	hpo
1122	2R	15504657	15506765	-0.545489	0.503659	-8.34102	XLOC_009318	-
1122	2R	15504657	15506765	-0.545489	0.503659	-8.34102	XLOC_009319	-
1126	2R	15887874	15888422	-2.78747	-1.65954	-13.4997	FBgn0050212	tRNA:CR30212
1126	2R	15887874	15888422	-2.78747	-1.65954	-13.4997	FBgn0053538	tRNA:CR33538
1133	2R	16208358	16209998	1.22315	3.68512	0.410496	FBgn0027529	CG8920
1133	2R	16208358	16209998	1.22315	3.68512	0.410496	FBgn0034502	CG13871
1144	2R	17027736	17029515	1.24592	1.88964	1.35628	FBgn0021872	Xbp1
1144	2R	17027736	17029515	1.24592	1.88964	1.35628	FBgn0034590	Magi
1144	2R	17027736	17029515	1.24592	1.88964	1.35628	FBgn0034592	CG9406
1144	2R	17027736	17029515	1.24592	1.88964	1.35628	XLOC_009382	-
1152	2R	17170232	17171422	1.39555	1.48955	1.5808	FBgn0034611	MFS16
1152	2R	17170232	17171422	1.39555	1.48955	1.5808	FBgn0034612	CG10505
1152	2R	17170232	17171422	1.39555	1.48955	1.5808	FBgn0085232	CG34203
1156	2R	17199899	17202159	0.4642	1.58874	0.62259	FBgn0034617	CG9754
1156	2R	17199899	17202159	0.4642	1.58874	0.62259	FBgn0034618	CG9485
1156	2R	17199899	17202159	0.4642	1.58874	0.62259	FBgn0261554	CG42672
1159	2R	17512929	17513883	0.525099	-0.709562	1.68796	FBgn0016641	PTP-ER
1159	2R	17512929	17513883	0.525099	-0.709562	1.68796	FBgn0034641	mahj
1178	2R	18158520	18159054	1.54567	1.04604	2.04327	FBgn0020307	dve
1179	2R	18206054	18208630	0.695104	-0.577439	1.32993	FBgn0013272	Gp150
1180	2R	18263459	18264155	2.26327	2.44854	4.20782	FBgn0034722	Rtf1
1182	2R	18308798	18309618	0.0714936	-1.0516	2.39994	FBgn0034727	mRpS29
1182	2R	18308798	18309618	0.0714936	-1.0516	2.39994	FBgn0034728	rad50
1183	2R	18313186	18314523	3.97342	7.07177	3.15457	FBgn0034728	rad50
1183	2R	18313186	18314523	3.97342	7.07177	3.15457	FBgn0034729	CG10344
1183	2R	18313186	18314523	3.97342	7.07177	3.15457	FBgn0034730	ppk12
1190	2R	18493968	18495461	-1.62068	-2.87898	-0.619744	FBgn0034742	CG4294
1190	2R	18493968	18495461	-1.62068	-2.87898	-0.619744	FBgn0034743	RpS16
1190	2R	18493968	18495461	-1.62068	-2.87898	-0.619744	FBgn0034744	Vps20
1190	2R	18493968	18495461	-1.62068	-2.87898	-0.619744	FBgn0034745	CG4329
1190	2R	18493968	18495461	-1.62068	-2.87898	-0.619744	FBgn0082925	snoRNA:Or-aca1
1190	2R	18493968	18495461	-1.62068	-2.87898	-0.619744	FBgn0083003	snoRNA:Psi28S-1175c
1190	2R	18493968	18495461	-1.62068	-2.87898	-0.619744	FBgn0083004	snoRNA:Psi28S-1175b
1190	2R	18493968	18495461	-1.62068	-2.87898	-0.619744	FBgn0083005	snoRNA:Psi28S-1175a
1190	2R	18493968	18495461	-1.62068	-2.87898	-0.619744	FBgn0086028	snoRNA:Me28S-G2173
1196	2R	18587232	18588150	1.48912	0.106339	4.99076	FBgn0005631	robo
1196	2R	18587232	18588150	1.48912	0.106339	4.99076	FBgn0050259	CG30259
1196	2R	18587232	18588150	1.48912	0.106339	4.99076	XLOC_009568	-
1199	2R	18821914	18823608	2.03721	1.68735	8.05916	FBgn0034800	CG3788
1199	2R	18821914	18823608	2.03721	1.68735	8.05916	FBgn0034802	CG3800
1199	2R	18821914	18823608	2.03721	1.68735	8.05916	FBgn0034803	CG9849
1212	2R	19632141	19634064	0.570655	1.75859	0.718948	FBgn0000562	egl
1212	2R	19632141	19634064	0.570655	1.75859	0.718948	FBgn0034899	CG13560
1215	2R	19757983	19762478	1.53695	0.0226879	7.61528	FBgn0011236	ken
1215	2R	19757983	19762478	1.53695	0.0226879	7.61528	FBgn0025352	Thiolase
1215	2R	19757983	19762478	1.53695	0.0226879	7.61528	XLOC_009615	-
1215	2R	19757983	19762478	1.53695	0.0226879	7.61528	XLOC_009616	-
1215	2R	19757983	19762478	1.53695	0.0226879	7.61528	XLOC_009617	-
1218	2R	19867902	19870530	2.37727	1.71231	3.67141	FBgn0005612	Sox14
1218	2R	19867902	19870530	2.37727	1.71231	3.67141	XLOC_006100	-
1221	2R	19882741	19883388	-0.463683	0.862347	-3.10597	FBgn0034951	CG3860
1221	2R	19882741	19883388	-0.463683	0.862347	-3.10597	FBgn0053519	Unc-89
1232	2R	20063000	20064910	1.24191	1.97638	2.41742	FBgn0026169	snoRNA:Psi18S-1820
1232	2R	20063000	20064910	1.24191	1.97638	2.41742	FBgn0034985	CG3328
1232	2R	20063000	20064910	1.24191	1.97638	2.41742	FBgn0034986	mRpS17
1232	2R	20063000	20064910	1.24191	1.97638	2.41742	FBgn0259937	Nop60B
1233	2R	20072141	20073277	-1.54592	-1.8113	-5.28809	FBgn0034987	CG3363
1233	2R	20072141	20073277	-1.54592	-1.8113	-5.28809	FBgn0082932	snoRNA:Me28S-G1083d
1233	2R	20072141	20073277	-1.54592	-1.8113	-5.28809	FBgn0082933	snoRNA:Me28S-G1083c
1233	2R	20072141	20073277	-1.54592	-1.8113	-5.28809	FBgn0082934	snoRNA:Me28S-G1083b
1233	2R	20072141	20073277	-1.54592	-1.8113	-5.28809	FBgn0082935	snoRNA:Me28S-G1083a
1233	2R	20072141	20073277	-1.54592	-1.8113	-5.28809	FBgn0259937	Nop60B
1233	2R	20072141	20073277	-1.54592	-1.8113	-5.28809	FBgn0261973	snoRNA:Or-CD9a
1233	2R	20072141	20073277	-1.54592	-1.8113	-5.28809	FBgn0261974	snoRNA:Or-CD9b
1237	2R	20194124	20195009	-1.72765	-0.876526	-2.40466	FBgn0003888	betaTub60D
1237	2R	20194124	20195009	-1.72765	-0.876526	-2.40466	XLOC_009640	-
1240	2R	20400467	20401953	-1.21735	-11.5825	-0.142514	FBgn0019886	Letm1
1240	2R	20400467	20401953	-1.21735	-11.5825	-0.142514	FBgn0259185	Ir60b
1240	2R	20400467	20401953	-1.21735	-11.5825	-0.142514	XLOC_009646	-
1240	2R	20400467	20401953	-1.21735	-11.5825	-0.142514	XLOC_009647	-
1240	2R	20400467	20401953	-1.21735	-11.5825	-0.142514	XLOC_009648	-
1242	2R	20419545	20420389	-0.450296	-1.69762	-0.418615	FBgn0035019	Ir60e
1242	2R	20419545	20420389	-0.450296	-1.69762	-0.418615	FBgn0035020	CG13585
1242	2R	20419545	20420389	-0.450296	-1.69762	-0.418615	FBgn0035021	CG4622
1243	2R	20420509	20421405	3.65171	4.60886	4.73217	FBgn0035019	Ir60e
1243	2R	20420509	20421405	3.65171	4.60886	4.73217	FBgn0035020	CG13585
1243	2R	20420509	20421405	3.65171	4.60886	4.73217	FBgn0035021	CG4622
1244	2R	20451281	20452831	3.26804	2.13489	8.09952	FBgn0035024	CG11414
1244	2R	20451281	20452831	3.26804	2.13489	8.09952	FBgn0035025	uri
1247	2R	20485999	20486653	1.63773	1.27467	2.73045	FBgn0020521	pio
1247	2R	20485999	20486653	1.63773	1.27467	2.73045	FBgn0035031	CG13587
1247	2R	20485999	20486653	1.63773	1.27467	2.73045	FBgn0035032	CG4692
1247	2R	20485999	20486653	1.63773	1.27467	2.73045	FBgn0035033	CG3548
1255	2R	20758016	20759004	1.48572	3.14575	1.47978	FBgn0035073	CG16896
1255	2R	20758016	20759004	1.48572	3.14575	1.47978	FBgn0050420	Atf-2
1262	2R	20834068	20835638	2.05396	5.12724	2.88319	FBgn0027599	CG2790
1262	2R	20834068	20835638	2.05396	5.12724	2.88319	FBgn0035084	CG15861
1262	2R	20834068	20835638	2.05396	5.12724	2.88319	FBgn0035085	CG3770
1262	2R	20834068	20835638	2.05396	5.12724	2.88319	FBgn0035086	CG12851
1266	2R	21141067	21142161	0.455982	1.17514	-0.141375	FBgn0035094	CG9380
1266	2R	21141067	21142161	0.455982	1.17514	-0.141375	FBgn0050428	CG30428
1270	2RHet	198885	202062	-1.86409	-5.61269	-1.54995	FBgn0003256	rl
1270	2RHet	198885	202062	-1.86409	-5.61269	-1.54995	FBgn0085582	CG41257
1271	2RHet	206208	209133	2.37121	3.472	1.70695	FBgn0003256	rl
1274	2RHet	391205	393352	-2.09638	-2.30304	-1.75417	FBgn0058191	CG40191
1281	2RHet	3177849	3178839	-2.26978	-1.43231	-3.2092	FBgn0262124	uex
1283	3L	19819	20693	-1.59252	-0.343043	-4.38066	FBgn0052475	mthl8
1283	3L	19819	20693	-1.59252	-0.343043	-4.38066	XLOC_009906	-
1292	3L	184959	186041	3.09619	2.93804	4.87572	FBgn0027786	Mtch
1292	3L	184959	186041	3.09619	2.93804	4.87572	FBgn0035106	rno
1292	3L	184959	186041	3.09619	2.93804	4.87572	FBgn0083976	CG34140
1292	3L	184959	186041	3.09619	2.93804	4.87572	FBgn0083992	Mkp
1301	3L	438491	441878	-0.245502	-2.08554	4.02378	FBgn0001316	klar
1301	3L	438491	441878	-0.245502	-2.08554	4.02378	XLOC_012994	-
1301	3L	438491	441878	-0.245502	-2.08554	4.02378	XLOC_012995	-
1305	3L	615403	616645	-1.51295	-0.666226	-2.25787	FBgn0261636	CG42719
1307	3L	751869	753481	-1.90083	-0.707063	-5.53597	FBgn0000575	emc
1307	3L	751869	753481	-1.90083	-0.707063	-5.53597	FBgn0035160	CG13897
1307	3L	751869	753481	-1.90083	-0.707063	-5.53597	XLOC_013028	-
1307	3L	751869	753481	-1.90083	-0.707063	-5.53597	XLOC_013029	-
1307	3L	751869	753481	-1.90083	-0.707063	-5.53597	XLOC_013030	-
1333	3L	1534528	1535809	1.53731	1.63367	2.61321	FBgn0035227	CG12090
1333	3L	1534528	1535809	1.53731	1.63367	2.61321	FBgn0035228	CG12091
1333	3L	1534528	1535809	1.53731	1.63367	2.61321	FBgn0035229	CG7852
1336	3L	1567392	1568285	-1.71067	-3.76231	-1.13308	FBgn0035234	CG12003
1336	3L	1567392	1568285	-1.71067	-3.76231	-1.13308	FBgn0035235	CG7879
1336	3L	1567392	1568285	-1.71067	-3.76231	-1.13308	FBgn0035236	CG12004
1337	3L	1569721	1571533	-1.67253	-1.68461	-3.18264	FBgn0035234	CG12003
1337	3L	1569721	1571533	-1.67253	-1.68461	-3.18264	FBgn0035235	CG7879
1337	3L	1569721	1571533	-1.67253	-1.68461	-3.18264	FBgn0035236	CG12004
1340	3L	1618738	1620099	6.58308	8.22568	7.50895	FBgn0035239	CG18170
1340	3L	1618738	1620099	6.58308	8.22568	7.50895	FBgn0035240	CG33791
1340	3L	1618738	1620099	6.58308	8.22568	7.50895	FBgn0035243	CG13926
1340	3L	1618738	1620099	6.58308	8.22568	7.50895	FBgn0035244	ABCB7
1340	3L	1618738	1620099	6.58308	8.22568	7.50895	FBgn0053230	CG33230
1352	3L	1874910	1875927	2.65169	1.85903	3.36312	FBgn0002183	dre4
1352	3L	1874910	1875927	2.65169	1.85903	3.36312	FBgn0035287	CG13937
1357	3L	2254031	2255715	2.18663	0.963743	4.67513	FBgn0015359	CG2034
1357	3L	2254031	2255715	2.18663	0.963743	4.67513	FBgn0035321	CG1275
1357	3L	2254031	2255715	2.18663	0.963743	4.67513	FBgn0052301	CG32301
1357	3L	2254031	2255715	2.18663	0.963743	4.67513	FBgn0052305	CG32305
1357	3L	2254031	2255715	2.18663	0.963743	4.67513	XLOC_013117	-
1359	3L	2274180	2275969	0.0849557	0.877146	-1.86848	FBgn0035328	yellow-g2
1359	3L	2274180	2275969	0.0849557	0.877146	-1.86848	FBgn0041709	yellow-g
1359	3L	2274180	2275969	0.0849557	0.877146	-1.86848	FBgn0052303	tRNA:CR32303
1361	3L	2492697	2494515	-0.0713582	-1.57565	3.54449	FBgn0035346	CG1146
1361	3L	2492697	2494515	-0.0713582	-1.57565	3.54449	FBgn0035347	CG33232
1361	3L	2492697	2494515	-0.0713582	-1.57565	3.54449	XLOC_013144	-
1361	3L	2492697	2494515	-0.0713582	-1.57565	3.54449	XLOC_013145	-
1363	3L	2551470	2554122	-0.862241	-1.82021	0.859732	FBgn0010905	Spn
1363	3L	2551470	2554122	-0.862241	-1.82021	0.859732	FBgn0010909	msn
1363	3L	2551470	2554122	-0.862241	-1.82021	0.859732	XLOC_013156	-
1363	3L	2551470	2554122	-0.862241	-1.82021	0.859732	XLOC_013157	-
1363	3L	2551470	2554122	-0.862241	-1.82021	0.859732	XLOC_013158	-
1363	3L	2551470	2554122	-0.862241	-1.82021	0.859732	XLOC_013159	-
1363	3L	2551470	2554122	-0.862241	-1.82021	0.859732	XLOC_013160	-
1363	3L	2551470	2554122	-0.862241	-1.82021	0.859732	XLOC_013161	-
1368	3L	2598281	2599220	1.3499	0.478102	2.18688	FBgn0028504	CG12182
1368	3L	2598281	2599220	1.3499	0.478102	2.18688	FBgn0035355	CG16985
1368	3L	2598281	2599220	1.3499	0.478102	2.18688	FBgn0035356	CG16986
1368	3L	2598281	2599220	1.3499	0.478102	2.18688	FBgn0062517	CG16984
1373	3L	2764861	2766194	-1.55028	-4.46931	-0.603302	FBgn0035370	CG1240
1373	3L	2764861	2766194	-1.55028	-4.46931	-0.603302	FBgn0052296	Mrtf
1373	3L	2764861	2766194	-1.55028	-4.46931	-0.603302	XLOC_010112	-
1384	3L	3190967	3192156	3.28834	8.04126	1.7869	FBgn0001233	Hsp83
1384	3L	3190967	3192156	3.28834	8.04126	1.7869	FBgn0035413	CG14958
1384	3L	3190967	3192156	3.28834	8.04126	1.7869	FBgn0035414	CG14965
1384	3L	3190967	3192156	3.28834	8.04126	1.7869	FBgn0260430	CG42525
1387	3L	3223637	3224876	-1.42611	-0.142061	-5.19915	FBgn0035422	RpL28
1387	3L	3223637	3224876	-1.42611	-0.142061	-5.19915	FBgn0035423	CG17737
1387	3L	3223637	3224876	-1.42611	-0.142061	-5.19915	FBgn0035424	CG11505
1387	3L	3223637	3224876	-1.42611	-0.142061	-5.19915	FBgn0086069	snoRNA:Me28S-C3351
1387	3L	3223637	3224876	-1.42611	-0.142061	-5.19915	FBgn0086070	snoRNA:Or-CD11c
1387	3L	3223637	3224876	-1.42611	-0.142061	-5.19915	FBgn0086071	snoRNA:Or-CD11b
1387	3L	3223637	3224876	-1.42611	-0.142061	-5.19915	FBgn0086072	snoRNA:Or-CD11a
1387	3L	3223637	3224876	-1.42611	-0.142061	-5.19915	XLOC_013198	-
1388	3L	3239685	3241047	-2.24067	-5.01622	-2.68514	FBgn0035425	CG17746
1393	3L	3370633	3371754	2.09119	1.30137	7.98582	FBgn0010381	Drs
1393	3L	3370633	3371754	2.09119	1.30137	7.98582	FBgn0027616	YT521-B
1395	3L	3448183	3449126	0.821309	1.32762	-0.0518116	FBgn0026259	eIF5B
1397	3L	3471400	3472089	-1.77208	-0.851279	-9.66109	FBgn0035449	CG14971
1397	3L	3471400	3472089	-1.77208	-0.851279	-9.66109	FBgn0052267	CG32267
1397	3L	3471400	3472089	-1.77208	-0.851279	-9.66109	FBgn0259224	CG42324
1400	3L	3764527	3766844	-2.46688	-12.9788	-2.09034	FBgn0052264	CG32264
1400	3L	3764527	3766844	-2.46688	-12.9788	-2.09034	XLOC_013269	-
1402	3L	3804983	3806050	-2.78027	-5.21518	-2.86423	FBgn0035461	ntc
1402	3L	3804983	3806050	-2.78027	-5.21518	-2.86423	FBgn0035462	IntS10
1402	3L	3804983	3806050	-2.78027	-5.21518	-2.86423	FBgn0052264	CG32264
1406	3L	3903719	3906537	1.58595	1.35241	1.8931	FBgn0003943	Ubi-p63E
1406	3L	3903719	3906537	1.58595	1.35241	1.8931	FBgn0035471	Sc2
1406	3L	3903719	3906537	1.58595	1.35241	1.8931	FBgn0035473	mge
1406	3L	3903719	3906537	1.58595	1.35241	1.8931	FBgn0041147	ida
1406	3L	3903719	3906537	1.58595	1.35241	1.8931	XLOC_013285	-
1409	3L	4025176	4025931	-1.61711	-1.83511	-1.29826	FBgn0035484	CG11594
1409	3L	4025176	4025931	-1.61711	-1.83511	-1.29826	FBgn0045479	Gr64a
1414	3L	4139310	4140282	1.47871	0.585937	2.33218	FBgn0003206	Ras64B
1414	3L	4139310	4140282	1.47871	0.585937	2.33218	FBgn0004552	Akh
1414	3L	4139310	4140282	1.47871	0.585937	2.33218	FBgn0004574	Rop
1415	3L	4185830	4186550	-1.09694	-0.263753	-2.90448	FBgn0003710	tipE
1415	3L	4185830	4186550	-1.09694	-0.263753	-2.90448	FBgn0028664	VhaM9.7-c
1415	3L	4185830	4186550	-1.09694	-0.263753	-2.90448	FBgn0035504	Teh4
1415	3L	4185830	4186550	-1.09694	-0.263753	-2.90448	FBgn0035505	Teh2
1415	3L	4185830	4186550	-1.09694	-0.263753	-2.90448	FBgn0040696	CG18675
1415	3L	4185830	4186550	-1.09694	-0.263753	-2.90448	FBgn0040697	Teh3
1415	3L	4185830	4186550	-1.09694	-0.263753	-2.90448	XLOC_013311	-
1416	3L	4194501	4195387	0.934003	4.81072	-0.765581	FBgn0003710	tipE
1416	3L	4194501	4195387	0.934003	4.81072	-0.765581	FBgn0040696	CG18675
1416	3L	4194501	4195387	0.934003	4.81072	-0.765581	FBgn0263110	CG43367
1421	3L	4251631	4253473	1.23939	-0.00715198	2.63675	FBgn0035517	CG1265
1421	3L	4251631	4253473	1.23939	-0.00715198	2.63675	FBgn0041171	ago
1425	3L	4336375	4336934	-3.04257	-7.28702	-1.75466	FBgn0035533	Cip4
1425	3L	4336375	4336934	-3.04257	-7.28702	-1.75466	XLOC_013317	-
1425	3L	4336375	4336934	-3.04257	-7.28702	-1.75466	XLOC_013318	-
1431	3L	4826051	4827141	3.08607	4.26572	2.46264	FBgn0027085	Aats-leu
1431	3L	4826051	4827141	3.08607	4.26572	2.46264	FBgn0035577	CG13708
1431	3L	4826051	4827141	3.08607	4.26572	2.46264	FBgn0261797	Dhc64C
1432	3L	5128267	5129222	1.87919	4.9726	2.18376	FBgn0035591	CG4611
1432	3L	5128267	5129222	1.87919	4.9726	2.18376	FBgn0035592	CG10674
1432	3L	5128267	5129222	1.87919	4.9726	2.18376	FBgn0035593	CG4603
1432	3L	5128267	5129222	1.87919	4.9726	2.18376	FBgn0040843	CG15213
1441	3L	5562976	5563859	-0.749779	-3.88872	0.301954	FBgn0015766	Msr-110
1441	3L	5562976	5563859	-0.749779	-3.88872	0.301954	FBgn0065097	snmRNA:357
1443	3L	5577437	5578882	1.43657	1.87853	1.59412	FBgn0035617	l(3)psg2
1446	3L	5647345	5648678	2.05129	1.63322	5.46541	FBgn0035626	lin-28
1452	3L	5804817	5806181	2.56313	1.98189	3.16698	FBgn0003984	vn
1452	3L	5804817	5806181	2.56313	1.98189	3.16698	FBgn0015806	S6k
1452	3L	5804817	5806181	2.56313	1.98189	3.16698	FBgn0035639	CG5537
1452	3L	5804817	5806181	2.56313	1.98189	3.16698	FBgn0035640	mad2
1452	3L	5804817	5806181	2.56313	1.98189	3.16698	XLOC_013397	-
1457	3L	6086706	6087571	4.74564	5.16009	6.58456	FBgn0035678	CG10469
1457	3L	6086706	6087571	4.74564	5.16009	6.58456	FBgn0035679	CG10467
1457	3L	6086706	6087571	4.74564	5.16009	6.58456	FBgn0061492	loj
1467	3L	6489438	6492056	-2.39512	-9.90187	-1.37593	FBgn0020251	sfl
1467	3L	6489438	6492056	-2.39512	-9.90187	-1.37593	FBgn0035704	CG10144
1467	3L	6489438	6492056	-2.39512	-9.90187	-1.37593	XLOC_013419	-
1467	3L	6489438	6492056	-2.39512	-9.90187	-1.37593	XLOC_013420	-
1467	3L	6489438	6492056	-2.39512	-9.90187	-1.37593	XLOC_013421	-
1467	3L	6489438	6492056	-2.39512	-9.90187	-1.37593	XLOC_013422	-
1467	3L	6489438	6492056	-2.39512	-9.90187	-1.37593	XLOC_013423	-
1474	3L	6782459	6783000	-0.507974	0.770496	-1.97106	FBgn0086680	vvl
1480	3L	7117103	7118024	2.48766	1.17721	8.71937	FBgn0002775	msl-3
1480	3L	7117103	7118024	2.48766	1.17721	8.71937	FBgn0035741	BBS1
1480	3L	7117103	7118024	2.48766	1.17721	8.71937	FBgn0053556	form3
1484	3L	7319098	7321028	1.80939	1.94368	2.18338	FBgn0002909	mus312
1484	3L	7319098	7321028	1.80939	1.94368	2.18338	FBgn0035762	CG8605
1484	3L	7319098	7321028	1.80939	1.94368	2.18338	FBgn0035763	CG8602
1484	3L	7319098	7321028	1.80939	1.94368	2.18338	FBgn0259203	CG42307
1491	3L	7425610	7426453	-2.67606	-3.73801	-1.69348	FBgn0014011	Rac2
1496	3L	7718186	7719525	0.755631	1.28759	0.694175	FBgn0035812	CG7457
1496	3L	7718186	7719525	0.755631	1.28759	0.694175	FBgn0035813	CG8492
1497	3L	7763859	7765445	0.961728	0.617604	1.7017	FBgn0023076	Clk
1497	3L	7763859	7765445	0.961728	0.617604	1.7017	XLOC_013514	-
1497	3L	7763859	7765445	0.961728	0.617604	1.7017	XLOC_013515	-
1497	3L	7763859	7765445	0.961728	0.617604	1.7017	XLOC_013516	-
1501	3L	7797610	7798521	0.0404885	-2.00743	7.60102	FBgn0052369	CG32369
1501	3L	7797610	7798521	0.0404885	-2.00743	7.60102	XLOC_013527	-
1501	3L	7797610	7798521	0.0404885	-2.00743	7.60102	XLOC_013528	-
1501	3L	7797610	7798521	0.0404885	-2.00743	7.60102	XLOC_013529	-
1501	3L	7797610	7798521	0.0404885	-2.00743	7.60102	XLOC_013530	-
1504	3L	7821434	7823336	-1.49911	-1.22111	-5.16775	FBgn0016694	Pdp1
1504	3L	7821434	7823336	-1.49911	-1.22111	-5.16775	XLOC_013539	-
1513	3L	8059845	8060953	1.67563	0.749539	4.41135	FBgn0052361	tRNA:CR32361
1513	3L	8059845	8060953	1.67563	0.749539	4.41135	FBgn0052362	tRNA:CR32362
1513	3L	8059845	8060953	1.67563	0.749539	4.41135	FBgn0052363	tRNA:CR32363
1513	3L	8059845	8060953	1.67563	0.749539	4.41135	FBgn0260967	CG42590
1513	3L	8059845	8060953	1.67563	0.749539	4.41135	FBgn0260968	CG42591
1513	3L	8059845	8060953	1.67563	0.749539	4.41135	XLOC_013560	-
1513	3L	8059845	8060953	1.67563	0.749539	4.41135	XLOC_013561	-
1513	3L	8059845	8060953	1.67563	0.749539	4.41135	XLOC_013562	-
1513	3L	8059845	8060953	1.67563	0.749539	4.41135	XLOC_013563	-
1514	3L	8121358	8123103	2.2546	4.55163	2.41843	FBgn0010350	CdsA
1514	3L	8121358	8123103	2.2546	4.55163	2.41843	FBgn0029113	Uba2
1514	3L	8121358	8123103	2.2546	4.55163	2.41843	FBgn0035842	CG7504
1514	3L	8121358	8123103	2.2546	4.55163	2.41843	XLOC_013576	-
1517	3L	8152096	8153063	-1.66586	-0.489182	-3.88302	FBgn0035845	CG13675
1517	3L	8152096	8153063	-1.66586	-0.489182	-3.88302	FBgn0259916	CG42445
1517	3L	8152096	8153063	-1.66586	-0.489182	-3.88302	FBgn0264478	CG43886
1524	3L	8332186	8333426	-1.17273	-3.82387	0.932541	FBgn0011762	DNApol-alpha50
1524	3L	8332186	8333426	-1.17273	-3.82387	0.932541	FBgn0035875	Cpr66Cb
1524	3L	8332186	8333426	-1.17273	-3.82387	0.932541	FBgn0035876	Pex2
1524	3L	8332186	8333426	-1.17273	-3.82387	0.932541	FBgn0035877	CG7083
1529	3L	8404157	8404774	1.71727	1.65488	1.98691	FBgn0010431	mtrm
1529	3L	8404157	8404774	1.71727	1.65488	1.98691	FBgn0035891	Oseg1
1529	3L	8404157	8404774	1.71727	1.65488	1.98691	FBgn0035892	exo70
1537	3L	8538334	8539762	-1.04179	1.60016	-2.47542	FBgn0260442	rhea
1537	3L	8538334	8539762	-1.04179	1.60016	-2.47542	XLOC_013591	-
1537	3L	8538334	8539762	-1.04179	1.60016	-2.47542	XLOC_013592	-
1537	3L	8538334	8539762	-1.04179	1.60016	-2.47542	XLOC_013593	-
1541	3L	8738310	8742246	0.845154	3.72275	0.896778	FBgn0003149	Prm
1541	3L	8738310	8742246	0.845154	3.72275	0.896778	FBgn0040828	CG13306
1563	3L	9478218	9480736	2.6002	1.54248	5.43807	FBgn0036004	Jarid2
1563	3L	9478218	9480736	2.6002	1.54248	5.43807	FBgn0036005	pall
1563	3L	9478218	9480736	2.6002	1.54248	5.43807	FBgn0052036	CG32036
1563	3L	9478218	9480736	2.6002	1.54248	5.43807	FBgn0052037	CG32037
1567	3L	9617572	9618309	3.69815	2.82671	4.01973	FBgn0002528	LanB2
1567	3L	9617572	9618309	3.69815	2.82671	4.01973	FBgn0036018	CG3335
1574	3L	9858263	9859266	-2.32561	-1.76955	-6.51669	FBgn0027567	CG8108
1574	3L	9858263	9859266	-2.32561	-1.76955	-6.51669	FBgn0036053	iPLA2-VIA
1574	3L	9858263	9859266	-2.32561	-1.76955	-6.51669	XLOC_013714	-
1575	3L	9880411	9881246	0.863636	1.55749	0.620895	FBgn0011836	Taf2
1575	3L	9880411	9881246	0.863636	1.55749	0.620895	FBgn0025866	CalpB
1576	3L	9889726	9890738	-0.569705	-2.01545	0.307072	FBgn0036056	CG6709
1576	3L	9889726	9890738	-0.569705	-2.01545	0.307072	FBgn0036057	CG14164
1576	3L	9889726	9890738	-0.569705	-2.01545	0.307072	FBgn0036058	CG6707
1576	3L	9889726	9890738	-0.569705	-2.01545	0.307072	FBgn0036059	nudE
1576	3L	9889726	9890738	-0.569705	-2.01545	0.307072	XLOC_013716	-
1577	3L	9892569	9893626	1.38338	2.27523	1.2794	FBgn0036058	CG6707
1577	3L	9892569	9893626	1.38338	2.27523	1.2794	FBgn0036059	nudE
1577	3L	9892569	9893626	1.38338	2.27523	1.2794	XLOC_013716	-
1582	3L	10509756	10511699	-3.27772	-3.62996	-2.47276	FBgn0052062	A2bp1
1582	3L	10509756	10511699	-3.27772	-3.62996	-2.47276	XLOC_013748	-
1588	3L	10690547	10691239	-1.06126	-20.7923	0.908425	FBgn0036101	NijA
1590	3L	10860182	10861076	-1.03524	-1.72127	-5.18297	FBgn0026160	tna
1590	3L	10860182	10861076	-1.03524	-1.72127	-5.18297	XLOC_012137	-
1590	3L	10860182	10861076	-1.03524	-1.72127	-5.18297	XLOC_013794	-
1595	3L	11062832	11063556	-1.98311	-1.2514	-2.32066	FBgn0025355	SuUR
1595	3L	11062832	11063556	-1.98311	-1.2514	-2.32066	FBgn0036121	CG6310
1595	3L	11062832	11063556	-1.98311	-1.2514	-2.32066	FBgn0263241	Mocs1
1597	3L	11076198	11080269	-1.06082	-0.0286748	-2.70091	FBgn0020412	JIL-1
1597	3L	11076198	11080269	-1.06082	-0.0286748	-2.70091	XLOC_013825	-
1597	3L	11076198	11080269	-1.06082	-0.0286748	-2.70091	XLOC_013826	-
1597	3L	11076198	11080269	-1.06082	-0.0286748	-2.70091	XLOC_013827	-
1597	3L	11076198	11080269	-1.06082	-0.0286748	-2.70091	XLOC_013828	-
1599	3L	11089664	11091145	-2.3307	-1.41388	-3.60474	FBgn0036125	CG6279
1599	3L	11089664	11091145	-2.3307	-1.41388	-3.60474	FBgn0036126	CG6272
1599	3L	11089664	11091145	-2.3307	-1.41388	-3.60474	FBgn0083068	pncr011:3L
1599	3L	11089664	11091145	-2.3307	-1.41388	-3.60474	FBgn0261112	APP-BP1
1600	3L	11111878	11112971	-1.73031	-0.406997	-6.50534	FBgn0036134	fd68A
1600	3L	11111878	11112971	-1.73031	-0.406997	-6.50534	FBgn0036135	mRpL2
1600	3L	11111878	11112971	-1.73031	-0.406997	-6.50534	XLOC_013830	-
1600	3L	11111878	11112971	-1.73031	-0.406997	-6.50534	XLOC_013831	-
1601	3L	11117389	11119528	-3.20259	-10.8373	-2.01868	FBgn0036136	Ufd1-like
1601	3L	11117389	11119528	-3.20259	-10.8373	-2.01868	FBgn0260795	CG42575
1601	3L	11117389	11119528	-3.20259	-10.8373	-2.01868	XLOC_013832	-
1601	3L	11117389	11119528	-3.20259	-10.8373	-2.01868	XLOC_013833	-
1603	3L	11157280	11157966	1.19021	3.7183	0.13096	FBgn0036141	wls
1603	3L	11157280	11157966	1.19021	3.7183	0.13096	FBgn0052076	Alg10
1603	3L	11157280	11157966	1.19021	3.7183	0.13096	FBgn0052082	CG32082
1603	3L	11157280	11157966	1.19021	3.7183	0.13096	FBgn0264721	CR43989
1604	3L	11197067	11199020	-3.07731	-2.4582	-3.2696	FBgn0036146	CG14141
1604	3L	11197067	11199020	-3.07731	-2.4582	-3.2696	FBgn0036147	Plod
1604	3L	11197067	11199020	-3.07731	-2.4582	-3.2696	FBgn0061469	Ube3a
1604	3L	11197067	11199020	-3.07731	-2.4582	-3.2696	XLOC_013842	-
1604	3L	11197067	11199020	-3.07731	-2.4582	-3.2696	XLOC_013843	-
1612	3L	11483444	11486302	-1.63863	-1.43183	-3.87885	FBgn0036165	chrb
1616	3L	11614258	11616606	-0.664522	1.38731	-2.43679	FBgn0036181	Muc68Ca
1616	3L	11614258	11616606	-0.664522	1.38731	-2.43679	FBgn0036183	CG6083
1616	3L	11614258	11616606	-0.664522	1.38731	-2.43679	FBgn0086254	CG6084
1621	3L	11699331	11701042	-0.752587	-0.376686	-1.94277	FBgn0036196	CG11658
1621	3L	11699331	11701042	-0.752587	-0.376686	-1.94277	FBgn0261353	CG42630
1621	3L	11699331	11701042	-0.752587	-0.376686	-1.94277	FBgn0261381	mtTFB1
1621	3L	11699331	11701042	-0.752587	-0.376686	-1.94277	XLOC_013880	-
1639	3L	12195636	12196697	-0.610056	2.61066	-5.91612	FBgn0022709	Adk1
1639	3L	12195636	12196697	-0.610056	2.61066	-5.91612	FBgn0036266	CG5626
1639	3L	12195636	12196697	-0.610056	2.61066	-5.91612	XLOC_013905	-
1643	3L	12391032	12392258	1.98272	5.02226	0.856917	FBgn0011279	Pbprp1
1643	3L	12391032	12392258	1.98272	5.02226	0.856917	FBgn0036282	Smyd4
1643	3L	12391032	12392258	1.98272	5.02226	0.856917	FBgn0052104	CG32104
1646	3L	12465495	12466480	-1.09674	-0.194923	-1.60185	FBgn0036286	CG10616
1646	3L	12465495	12466480	-1.09674	-0.194923	-1.60185	FBgn0036287	CG10663
1649	3L	12572713	12573277	-1.19974	-1.20999	-4.60321	FBgn0015904	ara
1659	3L	13024050	13024373	1.60488	0.993696	6.96458	FBgn0083978	CG17672
1659	3L	13024050	13024373	1.60488	0.993696	6.96458	XLOC_013977	-
1659	3L	13024050	13024373	1.60488	0.993696	6.96458	XLOC_013978	-
1660	3L	13024510	13025940	0.0230234	1.2817	-12.5608	XLOC_013977	-
1660	3L	13024510	13025940	0.0230234	1.2817	-12.5608	XLOC_013978	-
1667	3L	13855844	13856462	-1.10169	-3.85546	-0.0682168	FBgn0036381	CG8745
1667	3L	13855844	13856462	-1.10169	-3.85546	-0.0682168	XLOC_014010	-
1667	3L	13855844	13856462	-1.10169	-3.85546	-0.0682168	XLOC_014011	-
1667	3L	13855844	13856462	-1.10169	-3.85546	-0.0682168	XLOC_014012	-
1667	3L	13855844	13856462	-1.10169	-3.85546	-0.0682168	XLOC_014013	-
1667	3L	13855844	13856462	-1.10169	-3.85546	-0.0682168	XLOC_014014	-
1668	3L	13909363	13913103	-2.05236	-9.06214	-1.24954	FBgn0026376	Rgl
1668	3L	13909363	13913103	-2.05236	-9.06214	-1.24954	XLOC_010814	-
1668	3L	13909363	13913103	-2.05236	-9.06214	-1.24954	XLOC_014023	-
1668	3L	13909363	13913103	-2.05236	-9.06214	-1.24954	XLOC_014024	-
1668	3L	13909363	13913103	-2.05236	-9.06214	-1.24954	XLOC_014025	-
1669	3L	13916984	13918025	-2.06542	-6.47175	-1.28221	FBgn0026376	Rgl
1669	3L	13916984	13918025	-2.06542	-6.47175	-1.28221	FBgn0036386	CG8833
1669	3L	13916984	13918025	-2.06542	-6.47175	-1.28221	XLOC_014026	-
1669	3L	13916984	13918025	-2.06542	-6.47175	-1.28221	XLOC_014027	-
1670	3L	13956586	13957590	-0.24609	-1.16464	2.00551	FBgn0025874	Meics
1670	3L	13956586	13957590	-0.24609	-1.16464	2.00551	FBgn0036389	ssp2
1670	3L	13956586	13957590	-0.24609	-1.16464	2.00551	FBgn0052137	CG32137
1670	3L	13956586	13957590	-0.24609	-1.16464	2.00551	FBgn0263232	Nxf3
1678	3L	14170126	14171875	2.04587	1.52417	9.18579	FBgn0000411	D
1679	3L	14265852	14266996	-0.769207	-0.229551	-1.64809	FBgn0001085	fz
1693	3L	14993711	14994208	2.28163	2.66305	1.98424	FBgn0023174	Prosbeta2
1693	3L	14993711	14994208	2.28163	2.66305	1.98424	FBgn0036462	mRpL39
1693	3L	14993711	14994208	2.28163	2.66305	1.98424	FBgn0036463	Reck
1699	3L	15235134	15235923	-1.60177	-6.8383	-1.10366	FBgn0029114	Tollo
1705	3L	15515649	15516865	4.7619	9.10976	2.98686	FBgn0036504	yellow-k
1705	3L	15515649	15516865	4.7619	9.10976	2.98686	FBgn0036505	CG7945
1705	3L	15515649	15516865	4.7619	9.10976	2.98686	FBgn0053986	CG33986
1705	3L	15515649	15516865	4.7619	9.10976	2.98686	FBgn0262689	CR43159
1706	3L	15554721	15555827	-0.159124	-3.64142	11.0173	FBgn0036509	CG7739
1706	3L	15554721	15555827	-0.159124	-3.64142	11.0173	FBgn0036510	CG7427
1706	3L	15554721	15555827	-0.159124	-3.64142	11.0173	FBgn0087035	AGO2
1710	3L	15806796	15809100	-3.01553	-1.94253	-6.23031	FBgn0015025	CkIIalpha-i1
1710	3L	15806796	15809100	-3.01553	-1.94253	-6.23031	FBgn0261722	fwe
1714	3L	15829069	15829984	-0.942885	0.855454	-2.45637	FBgn0036537	CG18081
1714	3L	15829069	15829984	-0.942885	0.855454	-2.45637	FBgn0036538	CG15715
1714	3L	15829069	15829984	-0.942885	0.855454	-2.45637	FBgn0052150	CG32150
1717	3L	15969044	15969950	0.353367	5.26407	-2.59376	FBgn0000212	brm
1717	3L	15969044	15969950	0.353367	5.26407	-2.59376	FBgn0036550	CG17026
1717	3L	15969044	15969950	0.353367	5.26407	-2.59376	FBgn0036551	CG17029
1717	3L	15969044	15969950	0.353367	5.26407	-2.59376	FBgn0036552	CG17028
1718	3L	15979598	15980915	1.15664	0.136929	2.60316	FBgn0259824	Hip14
1718	3L	15979598	15980915	1.15664	0.136929	2.60316	FBgn0263600	DNApol-delta
1721	3L	16041181	16043686	0.277777	-2.2815	1.99363	FBgn0005536	Mbs
1721	3L	16041181	16043686	0.277777	-2.2815	1.99363	FBgn0260635	th
1721	3L	16041181	16043686	0.277777	-2.2815	1.99363	FBgn0264602	CR43951
1721	3L	16041181	16043686	0.277777	-2.2815	1.99363	XLOC_014208	-
1721	3L	16041181	16043686	0.277777	-2.2815	1.99363	XLOC_014209	-
1721	3L	16041181	16043686	0.277777	-2.2815	1.99363	XLOC_014210	-
1721	3L	16041181	16043686	0.277777	-2.2815	1.99363	XLOC_014211	-
1724	3L	16115215	16116133	1.79497	4.56051	0.545916	FBgn0010280	Taf4
1724	3L	16115215	16116133	1.79497	4.56051	0.545916	FBgn0036571	CG12272
1728	3L	16341376	16342321	0.73293	2.98298	1.14024	FBgn0036614	CG4925
1728	3L	16341376	16342321	0.73293	2.98298	1.14024	FBgn0052357	tRNA:CR32357
1728	3L	16341376	16342321	0.73293	2.98298	1.14024	FBgn0053257	CG33257
1728	3L	16341376	16342321	0.73293	2.98298	1.14024	FBgn0260460	mRpS34
1731	3L	16370152	16371066	-1.08655	-0.313948	-7.11761	FBgn0036621	roq
1731	3L	16370152	16371066	-1.08655	-0.313948	-7.11761	FBgn0036622	CG4753
1731	3L	16370152	16371066	-1.08655	-0.313948	-7.11761	XLOC_014223	-
1733	3L	16400942	16403663	1.5168	0.465964	2.69681	FBgn0014163	fax
1735	3L	16487538	16488552	-2.67199	-28.8118	-1.68042	FBgn0053158	CG33158
1735	3L	16487538	16488552	-2.67199	-28.8118	-1.68042	FBgn0260388	CG42514
1735	3L	16487538	16488552	-2.67199	-28.8118	-1.68042	FBgn0263131	CG43373
1735	3L	16487538	16488552	-2.67199	-28.8118	-1.68042	XLOC_014227	-
1742	3L	16665468	16666428	-1.56502	-2.30227	-1.41376	FBgn0036652	CG13032
1742	3L	16665468	16666428	-1.56502	-2.30227	-1.41376	FBgn0040512	zetaCOP
1742	3L	16665468	16666428	-1.56502	-2.30227	-1.41376	XLOC_014243	-
1745	3L	16722414	16723789	2.45302	2.71586	2.35113	FBgn0004556	Dbp73D
1745	3L	16722414	16723789	2.45302	2.71586	2.35113	FBgn0043578	PGRP-SB1
1751	3L	16949225	16950656	-2.85571	-1.7965	-6.11125	FBgn0010352	Nc73EF
1751	3L	16949225	16950656	-2.85571	-1.7965	-6.11125	XLOC_014298	-
1751	3L	16949225	16950656	-2.85571	-1.7965	-6.11125	XLOC_014299	-
1751	3L	16949225	16950656	-2.85571	-1.7965	-6.11125	XLOC_014300	-
1751	3L	16949225	16950656	-2.85571	-1.7965	-6.11125	XLOC_014301	-
1751	3L	16949225	16950656	-2.85571	-1.7965	-6.11125	XLOC_014302	-
1751	3L	16949225	16950656	-2.85571	-1.7965	-6.11125	XLOC_014303	-
1761	3L	17422721	17425907	0.770248	-0.216252	2.86204	FBgn0036723	CG12229
1761	3L	17422721	17425907	0.770248	-0.216252	2.86204	FBgn0042641	frc
1761	3L	17422721	17425907	0.770248	-0.216252	2.86204	FBgn0052174	CG32174
1761	3L	17422721	17425907	0.770248	-0.216252	2.86204	FBgn0052176	CG32176
1761	3L	17422721	17425907	0.770248	-0.216252	2.86204	FBgn0053052	CG33052
1767	3L	17548422	17549705	3.42357	12.3959	2.47039	FBgn0025455	CycT
1767	3L	17548422	17549705	3.42357	12.3959	2.47039	XLOC_014343	-
1784	3L	17896974	17900679	-1.88153	-4.20303	-1.26046	FBgn0036770	Prestin
1784	3L	17896974	17900679	-1.88153	-4.20303	-1.26046	FBgn0036771	CG14353
1784	3L	17896974	17900679	-1.88153	-4.20303	-1.26046	FBgn0036772	CG5290
1789	3L	18005302	18006312	0.978619	0.717197	2.3176	XLOC_014385	-
1789	3L	18005302	18006312	0.978619	0.717197	2.3176	XLOC_014386	-
1804	3L	18815886	18819313	-1.00539	-3.08934	-1.33307	FBgn0000261	Cat
1804	3L	18815886	18819313	-1.00539	-3.08934	-1.33307	FBgn0036815	HipHop
1807	3L	18859506	18860711	0.509877	-0.738548	1.72583	FBgn0036817	CG6865
1807	3L	18859506	18860711	0.509877	-0.738548	1.72583	FBgn0036818	CG14074
1807	3L	18859506	18860711	0.509877	-0.738548	1.72583	FBgn0036819	dysb
1807	3L	18859506	18860711	0.509877	-0.738548	1.72583	FBgn0036820	CG6852
1808	3L	18892672	18894654	-3.11372	-3.45437	-6.4944	FBgn0027057	CSN1b
1808	3L	18892672	18894654	-3.11372	-3.45437	-6.4944	FBgn0036824	CG3902
1808	3L	18892672	18894654	-3.11372	-3.45437	-6.4944	FBgn0036825	RpL26
1808	3L	18892672	18894654	-3.11372	-3.45437	-6.4944	FBgn0036826	CG3893
1808	3L	18892672	18894654	-3.11372	-3.45437	-6.4944	FBgn0036827	CG6843
1819	3L	19610195	19611579	0.195463	-0.588959	1.26115	FBgn0029094	asf1
1819	3L	19610195	19611579	0.195463	-0.588959	1.26115	FBgn0260655	l(3)76BDm
1821	3L	19623078	19625843	-1.97962	-2.13539	-3.69607	FBgn0036896	wnd
1821	3L	19623078	19625843	-1.97962	-2.13539	-3.69607	XLOC_014515	-
1821	3L	19623078	19625843	-1.97962	-2.13539	-3.69607	XLOC_014516	-
1821	3L	19623078	19625843	-1.97962	-2.13539	-3.69607	XLOC_014517	-
1821	3L	19623078	19625843	-1.97962	-2.13539	-3.69607	XLOC_014518	-
1826	3L	19679562	19680174	1.90031	3.59213	0.767591	FBgn0004623	Gbeta76C
1826	3L	19679562	19680174	1.90031	3.59213	0.767591	FBgn0036900	CG8765
1841	3L	19985267	19986451	-0.977608	-4.54488	0.713635	FBgn0005633	fln
1841	3L	19985267	19986451	-0.977608	-4.54488	0.713635	FBgn0013303	Nca
1841	3L	19985267	19986451	-0.977608	-4.54488	0.713635	FBgn0036926	CG7646
1842	3L	19999546	20001943	-0.887122	-0.763735	-1.57201	FBgn0036929	CG7668
1842	3L	19999546	20001943	-0.887122	-0.763735	-1.57201	FBgn0261574	kug
1842	3L	19999546	20001943	-0.887122	-0.763735	-1.57201	XLOC_014542	-
1842	3L	19999546	20001943	-0.887122	-0.763735	-1.57201	XLOC_014543	-
1842	3L	19999546	20001943	-0.887122	-0.763735	-1.57201	XLOC_014544	-
1851	3L	20295895	20296796	1.49618	1.62812	2.0832	FBgn0036967	CG6597
1851	3L	20295895	20296796	1.49618	1.62812	2.0832	FBgn0052225	CG32225
1851	3L	20295895	20296796	1.49618	1.62812	2.0832	FBgn0052226	Pex23
1851	3L	20295895	20296796	1.49618	1.62812	2.0832	FBgn0264464	CR43872
1851	3L	20295895	20296796	1.49618	1.62812	2.0832	XLOC_014564	-
1852	3L	20341887	20343759	-0.245539	-1.88876	0.970904	FBgn0036973	Rbbp5
1852	3L	20341887	20343759	-0.245539	-1.88876	0.970904	FBgn0036974	eRF1
1860	3L	20499849	20502481	-1.06484	-3.09574	2.61003	FBgn0037004	CG17637
1860	3L	20499849	20502481	-1.06484	-3.09574	2.61003	FBgn0037005	CG5078
1860	3L	20499849	20502481	-1.06484	-3.09574	2.61003	FBgn0052425	CG32425
1860	3L	20499849	20502481	-1.06484	-3.09574	2.61003	XLOC_014590	-
1860	3L	20499849	20502481	-1.06484	-3.09574	2.61003	XLOC_014591	-
1861	3L	20509099	20512273	-1.72013	-0.475857	-4.79352	FBgn0037007	CG5059
1861	3L	20509099	20512273	-1.72013	-0.475857	-4.79352	FBgn0037008	mTerf3
1861	3L	20509099	20512273	-1.72013	-0.475857	-4.79352	FBgn0037009	CG5104
1861	3L	20509099	20512273	-1.72013	-0.475857	-4.79352	FBgn0052425	CG32425
1861	3L	20509099	20512273	-1.72013	-0.475857	-4.79352	XLOC_014593	-
1861	3L	20509099	20512273	-1.72013	-0.475857	-4.79352	XLOC_014594	-
1861	3L	20509099	20512273	-1.72013	-0.475857	-4.79352	XLOC_014595	-
1862	3L	20530248	20533562	-2.58817	-1.68308	-19.0405	FBgn0037012	Rcd2
1862	3L	20530248	20533562	-2.58817	-1.68308	-19.0405	FBgn0037013	CG13250
1862	3L	20530248	20533562	-2.58817	-1.68308	-19.0405	XLOC_014596	-
1863	3L	20615038	20616241	-2.44384	-2.48818	-2.12685	FBgn0001323	knrl
1865	3L	20762650	20763931	-3.06654	-5.65049	-2.42241	FBgn0016696	Pitslre
1865	3L	20762650	20763931	-3.06654	-5.65049	-2.42241	FBgn0037017	CG4074
1865	3L	20762650	20763931	-3.06654	-5.65049	-2.42241	FBgn0037018	CG4042
1865	3L	20762650	20763931	-3.06654	-5.65049	-2.42241	FBgn0040634	CG4186
1867	3L	20803432	20804170	1.80969	0.822356	3.58791	FBgn0037026	CG3634
1867	3L	20803432	20804170	1.80969	0.822356	3.58791	FBgn0037027	CG3680
1870	3L	20913600	20914514	-3.65021	-3.99438	-12.2626	FBgn0264550	CR43929
1870	3L	20913600	20914514	-3.65021	-3.99438	-12.2626	XLOC_011284	-
1872	3L	21002113	21007934	-0.518996	-8.0246	1.97223	FBgn0003415	skd
1872	3L	21002113	21007934	-0.518996	-8.0246	1.97223	XLOC_014613	-
1872	3L	21002113	21007934	-0.518996	-8.0246	1.97223	XLOC_014614	-
1872	3L	21002113	21007934	-0.518996	-8.0246	1.97223	XLOC_014615	-
1872	3L	21002113	21007934	-0.518996	-8.0246	1.97223	XLOC_014616	-
1874	3L	21028082	21030765	-2.37896	-4.11935	-3.61403	FBgn0026179	siz
1874	3L	21028082	21030765	-2.37896	-4.11935	-3.61403	FBgn0028402	Sin
1874	3L	21028082	21030765	-2.37896	-4.11935	-3.61403	FBgn0037046	CG10581
1874	3L	21028082	21030765	-2.37896	-4.11935	-3.61403	XLOC_014619	-
1874	3L	21028082	21030765	-2.37896	-4.11935	-3.61403	XLOC_014620	-
1874	3L	21028082	21030765	-2.37896	-4.11935	-3.61403	XLOC_014621	-
1879	3L	21208930	21209890	-1.14083	-0.846822	-1.95296	FBgn0028427	Ilk
1879	3L	21208930	21209890	-1.14083	-0.846822	-1.95296	FBgn0037060	CG10508
1879	3L	21208930	21209890	-1.14083	-0.846822	-1.95296	FBgn0037061	CG12975
1881	3L	21233348	21235207	0.797691	0.581301	1.53212	FBgn0004865	Eip78C
1883	3L	21273167	21274125	0.381961	-0.25028	2.87789	FBgn0012034	AcCoAS
1883	3L	21273167	21274125	0.381961	-0.25028	2.87789	FBgn0027945	ppl
1883	3L	21273167	21274125	0.381961	-0.25028	2.87789	FBgn0037065	CG12974
1883	3L	21273167	21274125	0.381961	-0.25028	2.87789	XLOC_014645	-
1886	3L	21308530	21310793	0.0784705	-0.748145	1.47453	FBgn0003042	Pc
1886	3L	21308530	21310793	0.0784705	-0.748145	1.47453	FBgn0086913	Rab26
1888	3L	21339225	21341750	-0.956566	0.062921	-3.93517	FBgn0037076	ebd2
1888	3L	21339225	21341750	-0.956566	0.062921	-3.93517	FBgn0052436	CG32436
1893	3L	21469658	21470508	1.78478	2.91388	2.18834	FBgn0014143	croc
1895	3L	21488606	21489724	3.43835	7.03693	2.0362	FBgn0015239	Hr78
1895	3L	21488606	21489724	3.43835	7.03693	2.0362	FBgn0037087	CG7519
1895	3L	21488606	21489724	3.43835	7.03693	2.0362	FBgn0264554	CG43933
1895	3L	21488606	21489724	3.43835	7.03693	2.0362	FBgn0264561	Glg1
1895	3L	21488606	21489724	3.43835	7.03693	2.0362	XLOC_014661	-
1902	3L	21546368	21547701	0.158872	3.8682	-1.68876	FBgn0037098	Wnk
1902	3L	21546368	21547701	0.158872	3.8682	-1.68876	FBgn0037099	CG7173
1911	3L	21673685	21674851	1.43287	2.02461	0.830569	FBgn0037116	CG7158
1911	3L	21673685	21674851	1.43287	2.02461	0.830569	FBgn0037117	CG11248
1911	3L	21673685	21674851	1.43287	2.02461	0.830569	FBgn0261059	Sfp78E
1911	3L	21673685	21674851	1.43287	2.02461	0.830569	FBgn0264710	CR43979
1912	3L	21719773	21721388	1.30225	1.52074	1.26177	FBgn0037120	CG11247
1912	3L	21719773	21721388	1.30225	1.52074	1.26177	FBgn0037121	Rpb8
1912	3L	21719773	21721388	1.30225	1.52074	1.26177	FBgn0037122	CG14570
1912	3L	21719773	21721388	1.30225	1.52074	1.26177	XLOC_014668	-
1923	3L	22463984	22464772	1.22614	1.05337	2.48126	FBgn0037165	CG11437
1923	3L	22463984	22464772	1.22614	1.05337	2.48126	FBgn0037166	CG11426
1925	3L	22715868	22717694	-1.65796	-1.72292	-2.81712	FBgn0016034	mael
1925	3L	22715868	22717694	-1.65796	-1.72292	-2.81712	FBgn0037183	CG14451
1925	3L	22715868	22717694	-1.65796	-1.72292	-2.81712	FBgn0037184	CG14450
1930	3L	22813603	22815802	-1.41296	-2.06908	-2.17279	FBgn0027339	jim
1930	3L	22813603	22815802	-1.41296	-2.06908	-2.17279	XLOC_011415	-
1934	3L	22858189	22859237	-0.874924	-3.17178	0.218342	FBgn0037199	CG11137
1934	3L	22858189	22859237	-0.874924	-3.17178	0.218342	FBgn0053169	CG33169
1934	3L	22858189	22859237	-0.874924	-3.17178	0.218342	FBgn0053170	CG33170
1934	3L	22858189	22859237	-0.874924	-3.17178	0.218342	XLOC_014746	-
1938	3L	23086513	23088056	-3.06883	-2.34232	-2.81822	FBgn0024733	RpL10
1942	3L	23242073	23242778	-1.90943	-1.57388	-6.2334	FBgn0037212	nAcRalpha-80B
1942	3L	23242073	23242778	-1.90943	-1.57388	-6.2334	XLOC_014793	-
1942	3L	23242073	23242778	-1.90943	-1.57388	-6.2334	XLOC_014794	-
1942	3L	23242073	23242778	-1.90943	-1.57388	-6.2334	XLOC_014795	-
1948	3L	24022248	24025131	-2.1666	-1.42077	-8.36449	FBgn0058045	CG40045
1957	3LHet	2398452	2400500	-2.49896	-1.33102	-4.71719	FBgn0028697	RpL15
1957	3LHet	2398452	2400500	-2.49896	-1.33102	-4.71719	FBgn0086533	snoRNA:Me18S-C419
1962	3R	145817	147830	-2.02406	-2.03485	-4.14801	FBgn0037234	CG9795
1962	3R	145817	147830	-2.02406	-2.03485	-4.14801	FBgn0261086	Syt14
1962	3R	145817	147830	-2.02406	-2.03485	-4.14801	XLOC_018786	-
1962	3R	145817	147830	-2.02406	-2.03485	-4.14801	XLOC_018787	-
1962	3R	145817	147830	-2.02406	-2.03485	-4.14801	XLOC_018788	-
1967	3R	229524	230943	2.98636	1.62071	6.11385	FBgn0037244	CG14647
1967	3R	229524	230943	2.98636	1.62071	6.11385	FBgn0086605	CG9853
1967	3R	229524	230943	2.98636	1.62071	6.11385	FBgn0263594	lost
1970	3R	302356	304239	-0.328949	-4.04072	3.36849	FBgn0051523	CG31523
1970	3R	302356	304239	-0.328949	-4.04072	3.36849	XLOC_018808	-
1981	3R	677337	678231	-1.90984	-1.4915	-2.2538	FBgn0003002	opa
1994	3R	1189431	1191212	-3.36112	-17.0127	-3.24585	FBgn0037315	Cerk
1994	3R	1189431	1191212	-3.36112	-17.0127	-3.24585	XLOC_018924	-
1994	3R	1189431	1191212	-3.36112	-17.0127	-3.24585	XLOC_018925	-
1994	3R	1189431	1191212	-3.36112	-17.0127	-3.24585	XLOC_018926	-
1994	3R	1189431	1191212	-3.36112	-17.0127	-3.24585	XLOC_018927	-
1994	3R	1189431	1191212	-3.36112	-17.0127	-3.24585	XLOC_018928	-
1994	3R	1189431	1191212	-3.36112	-17.0127	-3.24585	XLOC_018929	-
1998	3R	1381024	1381593	1.73185	9.49379	0.392784	FBgn0037338	Snm1
1998	3R	1381024	1381593	1.73185	9.49379	0.392784	FBgn0037339	Pi4KIIalpha
1998	3R	1381024	1381593	1.73185	9.49379	0.392784	FBgn0086768	Pcmt
2002	3R	1436309	1438103	1.15566	0.170926	2.06831	FBgn0017550	Rga
2002	3R	1436309	1438103	1.15566	0.170926	2.06831	FBgn0019637	Atu
2002	3R	1436309	1438103	1.15566	0.170926	2.06831	FBgn0263619	CR43628
2007	3R	1509326	1510471	-1.94617	-1.94768	-1.67687	FBgn0037364	Rab23
2007	3R	1509326	1510471	-1.94617	-1.94768	-1.67687	FBgn0261261	plx
2014	3R	1686074	1686841	-1.0638	-4.74723	-0.620008	FBgn0037391	CG2017
2014	3R	1686074	1686841	-1.0638	-4.74723	-0.620008	FBgn0083949	CG34113
2014	3R	1686074	1686841	-1.0638	-4.74723	-0.620008	XLOC_015286	-
2030	3R	2908278	2909379	0.967705	0.114571	1.6729	FBgn0037469	Dpck
2030	3R	2908278	2909379	0.967705	0.114571	1.6729	FBgn0037470	CG1091
2030	3R	2908278	2909379	0.967705	0.114571	1.6729	XLOC_019022	-
2030	3R	2908278	2909379	0.967705	0.114571	1.6729	XLOC_019023	-
2036	3R	2979918	2980824	1.29816	1.24064	1.50093	FBgn0002306	sas
2036	3R	2979918	2980824	1.29816	1.24064	1.50093	FBgn0011020	Sas-4
2036	3R	2979918	2980824	1.29816	1.24064	1.50093	FBgn0037478	CG2656
2036	3R	2979918	2980824	1.29816	1.24064	1.50093	FBgn0037481	MAGE
2043	3R	3314935	3317357	-2.00454	-1.43437	-2.51945	FBgn0015569	alpha-Est10
2043	3R	3314935	3317357	-2.00454	-1.43437	-2.51945	FBgn0261508	CG42656
2044	3R	3340012	3341004	0.0151597	-1.39256	1.46354	FBgn0015576	alpha-Est8
2044	3R	3340012	3341004	0.0151597	-1.39256	1.46354	XLOC_019044	-
2047	3R	3713153	3714356	1.18613	2.37863	0.0942542	FBgn0037525	CG17816
2047	3R	3713153	3714356	1.18613	2.37863	0.0942542	FBgn0037526	CG10092
2047	3R	3713153	3714356	1.18613	2.37863	0.0942542	FBgn0037529	mRpS9
2061	3R	4059745	4060437	2.20043	1.778	4.03537	FBgn0037554	DNApol-iota
2061	3R	4059745	4060437	2.20043	1.778	4.03537	XLOC_019094	-
2067	3R	4129758	4130560	-1.00136	1.29714	-2.64622	FBgn0037566	mRpL1
2067	3R	4129758	4130560	-1.00136	1.29714	-2.64622	FBgn0037567	Gfr
2067	3R	4129758	4130560	-1.00136	1.29714	-2.64622	FBgn0260939	Sgt1
2070	3R	4165301	4166207	-2.51884	-1.8727	-3.36947	FBgn0004908	Arf84F
2070	3R	4165301	4166207	-2.51884	-1.8727	-3.36947	FBgn0037578	CG9601
2070	3R	4165301	4166207	-2.51884	-1.8727	-3.36947	FBgn0040529	CG9603
2076	3R	4389866	4391044	1.4315	0.845991	2.10721	FBgn0051450	mRpS18A
2076	3R	4389866	4391044	1.4315	0.845991	2.10721	FBgn0051460	CG31460
2076	3R	4389866	4391044	1.4315	0.845991	2.10721	FBgn0086697	Cenp-C
2088	3R	4648179	4649226	-0.573118	-1.96045	0.611196	FBgn0037636	CG9821
2088	3R	4648179	4649226	-0.573118	-1.96045	0.611196	FBgn0037637	CG9836
2088	3R	4648179	4649226	-0.573118	-1.96045	0.611196	FBgn0037638	CG8379
2088	3R	4648179	4649226	-0.573118	-1.96045	0.611196	FBgn0040532	CG8369
2088	3R	4648179	4649226	-0.573118	-1.96045	0.611196	FBgn0262604	CG43130
2093	3R	4829974	4831377	0.685613	1.21006	0.80852	FBgn0026380	Prosbeta3
2093	3R	4829974	4831377	0.685613	1.21006	0.80852	FBgn0037652	CG11980
2093	3R	4829974	4831377	0.685613	1.21006	0.80852	FBgn0037653	CG11982
2093	3R	4829974	4831377	0.685613	1.21006	0.80852	FBgn0051100	CG31100
2098	3R	4890855	4891872	1.07659	-0.243609	2.79577	FBgn0003165	pum
2098	3R	4890855	4891872	1.07659	-0.243609	2.79577	FBgn0037659	Kdm2
2098	3R	4890855	4891872	1.07659	-0.243609	2.79577	FBgn0037660	CG18005
2098	3R	4890855	4891872	1.07659	-0.243609	2.79577	FBgn0037661	Ada
2101	3R	5080716	5081979	2.22177	2.33975	2.52798	FBgn0037665	St2
2101	3R	5080716	5081979	2.22177	2.33975	2.52798	FBgn0037666	CR16735
2101	3R	5080716	5081979	2.22177	2.33975	2.52798	FBgn0037667	CG16734
2101	3R	5080716	5081979	2.22177	2.33975	2.52798	FBgn0037668	CG16736
2101	3R	5080716	5081979	2.22177	2.33975	2.52798	FBgn0037669	CG9740
2102	3R	5085141	5086295	-2.9776	-3.20483	-3.04467	FBgn0037668	CG16736
2102	3R	5085141	5086295	-2.9776	-3.20483	-3.04467	FBgn0037669	CG9740
2102	3R	5085141	5086295	-2.9776	-3.20483	-3.04467	FBgn0037670	CG8436
2102	3R	5085141	5086295	-2.9776	-3.20483	-3.04467	FBgn0037671	VhaM8.9
2145	3R	6176614	6177970	-3.24327	-6.33931	-1.86327	FBgn0015396	jumu
2145	3R	6176614	6177970	-3.24327	-6.33931	-1.86327	FBgn0037810	sle
2145	3R	6176614	6177970	-3.24327	-6.33931	-1.86327	FBgn0051406	CG31406
2158	3R	6587402	6588424	-0.471287	-1.0883	1.02681	FBgn0037831	Cap-H2
2158	3R	6587402	6588424	-0.471287	-1.0883	1.02681	FBgn0051390	MED7
2162	3R	6678658	6679522	1.3113	1.98809	0.429858	FBgn0037841	CG4565
2162	3R	6678658	6679522	1.3113	1.98809	0.429858	FBgn0037842	CG6567
2162	3R	6678658	6679522	1.3113	1.98809	0.429858	FBgn0037843	CG4511
2162	3R	6678658	6679522	1.3113	1.98809	0.429858	FBgn0259740	CG42394
2169	3R	6997477	6999046	-1.45932	-1.13909	-9.97165	FBgn0026314	Ugt35b
2169	3R	6997477	6999046	-1.45932	-1.13909	-9.97165	FBgn0026315	Ugt35a
2169	3R	6997477	6999046	-1.45932	-1.13909	-9.97165	FBgn0040250	Ugt86Dj
2177	3R	7238454	7239797	2.47283	2.54905	2.84814	FBgn0011774	Irbp
2177	3R	7238454	7239797	2.47283	2.54905	2.84814	FBgn0037894	Ranbp9
2177	3R	7238454	7239797	2.47283	2.54905	2.84814	FBgn0263480	snoRNA:Irbp-a
2179	3R	7255732	7256582	0.0775962	-0.477752	1.02134	FBgn0037897	CG5270
2179	3R	7255732	7256582	0.0775962	-0.477752	1.02134	FBgn0037898	CG18643
2179	3R	7255732	7256582	0.0775962	-0.477752	1.02134	FBgn0037899	RpL24-like
2179	3R	7255732	7256582	0.0775962	-0.477752	1.02134	FBgn0037900	CG5276
2180	3R	7274111	7275224	-1.37612	-1.3865	-1.62542	FBgn0051374	sals
2180	3R	7274111	7275224	-1.37612	-1.3865	-1.62542	XLOC_019376	-
2180	3R	7274111	7275224	-1.37612	-1.3865	-1.62542	XLOC_019377	-
2180	3R	7274111	7275224	-1.37612	-1.3865	-1.62542	XLOC_019378	-
2191	3R	7582476	7584230	-0.744722	-2.3653	0.885484	FBgn0017581	Lk6
2192	3R	7585859	7589466	-0.963149	-2.37385	-0.554989	FBgn0017581	Lk6
2192	3R	7585859	7589466	-0.963149	-2.37385	-0.554989	FBgn0086910	l(3)neo38
2197	3R	7676213	7678584	-3.04284	-3.41209	-6.76651	XLOC_019413	-
2198	3R	7695551	7696713	-2.95105	-4.02214	-2.64448	FBgn0037956	CG6959
2198	3R	7695551	7696713	-2.95105	-4.02214	-2.64448	XLOC_019419	-
2198	3R	7695551	7696713	-2.95105	-4.02214	-2.64448	XLOC_019420	-
2201	3R	7775856	7776827	2.74115	3.82969	3.15181	FBgn0037963	Cad87A
2201	3R	7775856	7776827	2.74115	3.82969	3.15181	FBgn0051211	CG31211
2201	3R	7775856	7776827	2.74115	3.82969	3.15181	XLOC_019429	-
2201	3R	7775856	7776827	2.74115	3.82969	3.15181	XLOC_019430	-
2202	3R	7782844	7783721	-1.6463	-1.22042	-2.23724	FBgn0013275	Hsp70Aa
2202	3R	7782844	7783721	-1.6463	-1.22042	-2.23724	FBgn0013276	Hsp70Ab
2204	3R	7799476	7800355	1.56071	0.926391	4.42635	FBgn0037970	CG12201
2204	3R	7799476	7800355	1.56071	0.926391	4.42635	FBgn0037972	CG10005
2204	3R	7799476	7800355	1.56071	0.926391	4.42635	FBgn0260743	CG18347
2204	3R	7799476	7800355	1.56071	0.926391	4.42635	FBgn0260744	Tango9
2205	3R	7818556	7819762	-2.84886	-2.52998	-2.82383	FBgn0037976	Tk
2205	3R	7818556	7819762	-2.84886	-2.52998	-2.82383	FBgn0260745	mfas
2205	3R	7818556	7819762	-2.84886	-2.52998	-2.82383	XLOC_019433	-
2205	3R	7818556	7819762	-2.84886	-2.52998	-2.82383	XLOC_019434	-
2206	3R	7824984	7825909	-0.792345	0.00691198	-3.09246	FBgn0260746	Ect3
2206	3R	7824984	7825909	-0.792345	0.00691198	-3.09246	XLOC_019435	-
2218	3R	8265330	8269698	-2.85548	-2.41938	-5.03167	FBgn0038051	CG17207
2218	3R	8265330	8269698	-2.85548	-2.41938	-5.03167	FBgn0043043	desat2
2218	3R	8265330	8269698	-2.85548	-2.41938	-5.03167	FBgn0086687	desat1
2218	3R	8265330	8269698	-2.85548	-2.41938	-5.03167	XLOC_019452	-
2218	3R	8265330	8269698	-2.85548	-2.41938	-5.03167	XLOC_019453	-
2218	3R	8265330	8269698	-2.85548	-2.41938	-5.03167	XLOC_019454	-
2224	3R	8503297	8504326	2.77052	5.37689	1.96594	FBgn0026207	mbo
2224	3R	8503297	8504326	2.77052	5.37689	1.96594	FBgn0038074	CG6188
2224	3R	8503297	8504326	2.77052	5.37689	1.96594	FBgn0038076	Cyp313a4
2224	3R	8503297	8504326	2.77052	5.37689	1.96594	FBgn0263621	CG43630
2232	3R	8838333	8841895	0.48443	-0.282169	1.31311	FBgn0020496	CtBP
2232	3R	8838333	8841895	0.48443	-0.282169	1.31311	FBgn0038109	CG11656
2232	3R	8838333	8841895	0.48443	-0.282169	1.31311	FBgn0038110	CG8031
2235	3R	9131471	9132606	-3.87843	-6.36982	-4.1801	FBgn0052473	CG32473
2235	3R	9131471	9132606	-3.87843	-6.36982	-4.1801	FBgn0262844	CG43208
2235	3R	9131471	9132606	-3.87843	-6.36982	-4.1801	XLOC_019518	-
2235	3R	9131471	9132606	-3.87843	-6.36982	-4.1801	XLOC_019519	-
2236	3R	9189129	9190097	-1.65361	-1.42724	-4.65769	FBgn0027610	Dic1
2236	3R	9189129	9190097	-1.65361	-1.42724	-4.65769	FBgn0086371	poly
2236	3R	9189129	9190097	-1.65361	-1.42724	-4.65769	XLOC_019520	-
2236	3R	9189129	9190097	-1.65361	-1.42724	-4.65769	XLOC_019521	-
2236	3R	9189129	9190097	-1.65361	-1.42724	-4.65769	XLOC_019522	-
2246	3R	9510725	9513431	-1.9775	-2.94809	-1.40087	FBgn0024555	flfl
2246	3R	9510725	9513431	-1.9775	-2.94809	-1.40087	FBgn0038168	omd
2246	3R	9510725	9513431	-1.9775	-2.94809	-1.40087	XLOC_019536	-
2246	3R	9510725	9513431	-1.9775	-2.94809	-1.40087	XLOC_019537	-
2246	3R	9510725	9513431	-1.9775	-2.94809	-1.40087	XLOC_019538	-
2251	3R	9662366	9663301	0.515491	-0.598912	1.92413	FBgn0013998	Nsf2
2251	3R	9662366	9663301	0.515491	-0.598912	1.92413	FBgn0051495	CG31495
2255	3R	9803764	9804588	3.90549	2.69164	7.87031	XLOC_019553	-
2255	3R	9803764	9804588	3.90549	2.69164	7.87031	XLOC_019554	-
2258	3R	9851696	9854414	-2.13928	-3.73401	-1.12457	FBgn0038194	Cyp6d5
2258	3R	9851696	9854414	-2.13928	-3.73401	-1.12457	FBgn0264493	rdx
2258	3R	9851696	9854414	-2.13928	-3.73401	-1.12457	XLOC_019570	-
2276	3R	10620654	10621606	-2.27372	-5.31314	-1.96195	FBgn0038260	CG14855
2276	3R	10620654	10621606	-2.27372	-5.31314	-1.96195	FBgn0263929	jvl
2282	3R	10960763	10962595	5.22174	7.55072	3.41756	FBgn0038290	CG6912
2282	3R	10960763	10962595	5.22174	7.55072	3.41756	FBgn0038291	CG3984
2287	3R	11038055	11039358	2.29671	1.58955	3.36273	FBgn0038300	CG4203
2287	3R	11038055	11039358	2.29671	1.58955	3.36273	FBgn0038301	CG6654
2287	3R	11038055	11039358	2.29671	1.58955	3.36273	FBgn0038302	CG4210
2287	3R	11038055	11039358	2.29671	1.58955	3.36273	FBgn0038303	SIDL
2287	3R	11038055	11039358	2.29671	1.58955	3.36273	XLOC_019742	-
2293	3R	11166725	11168818	1.47453	1.74359	1.72596	FBgn0019925	Surf4
2293	3R	11166725	11168818	1.47453	1.74359	1.72596	FBgn0021750	Aats-ser
2293	3R	11166725	11168818	1.47453	1.74359	1.72596	FBgn0038321	CG6218
2293	3R	11166725	11168818	1.47453	1.74359	1.72596	XLOC_019748	-
2299	3R	11612770	11613956	1.7256	7.43504	1.96757	FBgn0000246	c(3)G
2299	3R	11612770	11613956	1.7256	7.43504	1.96757	FBgn0038360	CG9590
2299	3R	11612770	11613956	1.7256	7.43504	1.96757	FBgn0038361	CG9589
2301	3R	11681785	11682935	2.4889	1.56634	3.93774	FBgn0038376	Hmt-1
2301	3R	11681785	11682935	2.4889	1.56634	3.93774	FBgn0051183	CG31183
2310	3R	11877108	11878611	2.54338	3.19587	4.37419	FBgn0024222	ird5
2310	3R	11877108	11878611	2.54338	3.19587	4.37419	FBgn0027948	msps
2310	3R	11877108	11878611	2.54338	3.19587	4.37419	FBgn0038396	CG5013
2312	3R	11970485	11971870	1.43282	1.25274	5.04899	FBgn0003319	Sb
2312	3R	11970485	11971870	1.43282	1.25274	5.04899	FBgn0038400	CG5903
2312	3R	11970485	11971870	1.43282	1.25274	5.04899	FBgn0038401	CG5916
2313	3R	11973100	11974004	1.06296	8.84889	1.92771	FBgn0038400	CG5903
2313	3R	11973100	11974004	1.06296	8.84889	1.92771	FBgn0038401	CG5916
2313	3R	11973100	11974004	1.06296	8.84889	1.92771	FBgn0038402	Fer2
2316	3R	12054301	12057536	0.236511	-1.9212	1.55995	XLOC_019818	-
2319	3R	12168206	12169141	1.64931	1.46706	4.8773	FBgn0038418	pad
2319	3R	12168206	12169141	1.64931	1.46706	4.8773	FBgn0040284	SF2
2332	3R	12476453	12476720	0.989847	1.28185	1.79587	FBgn0015019	Cctgamma
2332	3R	12476453	12476720	0.989847	1.28185	1.79587	FBgn0015351	CG14906
2332	3R	12476453	12476720	0.989847	1.28185	1.79587	FBgn0038455	CG14907
2332	3R	12476453	12476720	0.989847	1.28185	1.79587	FBgn0051217	modSP
2333	3R	12476861	12477882	0.303262	-1.92657	1.89134	FBgn0015019	Cctgamma
2333	3R	12476861	12477882	0.303262	-1.92657	1.89134	FBgn0015351	CG14906
2333	3R	12476861	12477882	0.303262	-1.92657	1.89134	FBgn0038455	CG14907
2333	3R	12476861	12477882	0.303262	-1.92657	1.89134	FBgn0051217	modSP
2337	3R	12817665	12818264	-0.626827	0.695622	-3.49324	FBgn0038461	CG3678
2337	3R	12817665	12818264	-0.626827	0.695622	-3.49324	FBgn0038462	CG17556
2337	3R	12817665	12818264	-0.626827	0.695622	-3.49324	FBgn0043069	MESK4
2337	3R	12817665	12818264	-0.626827	0.695622	-3.49324	FBgn0051274	CG31274
2345	3R	12975710	12977153	1.35986	0.534906	2.27414	FBgn0038488	m-cup
2345	3R	12975710	12977153	1.35986	0.534906	2.27414	FBgn0038490	CG5285
2345	3R	12975710	12977153	1.35986	0.534906	2.27414	FBgn0038491	CG5292
2345	3R	12975710	12977153	1.35986	0.534906	2.27414	FBgn0264291	Det
2345	3R	12975710	12977153	1.35986	0.534906	2.27414	XLOC_019873	-
2357	3R	13635548	13636580	1.74999	2.11601	23.0121	FBgn0038551	CG7357
2357	3R	13635548	13636580	1.74999	2.11601	23.0121	FBgn0038552	CG18012
2357	3R	13635548	13636580	1.74999	2.11601	23.0121	FBgn0261649	tinc
2366	3R	14081824	14082226	2.7657	2.07716	2.74021	FBgn0260241	tatl
2366	3R	14081824	14082226	2.7657	2.07716	2.74021	FBgn0261019	moi
2366	3R	14081824	14082226	2.7657	2.07716	2.74021	FBgn0263738	Ada2a
2366	3R	14081824	14082226	2.7657	2.07716	2.74021	FBgn0263757	Rpb4
2374	3R	14228786	14230484	1.06155	0.478347	2.30895	FBgn0038617	CG12333
2374	3R	14228786	14230484	1.06155	0.478347	2.30895	FBgn0038619	CG7685
2374	3R	14228786	14230484	1.06155	0.478347	2.30895	FBgn0051122	CG31122
2374	3R	14228786	14230484	1.06155	0.478347	2.30895	FBgn0051232	koko
2375	3R	14237099	14238154	-0.617399	-3.34805	-0.736876	FBgn0004652	fru
2375	3R	14237099	14238154	-0.617399	-3.34805	-0.736876	FBgn0038621	CG10864
2375	3R	14237099	14238154	-0.617399	-3.34805	-0.736876	FBgn0051122	CG31122
2375	3R	14237099	14238154	-0.617399	-3.34805	-0.736876	XLOC_019936	-
2379	3R	14399489	14401081	-1.98095	-2.16214	-2.34064	FBgn0023083	fray
2379	3R	14399489	14401081	-1.98095	-2.16214	-2.34064	FBgn0038627	CG7694
2379	3R	14399489	14401081	-1.98095	-2.16214	-2.34064	XLOC_019940	-
2380	3R	14407748	14410217	-0.849962	0.680734	-3.48895	FBgn0023083	fray
2380	3R	14407748	14410217	-0.849962	0.680734	-3.48895	FBgn0038627	CG7694
2380	3R	14407748	14410217	-0.849962	0.680734	-3.48895	XLOC_019941	-
2380	3R	14407748	14410217	-0.849962	0.680734	-3.48895	XLOC_019942	-
2380	3R	14407748	14410217	-0.849962	0.680734	-3.48895	XLOC_019943	-
2380	3R	14407748	14410217	-0.849962	0.680734	-3.48895	XLOC_019944	-
2382	3R	14487937	14489248	2.58546	1.85594	16.9114	FBgn0027841	CstF-64
2382	3R	14487937	14489248	2.58546	1.85594	16.9114	FBgn0044871	Gos28
2382	3R	14487937	14489248	2.58546	1.85594	16.9114	FBgn0051231	CG31231
2382	3R	14487937	14489248	2.58546	1.85594	16.9114	FBgn0261065	Cpsf73
2385	3R	14565686	14568688	-1.83515	-1.47835	-4.62324	FBgn0024329	Mekk1
2385	3R	14565686	14568688	-1.83515	-1.47835	-4.62324	FBgn0038649	CG7718
2385	3R	14565686	14568688	-1.83515	-1.47835	-4.62324	XLOC_016103	-
2386	3R	14583045	14584056	1.73976	8.09301	1.37747	FBgn0038651	CG14299
2386	3R	14583045	14584056	1.73976	8.09301	1.37747	FBgn0038652	CG7720
2389	3R	14747132	14750426	-1.87031	-3.54252	-2.74721	FBgn0261113	Xrp1
2389	3R	14747132	14750426	-1.87031	-3.54252	-2.74721	XLOC_019984	-
2389	3R	14747132	14750426	-1.87031	-3.54252	-2.74721	XLOC_019985	-
2391	3R	14917007	14918846	2.99944	2.16324	6.36307	FBgn0004876	cdi
2391	3R	14917007	14918846	2.99944	2.16324	6.36307	FBgn0016120	ATPsyn-d
2391	3R	14917007	14918846	2.99944	2.16324	6.36307	FBgn0038678	mRpL55
2391	3R	14917007	14918846	2.99944	2.16324	6.36307	XLOC_020022	-
2391	3R	14917007	14918846	2.99944	2.16324	6.36307	XLOC_020023	-
2394	3R	14971692	14973130	-1.71928	-3.47415	-0.825259	FBgn0038682	CG5835
2394	3R	14971692	14973130	-1.71928	-3.47415	-0.825259	FBgn0261285	Ppcs
2395	3R	14981123	14981981	2.0878	1.42402	3.88463	FBgn0002962	nos
2395	3R	14981123	14981981	2.0878	1.42402	3.88463	FBgn0038682	CG5835
2395	3R	14981123	14981981	2.0878	1.42402	3.88463	FBgn0038683	CG11779
2397	3R	15004881	15005706	-0.0661575	4.92302	-3.15872	FBgn0038685	CG14282
2397	3R	15004881	15005706	-0.0661575	4.92302	-3.15872	FBgn0038686	CG5555
2397	3R	15004881	15005706	-0.0661575	4.92302	-3.15872	FBgn0051475	CG31475
2400	3R	15055313	15056550	1.41353	4.19559	0.128249	FBgn0038690	CG11703
2400	3R	15055313	15056550	1.41353	4.19559	0.128249	FBgn0038691	CG5250
2400	3R	15055313	15056550	1.41353	4.19559	0.128249	FBgn0038692	CG3773
2400	3R	15055313	15056550	1.41353	4.19559	0.128249	FBgn0038693	unc79
2403	3R	15395396	15397748	-1.88794	-2.12355	-1.73376	FBgn0260003	Dys
2403	3R	15395396	15397748	-1.88794	-2.12355	-1.73376	XLOC_020069	-
2403	3R	15395396	15397748	-1.88794	-2.12355	-1.73376	XLOC_020070	-
2403	3R	15395396	15397748	-1.88794	-2.12355	-1.73376	XLOC_020071	-
2406	3R	15496528	15497979	-1.83473	-2.66911	-0.959229	FBgn0012003	tRNA:V3b:92Ba
2406	3R	15496528	15497979	-1.83473	-2.66911	-0.959229	FBgn0038727	CG7432
2406	3R	15496528	15497979	-1.83473	-2.66911	-0.959229	FBgn0051216	Naam
2418	3R	16087839	16092020	-3.44392	-3.50448	-4.23923	XLOC_016189	-
2418	3R	16087839	16092020	-3.44392	-3.50448	-4.23923	XLOC_020116	-
2418	3R	16087839	16092020	-3.44392	-3.50448	-4.23923	XLOC_020117	-
2418	3R	16087839	16092020	-3.44392	-3.50448	-4.23923	XLOC_020118	-
2428	3R	16561475	16562795	1.63735	2.26785	3.01319	FBgn0004107	cdc2c
2428	3R	16561475	16562795	1.63735	2.26785	3.01319	FBgn0038821	CG17267
2428	3R	16561475	16562795	1.63735	2.26785	3.01319	FBgn0261857	CR42786
2428	3R	16561475	16562795	1.63735	2.26785	3.01319	FBgn0262185	mir-995
2429	3R	16586417	16587743	0.956037	0.528715	1.84049	FBgn0051195	CG31195
2429	3R	16586417	16587743	0.956037	0.528715	1.84049	XLOC_020159	-
2430	3R	16606016	16608376	0.325064	-2.18505	2.37187	FBgn0038826	CG17838
2430	3R	16606016	16608376	0.325064	-2.18505	2.37187	XLOC_020160	-
2430	3R	16606016	16608376	0.325064	-2.18505	2.37187	XLOC_020161	-
2430	3R	16606016	16608376	0.325064	-2.18505	2.37187	XLOC_020162	-
2433	3R	16676854	16677635	1.04045	1.55114	0.494152	FBgn0038834	RpS30
2433	3R	16676854	16677635	1.04045	1.55114	0.494152	FBgn0259215	Ir93a
2433	3R	16676854	16677635	1.04045	1.55114	0.494152	FBgn0262422	mir-1011
2434	3R	16740722	16743059	-2.23088	-15.7601	-1.73779	FBgn0038842	CG5630
2434	3R	16740722	16743059	-2.23088	-15.7601	-1.73779	XLOC_020172	-
2434	3R	16740722	16743059	-2.23088	-15.7601	-1.73779	XLOC_020173	-
2434	3R	16740722	16743059	-2.23088	-15.7601	-1.73779	XLOC_020174	-
2434	3R	16740722	16743059	-2.23088	-15.7601	-1.73779	XLOC_020175	-
2444	3R	16950827	16952756	-0.489908	-2.03418	1.55099	FBgn0023423	slmb
2444	3R	16950827	16952756	-0.489908	-2.03418	1.55099	FBgn0038858	CG5793
2444	3R	16950827	16952756	-0.489908	-2.03418	1.55099	FBgn0038859	Obp93a
2444	3R	16950827	16952756	-0.489908	-2.03418	1.55099	XLOC_020208	-
2444	3R	16950827	16952756	-0.489908	-2.03418	1.55099	XLOC_020209	-
2446	3R	16976331	16977037	-1.86039	-2.39669	-1.59014	FBgn0264357	SNF4Agamma
2450	3R	17092847	17094303	-1.61625	-7.67266	-1.75112	FBgn0016700	Rab1
2450	3R	17092847	17094303	-1.61625	-7.67266	-1.75112	FBgn0038874	ETHR
2450	3R	17092847	17094303	-1.61625	-7.67266	-1.75112	FBgn0038876	CG5919
2450	3R	17092847	17094303	-1.61625	-7.67266	-1.75112	FBgn0043012	AP-2sigma
2473	3R	17869004	17870359	-1.0015	1.27157	-4.97729	FBgn0264491	how
2473	3R	17869004	17870359	-1.0015	1.27157	-4.97729	XLOC_020302	-
2473	3R	17869004	17870359	-1.0015	1.27157	-4.97729	XLOC_020303	-
2473	3R	17869004	17870359	-1.0015	1.27157	-4.97729	XLOC_020304	-
2477	3R	18193560	18195453	-0.427441	-1.4065	1.44407	FBgn0003178	PyK
2477	3R	18193560	18195453	-0.427441	-1.4065	1.44407	FBgn0038950	CG5382
2477	3R	18193560	18195453	-0.427441	-1.4065	1.44407	FBgn0038951	CG5380
2478	3R	18195578	18196351	-0.944486	0.750831	-5.91348	FBgn0003178	PyK
2480	3R	18234968	18236329	1.64858	1.64701	1.6572	FBgn0038960	CG13855
2480	3R	18234968	18236329	1.64858	1.64701	1.6572	FBgn0038961	CG13850
2480	3R	18234968	18236329	1.64858	1.64701	1.6572	FBgn0261279	lqfR
2485	3R	18280237	18280684	0.919968	4.86959	-1.25881	FBgn0085405	CG34376
2485	3R	18280237	18280684	0.919968	4.86959	-1.25881	XLOC_016325	-
2485	3R	18280237	18280684	0.919968	4.86959	-1.25881	XLOC_018138	-
2485	3R	18280237	18280684	0.919968	4.86959	-1.25881	XLOC_020332	-
2486	3R	18289026	18290476	1.25651	-0.181111	4.24373	FBgn0028688	Rpn7
2486	3R	18289026	18290476	1.25651	-0.181111	4.24373	FBgn0038972	CG7054
2486	3R	18289026	18290476	1.25651	-0.181111	4.24373	FBgn0038973	Pebp1
2486	3R	18289026	18290476	1.25651	-0.181111	4.24373	FBgn0263351	AP-50
2489	3R	18344105	18344837	-0.870948	-1.45484	-0.226564	FBgn0038980	oa2
2489	3R	18344105	18344837	-0.870948	-1.45484	-0.226564	FBgn0038981	CG5346
2492	3R	18377629	18378525	-3.36838	-3.96923	-2.95104	FBgn0260942	bond
2493	3R	18406869	18408210	1.94008	1.76897	3.0873	FBgn0024558	Dph5
2493	3R	18406869	18408210	1.94008	1.76897	3.0873	FBgn0028837	CSN6
2493	3R	18406869	18408210	1.94008	1.76897	3.0873	FBgn0053107	CG33107
2493	3R	18406869	18408210	1.94008	1.76897	3.0873	FBgn0053110	CG33110
2499	3R	18493324	18494568	0.92816	4.65263	1.12414	FBgn0039000	CG6954
2499	3R	18493324	18494568	0.92816	4.65263	1.12414	XLOC_020371	-
2499	3R	18493324	18494568	0.92816	4.65263	1.12414	XLOC_020372	-
2499	3R	18493324	18494568	0.92816	4.65263	1.12414	XLOC_020373	-
2514	3R	19026907	19027454	0.674103	-1.641	7.026	FBgn0011596	fzo
2514	3R	19026907	19027454	0.674103	-1.641	7.026	FBgn0262975	cnc
2514	3R	19026907	19027454	0.674103	-1.641	7.026	XLOC_020402	-
2517	3R	19077562	19078672	3.52237	6.66853	2.21187	FBgn0039065	CG4449
2517	3R	19077562	19078672	3.52237	6.66853	2.21187	FBgn0039066	EloA
2524	3R	19549165	19550819	-1.4653	-0.559623	-3.09	FBgn0039109	CG10365
2524	3R	19549165	19550819	-1.4653	-0.559623	-3.09	XLOC_020463	-
2524	3R	19549165	19550819	-1.4653	-0.559623	-3.09	XLOC_020464	-
2527	3R	19597408	19598238	2.35208	2.3726	2.02874	FBgn0039117	tst
2527	3R	19597408	19598238	2.35208	2.3726	2.02874	FBgn0039118	CG10208
2527	3R	19597408	19598238	2.35208	2.3726	2.02874	FBgn0039120	Nup98-96
2530	3R	19685502	19686188	-1.89774	-2.02537	-2.22349	FBgn0004185	snRNA:U1:95Ca
2530	3R	19685502	19686188	-1.89774	-2.02537	-2.22349	FBgn0025574	Pli
2537	3R	19841492	19842692	0.982452	1.84563	-0.422927	XLOC_020501	-
2537	3R	19841492	19842692	0.982452	1.84563	-0.422927	XLOC_020502	-
2537	3R	19841492	19842692	0.982452	1.84563	-0.422927	XLOC_020503	-
2537	3R	19841492	19842692	0.982452	1.84563	-0.422927	XLOC_020504	-
2538	3R	19854379	19857078	-2.88927	-8.95903	-1.85963	FBgn0020647	KrT95D
2538	3R	19854379	19857078	-2.88927	-8.95903	-1.85963	FBgn0039139	Ime4
2538	3R	19854379	19857078	-2.88927	-8.95903	-1.85963	XLOC_020508	-
2543	3R	19954474	19955837	1.0556	1.68524	1.38896	FBgn0026317	Tsc1
2543	3R	19954474	19955837	1.0556	1.68524	1.38896	FBgn0039152	Rootletin
2543	3R	19954474	19955837	1.0556	1.68524	1.38896	FBgn0039153	CG5463
2544	3R	19956357	19957009	0.764233	5.08153	-0.263947	FBgn0026317	Tsc1
2544	3R	19956357	19957009	0.764233	5.08153	-0.263947	FBgn0039153	CG5463
2550	3R	20030490	20031214	-0.980111	0.499969	-3.02204	XLOC_020526	-
2554	3R	20116037	20117329	0.216939	-1.73402	2.49664	FBgn0039178	CG6356
2554	3R	20116037	20117329	0.216939	-1.73402	2.49664	FBgn0039180	CG5715
2554	3R	20116037	20117329	0.216939	-1.73402	2.49664	FBgn0085319	CG34290
2554	3R	20116037	20117329	0.216939	-1.73402	2.49664	FBgn0263398	CG6364
2557	3R	20145172	20146313	-2.33325	-14.5315	-1.73876	FBgn0011785	BRWD3
2557	3R	20145172	20146313	-2.33325	-14.5315	-1.73876	FBgn0028471	Nab2
2560	3R	20182510	20183373	1.35946	1.84129	1.4988	FBgn0039187	CG6454
2560	3R	20182510	20183373	1.35946	1.84129	1.4988	FBgn0039188	Golgin84
2560	3R	20182510	20183373	1.35946	1.84129	1.4988	FBgn0039189	CG18528
2563	3R	20374986	20377255	-2.55952	-1.72116	-4.1741	FBgn0039208	Esyt2
2563	3R	20374986	20377255	-2.55952	-1.72116	-4.1741	XLOC_020548	-
2565	3R	20406780	20407978	-2.84384	-9.91677	-3.73287	FBgn0039209	CG13624
2565	3R	20406780	20407978	-2.84384	-9.91677	-3.73287	FBgn0039210	CG13625
2565	3R	20406780	20407978	-2.84384	-9.91677	-3.73287	XLOC_016487	-
2565	3R	20406780	20407978	-2.84384	-9.91677	-3.73287	XLOC_016488	-
2565	3R	20406780	20407978	-2.84384	-9.91677	-3.73287	XLOC_016489	-
2575	3R	20703599	20704733	1.16363	1.09634	1.52991	FBgn0039240	CG3744
2575	3R	20703599	20704733	1.16363	1.09634	1.52991	FBgn0039241	CG11089
2575	3R	20703599	20704733	1.16363	1.09634	1.52991	FBgn0043799	CG31381
2579	3R	20849032	20850407	1.6378	1.30238	3.22977	FBgn0015240	Hr96
2579	3R	20849032	20850407	1.6378	1.30238	3.22977	FBgn0039257	tnc
2579	3R	20849032	20850407	1.6378	1.30238	3.22977	FBgn0039258	beta4GalT7
2579	3R	20849032	20850407	1.6378	1.30238	3.22977	FBgn0039259	CG11781
2594	3R	21125567	21129952	-1.90458	-1.80078	-9.37828	FBgn0039319	CG13659
2594	3R	21125567	21129952	-1.90458	-1.80078	-9.37828	FBgn0051288	CG31288
2594	3R	21125567	21129952	-1.90458	-1.80078	-9.37828	FBgn0051370	CG31370
2594	3R	21125567	21129952	-1.90458	-1.80078	-9.37828	FBgn0051436	CG31436
2626	3R	22287377	22288602	-2.65277	-15.7545	-1.46909	FBgn0039429	CG14238
2626	3R	22287377	22288602	-2.65277	-15.7545	-1.46909	FBgn0039430	CG5455
2626	3R	22287377	22288602	-2.65277	-15.7545	-1.46909	XLOC_016643	-
2626	3R	22287377	22288602	-2.65277	-15.7545	-1.46909	XLOC_020726	-
2626	3R	22287377	22288602	-2.65277	-15.7545	-1.46909	XLOC_020727	-
2626	3R	22287377	22288602	-2.65277	-15.7545	-1.46909	XLOC_020728	-
2626	3R	22287377	22288602	-2.65277	-15.7545	-1.46909	XLOC_020729	-
2639	3R	22812849	22813777	-0.534087	-4.78638	1.98653	FBgn0039467	CG14253
2639	3R	22812849	22813777	-0.534087	-4.78638	1.98653	FBgn0051075	CG31075
2639	3R	22812849	22813777	-0.534087	-4.78638	1.98653	FBgn0051076	CG31076
2641	3R	22941260	22942173	0.884326	1.32995	-0.188707	FBgn0027574	CG5815
2641	3R	22941260	22942173	0.884326	1.32995	-0.188707	FBgn0039488	CG6066
2641	3R	22941260	22942173	0.884326	1.32995	-0.188707	FBgn0039489	CG5880
2650	3R	23095745	23097615	2.54231	2.74222	3.30537	FBgn0002441	l(3)mbt
2650	3R	23095745	23097615	2.54231	2.74222	3.30537	FBgn0039505	CG5934
2650	3R	23095745	23097615	2.54231	2.74222	3.30537	XLOC_020823	-
2650	3R	23095745	23097615	2.54231	2.74222	3.30537	XLOC_020824	-
2659	3R	23524284	23525419	1.49277	12.707	0.405811	FBgn0045862	btz
2659	3R	23524284	23525419	1.49277	12.707	0.405811	FBgn0086346	ALiX
2662	3R	23743023	23743959	2.6952	5.43048	2.64899	FBgn0039554	CG5003
2662	3R	23743023	23743959	2.6952	5.43048	2.64899	FBgn0039555	mRpS22
2662	3R	23743023	23743959	2.6952	5.43048	2.64899	FBgn0039557	CG12259
2662	3R	23743023	23743959	2.6952	5.43048	2.64899	FBgn0053213	CG33213
2664	3R	23770678	23773035	0.964823	-0.00569133	2.3623	FBgn0039561	mfrn
2664	3R	23770678	23773035	0.964823	-0.00569133	2.3623	FBgn0039562	Gp93
2670	3R	24310017	24312129	0.201998	1.95961	-1.49713	FBgn0013813	Dhc98D
2670	3R	24310017	24312129	0.201998	1.95961	-1.49713	FBgn0039585	CG1894
2676	3R	24653771	24657119	-1.14974	-1.1633	-4.98428	FBgn0015589	Apc
2676	3R	24653771	24657119	-1.14974	-1.1633	-4.98428	FBgn0024273	WASp
2676	3R	24653771	24657119	-1.14974	-1.1633	-4.98428	XLOC_020867	-
2676	3R	24653771	24657119	-1.14974	-1.1633	-4.98428	XLOC_020868	-
2676	3R	24653771	24657119	-1.14974	-1.1633	-4.98428	XLOC_020869	-
2686	3R	25041750	25043213	1.18462	-0.0940667	2.86528	FBgn0051044	CR31044
2686	3R	25041750	25043213	1.18462	-0.0940667	2.86528	FBgn0262404	mir-996
2686	3R	25041750	25043213	1.18462	-0.0940667	2.86528	FBgn0262448	mir-279
2700	3R	25549451	25550463	1.759	1.92694	2.1507	FBgn0024841	Pcd
2700	3R	25549451	25550463	1.759	1.92694	2.1507	FBgn0039686	CG15506
2700	3R	25549451	25550463	1.759	1.92694	2.1507	FBgn0039687	CG7593
2700	3R	25549451	25550463	1.759	1.92694	2.1507	FBgn0039688	Kul
2700	3R	25549451	25550463	1.759	1.92694	2.1507	FBgn0042213	CG18731
2700	3R	25549451	25550463	1.759	1.92694	2.1507	FBgn0085325	CG34296
2700	3R	25549451	25550463	1.759	1.92694	2.1507	XLOC_016823	-
2707	3R	25718116	25718824	0.00183251	0.967184	-1.80208	FBgn0051038	CG31038
2707	3R	25718116	25718824	0.00183251	0.967184	-1.80208	XLOC_020940	-
2722	3R	26073727	26074356	-2.97332	-5.34979	-2.32942	FBgn0039759	CG9733
2722	3R	26073727	26074356	-2.97332	-5.34979	-2.32942	FBgn0051023	tRNA:CR31023
2722	3R	26073727	26074356	-2.97332	-5.34979	-2.32942	FBgn0051383	tRNA:CR31383
2722	3R	26073727	26074356	-2.97332	-5.34979	-2.32942	FBgn0085328	CG34299
2733	3R	26589330	26589971	0.393207	3.45322	-1.7695	FBgn0004606	zfh1
2733	3R	26589330	26589971	0.393207	3.45322	-1.7695	XLOC_021034	-
2733	3R	26589330	26589971	0.393207	3.45322	-1.7695	XLOC_021035	-
2741	3R	27043574	27044361	-0.845519	0.644782	-1.73121	FBgn0039829	CG15561
2741	3R	27043574	27044361	-0.845519	0.644782	-1.73121	FBgn0039830	CG1746
2741	3R	27043574	27044361	-0.845519	0.644782	-1.73121	FBgn0046696	RNaseP:RNA
2741	3R	27043574	27044361	-0.845519	0.644782	-1.73121	FBgn0263544	mir-4949
2742	3R	27047764	27051453	1.37436	0.150176	5.35043	FBgn0039831	CG12054
2742	3R	27047764	27051453	1.37436	0.150176	5.35043	XLOC_021066	-
2742	3R	27047764	27051453	1.37436	0.150176	5.35043	XLOC_021067	-
2742	3R	27047764	27051453	1.37436	0.150176	5.35043	XLOC_021068	-
2742	3R	27047764	27051453	1.37436	0.150176	5.35043	XLOC_021069	-
2742	3R	27047764	27051453	1.37436	0.150176	5.35043	XLOC_021070	-
2743	3R	27078563	27080512	-0.250462	-1.5368	0.595176	FBgn0039835	mRpL32
2743	3R	27078563	27080512	-0.250462	-1.5368	0.595176	FBgn0039836	CG1750
2743	3R	27078563	27080512	-0.250462	-1.5368	0.595176	FBgn0051005	qless
2743	3R	27078563	27080512	-0.250462	-1.5368	0.595176	FBgn0086362	spn-F
2745	3R	27231262	27233055	-0.129201	3.24015	-2.6401	FBgn0039846	CG11337
2745	3R	27231262	27233055	-0.129201	3.24015	-2.6401	FBgn0261988	Gprk2
2745	3R	27231262	27233055	-0.129201	3.24015	-2.6401	XLOC_021080	-
2745	3R	27231262	27233055	-0.129201	3.24015	-2.6401	XLOC_021081	-
2745	3R	27231262	27233055	-0.129201	3.24015	-2.6401	XLOC_021082	-
2746	3R	27286894	27288146	1.75542	0.870498	12.0006	FBgn0039848	lox
2746	3R	27286894	27288146	1.75542	0.870498	12.0006	FBgn0039849	CG11334
2746	3R	27286894	27288146	1.75542	0.870498	12.0006	FBgn0039850	CG11333
2756	3R	27571718	27573057	-0.415269	-1.26634	0.824929	FBgn0000150	awd
2756	3R	27571718	27573057	-0.415269	-1.26634	0.824929	FBgn0022349	CG1910
2756	3R	27571718	27573057	-0.415269	-1.26634	0.824929	FBgn0039869	CG1890
2756	3R	27571718	27573057	-0.415269	-1.26634	0.824929	FBgn0039870	CG1896
2756	3R	27571718	27573057	-0.415269	-1.26634	0.824929	FBgn0261479	nero
2760	3R	27790615	27791569	-4.20157	-4.98382	-25.362	XLOC_021159	-
2760	3R	27790615	27791569	-4.20157	-4.98382	-25.362	XLOC_021160	-
2760	3R	27790615	27791569	-4.20157	-4.98382	-25.362	XLOC_021161	-
2760	3R	27790615	27791569	-4.20157	-4.98382	-25.362	XLOC_021162	-
2760	3R	27790615	27791569	-4.20157	-4.98382	-25.362	XLOC_021163	-
2760	3R	27790615	27791569	-4.20157	-4.98382	-25.362	XLOC_021164	-
2766	3RHet	1806015	1806539	-1.46463	-6.44609	-1.22816	FBgn0069923	CG41128
2770	3RHet	1896875	1898635	-0.942327	-1.72012	-1.03526	FBgn0086378	Alg-2
2770	3RHet	1896875	1898635	-0.942327	-1.72012	-1.03526	XLOC_021205	-
2770	3RHet	1896875	1898635	-0.942327	-1.72012	-1.03526	XLOC_021254	-
2772	3RHet	1936016	1936762	0.282325	1.32851	-1.48446	FBgn0010247	Parp
2772	3RHet	1936016	1936762	0.282325	1.32851	-1.48446	XLOC_021255	-
2773	4	62835	63783	-1.96051	-0.937536	-6.61626	FBgn0025740	plexB
2780	4	198673	199719	-1.70917	-5.11075	-1.71553	FBgn0039889	CG2219
2780	4	198673	199719	-1.70917	-5.11075	-1.71553	XLOC_021423	-
2783	4	231427	232161	-2.95522	-2.07093	-6.81227	FBgn0024811	Crk
2783	4	231427	232161	-2.95522	-2.07093	-6.81227	FBgn0051999	CG31999
2785	4	329334	330271	-0.758045	1.42026	-3.27111	FBgn0026777	Rad23
2785	4	329334	330271	-0.758045	1.42026	-3.27111	FBgn0039902	CG2177
2786	4	337392	338918	-1.01521	-5.39196	-1.29702	FBgn0052850	CG32850
2788	4	377594	378576	-2.76201	-2.36593	-11.4661	FBgn0259214	PMCA
2790	4	437256	437805	-0.694586	1.34723	-3.25616	XLOC_021479	-
2792	4	488255	489694	-2.26078	-2.69074	-2.33702	FBgn0026262	bip2
2792	4	488255	489694	-2.26078	-2.69074	-2.33702	FBgn0039908	Asator
2792	4	488255	489694	-2.26078	-2.69074	-2.33702	FBgn0262731	pncr013:4
2792	4	488255	489694	-2.26078	-2.69074	-2.33702	XLOC_021493	-
2796	4	631756	633056	-2.51822	-2.16335	-3.10273	FBgn0025936	Eph
2796	4	631756	633056	-2.51822	-2.16335	-3.10273	XLOC_021527	-
2796	4	631756	633056	-2.51822	-2.16335	-3.10273	XLOC_021528	-
2796	4	631756	633056	-2.51822	-2.16335	-3.10273	XLOC_021529	-
2797	4	644318	647416	-1.99722	-2.50109	-1.86275	FBgn0025936	Eph
2797	4	644318	647416	-1.99722	-2.50109	-1.86275	FBgn0039914	mav
2797	4	644318	647416	-1.99722	-2.50109	-1.86275	FBgn0262302	mir-954
2798	4	678716	679934	-1.94795	-1.42135	-3.26279	FBgn0051992	gw
2798	4	678716	679934	-1.94795	-1.42135	-3.26279	XLOC_021370	-
2798	4	678716	679934	-1.94795	-1.42135	-3.26279	XLOC_021535	-
2798	4	678716	679934	-1.94795	-1.42135	-3.26279	XLOC_021536	-
2798	4	678716	679934	-1.94795	-1.42135	-3.26279	XLOC_021537	-
2799	4	681306	682439	-2.83	-9.82151	-2.87237	FBgn0024728	Slip1
2799	4	681306	682439	-2.83	-9.82151	-2.87237	FBgn0051992	gw
2799	4	681306	682439	-2.83	-9.82151	-2.87237	XLOC_021370	-
2799	4	681306	682439	-2.83	-9.82151	-2.87237	XLOC_021535	-
2799	4	681306	682439	-2.83	-9.82151	-2.87237	XLOC_021536	-
2799	4	681306	682439	-2.83	-9.82151	-2.87237	XLOC_021537	-
2799	4	681306	682439	-2.83	-9.82151	-2.87237	XLOC_021538	-
2799	4	681306	682439	-2.83	-9.82151	-2.87237	XLOC_021539	-
2800	4	684408	685901	0.284548	1.69609	-0.728872	FBgn0024728	Slip1
2800	4	684408	685901	0.284548	1.69609	-0.728872	XLOC_021370	-
2800	4	684408	685901	0.284548	1.69609	-0.728872	XLOC_021538	-
2800	4	684408	685901	0.284548	1.69609	-0.728872	XLOC_021539	-
2805	4	865021	866256	-1.42128	-0.300508	-5.02948	FBgn0039937	fd102C
2805	4	865021	866256	-1.42128	-0.300508	-5.02948	FBgn0053797	CG33797
2805	4	865021	866256	-1.42128	-0.300508	-5.02948	XLOC_021321	-
2807	4	898209	899662	-4.69911	-4.01152	-16.2853	FBgn0025726	unc-13
2807	4	898209	899662	-4.69911	-4.01152	-16.2853	XLOC_021572	-
2808	4	924234	925126	-2.68173	-2.13567	-7.95028	FBgn0025726	unc-13
2808	4	924234	925126	-2.68173	-2.13567	-7.95028	XLOC_021324	-
2808	4	924234	925126	-2.68173	-2.13567	-7.95028	XLOC_021576	-
2815	4	1053432	1054631	0.912172	0.177371	1.7073	FBgn0010217	ATPsyn-beta
2815	4	1053432	1054631	0.912172	0.177371	1.7073	FBgn0039929	CG11076
2815	4	1053432	1054631	0.912172	0.177371	1.7073	FBgn0264607	CaMKII
2817	4	1083052	1084239	-1.49787	-4.80489	-12.3118	FBgn0011642	Zyx
2817	4	1083052	1084239	-1.49787	-4.80489	-12.3118	FBgn0087002	Rfabg
2817	4	1083052	1084239	-1.49787	-4.80489	-12.3118	XLOC_021605	-
2818	4	1117408	1119577	-1.62282	-4.8574	-0.796732	FBgn0005561	sv
2818	4	1117408	1119577	-1.62282	-4.8574	-0.796732	XLOC_021610	-
2821	4	1216272	1216945	-2.73439	-5.90589	-4.02118	FBgn0039924	CG17471
2826	U	1180127	1181084	-0.89988	-0.203255	-1.19686	FBgn0039993	CG17691
2852	X	168673	173253	-1.27648	-0.802486	-3.02343	FBgn0005427	ewg
2852	X	168673	173253	-1.27648	-0.802486	-3.02343	FBgn0024989	CG3777
2852	X	168673	173253	-1.27648	-0.802486	-3.02343	FBgn0262266	mir-980
2852	X	168673	173253	-1.27648	-0.802486	-3.02343	XLOC_024300	-
2852	X	168673	173253	-1.27648	-0.802486	-3.02343	XLOC_024301	-
2852	X	168673	173253	-1.27648	-0.802486	-3.02343	XLOC_024302	-
2856	X	390781	394142	-1.37816	-2.77701	-0.0835487	FBgn0004648	svr
2856	X	390781	394142	-1.37816	-2.77701	-0.0835487	FBgn0023534	CG17778
2856	X	390781	394142	-1.37816	-2.77701	-0.0835487	XLOC_024321	-
2856	X	390781	394142	-1.37816	-2.77701	-0.0835487	XLOC_024322	-
2858	X	417304	418611	-1.47692	-1.94794	-3.15311	FBgn0023535	arg
2858	X	417304	418611	-1.47692	-1.94794	-3.15311	FBgn0260400	elav
2858	X	417304	418611	-1.47692	-1.94794	-3.15311	XLOC_024324	-
2858	X	417304	418611	-1.47692	-1.94794	-3.15311	XLOC_024325	-
2862	X	541693	543040	-0.715971	-1.56181	-0.222323	FBgn0025634	CG13367
2862	X	541693	543040	-0.715971	-1.56181	-0.222323	FBgn0025638	Roc1a
2862	X	541693	543040	-0.715971	-1.56181	-0.222323	FBgn0025639	Hmt4-20
2864	X	581790	584109	-1.2161	-1.94657	-0.266029	FBgn0021764	sdk
2864	X	581790	584109	-1.2161	-1.94657	-0.266029	XLOC_024336	-
2871	X	822397	823018	1.01583	0.346008	2.68349	FBgn0040339	MED22
2871	X	822397	823018	1.01583	0.346008	2.68349	FBgn0040342	CG3706
2871	X	822397	823018	1.01583	0.346008	2.68349	FBgn0040344	CG3711
2871	X	822397	823018	1.01583	0.346008	2.68349	FBgn0040345	CG3708
2871	X	822397	823018	1.01583	0.346008	2.68349	FBgn0264449	CG43867
2875	X	940642	941675	2.88759	7.87042	1.70282	FBgn0003638	su(w[a])
2875	X	940642	941675	2.88759	7.87042	1.70282	FBgn0259144	CG42259
2875	X	940642	941675	2.88759	7.87042	1.70282	XLOC_021971	-
2880	X	1261996	1262914	1.53022	2.98313	4.18357	FBgn0024987	ssx
2880	X	1261996	1262914	1.53022	2.98313	4.18357	FBgn0029573	CG14770
2882	X	1281005	1282457	1.85072	4.67383	2.22376	FBgn0052813	CG32813
2882	X	1281005	1282457	1.85072	4.67383	2.22376	XLOC_024406	-
2901	X	1963281	1967407	0.638592	-1.63244	1.80964	FBgn0025627	CG4194
2901	X	1963281	1967407	0.638592	-1.63244	1.80964	FBgn0025628	CG4199
2901	X	1963281	1967407	0.638592	-1.63244	1.80964	FBgn0025629	CG4045
2901	X	1963281	1967407	0.638592	-1.63244	1.80964	FBgn0025630	CG4061
2901	X	1963281	1967407	0.638592	-1.63244	1.80964	XLOC_024445	-
2909	X	2051201	2052169	2.41922	3.4209	2.13674	FBgn0004655	wapl
2909	X	2051201	2052169	2.41922	3.4209	2.13674	FBgn0005670	Cyp4d1
2909	X	2051201	2052169	2.41922	3.4209	2.13674	XLOC_024449	-
2927	X	2483055	2486216	1.45093	0.545175	2.76877	FBgn0001404	egh
2927	X	2483055	2486216	1.45093	0.545175	2.76877	FBgn0040066	wds
2927	X	2483055	2486216	1.45093	0.545175	2.76877	XLOC_024508	-
2927	X	2483055	2486216	1.45093	0.545175	2.76877	XLOC_024509	-
2927	X	2483055	2486216	1.45093	0.545175	2.76877	XLOC_024510	-
2927	X	2483055	2486216	1.45093	0.545175	2.76877	XLOC_024511	-
2932	X	2579665	2581578	1.81559	2.15559	2.03442	FBgn0003068	per
2932	X	2579665	2581578	1.81559	2.15559	2.03442	XLOC_024533	-
2934	X	2622120	2622802	2.68733	3.84026	1.72436	FBgn0000520	dwg
2934	X	2622120	2622802	2.68733	3.84026	1.72436	FBgn0000927	fs(1)Ya
2934	X	2622120	2622802	2.68733	3.84026	1.72436	FBgn0024977	CG2709
2934	X	2622120	2622802	2.68733	3.84026	1.72436	FBgn0250874	ttm50
2936	X	2678930	2681388	0.274691	-2.30365	1.97097	FBgn0040384	CG32795
2936	X	2678930	2681388	0.274691	-2.30365	1.97097	XLOC_024537	-
2936	X	2678930	2681388	0.274691	-2.30365	1.97097	XLOC_024538	-
2936	X	2678930	2681388	0.274691	-2.30365	1.97097	XLOC_024539	-
2936	X	2678930	2681388	0.274691	-2.30365	1.97097	XLOC_024540	-
2937	X	2681563	2683754	-1.42302	-2.02329	-0.728267	FBgn0003996	w
2937	X	2681563	2683754	-1.42302	-2.02329	-0.728267	FBgn0040384	CG32795
2937	X	2681563	2683754	-1.42302	-2.02329	-0.728267	XLOC_024538	-
2937	X	2681563	2683754	-1.42302	-2.02329	-0.728267	XLOC_024539	-
2937	X	2681563	2683754	-1.42302	-2.02329	-0.728267	XLOC_024540	-
2938	X	2841887	2842857	2.88694	2.04806	4.11174	FBgn0029646	CG14423
2938	X	2841887	2842857	2.88694	2.04806	4.11174	FBgn0029647	CG17959
2938	X	2841887	2842857	2.88694	2.04806	4.11174	FBgn0029648	CG3603
2940	X	3069428	3070376	2.44984	1.47924	3.10118	FBgn0000479	dnc
2940	X	3069428	3070376	2.44984	1.47924	3.10118	FBgn0000644	Fcp3C
2940	X	3069428	3070376	2.44984	1.47924	3.10118	FBgn0040396	CG3939
2940	X	3069428	3070376	2.44984	1.47924	3.10118	XLOC_023231	-
2940	X	3069428	3070376	2.44984	1.47924	3.10118	XLOC_024551	-
2943	X	3191663	3193179	0.241825	-0.90121	1.13594	XLOC_023248	-
2943	X	3191663	3193179	0.241825	-0.90121	1.13594	XLOC_023249	-
2943	X	3191663	3193179	0.241825	-0.90121	1.13594	XLOC_023250	-
2943	X	3191663	3193179	0.241825	-0.90121	1.13594	XLOC_024571	-
2943	X	3191663	3193179	0.241825	-0.90121	1.13594	XLOC_024572	-
2945	X	3265544	3266965	-3.40212	-1.89202	-10.6084	FBgn0262656	dm
2945	X	3265544	3266965	-3.40212	-1.89202	-10.6084	XLOC_023254	-
2945	X	3265544	3266965	-3.40212	-1.89202	-10.6084	XLOC_024582	-
2945	X	3265544	3266965	-3.40212	-1.89202	-10.6084	XLOC_024583	-
2947	X	3378236	3379287	1.04062	0.715913	1.58216	FBgn0029663	CG10804
2947	X	3378236	3379287	1.04062	0.715913	1.58216	FBgn0029664	CG10802
2947	X	3378236	3379287	1.04062	0.715913	1.58216	FBgn0029665	CG14270
2947	X	3378236	3379287	1.04062	0.715913	1.58216	FBgn0029666	CG10803
2948	X	3466073	3467291	0.91178	1.35786	1.78789	FBgn0028961	AlstR
2948	X	3466073	3467291	0.91178	1.35786	1.78789	FBgn0029672	CG2875
2948	X	3466073	3467291	0.91178	1.35786	1.78789	FBgn0052791	CG32791
2948	X	3466073	3467291	0.91178	1.35786	1.78789	FBgn0052792	CG32792
2949	X	3568063	3570099	-3.53388	-2.62487	-4.20327	FBgn0023215	Mnt
2949	X	3568063	3570099	-3.53388	-2.62487	-4.20327	XLOC_024602	-
2949	X	3568063	3570099	-3.53388	-2.62487	-4.20327	XLOC_024603	-
2949	X	3568063	3570099	-3.53388	-2.62487	-4.20327	XLOC_024604	-
2988	X	5211808	5212583	2.36432	3.93907	1.59423	FBgn0014024	Rnp4F
2988	X	5211808	5212583	2.36432	3.93907	1.59423	FBgn0029754	CG15930
2988	X	5211808	5212583	2.36432	3.93907	1.59423	FBgn0029755	Sas10
2989	X	5311070	5314476	-0.733506	-1.40097	-0.185632	FBgn0029763	CG4165
2989	X	5311070	5314476	-0.733506	-1.40097	-0.185632	FBgn0263987	spoon
2990	X	5409466	5411257	-1.59302	-0.858221	-2.4308	FBgn0029771	CG12730
2990	X	5409466	5411257	-1.59302	-0.858221	-2.4308	XLOC_024742	-
3002	X	5656494	5657709	-2.6044	-1.37759	-4.51651	FBgn0013987	MAPk-Ak2
3002	X	5656494	5657709	-2.6044	-1.37759	-4.51651	FBgn0261610	CG42699
3002	X	5656494	5657709	-2.6044	-1.37759	-4.51651	XLOC_024755	-
3003	X	5797910	5798685	1.02537	-0.284561	3.28073	FBgn0000042	Act5C
3003	X	5797910	5798685	1.02537	-0.284561	3.28073	FBgn0029821	CG4020
3007	X	5894711	5895475	-0.139722	1.98535	-6.36943	FBgn0027546	CG4766
3009	X	5932393	5933588	0.771041	1.35242	-0.642883	FBgn0003302	rux
3009	X	5932393	5933588	0.771041	1.35242	-0.642883	FBgn0029833	CG5941
3009	X	5932393	5933588	0.771041	1.35242	-0.642883	FBgn0029834	CG5937
3014	X	6173637	6174471	-2.4927	-1.08493	-13.7376	FBgn0026015	Top3beta
3014	X	6173637	6174471	-2.4927	-1.08493	-13.7376	FBgn0029856	CG11700
3014	X	6173637	6174471	-2.4927	-1.08493	-13.7376	FBgn0052745	CR32745
3014	X	6173637	6174471	-2.4927	-1.08493	-13.7376	FBgn0086558	Ubi-p5E
3015	X	6183181	6184319	1.08378	2.23246	1.23162	FBgn0026015	Top3beta
3015	X	6183181	6184319	1.08378	2.23246	1.23162	FBgn0028685	Rpt4
3015	X	6183181	6184319	1.08378	2.23246	1.23162	FBgn0029857	wuho
3015	X	6183181	6184319	1.08378	2.23246	1.23162	FBgn0029858	CG15896
3018	X	6227976	6229176	-1.70706	-0.482647	-9.16495	FBgn0250869	CG42240
3033	X	6603906	6606488	-2.21751	-6.70453	-1.07839	FBgn0029895	CG14441
3033	X	6603906	6606488	-2.21751	-6.70453	-1.07839	XLOC_024832	-
3033	X	6603906	6606488	-2.21751	-6.70453	-1.07839	XLOC_024833	-
3048	X	7003287	7003854	1.40322	0.614066	1.90004	FBgn0027342	fz4
3069	X	7950852	7951753	-1.52908	-1.42493	-1.65434	FBgn0004656	fs(1)h
3069	X	7950852	7951753	-1.52908	-1.42493	-1.65434	XLOC_024922	-
3069	X	7950852	7951753	-1.52908	-1.42493	-1.65434	XLOC_024923	-
3069	X	7950852	7951753	-1.52908	-1.42493	-1.65434	XLOC_024924	-
3070	X	7952695	7954421	0.452122	-0.918885	1.17177	FBgn0004656	fs(1)h
3070	X	7952695	7954421	0.452122	-0.918885	1.17177	FBgn0004657	mys
3070	X	7952695	7954421	0.452122	-0.918885	1.17177	XLOC_024922	-
3070	X	7952695	7954421	0.452122	-0.918885	1.17177	XLOC_024923	-
3070	X	7952695	7954421	0.452122	-0.918885	1.17177	XLOC_024924	-
3070	X	7952695	7954421	0.452122	-0.918885	1.17177	XLOC_024925	-
3070	X	7952695	7954421	0.452122	-0.918885	1.17177	XLOC_024926	-
3071	X	7986381	7987421	0.943072	-0.101941	1.61239	FBgn0029996	Ubc-E2H
3071	X	7986381	7987421	0.943072	-0.101941	1.61239	FBgn0029997	CG2258
3071	X	7986381	7987421	0.943072	-0.101941	1.61239	XLOC_024931	-
3083	X	8305752	8309800	-2.56631	-3.27248	-3.4896	FBgn0261793	Trf2
3083	X	8305752	8309800	-2.56631	-3.27248	-3.4896	FBgn0262976	lawc
3083	X	8305752	8309800	-2.56631	-3.27248	-3.4896	XLOC_024959	-
3083	X	8305752	8309800	-2.56631	-3.27248	-3.4896	XLOC_024960	-
3083	X	8305752	8309800	-2.56631	-3.27248	-3.4896	XLOC_024961	-
3083	X	8305752	8309800	-2.56631	-3.27248	-3.4896	XLOC_024962	-
3083	X	8305752	8309800	-2.56631	-3.27248	-3.4896	XLOC_024963	-
3084	X	8315319	8317667	-0.29218	-1.70184	2.02545	FBgn0261793	Trf2
3084	X	8315319	8317667	-0.29218	-1.70184	2.02545	XLOC_023504	-
3084	X	8315319	8317667	-0.29218	-1.70184	2.02545	XLOC_024964	-
3084	X	8315319	8317667	-0.29218	-1.70184	2.02545	XLOC_024965	-
3086	X	8346261	8347193	-0.636732	-0.0571732	-2.68761	FBgn0021767	org-1
3086	X	8346261	8347193	-0.636732	-0.0571732	-2.68761	XLOC_024969	-
3089	X	8383592	8388616	-0.293374	0.753847	-3.26419	FBgn0003023	otu
3089	X	8383592	8388616	-0.293374	0.753847	-3.26419	FBgn0053181	CG33181
3089	X	8383592	8388616	-0.293374	0.753847	-3.26419	XLOC_024972	-
3089	X	8383592	8388616	-0.293374	0.753847	-3.26419	XLOC_024973	-
3089	X	8383592	8388616	-0.293374	0.753847	-3.26419	XLOC_024974	-
3089	X	8383592	8388616	-0.293374	0.753847	-3.26419	XLOC_024975	-
3089	X	8383592	8388616	-0.293374	0.753847	-3.26419	XLOC_024976	-
3091	X	8452945	8454564	-1.42767	-2.39385	-1.84976	FBgn0026679	IntS4
3091	X	8452945	8454564	-1.42767	-2.39385	-1.84976	FBgn0030048	CG12112
3091	X	8452945	8454564	-1.42767	-2.39385	-1.84976	FBgn0030049	Trf4-1
3091	X	8452945	8454564	-1.42767	-2.39385	-1.84976	XLOC_024993	-
3091	X	8452945	8454564	-1.42767	-2.39385	-1.84976	XLOC_024994	-
3091	X	8452945	8454564	-1.42767	-2.39385	-1.84976	XLOC_024995	-
3114	X	9053119	9053723	-3.48591	-3.17906	-3.33762	FBgn0014868	Ost48
3114	X	9053119	9053723	-3.48591	-3.17906	-3.33762	FBgn0030096	Zpr1
3114	X	9053119	9053723	-3.48591	-3.17906	-3.33762	FBgn0040467	Dip1
3114	X	9053119	9053723	-3.48591	-3.17906	-3.33762	FBgn0040931	CG9034
3117	X	9088482	9090292	2.13066	2.33645	2.44635	FBgn0030098	CG12057
3117	X	9088482	9090292	2.13066	2.33645	2.44635	FBgn0030099	CG12056
3117	X	9088482	9090292	2.13066	2.33645	2.44635	FBgn0030100	CG12106
3117	X	9088482	9090292	2.13066	2.33645	2.44635	FBgn0030101	CG12118
3117	X	9088482	9090292	2.13066	2.33645	2.44635	FBgn0086450	su(r)
3125	X	9177342	9178176	-4.50966	-9.03174	-2.98877	FBgn0002576	lz
3125	X	9177342	9178176	-4.50966	-9.03174	-2.98877	FBgn0040236	c11.1
3125	X	9177342	9178176	-4.50966	-9.03174	-2.98877	XLOC_025080	-
3131	X	9470055	9473509	-3.18255	-2.43205	-3.29789	FBgn0052699	CG32699
3131	X	9470055	9473509	-3.18255	-2.43205	-3.29789	FBgn0259741	CG42395
3131	X	9470055	9473509	-3.18255	-2.43205	-3.29789	XLOC_025118	-
3131	X	9470055	9473509	-3.18255	-2.43205	-3.29789	XLOC_025119	-
3131	X	9470055	9473509	-3.18255	-2.43205	-3.29789	XLOC_025120	-
3131	X	9470055	9473509	-3.18255	-2.43205	-3.29789	XLOC_025121	-
3135	X	9568919	9570822	0.379602	1.26735	-0.985545	FBgn0261617	nej
3135	X	9568919	9570822	0.379602	1.26735	-0.985545	XLOC_025139	-
3135	X	9568919	9570822	0.379602	1.26735	-0.985545	XLOC_025140	-
3135	X	9568919	9570822	0.379602	1.26735	-0.985545	XLOC_025141	-
3144	X	10107541	10108815	-2.56113	-1.45438	-8.65009	FBgn0028342	l(1)G0230
3144	X	10107541	10108815	-2.56113	-1.45438	-8.65009	FBgn0030183	CG15309
3144	X	10107541	10108815	-2.56113	-1.45438	-8.65009	FBgn0030186	CG2962
3144	X	10107541	10108815	-2.56113	-1.45438	-8.65009	XLOC_025187	-
3153	X	10262773	10264391	1.44038	4.1063	1.77385	FBgn0028480	CG17841
3153	X	10262773	10264391	1.44038	4.1063	1.77385	FBgn0052679	CG32679
3153	X	10262773	10264391	1.44038	4.1063	1.77385	FBgn0052686	CG32686
3161	X	10449576	10450325	-1.92824	-1.0319	-3.34242	FBgn0085443	spri
3170	X	10708044	10709544	0.414427	-1.01539	2.41947	FBgn0262735	Imp
3170	X	10708044	10709544	0.414427	-1.01539	2.41947	XLOC_025239	-
3173	X	10770053	10771382	-0.975362	0.640695	-2.86562	FBgn0017561	Ork1
3173	X	10770053	10771382	-0.975362	0.640695	-2.86562	FBgn0030245	CG1637
3174	X	10975359	10976956	-2.51351	-1.33824	-10.8933	FBgn0003366	sev
3177	X	11040905	11041828	-3.16398	-10.6053	-2.2998	FBgn0020255	ran
3177	X	11040905	11041828	-3.16398	-10.6053	-2.2998	FBgn0030274	CG1908
3178	X	11048986	11050684	-1.39256	-2.1604	-2.27355	FBgn0030276	Dlic
3178	X	11048986	11050684	-1.39256	-2.1604	-2.27355	FBgn0052668	CG32668
3178	X	11048986	11050684	-1.39256	-2.1604	-2.27355	FBgn0261277	rtv
3181	X	11234358	11237129	-2.21444	-1.36224	-3.19765	FBgn0028421	Kap3
3181	X	11234358	11237129	-2.21444	-1.36224	-3.19765	FBgn0030289	CG1597
3181	X	11234358	11237129	-2.21444	-1.36224	-3.19765	FBgn0085377	CG34348
3181	X	11234358	11237129	-2.21444	-1.36224	-3.19765	XLOC_025257	-
3181	X	11234358	11237129	-2.21444	-1.36224	-3.19765	XLOC_025258	-
3189	X	11427402	11428113	1.44836	1.97666	5.95601	XLOC_025300	-
3189	X	11427402	11428113	1.44836	1.97666	5.95601	XLOC_025301	-
3189	X	11427402	11428113	1.44836	1.97666	5.95601	XLOC_025302	-
[truncated: 187 more rows]

## Sheet: Table S5 (a) and (b)
Histone Modification Peak ID	Chromosome	Start	End	Comparison Between Virgin and Mated Flies	Comparison Between Virgin and Mated Young Flies	Comparison Between Virgin and Mated Aged Flies	Target Gene ID	Target Gene Name
11	2L	202323	203434	-0.365702	0.0253116	-2.08723	FBgn0016977	spen
11	2L	202323	203434	-0.365702	0.0253116	-2.08723	FBgn0031231	mRpL10
11	2L	202323	203434	-0.365702	0.0253116	-2.08723	FBgn0031232	CG11617
18	2L	347299	348049	1.12573	1.34758	2.44005	FBgn0004611	Plc21C
29	2L	572628	573831	0.470265	2.23904	0.490002	FBgn0013323	Ptth
29	2L	572628	573831	0.470265	2.23904	0.490002	FBgn0031266	CG2807
29	2L	572628	573831	0.470265	2.23904	0.490002	FBgn0031267	Ipk2
29	2L	572628	573831	0.470265	2.23904	0.490002	FBgn0031268	cold
32	2L	826129	828876	-0.0396912	-1.58821	1.99547	FBgn0010583	dock
32	2L	826129	828876	-0.0396912	-1.58821	1.99547	FBgn0020304	drongo
32	2L	826129	828876	-0.0396912	-1.58821	1.99547	FBgn0031285	CG3662
32	2L	826129	828876	-0.0396912	-1.58821	1.99547	FBgn0031286	CG3862
33	2L	854245	855245	-2.56968	-1.47712	-4.48648	FBgn0020545	kraken
33	2L	854245	855245	-2.56968	-1.47712	-4.48648	FBgn0031287	CG4291
33	2L	854245	855245	-2.56968	-1.47712	-4.48648	FBgn0031288	CG13949
41	2L	1170190	1172592	0.599382	0.569698	1.21486	FBgn0024314	Plap
41	2L	1170190	1172592	0.599382	0.569698	1.21486	FBgn0031317	CG5118
41	2L	1170190	1172592	0.599382	0.569698	1.21486	FBgn0031318	CG4887
41	2L	1170190	1172592	0.599382	0.569698	1.21486	FBgn0051922	CG31922
42	2L	1177910	1179260	-1.00494	-0.848356	-1.77057	FBgn0031318	CG4887
42	2L	1177910	1179260	-1.00494	-0.848356	-1.77057	FBgn0031319	CG4896
60	2L	2131019	2134533	-0.831424	0.549393	-1.73634	FBgn0004507	GlyP
60	2L	2131019	2134533	-0.831424	0.549393	-1.73634	FBgn0031389	CG4259
65	2L	2221944	2223515	-0.889312	-4.04873	0.714438	FBgn0031399	mio
65	2L	2221944	2223515	-0.889312	-4.04873	0.714438	FBgn0031401	papi
65	2L	2221944	2223515	-0.889312	-4.04873	0.714438	XLOC_003079	-
66	2L	2227027	2228971	0.753172	0.334209	1.45169	FBgn0010704	l(2)s5379
66	2L	2227027	2228971	0.753172	0.334209	1.45169	FBgn0031401	papi
66	2L	2227027	2228971	0.753172	0.334209	1.45169	FBgn0031403	CG15387
66	2L	2227027	2228971	0.753172	0.334209	1.45169	XLOC_003080	-
76	2L	2745306	2746602	0.433865	0.564518	1.09884	FBgn0031450	Hrs
76	2L	2745306	2746602	0.433865	0.564518	1.09884	FBgn0031451	CG9961
76	2L	2745306	2746602	0.433865	0.564518	1.09884	FBgn0031452	Cwc25
76	2L	2745306	2746602	0.433865	0.564518	1.09884	FBgn0250906	Pgk
81	2L	2886832	2888170	-0.720851	-1.03903	-2.00328	FBgn0024947	NTPase
81	2L	2886832	2888170	-0.720851	-1.03903	-2.00328	FBgn0041111	lilli
81	2L	2886832	2888170	-0.720851	-1.03903	-2.00328	XLOC_003098	-
81	2L	2886832	2888170	-0.720851	-1.03903	-2.00328	XLOC_003099	-
86	2L	2944633	2946047	-0.226245	-1.04625	-0.195918	FBgn0041111	lilli
86	2L	2944633	2946047	-0.226245	-1.04625	-0.195918	XLOC_003123	-
86	2L	2944633	2946047	-0.226245	-1.04625	-0.195918	XLOC_003124	-
86	2L	2944633	2946047	-0.226245	-1.04625	-0.195918	XLOC_003125	-
101	2L	3478567	3479858	0.657215	0.557542	1.24778	FBgn0031542	CG15414
101	2L	3478567	3479858	0.657215	0.557542	1.24778	FBgn0261560	Thor
101	2L	3478567	3479858	0.657215	0.557542	1.24778	FBgn0264549	CR43928
103	2L	3515089	3516459	-0.315795	0.875625	-2.52311	FBgn0031544	CG17593
103	2L	3515089	3516459	-0.315795	0.875625	-2.52311	FBgn0031545	CG3213
103	2L	3515089	3516459	-0.315795	0.875625	-2.52311	FBgn0053123	CG33123
103	2L	3515089	3516459	-0.315795	0.875625	-2.52311	XLOC_001753	-
106	2L	3580941	3581890	-0.165659	4.00116	-2.67249	FBgn0004892	sob
109	2L	3631202	3632118	-0.379482	-5.48635	3.46208	FBgn0000721	for
109	2L	3631202	3632118	-0.379482	-5.48635	3.46208	XLOC_003183	-
109	2L	3631202	3632118	-0.379482	-5.48635	3.46208	XLOC_003184	-
112	2L	3654890	3655687	0.853403	1.56849	-1.04358	FBgn0000721	for
112	2L	3654890	3655687	0.853403	1.56849	-1.04358	XLOC_003186	-
112	2L	3654890	3655687	0.853403	1.56849	-1.04358	XLOC_003187	-
113	2L	3657910	3658550	1.78395	1.21523	2.67322	FBgn0000721	for
113	2L	3657910	3658550	1.78395	1.21523	2.67322	XLOC_003186	-
113	2L	3657910	3658550	1.78395	1.21523	2.67322	XLOC_003187	-
117	2L	3803914	3805549	-0.719925	-1.0837	-0.794534	FBgn0021800	l(2)k16918
117	2L	3803914	3805549	-0.719925	-1.0837	-0.794534	FBgn0031571	CG3921
117	2L	3803914	3805549	-0.719925	-1.0837	-0.794534	XLOC_003196	-
121	2L	3888400	3888732	1.28914	0.967599	3.27468	FBgn0000256	capu
121	2L	3888400	3888732	1.28914	0.967599	3.27468	XLOC_003198	-
125	2L	4224306	4226613	1.53995	1.28148	3.42684	FBgn0003941	RpL40
125	2L	4224306	4226613	1.53995	1.28148	3.42684	FBgn0031590	CG3702
126	2L	4228215	4229071	1.35119	9.27689	1.43741	FBgn0003941	RpL40
126	2L	4228215	4229071	1.35119	9.27689	1.43741	FBgn0031590	CG3702
132	2L	4394576	4395445	1.85043	6.61238	1.93508	FBgn0022153	l(2)k05819
132	2L	4394576	4395445	1.85043	6.61238	1.93508	FBgn0027560	Tps1
132	2L	4394576	4395445	1.85043	6.61238	1.93508	FBgn0031600	CG3652
143	2L	4944201	4944942	1.04973	1.658	1.10502	FBgn0015000	betaggt-I
143	2L	4944201	4944942	1.04973	1.658	1.10502	FBgn0031650	CG14044
143	2L	4944201	4944942	1.04973	1.658	1.10502	FBgn0031651	mRpL24
143	2L	4944201	4944942	1.04973	1.658	1.10502	XLOC_003267	-
150	2L	5071473	5072973	-1.95957	-5.06551	-1.95556	FBgn0028572	qtc
150	2L	5071473	5072973	-1.95957	-5.06551	-1.95556	FBgn0031681	pgant5
150	2L	5071473	5072973	-1.95957	-5.06551	-1.95556	FBgn0261608	RpL37A
162	2L	5522056	5523757	0.744112	0.484482	1.61447	FBgn0000318	cl
162	2L	5522056	5523757	0.744112	0.484482	1.61447	FBgn0031710	CG7371
162	2L	5522056	5523757	0.744112	0.484482	1.61447	FBgn0031711	CG6907
166	2L	5725011	5725887	-0.112296	1.6966	-0.781177	FBgn0024191	sip1
166	2L	5725011	5725887	-0.112296	1.6966	-0.781177	FBgn0031733	CG14006
166	2L	5725011	5725887	-0.112296	1.6966	-0.781177	FBgn0031736	CG11030
170	2L	5976442	5979062	-0.262595	-6.77386	1.22008	FBgn0000308	chic
172	2L	6038305	6039352	0.0177919	1.01757	-1.38138	FBgn0000052	ade2
172	2L	6038305	6039352	0.0177919	1.01757	-1.38138	FBgn0025742	mtm
172	2L	6038305	6039352	0.0177919	1.01757	-1.38138	FBgn0031766	CG9117
172	2L	6038305	6039352	0.0177919	1.01757	-1.38138	FBgn0051643	CG31643
173	2L	6046030	6047109	0.150667	-2.75522	2.32992	FBgn0000052	ade2
173	2L	6046030	6047109	0.150667	-2.75522	2.32992	FBgn0029161	slmo
173	2L	6046030	6047109	0.150667	-2.75522	2.32992	FBgn0031768	CG12393
173	2L	6046030	6047109	0.150667	-2.75522	2.32992	FBgn0085208	CG34179
173	2L	6046030	6047109	0.150667	-2.75522	2.32992	FBgn0262317	mir-966
173	2L	6046030	6047109	0.150667	-2.75522	2.32992	XLOC_003349	-
176	2L	6063356	6063985	0.158794	-2.15594	1.71669	FBgn0031771	CG9140
176	2L	6063356	6063985	0.158794	-2.15594	1.71669	FBgn0031772	CG13994
176	2L	6063356	6063985	0.158794	-2.15594	1.71669	FBgn0031773	Fbw5
180	2L	6125651	6127113	1.41455	1.11589	2.03784	FBgn0031781	Arc-p20
180	2L	6125651	6127113	1.41455	1.11589	2.03784	FBgn0031782	WDR79
180	2L	6125651	6127113	1.41455	1.11589	2.03784	FBgn0051641	stai
180	2L	6125651	6127113	1.41455	1.11589	2.03784	FBgn0261683	CG42730
180	2L	6125651	6127113	1.41455	1.11589	2.03784	FBgn0261697	tectonic
183	2L	6367078	6367605	-0.501914	-2.05405	0.576394	FBgn0031805	CG9505
188	2L	6499798	6500638	-2.73046	-1.7714	-4.25609	FBgn0031826	CG9550
188	2L	6499798	6500638	-2.73046	-1.7714	-4.25609	FBgn0051637	CG31637
188	2L	6499798	6500638	-2.73046	-1.7714	-4.25609	XLOC_003364	-
188	2L	6499798	6500638	-2.73046	-1.7714	-4.25609	XLOC_003365	-
188	2L	6499798	6500638	-2.73046	-1.7714	-4.25609	XLOC_003366	-
188	2L	6499798	6500638	-2.73046	-1.7714	-4.25609	XLOC_003367	-
219	2L	7494504	7495914	-0.30268	0.881448	-1.21656	FBgn0011283	Pbprp5
219	2L	7494504	7495914	-0.30268	0.881448	-1.21656	FBgn0085403	Rapgap1
219	2L	7494504	7495914	-0.30268	0.881448	-1.21656	FBgn0260486	CG42533
219	2L	7494504	7495914	-0.30268	0.881448	-1.21656	XLOC_003455	-
219	2L	7494504	7495914	-0.30268	0.881448	-1.21656	XLOC_003456	-
219	2L	7494504	7495914	-0.30268	0.881448	-1.21656	XLOC_003457	-
234	2L	8103986	8105032	0.34991	-0.700814	1.05836	FBgn0261822	Bsg
237	2L	8195186	8196291	0.375073	0.00910465	1.65917	FBgn0031995	CG8475
237	2L	8195186	8196291	0.375073	0.00910465	1.65917	FBgn0031996	CG8460
243	2L	8360073	8362092	-2.06772	-1.18897	-5.09523	FBgn0010265	RpS13
243	2L	8360073	8362092	-2.06772	-1.18897	-5.09523	FBgn0032026	CG7627
245	2L	8384452	8386220	0.971545	2.20603	0.234382	FBgn0032033	CG13392
245	2L	8384452	8386220	0.971545	2.20603	0.234382	FBgn0032034	Rcd4
245	2L	8384452	8386220	0.971545	2.20603	0.234382	FBgn0032036	CG13384
245	2L	8384452	8386220	0.971545	2.20603	0.234382	FBgn0263852	l(2)k12914
257	2L	8543541	8545023	-0.128913	-1.39985	0.364141	FBgn0011259	Sema-1a
257	2L	8543541	8545023	-0.128913	-1.39985	0.364141	FBgn0051603	tRNA:CR31603
257	2L	8543541	8545023	-0.128913	-1.39985	0.364141	FBgn0051604	tRNA:CR31604
257	2L	8543541	8545023	-0.128913	-1.39985	0.364141	XLOC_000605	-
268	2L	9203610	9205343	-0.571009	-3.58628	3.15402	XLOC_003640	-
275	2L	9450086	9451120	-0.356467	0.243264	-2.46019	FBgn0002973	numb
275	2L	9450086	9451120	-0.356467	0.243264	-2.46019	XLOC_003662	-
275	2L	9450086	9451120	-0.356467	0.243264	-2.46019	XLOC_003663	-
275	2L	9450086	9451120	-0.356467	0.243264	-2.46019	XLOC_003664	-
275	2L	9450086	9451120	-0.356467	0.243264	-2.46019	XLOC_003665	-
276	2L	9458491	9459577	-1.30366	-3.1182	-0.448924	FBgn0002973	numb
276	2L	9458491	9459577	-1.30366	-3.1182	-0.448924	XLOC_003667	-
276	2L	9458491	9459577	-1.30366	-3.1182	-0.448924	XLOC_003668	-
277	2L	9497416	9499347	-2.08645	-2.44857	-4.22654	FBgn0032120	CG33298
278	2L	9521149	9526382	-2.66226	-4.20881	-1.51265	FBgn0032120	CG33298
278	2L	9521149	9526382	-2.66226	-4.20881	-1.51265	FBgn0032123	Oatp30B
278	2L	9521149	9526382	-2.66226	-4.20881	-1.51265	XLOC_003675	-
278	2L	9521149	9526382	-2.66226	-4.20881	-1.51265	XLOC_003676	-
278	2L	9521149	9526382	-2.66226	-4.20881	-1.51265	XLOC_003677	-
279	2L	9567485	9572211	-0.0374071	-3.63751	1.3282	FBgn0028479	Mtpalpha
279	2L	9567485	9572211	-0.0374071	-3.63751	1.3282	FBgn0032129	jp
279	2L	9567485	9572211	-0.0374071	-3.63751	1.3282	FBgn0032130	CG3838
279	2L	9567485	9572211	-0.0374071	-3.63751	1.3282	XLOC_003679	-
286	2L	9906334	9907315	0.143082	-2.18995	3.55014	FBgn0032156	CG13124
286	2L	9906334	9907315	0.143082	-2.18995	3.55014	FBgn0032157	Etl1
286	2L	9906334	9907315	0.143082	-2.18995	3.55014	XLOC_003694	-
289	2L	9962095	9963374	0.782775	1.31144	0.705705	FBgn0015664	Dref
289	2L	9962095	9963374	0.782775	1.31144	0.705705	FBgn0032170	CG4658
289	2L	9962095	9963374	0.782775	1.31144	0.705705	FBgn0032172	CG5850
289	2L	9962095	9963374	0.782775	1.31144	0.705705	FBgn0263766	CR43683
294	2L	10211525	10212889	1.04568	1.88645	4.67173	FBgn0024320	Npc1a
294	2L	10211525	10212889	1.04568	1.88645	4.67173	FBgn0032192	CG5731
294	2L	10211525	10212889	1.04568	1.88645	4.67173	FBgn0032193	CG5727
294	2L	10211525	10212889	1.04568	1.88645	4.67173	FBgn0032194	CG4901
298	2L	10244102	10246669	1.32977	1.49507	0.939731	FBgn0000229	bsk
298	2L	10244102	10246669	1.32977	1.49507	0.939731	FBgn0004419	me31B
298	2L	10244102	10246669	1.32977	1.49507	0.939731	FBgn0024248	chico
304	2L	10290890	10292050	-0.032604	0.331667	-1.67101	FBgn0032208	CG5604
304	2L	10290890	10292050	-0.032604	0.331667	-1.67101	FBgn0032209	Hand
305	2L	10305352	10306720	0.0636951	0.457934	-1.2489	FBgn0005322	nmd
305	2L	10305352	10306720	0.0636951	0.457934	-1.2489	FBgn0027491	Cdk5alpha
305	2L	10305352	10306720	0.0636951	0.457934	-1.2489	FBgn0032213	CG5390
305	2L	10305352	10306720	0.0636951	0.457934	-1.2489	FBgn0032214	CG4968
305	2L	10305352	10306720	0.0636951	0.457934	-1.2489	XLOC_003711	-
308	2L	10319679	10321480	-0.734641	0.987418	-11.2997	FBgn0032218	CG5381
308	2L	10319679	10321480	-0.734641	0.987418	-11.2997	FBgn0032219	CG4995
308	2L	10319679	10321480	-0.734641	0.987418	-11.2997	XLOC_003712	-
308	2L	10319679	10321480	-0.734641	0.987418	-11.2997	XLOC_003713	-
308	2L	10319679	10321480	-0.734641	0.987418	-11.2997	XLOC_003714	-
312	2L	10341835	10342552	0.112727	2.25071	-0.845604	FBgn0019932	SamDC
312	2L	10341835	10342552	0.112727	2.25071	-0.845604	FBgn0032224	Sps2
312	2L	10341835	10342552	0.112727	2.25071	-0.845604	FBgn0032225	CG5022
312	2L	10341835	10342552	0.112727	2.25071	-0.845604	FBgn0051715	CG31715
318	2L	10388464	10390188	-0.42859	0.224454	-1.80305	FBgn0000413	da
318	2L	10388464	10390188	-0.42859	0.224454	-1.80305	FBgn0032236	mRpS7
323	2L	10414050	10415107	0.87787	1.4803	1.8749	FBgn0032242	CG5355
323	2L	10414050	10415107	0.87787	1.4803	1.8749	FBgn0032243	Klp31E
329	2L	10513457	10515590	-0.437992	-0.730932	-1.38584	FBgn0010398	Lrr47
329	2L	10513457	10515590	-0.437992	-0.730932	-1.38584	FBgn0021953	Fatp
335	2L	10840891	10842022	0.357134	-1.38943	3.09444	FBgn0032305	CG6700
335	2L	10840891	10842022	0.357134	-1.38943	3.09444	FBgn0260453	CG17140
335	2L	10840891	10842022	0.357134	-1.38943	3.09444	FBgn0260454	CG17139
335	2L	10840891	10842022	0.357134	-1.38943	3.09444	FBgn0263560	mir-4987
337	2L	10966436	10967598	-0.742458	0.235699	-2.03356	FBgn0053129	CG33129
337	2L	10966436	10967598	-0.742458	0.235699	-2.03356	XLOC_003751	-
338	2L	10968253	10969957	0.291925	2.23861	-0.846232	FBgn0032321	YL-1
338	2L	10968253	10969957	0.291925	2.23861	-0.846232	FBgn0053129	CG33129
338	2L	10968253	10969957	0.291925	2.23861	-0.846232	XLOC_003751	-
339	2L	10973785	10975126	0.75568	1.47625	0.998873	FBgn0000018	abo
339	2L	10973785	10975126	0.75568	1.47625	0.998873	FBgn0010612	l(2)06225
339	2L	10973785	10975126	0.75568	1.47625	0.998873	FBgn0032321	YL-1
339	2L	10973785	10975126	0.75568	1.47625	0.998873	FBgn0032322	CG16743
339	2L	10973785	10975126	0.75568	1.47625	0.998873	FBgn0041781	SCAR
344	2L	11112806	11113721	-1.34767	-1.00874	-1.52695	FBgn0027582	CG6230
344	2L	11112806	11113721	-1.34767	-1.00874	-1.52695	FBgn0032343	CG6201
344	2L	11112806	11113721	-1.34767	-1.00874	-1.52695	FBgn0041246	Gr32a
344	2L	11112806	11113721	-1.34767	-1.00874	-1.52695	FBgn0261983	l(2)gd1
345	2L	11118618	11119797	0.435244	0.619665	1.08487	FBgn0027582	CG6230
345	2L	11118618	11119797	0.435244	0.619665	1.08487	FBgn0032345	CG14921
352	2L	11445749	11447753	0.530635	-1.15625	8.60331	FBgn0261648	salm
352	2L	11445749	11447753	0.530635	-1.15625	8.60331	XLOC_003767	-
356	2L	11528355	11529461	-0.572257	-0.419338	-1.21226	FBgn0028490	CG31705
356	2L	11528355	11529461	-0.572257	-0.419338	-1.21226	FBgn0051706	CG31706
365	2L	12043425	12044972	-0.854923	-0.76	-1.29134	FBgn0032399	CG6785
365	2L	12043425	12044972	-0.854923	-0.76	-1.29134	FBgn0032400	CG6770
365	2L	12043425	12044972	-0.854923	-0.76	-1.29134	FBgn0032401	CG6792
387	2L	13004801	13005680	1.10369	1.37806	0.944525	FBgn0020368	Vha68-1
387	2L	13004801	13005680	1.10369	1.37806	0.944525	FBgn0021796	Tor
387	2L	13004801	13005680	1.10369	1.37806	0.944525	XLOC_003886	-
390	2L	13189490	13191607	0.905619	0.289454	1.80807	FBgn0032479	CG16974
390	2L	13189490	13191607	0.905619	0.289454	1.80807	FBgn0032480	Edem2
394	2L	13369587	13370517	0.950993	0.795589	1.3333	FBgn0032511	CG9306
394	2L	13369587	13370517	0.950993	0.795589	1.3333	FBgn0032512	CG9305
394	2L	13369587	13370517	0.950993	0.795589	1.3333	FBgn0051852	Tap42
394	2L	13369587	13370517	0.950993	0.795589	1.3333	FBgn0051855	CG31855
399	2L	13411606	13412319	-0.519974	0.00438991	-1.49399	FBgn0003983	Vm34Ca
399	2L	13411606	13412319	-0.519974	0.00438991	-1.49399	FBgn0032521	CG7110
399	2L	13411606	13412319	-0.519974	0.00438991	-1.49399	FBgn0032522	CG16848
399	2L	13411606	13412319	-0.519974	0.00438991	-1.49399	FBgn0032523	CG16956
400	2L	13444164	13445325	-0.479508	-0.596701	-1.29052	FBgn0032524	CG9267
400	2L	13444164	13445325	-0.479508	-0.596701	-1.29052	FBgn0263354	CG42784
401	2L	13510029	13512935	-0.0368687	3.26731	-1.41187	FBgn0023407	B4
401	2L	13510029	13512935	-0.0368687	3.26731	-1.41187	XLOC_003924	-
401	2L	13510029	13512935	-0.0368687	3.26731	-1.41187	XLOC_003925	-
401	2L	13510029	13512935	-0.0368687	3.26731	-1.41187	XLOC_003926	-
401	2L	13510029	13512935	-0.0368687	3.26731	-1.41187	XLOC_003927	-
419	2L	15037393	15038328	0.476863	0.671252	1.01282	FBgn0001977	l(2)35Bg
419	2L	15037393	15038328	0.476863	0.671252	1.01282	FBgn0004837	Su(H)
419	2L	15037393	15038328	0.476863	0.671252	1.01282	FBgn0041713	yellow-c
427	2L	15499817	15501905	-1.76914	-4.12809	-1.6665	FBgn0002524	lace
427	2L	15499817	15501905	-1.76914	-4.12809	-1.6665	XLOC_004051	-
429	2L	15749651	15750866	-0.12486	1.67912	-5.01304	FBgn0001986	l(2)35Df
429	2L	15749651	15750866	-0.12486	1.67912	-5.01304	FBgn0001989	l(2)35Di
429	2L	15749651	15750866	-0.12486	1.67912	-5.01304	FBgn0003936	snRNA:U5:35D
429	2L	15749651	15750866	-0.12486	1.67912	-5.01304	FBgn0010382	CycE
431	2L	15770155	15771023	1.08531	2.02912	0.682719	FBgn0001990	wek
431	2L	15770155	15771023	1.08531	2.02912	0.682719	FBgn0041627	Ku80
431	2L	15770155	15771023	1.08531	2.02912	0.682719	FBgn0051826	CG31826
434	2L	16267252	16269338	0.0384279	-4.71673	4.87951	FBgn0001994	crp
434	2L	16267252	16269338	0.0384279	-4.71673	4.87951	XLOC_004062	-
434	2L	16267252	16269338	0.0384279	-4.71673	4.87951	XLOC_004063	-
436	2L	16284895	16286702	0.626888	5.57182	-1.55858	FBgn0001994	crp
436	2L	16284895	16286702	0.626888	5.57182	-1.55858	FBgn0040079	pkaap
436	2L	16284895	16286702	0.626888	5.57182	-1.55858	XLOC_004065	-
436	2L	16284895	16286702	0.626888	5.57182	-1.55858	XLOC_004066	-
441	2L	16348122	16349794	-0.349944	0.211574	-1.75334	FBgn0000307	chif
441	2L	16348122	16349794	-0.349944	0.211574	-1.75334	XLOC_004067	-
441	2L	16348122	16349794	-0.349944	0.211574	-1.75334	XLOC_004068	-
455	2L	16736568	16737791	1.10279	1.06439	2.14415	FBgn0015391	glu
455	2L	16736568	16737791	1.10279	1.06439	2.14415	FBgn0032598	ChLD3
460	2L	16888906	16890552	-1.11973	-15.4656	-0.335524	FBgn0040985	CG6115
460	2L	16888906	16890552	-1.11973	-15.4656	-0.335524	FBgn0260758	CG42556
460	2L	16888906	16890552	-1.11973	-15.4656	-0.335524	FBgn0261671	tweek
460	2L	16888906	16890552	-1.11973	-15.4656	-0.335524	XLOC_004133	-
466	2L	17447411	17449752	-0.610228	-1.33906	-1.15969	FBgn0260632	dl
466	2L	17447411	17449752	-0.610228	-1.33906	-1.15969	XLOC_004156	-
466	2L	17447411	17449752	-0.610228	-1.33906	-1.15969	XLOC_004157	-
471	2L	18135737	18137687	0.350767	-0.764705	1.72538	FBgn0001301	kel
471	2L	18135737	18137687	0.350767	-0.764705	1.72538	FBgn0041184	Socs36E
471	2L	18135737	18137687	0.350767	-0.764705	1.72538	XLOC_004179	-
475	2L	18441484	18442812	0.126738	1.46945	-4.30033	FBgn0086707	ncm
475	2L	18441484	18442812	0.126738	1.46945	-4.30033	FBgn0261597	RpS26
477	2L	18591751	18592365	0.540042	-0.0280008	1.47617	FBgn0032688	CG15160
483	2L	18686674	18688313	1.63427	1.31415	3.03999	FBgn0005617	msl-1
483	2L	18686674	18688313	1.63427	1.31415	3.03999	FBgn0032698	CG10336
495	2L	18957186	18958531	-1.04904	-1.97087	-1.51603	FBgn0015772	Nak
495	2L	18957186	18958531	-1.04904	-1.97087	-1.51603	FBgn0032727	CG10623
498	2L	18983407	18986953	-0.828825	-1.25963	-1.42365	FBgn0032731	CG10641
498	2L	18983407	18986953	-0.828825	-1.25963	-1.42365	FBgn0032732	CG15168
498	2L	18983407	18986953	-0.828825	-1.25963	-1.42365	FBgn0032733	CG15170
502	2L	19033595	19034495	0.386205	5.01165	1.09994	FBgn0001202	hk
502	2L	19033595	19034495	0.386205	5.01165	1.09994	FBgn0051800	CG31800
502	2L	19033595	19034495	0.386205	5.01165	1.09994	FBgn0086442	mib2
502	2L	19033595	19034495	0.386205	5.01165	1.09994	XLOC_004261	-
508	2L	19146284	19146831	-0.662295	0.351289	-2.75408	FBgn0010300	brat
512	2L	19396759	19398088	-0.621428	-1.6125	-0.290172	FBgn0032775	CG17544
512	2L	19396759	19398088	-0.621428	-1.6125	-0.290172	FBgn0051798	CG31798
512	2L	19396759	19398088	-0.621428	-1.6125	-0.290172	XLOC_004268	-
514	2L	19432653	19434589	-1.86706	-5.45186	-1.81795	FBgn0032781	CG9987
514	2L	19432653	19434589	-1.86706	-5.45186	-1.81795	FBgn0032782	Rab9
514	2L	19432653	19434589	-1.86706	-5.45186	-1.81795	FBgn0032783	CG10237
523	2L	19589008	19589308	0.72924	0.076043	1.20465	FBgn0000464	Lar
523	2L	19589008	19589308	0.72924	0.076043	1.20465	XLOC_004293	-
523	2L	19589008	19589308	0.72924	0.076043	1.20465	XLOC_004294	-
523	2L	19589008	19589308	0.72924	0.076043	1.20465	XLOC_004295	-
533	2L	20067730	20069136	0.163757	-0.323496	2.54915	FBgn0032843	CG10730
533	2L	20067730	20069136	0.163757	-0.323496	2.54915	FBgn0045064	bwa
533	2L	20067730	20069136	0.163757	-0.323496	2.54915	XLOC_004339	-
534	2L	20073770	20075012	-1.34784	-3.41933	-0.60759	FBgn0003141	pr
534	2L	20073770	20075012	-1.34784	-3.41933	-0.60759	FBgn0004374	neb
534	2L	20073770	20075012	-1.34784	-3.41933	-0.60759	FBgn0032843	CG10730
534	2L	20073770	20075012	-1.34784	-3.41933	-0.60759	FBgn0045064	bwa
535	2L	20091832	20093332	0.387413	-1.00265	6.48138	FBgn0032845	CG10747
535	2L	20091832	20093332	0.387413	-1.00265	6.48138	FBgn0032846	CG10721
535	2L	20091832	20093332	0.387413	-1.00265	6.48138	FBgn0032847	Taf13
535	2L	20091832	20093332	0.387413	-1.00265	6.48138	FBgn0032848	nesd
543	2L	20749811	20751107	1.51064	1.95925	2.84182	FBgn0032881	CG9319
543	2L	20749811	20751107	1.51064	1.95925	2.84182	FBgn0032882	ns4
543	2L	20749811	20751107	1.51064	1.95925	2.84182	FBgn0262743	Fs(2)Ket
545	2L	20769793	20770408	-1.05839	0.505174	-3.71179	FBgn0000251	cad
561	2L	21053257	21054635	-0.549646	1.25548	-2.29735	FBgn0010395	betaInt-nu
561	2L	21053257	21054635	-0.549646	1.25548	-2.29735	FBgn0250867	CG42238
561	2L	21053257	21054635	-0.549646	1.25548	-2.29735	XLOC_004464	-
564	2L	21107766	21110640	-0.497476	-1.55529	-0.529587	FBgn0040297	Nhe2
564	2L	21107766	21110640	-0.497476	-1.55529	-0.529587	XLOC_004472	-
564	2L	21107766	21110640	-0.497476	-1.55529	-0.529587	XLOC_004473	-
569	2L	21169030	21170399	0.149851	1.2119	-0.432709	FBgn0010100	Acon
569	2L	21169030	21170399	0.149851	1.2119	-0.432709	FBgn0263050	CG43345
569	2L	21169030	21170399	0.149851	1.2119	-0.432709	FBgn0263051	CG43346
571	2L	21218491	21220096	1.17315	-0.608715	4.61249	FBgn0026577	CG8677
571	2L	21218491	21220096	1.17315	-0.608715	4.61249	FBgn0032934	CG8679
571	2L	21218491	21220096	1.17315	-0.608715	4.61249	FBgn0032935	CG8678
571	2L	21218491	21220096	1.17315	-0.608715	4.61249	XLOC_004483	-
573	2L	21250245	21253032	-0.300219	-1.04424	1.17095	FBgn0261239	Hr39
576	2L	21344804	21346607	-0.298185	0.445368	-2.55169	FBgn0032943	Tsp39D
576	2L	21344804	21346607	-0.298185	0.445368	-2.55169	XLOC_004510	-
576	2L	21344804	21346607	-0.298185	0.445368	-2.55169	XLOC_004511	-
576	2L	21344804	21346607	-0.298185	0.445368	-2.55169	XLOC_004512	-
576	2L	21344804	21346607	-0.298185	0.445368	-2.55169	XLOC_004513	-
579	2L	21573654	21576377	-0.548816	0.165409	-4.81206	FBgn0016919	nompB
579	2L	21573654	21576377	-0.548816	0.165409	-4.81206	FBgn0032949	Lamp1
579	2L	21573654	21576377	-0.548816	0.165409	-4.81206	FBgn0260718	CR42545
579	2L	21573654	21576377	-0.548816	0.165409	-4.81206	XLOC_001461	-
579	2L	21573654	21576377	-0.548816	0.165409	-4.81206	XLOC_001462	-
582	2L	21676033	21677341	0.0832318	-10.4031	1.57724	FBgn0000559	Ef2b
582	2L	21676033	21677341	0.0832318	-10.4031	1.57724	FBgn0032957	CG2225
582	2L	21676033	21677341	0.0832318	-10.4031	1.57724	XLOC_004529	-
582	2L	21676033	21677341	0.0832318	-10.4031	1.57724	XLOC_004530	-
585	2L	21758531	21759491	-0.12616	1.1877	-1.45174	FBgn0032961	CG1416
585	2L	21758531	21759491	-0.12616	1.1877	-1.45174	FBgn0086779	step
586	2L	21794799	21796066	-0.0120053	0.672759	-1.37125	FBgn0051612	CG31612
589	2L	22018347	22019025	-1.3125	-3.66876	-0.206014	FBgn0028979	tio
589	2L	22018347	22019025	-1.3125	-3.66876	-0.206014	FBgn0051693	CG31693
589	2L	22018347	22019025	-1.3125	-3.66876	-0.206014	FBgn0053987	CR33987
595	2L	22179423	22179899	0.848197	-0.354918	3.25217	XLOC_001485	-
595	2L	22179423	22179899	0.848197	-0.354918	3.25217	XLOC_004557	-
595	2L	22179423	22179899	0.848197	-0.354918	3.25217	XLOC_004558	-
606	2L	22875214	22877622	-0.649735	-0.528729	-3.21409	FBgn0000384	cta
613	2R	129012	129981	0.167646	-0.39577	1.51921	FBgn0262117	IntS3
613	2R	129012	129981	0.167646	-0.39577	1.51921	XLOC_007828	-
613	2R	129012	129981	0.167646	-0.39577	1.51921	XLOC_007829	-
613	2R	129012	129981	0.167646	-0.39577	1.51921	XLOC_007830	-
613	2R	129012	129981	0.167646	-0.39577	1.51921	XLOC_007831	-
616	2R	435664	436678	-0.667975	-3.28773	0.0893512	FBgn0046692	Stlk
616	2R	435664	436678	-0.667975	-3.28773	0.0893512	XLOC_004635	-
616	2R	435664	436678	-0.667975	-3.28773	0.0893512	XLOC_007863	-
616	2R	435664	436678	-0.667975	-3.28773	0.0893512	XLOC_007864	-
616	2R	435664	436678	-0.667975	-3.28773	0.0893512	XLOC_007865	-
616	2R	435664	436678	-0.667975	-3.28773	0.0893512	XLOC_007866	-
616	2R	435664	436678	-0.667975	-3.28773	0.0893512	XLOC_007867	-
616	2R	435664	436678	-0.667975	-3.28773	0.0893512	XLOC_007868	-
619	2R	559762	561163	-0.987695	-1.5945	-3.32623	FBgn0040005	CG17883
627	2R	978455	980483	-2.95742	-9.55378	-3.33487	FBgn0033005	CG3107
627	2R	978455	980483	-2.95742	-9.55378	-3.33487	XLOC_004645	-
629	2R	995461	997410	0.833893	4.35215	-0.2123	XLOC_007929	-
631	2R	1013873	1015444	0.270224	0.800215	-1.6731	FBgn0026238	gus
631	2R	1013873	1015444	0.270224	0.800215	-1.6731	FBgn0262901	CR43256
632	2R	1033030	1033852	-0.804518	-2.40504	-0.993168	FBgn0033010	Atf6
632	2R	1033030	1033852	-0.804518	-2.40504	-0.993168	XLOC_007933	-
632	2R	1033030	1033852	-0.804518	-2.40504	-0.993168	XLOC_007934	-
632	2R	1033030	1033852	-0.804518	-2.40504	-0.993168	XLOC_007935	-
637	2R	1226706	1227957	-0.234414	0.387669	-2.69863	FBgn0033017	CG10465
652	2R	1668076	1669502	-0.600538	-6.93612	-0.695791	FBgn0025693	CG11163
652	2R	1668076	1669502	-0.600538	-6.93612	-0.695791	XLOC_008011	-
652	2R	1668076	1669502	-0.600538	-6.93612	-0.695791	XLOC_008012	-
652	2R	1668076	1669502	-0.600538	-6.93612	-0.695791	XLOC_008013	-
657	2R	1930863	1931533	0.0499657	1.17984	-0.543903	FBgn0033055	tbce
659	2R	1971116	1972193	2.65213	2.94136	12.0198	FBgn0033062	Ars2
659	2R	1971116	1972193	2.65213	2.94136	12.0198	XLOC_008026	-
670	2R	2389604	2391409	0.19393	-2.20398	2.84325	FBgn0086655	jing
670	2R	2389604	2391409	0.19393	-2.20398	2.84325	XLOC_008080	-
670	2R	2389604	2391409	0.19393	-2.20398	2.84325	XLOC_008081	-
670	2R	2389604	2391409	0.19393	-2.20398	2.84325	XLOC_008082	-
672	2R	2515836	2519014	0.716631	1.52634	1.25154	FBgn0262736	Vha16-1
673	2R	2523587	2524015	-1.16914	-2.61121	-0.960184	FBgn0026761	Trap1
673	2R	2523587	2524015	-1.16914	-2.61121	-0.960184	FBgn0042085	Bap170
685	2R	2755737	2756634	-0.599361	0.923965	-1.2159	FBgn0033109	coro
701	2R	3306796	3307252	0.146646	-1.99376	1.20181	FBgn0003460	so
705	2R	3415448	3420009	-0.26441	-1.68845	0.28265	FBgn0033188	CG1600
705	2R	3415448	3420009	-0.26441	-1.68845	0.28265	FBgn0264294	Cyt-b5
705	2R	3415448	3420009	-0.26441	-1.68845	0.28265	XLOC_008136	-
705	2R	3415448	3420009	-0.26441	-1.68845	0.28265	XLOC_008137	-
705	2R	3415448	3420009	-0.26441	-1.68845	0.28265	XLOC_008138	-
706	2R	3421723	3422853	0.494261	1.39929	-0.382378	FBgn0033188	CG1600
706	2R	3421723	3422853	0.494261	1.39929	-0.382378	FBgn0033190	CG2137
706	2R	3421723	3422853	0.494261	1.39929	-0.382378	FBgn0264294	Cyt-b5
706	2R	3421723	3422853	0.494261	1.39929	-0.382378	XLOC_008138	-
722	2R	3711126	3711869	0.714873	1.14989	-0.0689676	FBgn0003082	phr
722	2R	3711126	3711869	0.714873	1.14989	-0.0689676	FBgn0029093	cathD
722	2R	3711126	3711869	0.714873	1.14989	-0.0689676	FBgn0050383	CG30383
735	2R	3992256	3993326	0.770443	1.04414	1.19139	FBgn0033260	Cul-4
735	2R	3992256	3993326	0.770443	1.04414	1.19139	FBgn0033261	CG18316
739	2R	4006743	4010307	-0.210616	-1.34559	1.74237	FBgn0033264	Nup50
739	2R	4006743	4010307	-0.210616	-1.34559	1.74237	FBgn0050372	Asap1
739	2R	4006743	4010307	-0.210616	-1.34559	1.74237	XLOC_008213	-
739	2R	4006743	4010307	-0.210616	-1.34559	1.74237	XLOC_008214	-
754	2R	4513459	4514819	0.950527	1.28418	12.7626	FBgn0022027	Vps25
754	2R	4513459	4514819	0.950527	1.28418	12.7626	FBgn0033313	Cirl
754	2R	4513459	4514819	0.950527	1.28418	12.7626	FBgn0033315	beta3GalTII
754	2R	4513459	4514819	0.950527	1.28418	12.7626	FBgn0033316	CG14749
771	2R	5053227	5054515	0.17037	-0.819642	1.89834	FBgn0015477	Rme-8
771	2R	5053227	5054515	0.17037	-0.819642	1.89834	FBgn0033388	CG8046
771	2R	5053227	5054515	0.17037	-0.819642	1.89834	FBgn0033389	Rad51C
771	2R	5053227	5054515	0.17037	-0.819642	1.89834	FBgn0259728	CG42382
772	2R	5063277	5064508	-1.23025	-0.729042	-2.37218	FBgn0002567	ltd
772	2R	5063277	5064508	-1.23025	-0.729042	-2.37218	FBgn0015477	Rme-8
776	2R	5196338	5196979	-0.116287	-5.21675	2.79723	FBgn0033402	Myd88
776	2R	5196338	5196979	-0.116287	-5.21675	2.79723	FBgn0033403	CG13739
776	2R	5196338	5196979	-0.116287	-5.21675	2.79723	FBgn0033405	CG13954
776	2R	5196338	5196979	-0.116287	-5.21675	2.79723	XLOC_008283	-
778	2R	5284830	5285777	0.651396	0.540304	15.4828	FBgn0016970	l(2)k10201
778	2R	5284830	5285777	0.651396	0.540304	15.4828	FBgn0028473	CG8801
778	2R	5284830	5285777	0.651396	0.540304	15.4828	FBgn0033408	CG8800
778	2R	5284830	5285777	0.651396	0.540304	15.4828	FBgn0053774	CG33774
779	2R	5299811	5301752	0.645694	0.162915	1.88915	FBgn0016078	wun
779	2R	5299811	5301752	0.645694	0.162915	1.88915	FBgn0041087	wun2
779	2R	5299811	5301752	0.645694	0.162915	1.88915	XLOC_008288	-
785	2R	5453437	5454951	-0.456973	-1.5586	1.10898	FBgn0085436	Not1
787	2R	5475292	5477411	0.271898	0.0799596	1.85558	FBgn0010342	Map60
787	2R	5475292	5477411	0.271898	0.0799596	1.85558	FBgn0025286	RpL31
787	2R	5475292	5477411	0.271898	0.0799596	1.85558	FBgn0033428	Updo
787	2R	5475292	5477411	0.271898	0.0799596	1.85558	FBgn0033429	CG12929
787	2R	5475292	5477411	0.271898	0.0799596	1.85558	FBgn0033431	CG1827
787	2R	5475292	5477411	0.271898	0.0799596	1.85558	FBgn0261016	clos
789	2R	5598180	5599078	0.92981	-0.41998	4.89282	FBgn0010316	dap
789	2R	5598180	5599078	0.92981	-0.41998	4.89282	FBgn0033440	CG10459
804	2R	5932253	5935830	-0.748871	-1.47864	-0.5348	FBgn0033476	oys
804	2R	5932253	5935830	-0.748871	-1.47864	-0.5348	FBgn0040773	CoVIIc
804	2R	5932253	5935830	-0.748871	-1.47864	-0.5348	FBgn0085249	CG34220
808	2R	5984809	5986593	1.79979	1.39896	7.04587	FBgn0001291	Jra
808	2R	5984809	5986593	1.79979	1.39896	7.04587	FBgn0004907	14-3-3zeta
808	2R	5984809	5986593	1.79979	1.39896	7.04587	FBgn0033484	CG2269
808	2R	5984809	5986593	1.79979	1.39896	7.04587	FBgn0033485	RpLP0-like
818	2R	6195902	6196827	0.330403	-0.312474	1.74369	FBgn0028426	JhI-1
818	2R	6195902	6196827	0.330403	-0.312474	1.74369	FBgn0033504	CAP
818	2R	6195902	6196827	0.330403	-0.312474	1.74369	FBgn0033507	CG12909
818	2R	6195902	6196827	0.330403	-0.312474	1.74369	FBgn0033508	Obp46a
828	2R	6471432	6472658	0.29168	1.06295	0.496577	FBgn0263102	psq
828	2R	6471432	6472658	0.29168	1.06295	0.496577	XLOC_008444	-
828	2R	6471432	6472658	0.29168	1.06295	0.496577	XLOC_008445	-
828	2R	6471432	6472658	0.29168	1.06295	0.496577	XLOC_008446	-
830	2R	6505155	6506112	0.534246	-0.32568	1.33267	FBgn0033538	CG11883
830	2R	6505155	6506112	0.534246	-0.32568	1.33267	FBgn0263102	psq
830	2R	6505155	6506112	0.534246	-0.32568	1.33267	XLOC_008455	-
830	2R	6505155	6506112	0.534246	-0.32568	1.33267	XLOC_008456	-
837	2R	6709865	6710680	1.61449	0.889658	1.99595	FBgn0029134	Prosbeta5
837	2R	6709865	6710680	1.61449	0.889658	1.99595	FBgn0033554	Lsm10
837	2R	6709865	6710680	1.61449	0.889658	1.99595	FBgn0033555	RpS15Ab
837	2R	6709865	6710680	1.61449	0.889658	1.99595	FBgn0033556	CG12343
837	2R	6709865	6710680	1.61449	0.889658	1.99595	FBgn0033557	CG12325
841	2R	6782008	6783088	0.410379	-16.933	2.00947	FBgn0017414	cag
841	2R	6782008	6783088	0.410379	-16.933	2.00947	FBgn0033569	CG12942
841	2R	6782008	6783088	0.410379	-16.933	2.00947	FBgn0033570	CG7712
841	2R	6782008	6783088	0.410379	-16.933	2.00947	FBgn0050020	CG30020
843	2R	7061387	7063646	0.0930785	-0.535653	1.45877	FBgn0003396	shn
843	2R	7061387	7063646	0.0930785	-0.535653	1.45877	FBgn0033579	CG13229
843	2R	7061387	7063646	0.0930785	-0.535653	1.45877	XLOC_008519	-
843	2R	7061387	7063646	0.0930785	-0.535653	1.45877	XLOC_008520	-
866	2R	7855405	7856043	0.393086	-1.17152	1.40422	FBgn0033668	CG13188
866	2R	7855405	7856043	0.393086	-1.17152	1.40422	FBgn0033669	PI31
868	2R	7915977	7917261	0.207285	0.300658	1.60468	FBgn0259985	Mppe
868	2R	7915977	7917261	0.207285	0.300658	1.60468	FBgn0260012	pds5
871	2R	8028458	8029458	1.02711	0.802462	35.5683	FBgn0026176	skpB
871	2R	8028458	8029458	1.02711	0.802462	35.5683	FBgn0027495	CG8378
871	2R	8028458	8029458	1.02711	0.802462	35.5683	FBgn0033683	CG18343
871	2R	8028458	8029458	1.02711	0.802462	35.5683	FBgn0033685	CG13178
879	2R	8223061	8223888	0.465729	0.489286	1.53302	FBgn0011877	tRNA:HPsi
879	2R	8223061	8223888	0.465729	0.489286	1.53302	FBgn0011878	tRNA:H:48F
879	2R	8223061	8223888	0.465729	0.489286	1.53302	FBgn0033715	CG8490
879	2R	8223061	8223888	0.465729	0.489286	1.53302	FBgn0033716	Den1
879	2R	8223061	8223888	0.465729	0.489286	1.53302	FBgn0050249	tRNA:CR30249
879	2R	8223061	8223888	0.465729	0.489286	1.53302	FBgn0050250	tRNA:CR30250
879	2R	8223061	8223888	0.465729	0.489286	1.53302	FBgn0050251	tRNA:CR30251
879	2R	8223061	8223888	0.465729	0.489286	1.53302	FBgn0054021	CG34021
879	2R	8223061	8223888	0.465729	0.489286	1.53302	FBgn0264560	garz
881	2R	8232665	8234600	0.396834	0.236317	2.507	FBgn0033717	CG8839
881	2R	8232665	8234600	0.396834	0.236317	2.507	FBgn0033718	ana3
881	2R	8232665	8234600	0.396834	0.236317	2.507	XLOC_008592	-
881	2R	8232665	8234600	0.396834	0.236317	2.507	XLOC_008593	-
890	2R	8473184	8474581	-0.199654	-2.20643	3.67582	FBgn0022764	Sin3A
890	2R	8473184	8474581	-0.199654	-2.20643	3.67582	XLOC_008614	-
902	2R	8804222	8806466	0.774395	0.304894	2.7494	FBgn0010488	NAT1
902	2R	8804222	8806466	0.774395	0.304894	2.7494	XLOC_008657	-
907	2R	8882539	8883847	-0.554588	0.0127281	-2.61136	FBgn0008654	Su(z)2
907	2R	8882539	8883847	-0.554588	0.0127281	-2.61136	FBgn0053798	CG33798
907	2R	8882539	8883847	-0.554588	0.0127281	-2.61136	XLOC_008662	-
907	2R	8882539	8883847	-0.554588	0.0127281	-2.61136	XLOC_008663	-
922	2R	9325414	9326470	0.318552	-1.42691	2.52913	FBgn0013765	cnn
922	2R	9325414	9326470	0.318552	-1.42691	2.52913	FBgn0050509	tRNA:CR30509
922	2R	9325414	9326470	0.318552	-1.42691	2.52913	FBgn0259221	CG42321
924	2R	9367889	9370158	-0.175115	5.8138	-1.56859	FBgn0000119	arr
924	2R	9367889	9370158	-0.175115	5.8138	-1.56859	FBgn0033842	cbc
924	2R	9367889	9370158	-0.175115	5.8138	-1.56859	XLOC_008701	-
924	2R	9367889	9370158	-0.175115	5.8138	-1.56859	XLOC_008702	-
928	2R	9471877	9476658	-1.4804	-2.69009	-1.6195	FBgn0027581	CG6191
928	2R	9471877	9476658	-1.4804	-2.69009	-1.6195	XLOC_008718	-
928	2R	9471877	9476658	-1.4804	-2.69009	-1.6195	XLOC_008719	-
928	2R	9471877	9476658	-1.4804	-2.69009	-1.6195	XLOC_008720	-
928	2R	9471877	9476658	-1.4804	-2.69009	-1.6195	XLOC_008721	-
928	2R	9471877	9476658	-1.4804	-2.69009	-1.6195	XLOC_008722	-
929	2R	9708498	9709773	0.515744	-0.94302	2.18437	FBgn0000662	fl(2)d
929	2R	9708498	9709773	0.515744	-0.94302	2.18437	FBgn0261041	stj
932	2R	9726580	9727489	-1.98728	-4.19417	-1.79742	FBgn0033874	CG6347
932	2R	9726580	9727489	-1.98728	-4.19417	-1.79742	FBgn0033875	CG6357
932	2R	9726580	9727489	-1.98728	-4.19417	-1.79742	FBgn0033876	synaptogyrin
944	2R	10038199	10039833	0.455226	-0.8199	2.8136	FBgn0033897	Rcd1
944	2R	10038199	10039833	0.455226	-0.8199	2.8136	FBgn0086895	pea
951	2R	10249493	10250240	1.46589	0.527996	2.54406	FBgn0033926	Arc1
951	2R	10249493	10250240	1.46589	0.527996	2.54406	FBgn0033927	CR10102
951	2R	10249493	10250240	1.46589	0.527996	2.54406	FBgn0033928	Arc2
951	2R	10249493	10250240	1.46589	0.527996	2.54406	FBgn0033929	Tfb1
955	2R	10306817	10307432	0.451068	-0.904041	2.92124	FBgn0033936	CG17386
962	2R	10487151	10488434	0.0145028	-1.44625	2.30821	FBgn0003742	tra2
962	2R	10487151	10488434	0.0145028	-1.44625	2.30821	FBgn0019938	RpI1
962	2R	10487151	10488434	0.0145028	-1.44625	2.30821	FBgn0050077	blos1
965	2R	10509120	10511658	-0.424052	1.03365	-2.35805	FBgn0010638	Sec61beta
965	2R	10509120	10511658	-0.424052	1.03365	-2.35805	FBgn0033948	CG12863
965	2R	10509120	10511658	-0.424052	1.03365	-2.35805	FBgn0082919	snoRNA:Or-CD4
965	2R	10509120	10511658	-0.424052	1.03365	-2.35805	FBgn0082926	snoRNA:Me28S-U1848
965	2R	10509120	10511658	-0.424052	1.03365	-2.35805	FBgn0082929	snoRNA:Me28S-G2703c
965	2R	10509120	10511658	-0.424052	1.03365	-2.35805	FBgn0082930	snoRNA:Me28S-G2703b
965	2R	10509120	10511658	-0.424052	1.03365	-2.35805	FBgn0082931	snoRNA:Me28S-G2703a
965	2R	10509120	10511658	-0.424052	1.03365	-2.35805	FBgn0082939	snoRNA:Me28S-C3227b
965	2R	10509120	10511658	-0.424052	1.03365	-2.35805	FBgn0082940	snoRNA:Me28S-C3227a
965	2R	10509120	10511658	-0.424052	1.03365	-2.35805	FBgn0082941	snoRNA:Me28S-A992
965	2R	10509120	10511658	-0.424052	1.03365	-2.35805	FBgn0082950	snoRNA:Me18S-G1952
965	2R	10509120	10511658	-0.424052	1.03365	-2.35805	FBgn0082951	snoRNA:Me18S-C1366
965	2R	10509120	10511658	-0.424052	1.03365	-2.35805	FBgn0082952	snoRNA:Me18S-A1061
965	2R	10509120	10511658	-0.424052	1.03365	-2.35805	FBgn0083123	Uhg5
967	2R	10640173	10641156	-1.43528	-1.79131	-0.95289	FBgn0028689	Rpn6
967	2R	10640173	10641156	-1.43528	-1.79131	-0.95289	FBgn0033960	CG10151
967	2R	10640173	10641156	-1.43528	-1.79131	-0.95289	FBgn0050476	ave
979	2R	10869297	10873083	-1.01898	-0.852142	-9.91488	FBgn0033987	ckn
979	2R	10869297	10873083	-1.01898	-0.852142	-9.91488	FBgn0033988	pcs
979	2R	10869297	10873083	-1.01898	-0.852142	-9.91488	FBgn0050241	tRNA:CR30241
979	2R	10869297	10873083	-1.01898	-0.852142	-9.91488	XLOC_008875	-
993	2R	11210442	11211931	0.362407	0.935644	1.0933	FBgn0013750	Arf51F
993	2R	11210442	11211931	0.362407	0.935644	1.0933	FBgn0034009	CG8155
993	2R	11210442	11211931	0.362407	0.935644	1.0933	FBgn0034010	CG8157
993	2R	11210442	11211931	0.362407	0.935644	1.0933	XLOC_005361	-
995	2R	11260604	11261429	-0.629122	0.647997	-2.67005	FBgn0011660	Pms2
995	2R	11260604	11261429	-0.629122	0.647997	-2.67005	FBgn0262565	CR43105
995	2R	11260604	11261429	-0.629122	0.647997	-2.67005	FBgn0262815	CR43186
995	2R	11260604	11261429	-0.629122	0.647997	-2.67005	FBgn0262964	CR43275
995	2R	11260604	11261429	-0.629122	0.647997	-2.67005	FBgn0262965	CR43276
996	2R	11269111	11270973	0.423648	-0.25239	1.58878	FBgn0000996	dup
996	2R	11269111	11270973	0.423648	-0.25239	1.58878	FBgn0026370	SRPK
1003	2R	11562024	11563531	0.855696	1.87977	2.42445	FBgn0023441	fus
1003	2R	11562024	11563531	0.855696	1.87977	2.42445	FBgn0034035	CG8207
1003	2R	11562024	11563531	0.855696	1.87977	2.42445	XLOC_005382	-
1003	2R	11562024	11563531	0.855696	1.87977	2.42445	XLOC_008944	-
1003	2R	11562024	11563531	0.855696	1.87977	2.42445	XLOC_008945	-
1003	2R	11562024	11563531	0.855696	1.87977	2.42445	XLOC_008946	-
1003	2R	11562024	11563531	0.855696	1.87977	2.42445	XLOC_008947	-
1005	2R	11736449	11737499	0.259485	-2.94728	1.09323	FBgn0034045	CG8249
1005	2R	11736449	11737499	0.259485	-2.94728	1.09323	FBgn0034046	tun
1005	2R	11736449	11737499	0.259485	-2.94728	1.09323	XLOC_008970	-
1005	2R	11736449	11737499	0.259485	-2.94728	1.09323	XLOC_008971	-
1009	2R	11826317	11827200	0.815536	-0.258959	1.91063	FBgn0034051	Mlf
1009	2R	11826317	11827200	0.815536	-0.258959	1.91063	FBgn0034052	CG8299
1010	2R	11842785	11844351	0.603715	1.11978	0.985321	FBgn0013988	Strn-Mlck
1010	2R	11842785	11844351	0.603715	1.11978	0.985321	FBgn0034054	CG8366
1010	2R	11842785	11844351	0.603715	1.11978	0.985321	XLOC_008978	-
1013	2R	11935288	11936478	-0.518562	-0.572297	-3.91043	FBgn0034070	SP2353
1013	2R	11935288	11936478	-0.518562	-0.572297	-3.91043	FBgn0034071	CG8405
1014	2R	11975914	11977525	0.301366	-1.29191	1.02402	FBgn0034072	Dg
1014	2R	11975914	11977525	0.301366	-1.29191	1.02402	XLOC_008984	-
1014	2R	11975914	11977525	0.301366	-1.29191	1.02402	XLOC_008985	-
1016	2R	11997941	11998990	-0.0433918	-2.37754	0.982895	FBgn0017549	Ric
1016	2R	11997941	11998990	-0.0433918	-2.37754	0.982895	FBgn0034075	Asph
1038	2R	12915854	12918592	-0.0433779	0.602202	-1.18671	FBgn0023172	RhoGEF2
1038	2R	12915854	12918592	-0.0433779	0.602202	-1.18671	FBgn0263032	CG43327
1038	2R	12915854	12918592	-0.0433779	0.602202	-1.18671	FBgn0263033	CG43328
1038	2R	12915854	12918592	-0.0433779	0.602202	-1.18671	FBgn0263864	Ark
1038	2R	12915854	12918592	-0.0433779	0.602202	-1.18671	XLOC_007078	-
1039	2R	12936977	12937605	-0.562801	1.48659	-2.65799	FBgn0034183	CG9642
1039	2R	12936977	12937605	-0.562801	1.48659	-2.65799	FBgn0034184	CG9646
1039	2R	12936977	12937605	-0.562801	1.48659	-2.65799	XLOC_009088	-
1041	2R	13031604	13032753	-0.60705	0.16946	-1.23065	FBgn0050234	tRNA:CR30234
1041	2R	13031604	13032753	-0.60705	0.16946	-1.23065	FBgn0050235	tRNA:CR30235
1041	2R	13031604	13032753	-0.60705	0.16946	-1.23065	FBgn0065047	snoRNA:U3:54Ab
1041	2R	13031604	13032753	-0.60705	0.16946	-1.23065	FBgn0065048	snoRNA:U3:54Aa
1043	2R	13293323	13294641	2.78031	2.24073	8.47241	FBgn0010620	Sip1
1043	2R	13293323	13294641	2.78031	2.24073	8.47241	FBgn0034210	CG6568
1043	2R	13293323	13294641	2.78031	2.24073	8.47241	FBgn0050101	CG30101
1049	2R	13338411	13339734	-0.162099	0.396351	-1.34708	FBgn0028956	mthl3
1049	2R	13338411	13339734	-0.162099	0.396351	-1.34708	FBgn0034221	CG10764
1049	2R	13338411	13339734	-0.162099	0.396351	-1.34708	XLOC_009135	-
1064	2R	13648679	13650248	-1.53723	-2.29729	-1.76504	FBgn0022740	HLH54F
1064	2R	13648679	13650248	-1.53723	-2.29729	-1.76504	FBgn0027572	CG5009
1064	2R	13648679	13650248	-1.53723	-2.29729	-1.76504	FBgn0034277	CG6370
1064	2R	13648679	13650248	-1.53723	-2.29729	-1.76504	XLOC_009153	-
1066	2R	13668073	13669049	0.664751	0.068209	1.76713	FBgn0028741	fab1
1066	2R	13668073	13669049	0.664751	0.068209	1.76713	FBgn0250851	CG33981
1077	2R	14058568	14059868	-0.451017	0.603299	-3.56029	FBgn0027836	Dgp-1
1077	2R	14058568	14059868	-0.451017	0.603299	-3.56029	FBgn0034312	CG10916
1079	2R	14165126	14166421	0.0220075	0.920086	-2.51877	FBgn0003022	Ote
1079	2R	14165126	14166421	0.0220075	0.920086	-2.51877	FBgn0010575	sbb
1079	2R	14165126	14166421	0.0220075	0.920086	-2.51877	FBgn0053198	pen-2
1083	2R	14339012	14339782	1.22535	9.16868	1.31443	FBgn0034351	CG5190
1083	2R	14339012	14339782	1.22535	9.16868	1.31443	FBgn0034352	CG17669
1083	2R	14339012	14339782	1.22535	9.16868	1.31443	FBgn0261119	Prp19
1089	2R	14539440	14541308	-1.41427	-2.35824	-1.57258	FBgn0034371	SP2637
1089	2R	14539440	14541308	-1.41427	-2.35824	-1.57258	XLOC_009220	-
1090	2R	14558350	14559163	1.82946	1.20548	3.9937	FBgn0023214	edl
1090	2R	14558350	14559163	1.82946	1.20548	3.9937	XLOC_009221	-
1090	2R	14558350	14559163	1.82946	1.20548	3.9937	XLOC_009222	-
1102	2R	14889793	14890273	1.84957	0.664961	4.80954	FBgn0034412	abba
1102	2R	14889793	14890273	1.84957	0.664961	4.80954	XLOC_005694	-
1102	2R	14889793	14890273	1.84957	0.664961	4.80954	XLOC_009235	-
1102	2R	14889793	14890273	1.84957	0.664961	4.80954	XLOC_009236	-
1108	2R	15106428	15107298	-0.514418	-0.122622	-2.21963	FBgn0263395	hppy
1108	2R	15106428	15107298	-0.514418	-0.122622	-2.21963	XLOC_009273	-
1108	2R	15106428	15107298	-0.514418	-0.122622	-2.21963	XLOC_009274	-
1108	2R	15106428	15107298	-0.514418	-0.122622	-2.21963	XLOC_009275	-
1115	2R	15312726	15314287	-0.531996	0.147965	-2.13567	FBgn0012051	CalpA
1115	2R	15312726	15314287	-0.531996	0.147965	-2.13567	FBgn0263391	hts
1116	2R	15322523	15323834	-0.696553	-1.13225	-0.955431	FBgn0020440	Fak56D
1116	2R	15322523	15323834	-0.696553	-1.13225	-0.955431	FBgn0040273	Spt5
1120	2R	15373378	15374251	0.111573	-1.72723	1.46234	FBgn0034451	CG11242
1120	2R	15373378	15374251	0.111573	-1.72723	1.46234	FBgn0034452	Oseg6
1120	2R	15373378	15374251	0.111573	-1.72723	1.46234	FBgn0260934	par-1
1121	2R	15382962	15383879	0.64104	-0.586953	7.01515	FBgn0026378	Rep
1121	2R	15382962	15383879	0.64104	-0.586953	7.01515	FBgn0034454	CG15120
1121	2R	15382962	15383879	0.64104	-0.586953	7.01515	FBgn0261456	hpo
1122	2R	15504657	15506765	-0.998585	1.43185	-1.91342	XLOC_009318	-
1122	2R	15504657	15506765	-0.998585	1.43185	-1.91342	XLOC_009319	-
1126	2R	15887874	15888422	-0.500144	-0.256451	-4.5365	FBgn0050212	tRNA:CR30212
1126	2R	15887874	15888422	-0.500144	-0.256451	-4.5365	FBgn0053538	tRNA:CR33538
1133	2R	16208358	16209998	-1.01435	-0.252543	-3.09023	FBgn0027529	CG8920
1133	2R	16208358	16209998	-1.01435	-0.252543	-3.09023	FBgn0034502	CG13871
1144	2R	17027736	17029515	-0.228318	-1.15906	0.419933	FBgn0021872	Xbp1
1144	2R	17027736	17029515	-0.228318	-1.15906	0.419933	FBgn0034590	Magi
1144	2R	17027736	17029515	-0.228318	-1.15906	0.419933	FBgn0034592	CG9406
1144	2R	17027736	17029515	-0.228318	-1.15906	0.419933	XLOC_009382	-
1152	2R	17170232	17171422	0.818815	0.63951	1.25788	FBgn0034611	MFS16
1152	2R	17170232	17171422	0.818815	0.63951	1.25788	FBgn0034612	CG10505
1152	2R	17170232	17171422	0.818815	0.63951	1.25788	FBgn0085232	CG34203
1156	2R	17199899	17202159	-2.60187	-1.89445	-4.56799	FBgn0034617	CG9754
1156	2R	17199899	17202159	-2.60187	-1.89445	-4.56799	FBgn0034618	CG9485
1156	2R	17199899	17202159	-2.60187	-1.89445	-4.56799	FBgn0261554	CG42672
1159	2R	17512929	17513883	0.718905	-0.691524	1.62432	FBgn0016641	PTP-ER
1159	2R	17512929	17513883	0.718905	-0.691524	1.62432	FBgn0034641	mahj
1178	2R	18158520	18159054	-0.202048	-2.992	0.604933	FBgn0020307	dve
1179	2R	18206054	18208630	1.16207	0.421676	1.88272	FBgn0013272	Gp150
1180	2R	18263459	18264155	0.946114	1.91153	1.73738	FBgn0034722	Rtf1
1182	2R	18308798	18309618	1.73354	1.14495	2.62474	FBgn0034727	mRpS29
1182	2R	18308798	18309618	1.73354	1.14495	2.62474	FBgn0034728	rad50
1183	2R	18313186	18314523	-0.418555	-0.529996	-1.62138	FBgn0034728	rad50
1183	2R	18313186	18314523	-0.418555	-0.529996	-1.62138	FBgn0034729	CG10344
1183	2R	18313186	18314523	-0.418555	-0.529996	-1.62138	FBgn0034730	ppk12
1190	2R	18493968	18495461	0.299041	-0.810015	2.07603	FBgn0034742	CG4294
1190	2R	18493968	18495461	0.299041	-0.810015	2.07603	FBgn0034743	RpS16
1190	2R	18493968	18495461	0.299041	-0.810015	2.07603	FBgn0034744	Vps20
1190	2R	18493968	18495461	0.299041	-0.810015	2.07603	FBgn0034745	CG4329
1190	2R	18493968	18495461	0.299041	-0.810015	2.07603	FBgn0082925	snoRNA:Or-aca1
1190	2R	18493968	18495461	0.299041	-0.810015	2.07603	FBgn0083003	snoRNA:Psi28S-1175c
1190	2R	18493968	18495461	0.299041	-0.810015	2.07603	FBgn0083004	snoRNA:Psi28S-1175b
1190	2R	18493968	18495461	0.299041	-0.810015	2.07603	FBgn0083005	snoRNA:Psi28S-1175a
1190	2R	18493968	18495461	0.299041	-0.810015	2.07603	FBgn0086028	snoRNA:Me28S-G2173
1196	2R	18587232	18588150	0.172352	-1.46474	2.83198	FBgn0005631	robo
1196	2R	18587232	18588150	0.172352	-1.46474	2.83198	FBgn0050259	CG30259
1196	2R	18587232	18588150	0.172352	-1.46474	2.83198	XLOC_009568	-
1199	2R	18821914	18823608	0.911799	0.91863	3.26927	FBgn0034800	CG3788
1199	2R	18821914	18823608	0.911799	0.91863	3.26927	FBgn0034802	CG3800
1199	2R	18821914	18823608	0.911799	0.91863	3.26927	FBgn0034803	CG9849
1212	2R	19632141	19634064	2.31952	3.45658	1.82566	FBgn0000562	egl
1212	2R	19632141	19634064	2.31952	3.45658	1.82566	FBgn0034899	CG13560
1215	2R	19757983	19762478	0.354256	-2.53609	3.72129	FBgn0011236	ken
1215	2R	19757983	19762478	0.354256	-2.53609	3.72129	FBgn0025352	Thiolase
1215	2R	19757983	19762478	0.354256	-2.53609	3.72129	XLOC_009615	-
1215	2R	19757983	19762478	0.354256	-2.53609	3.72129	XLOC_009616	-
1215	2R	19757983	19762478	0.354256	-2.53609	3.72129	XLOC_009617	-
1218	2R	19867902	19870530	0.268243	-0.747248	2.27692	FBgn0005612	Sox14
1218	2R	19867902	19870530	0.268243	-0.747248	2.27692	XLOC_006100	-
1221	2R	19882741	19883388	-0.788661	0.534778	-3.62193	FBgn0034951	CG3860
1221	2R	19882741	19883388	-0.788661	0.534778	-3.62193	FBgn0053519	Unc-89
1232	2R	20063000	20064910	1.76863	1.76069	5.96156	FBgn0026169	snoRNA:Psi18S-1820
1232	2R	20063000	20064910	1.76863	1.76069	5.96156	FBgn0034985	CG3328
1232	2R	20063000	20064910	1.76863	1.76069	5.96156	FBgn0034986	mRpS17
1232	2R	20063000	20064910	1.76863	1.76069	5.96156	FBgn0259937	Nop60B
1233	2R	20072141	20073277	1.49854	2.60203	2.99688	FBgn0034987	CG3363
1233	2R	20072141	20073277	1.49854	2.60203	2.99688	FBgn0082932	snoRNA:Me28S-G1083d
1233	2R	20072141	20073277	1.49854	2.60203	2.99688	FBgn0082933	snoRNA:Me28S-G1083c
1233	2R	20072141	20073277	1.49854	2.60203	2.99688	FBgn0082934	snoRNA:Me28S-G1083b
1233	2R	20072141	20073277	1.49854	2.60203	2.99688	FBgn0082935	snoRNA:Me28S-G1083a
1233	2R	20072141	20073277	1.49854	2.60203	2.99688	FBgn0259937	Nop60B
1233	2R	20072141	20073277	1.49854	2.60203	2.99688	FBgn0261973	snoRNA:Or-CD9a
1233	2R	20072141	20073277	1.49854	2.60203	2.99688	FBgn0261974	snoRNA:Or-CD9b
1237	2R	20194124	20195009	0.263498	1.09374	-0.396554	FBgn0003888	betaTub60D
1237	2R	20194124	20195009	0.263498	1.09374	-0.396554	XLOC_009640	-
1240	2R	20400467	20401953	1.01071	-0.523603	2.74139	FBgn0019886	Letm1
1240	2R	20400467	20401953	1.01071	-0.523603	2.74139	FBgn0259185	Ir60b
1240	2R	20400467	20401953	1.01071	-0.523603	2.74139	XLOC_009646	-
1240	2R	20400467	20401953	1.01071	-0.523603	2.74139	XLOC_009647	-
1240	2R	20400467	20401953	1.01071	-0.523603	2.74139	XLOC_009648	-
1242	2R	20419545	20420389	3.16517	3.23127	3.16214	FBgn0035019	Ir60e
1242	2R	20419545	20420389	3.16517	3.23127	3.16214	FBgn0035020	CG13585
1242	2R	20419545	20420389	3.16517	3.23127	3.16214	FBgn0035021	CG4622
1243	2R	20420509	20421405	-0.113198	1.43681	-1.56785	FBgn0035019	Ir60e
1243	2R	20420509	20421405	-0.113198	1.43681	-1.56785	FBgn0035020	CG13585
1243	2R	20420509	20421405	-0.113198	1.43681	-1.56785	FBgn0035021	CG4622
1244	2R	20451281	20452831	-0.155594	-2.11823	1.32972	FBgn0035024	CG11414
1244	2R	20451281	20452831	-0.155594	-2.11823	1.32972	FBgn0035025	uri
1247	2R	20485999	20486653	0.950539	0.696498	2.08464	FBgn0020521	pio
1247	2R	20485999	20486653	0.950539	0.696498	2.08464	FBgn0035031	CG13587
1247	2R	20485999	20486653	0.950539	0.696498	2.08464	FBgn0035032	CG4692
1247	2R	20485999	20486653	0.950539	0.696498	2.08464	FBgn0035033	CG3548
1262	2R	20834068	20835638	1.0917	1.26188	5.70323	FBgn0027599	CG2790
1262	2R	20834068	20835638	1.0917	1.26188	5.70323	FBgn0035084	CG15861
1262	2R	20834068	20835638	1.0917	1.26188	5.70323	FBgn0035085	CG3770
1262	2R	20834068	20835638	1.0917	1.26188	5.70323	FBgn0035086	CG12851
1266	2R	21141067	21142161	-1.87489	-1.86374	-2.05181	FBgn0035094	CG9380
1266	2R	21141067	21142161	-1.87489	-1.86374	-2.05181	FBgn0050428	CG30428
1270	2RHet	198885	202062	-0.841811	-4.21474	0.0104837	FBgn0003256	rl
1270	2RHet	198885	202062	-0.841811	-4.21474	0.0104837	FBgn0085582	CG41257
1271	2RHet	206208	209133	-0.39974	0.329808	-2.07998	FBgn0003256	rl
1281	2RHet	3177849	3178839	-0.434263	-0.147569	-1.26292	FBgn0262124	uex
1283	3L	19819	20693	0.11513	1.68874	-1.29627	FBgn0052475	mthl8
1283	3L	19819	20693	0.11513	1.68874	-1.29627	XLOC_009906	-
1292	3L	184959	186041	0.621312	0.793871	2.32492	FBgn0027786	Mtch
1292	3L	184959	186041	0.621312	0.793871	2.32492	FBgn0035106	rno
1292	3L	184959	186041	0.621312	0.793871	2.32492	FBgn0083976	CG34140
1292	3L	184959	186041	0.621312	0.793871	2.32492	FBgn0083992	Mkp
1301	3L	438491	441878	-0.3731	-3.1263	1.68585	FBgn0001316	klar
1301	3L	438491	441878	-0.3731	-3.1263	1.68585	XLOC_012994	-
1301	3L	438491	441878	-0.3731	-3.1263	1.68585	XLOC_012995	-
1305	3L	615403	616645	-0.259808	1.0377	-1.23653	FBgn0261636	CG42719
1307	3L	751869	753481	-0.188001	1.65534	-0.945804	FBgn0000575	emc
1307	3L	751869	753481	-0.188001	1.65534	-0.945804	FBgn0035160	CG13897
1307	3L	751869	753481	-0.188001	1.65534	-0.945804	XLOC_013028	-
1307	3L	751869	753481	-0.188001	1.65534	-0.945804	XLOC_013029	-
1307	3L	751869	753481	-0.188001	1.65534	-0.945804	XLOC_013030	-
1333	3L	1534528	1535809	-0.667037	-0.226003	-1.35545	FBgn0035227	CG12090
1333	3L	1534528	1535809	-0.667037	-0.226003	-1.35545	FBgn0035228	CG12091
1333	3L	1534528	1535809	-0.667037	-0.226003	-1.35545	FBgn0035229	CG7852
1336	3L	1567392	1568285	-0.677556	-2.13487	-0.542798	FBgn0035234	CG12003
1336	3L	1567392	1568285	-0.677556	-2.13487	-0.542798	FBgn0035235	CG7879
1336	3L	1567392	1568285	-0.677556	-2.13487	-0.542798	FBgn0035236	CG12004
1337	3L	1569721	1571533	1.18095	4.27182	1.04148	FBgn0035234	CG12003
1337	3L	1569721	1571533	1.18095	4.27182	1.04148	FBgn0035235	CG7879
1337	3L	1569721	1571533	1.18095	4.27182	1.04148	FBgn0035236	CG12004
1340	3L	1618738	1620099	-0.212214	-1.9406	0.110585	FBgn0035239	CG18170
1340	3L	1618738	1620099	-0.212214	-1.9406	0.110585	FBgn0035240	CG33791
1340	3L	1618738	1620099	-0.212214	-1.9406	0.110585	FBgn0035243	CG13926
1340	3L	1618738	1620099	-0.212214	-1.9406	0.110585	FBgn0035244	ABCB7
1340	3L	1618738	1620099	-0.212214	-1.9406	0.110585	FBgn0053230	CG33230
1352	3L	1874910	1875927	0.416937	0.273984	1.60637	FBgn0002183	dre4
1352	3L	1874910	1875927	0.416937	0.273984	1.60637	FBgn0035287	CG13937
1357	3L	2254031	2255715	-0.0874108	-1.19661	0.833676	FBgn0015359	CG2034
1357	3L	2254031	2255715	-0.0874108	-1.19661	0.833676	FBgn0035321	CG1275
1357	3L	2254031	2255715	-0.0874108	-1.19661	0.833676	FBgn0052301	CG32301
1357	3L	2254031	2255715	-0.0874108	-1.19661	0.833676	FBgn0052305	CG32305
1357	3L	2254031	2255715	-0.0874108	-1.19661	0.833676	XLOC_013117	-
1359	3L	2274180	2275969	-1.44611	-1.12688	-1.84886	FBgn0035328	yellow-g2
1359	3L	2274180	2275969	-1.44611	-1.12688	-1.84886	FBgn0041709	yellow-g
1359	3L	2274180	2275969	-1.44611	-1.12688	-1.84886	FBgn0052303	tRNA:CR32303
1361	3L	2492697	2494515	1.80138	1.32954	3.28766	FBgn0035346	CG1146
1361	3L	2492697	2494515	1.80138	1.32954	3.28766	FBgn0035347	CG33232
1361	3L	2492697	2494515	1.80138	1.32954	3.28766	XLOC_013144	-
1361	3L	2492697	2494515	1.80138	1.32954	3.28766	XLOC_013145	-
1363	3L	2551470	2554122	-0.804788	-1.89828	0.572751	FBgn0010905	Spn
1363	3L	2551470	2554122	-0.804788	-1.89828	0.572751	FBgn0010909	msn
1363	3L	2551470	2554122	-0.804788	-1.89828	0.572751	XLOC_013156	-
1363	3L	2551470	2554122	-0.804788	-1.89828	0.572751	XLOC_013157	-
1363	3L	2551470	2554122	-0.804788	-1.89828	0.572751	XLOC_013158	-
1363	3L	2551470	2554122	-0.804788	-1.89828	0.572751	XLOC_013159	-
1363	3L	2551470	2554122	-0.804788	-1.89828	0.572751	XLOC_013160	-
1363	3L	2551470	2554122	-0.804788	-1.89828	0.572751	XLOC_013161	-
1368	3L	2598281	2599220	0.453725	-0.474544	1.71532	FBgn0028504	CG12182
1368	3L	2598281	2599220	0.453725	-0.474544	1.71532	FBgn0035355	CG16985
1368	3L	2598281	2599220	0.453725	-0.474544	1.71532	FBgn0035356	CG16986
1368	3L	2598281	2599220	0.453725	-0.474544	1.71532	FBgn0062517	CG16984
1373	3L	2764861	2766194	-0.76361	-2.62502	0.380254	FBgn0035370	CG1240
1373	3L	2764861	2766194	-0.76361	-2.62502	0.380254	FBgn0052296	Mrtf
1373	3L	2764861	2766194	-0.76361	-2.62502	0.380254	XLOC_010112	-
1387	3L	3223637	3224876	0.430445	3.34389	-0.912936	FBgn0035422	RpL28
1387	3L	3223637	3224876	0.430445	3.34389	-0.912936	FBgn0035423	CG17737
1387	3L	3223637	3224876	0.430445	3.34389	-0.912936	FBgn0035424	CG11505
1387	3L	3223637	3224876	0.430445	3.34389	-0.912936	FBgn0086069	snoRNA:Me28S-C3351
1387	3L	3223637	3224876	0.430445	3.34389	-0.912936	FBgn0086070	snoRNA:Or-CD11c
1387	3L	3223637	3224876	0.430445	3.34389	-0.912936	FBgn0086071	snoRNA:Or-CD11b
1387	3L	3223637	3224876	0.430445	3.34389	-0.912936	FBgn0086072	snoRNA:Or-CD11a
1387	3L	3223637	3224876	0.430445	3.34389	-0.912936	XLOC_013198	-
1388	3L	3239685	3241047	1.02118	2.18702	2.59162	FBgn0035425	CG17746
1393	3L	3370633	3371754	0.762306	0.563542	2.18746	FBgn0010381	Drs
1393	3L	3370633	3371754	0.762306	0.563542	2.18746	FBgn0027616	YT521-B
1395	3L	3448183	3449126	-0.622835	0.263267	-1.32213	FBgn0026259	eIF5B
1397	3L	3471400	3472089	-0.780753	0.249572	-4.74326	FBgn0035449	CG14971
1397	3L	3471400	3472089	-0.780753	0.249572	-4.74326	FBgn0052267	CG32267
1397	3L	3471400	3472089	-0.780753	0.249572	-4.74326	FBgn0259224	CG42324
1400	3L	3764527	3766844	-0.758329	-0.95431	-3.27878	FBgn0052264	CG32264
1400	3L	3764527	3766844	-0.758329	-0.95431	-3.27878	XLOC_013269	-
1402	3L	3804983	3806050	-0.742927	-1.60228	-1.61444	FBgn0035461	ntc
1402	3L	3804983	3806050	-0.742927	-1.60228	-1.61444	FBgn0035462	IntS10
1402	3L	3804983	3806050	-0.742927	-1.60228	-1.61444	FBgn0052264	CG32264
1414	3L	4139310	4140282	0.349798	-0.629858	1.41253	FBgn0003206	Ras64B
1414	3L	4139310	4140282	0.349798	-0.629858	1.41253	FBgn0004552	Akh
1414	3L	4139310	4140282	0.349798	-0.629858	1.41253	FBgn0004574	Rop
1415	3L	4185830	4186550	0.919914	2.92055	0.118236	FBgn0003710	tipE
1415	3L	4185830	4186550	0.919914	2.92055	0.118236	FBgn0028664	VhaM9.7-c
1415	3L	4185830	4186550	0.919914	2.92055	0.118236	FBgn0035504	Teh4
1415	3L	4185830	4186550	0.919914	2.92055	0.118236	FBgn0035505	Teh2
1415	3L	4185830	4186550	0.919914	2.92055	0.118236	FBgn0040696	CG18675
1415	3L	4185830	4186550	0.919914	2.92055	0.118236	FBgn0040697	Teh3
1415	3L	4185830	4186550	0.919914	2.92055	0.118236	XLOC_013311	-
1416	3L	4194501	4195387	-0.790324	0.794757	-8.12973	FBgn0003710	tipE
1416	3L	4194501	4195387	-0.790324	0.794757	-8.12973	FBgn0040696	CG18675
1416	3L	4194501	4195387	-0.790324	0.794757	-8.12973	FBgn0263110	CG43367
1421	3L	4251631	4253473	0.100087	-0.983621	3.72336	FBgn0035517	CG1265
1421	3L	4251631	4253473	0.100087	-0.983621	3.72336	FBgn0041171	ago
1431	3L	4826051	4827141	-0.303681	0.338657	-2.71139	FBgn0027085	Aats-leu
1431	3L	4826051	4827141	-0.303681	0.338657	-2.71139	FBgn0035577	CG13708
1431	3L	4826051	4827141	-0.303681	0.338657	-2.71139	FBgn0261797	Dhc64C
1432	3L	5128267	5129222	0.655836	0.0906425	5.53984	FBgn0035591	CG4611
1432	3L	5128267	5129222	0.655836	0.0906425	5.53984	FBgn0035592	CG10674
1432	3L	5128267	5129222	0.655836	0.0906425	5.53984	FBgn0035593	CG4603
1432	3L	5128267	5129222	0.655836	0.0906425	5.53984	FBgn0040843	CG15213
1441	3L	5562976	5563859	-1.77627	-4.39573	-1.30315	FBgn0015766	Msr-110
1441	3L	5562976	5563859	-1.77627	-4.39573	-1.30315	FBgn0065097	snmRNA:357
1443	3L	5577437	5578882	0.627895	1.86914	-0.11936	FBgn0035617	l(3)psg2
1446	3L	5647345	5648678	-0.920381	-3.8569	-0.697522	FBgn0035626	lin-28
1457	3L	6086706	6087571	0.299711	-0.164215	2.16758	FBgn0035678	CG10469
1457	3L	6086706	6087571	0.299711	-0.164215	2.16758	FBgn0035679	CG10467
1457	3L	6086706	6087571	0.299711	-0.164215	2.16758	FBgn0061492	loj
1467	3L	6489438	6492056	-0.588349	-1.44226	-0.492515	FBgn0020251	sfl
1467	3L	6489438	6492056	-0.588349	-1.44226	-0.492515	FBgn0035704	CG10144
1467	3L	6489438	6492056	-0.588349	-1.44226	-0.492515	XLOC_013419	-
1467	3L	6489438	6492056	-0.588349	-1.44226	-0.492515	XLOC_013420	-
1467	3L	6489438	6492056	-0.588349	-1.44226	-0.492515	XLOC_013421	-
1467	3L	6489438	6492056	-0.588349	-1.44226	-0.492515	XLOC_013422	-
1467	3L	6489438	6492056	-0.588349	-1.44226	-0.492515	XLOC_013423	-
1474	3L	6782459	6783000	1.35253	2.49502	0.377264	FBgn0086680	vvl
1484	3L	7319098	7321028	0.842417	1.36434	1.34988	FBgn0002909	mus312
1484	3L	7319098	7321028	0.842417	1.36434	1.34988	FBgn0035762	CG8605
1484	3L	7319098	7321028	0.842417	1.36434	1.34988	FBgn0035763	CG8602
1484	3L	7319098	7321028	0.842417	1.36434	1.34988	FBgn0259203	CG42307
1496	3L	7718186	7719525	1.7519	8.38591	0.997638	FBgn0035812	CG7457
1496	3L	7718186	7719525	1.7519	8.38591	0.997638	FBgn0035813	CG8492
1497	3L	7763859	7765445	-1.12891	-2.2458	-0.681733	FBgn0023076	Clk
1497	3L	7763859	7765445	-1.12891	-2.2458	-0.681733	XLOC_013514	-
1497	3L	7763859	7765445	-1.12891	-2.2458	-0.681733	XLOC_013515	-
1497	3L	7763859	7765445	-1.12891	-2.2458	-0.681733	XLOC_013516	-
1501	3L	7797610	7798521	0.764894	-1.02456	15.8049	FBgn0052369	CG32369
1501	3L	7797610	7798521	0.764894	-1.02456	15.8049	XLOC_013527	-
1501	3L	7797610	7798521	0.764894	-1.02456	15.8049	XLOC_013528	-
1501	3L	7797610	7798521	0.764894	-1.02456	15.8049	XLOC_013529	-
1501	3L	7797610	7798521	0.764894	-1.02456	15.8049	XLOC_013530	-
1504	3L	7821434	7823336	-1.32056	-1.23725	-3.41287	FBgn0016694	Pdp1
1504	3L	7821434	7823336	-1.32056	-1.23725	-3.41287	XLOC_013539	-
1513	3L	8059845	8060953	0.210589	-1.79879	6.13439	FBgn0052361	tRNA:CR32361
1513	3L	8059845	8060953	0.210589	-1.79879	6.13439	FBgn0052362	tRNA:CR32362
1513	3L	8059845	8060953	0.210589	-1.79879	6.13439	FBgn0052363	tRNA:CR32363
1513	3L	8059845	8060953	0.210589	-1.79879	6.13439	FBgn0260967	CG42590
1513	3L	8059845	8060953	0.210589	-1.79879	6.13439	FBgn0260968	CG42591
1513	3L	8059845	8060953	0.210589	-1.79879	6.13439	XLOC_013560	-
1513	3L	8059845	8060953	0.210589	-1.79879	6.13439	XLOC_013561	-
1513	3L	8059845	8060953	0.210589	-1.79879	6.13439	XLOC_013562	-
1513	3L	8059845	8060953	0.210589	-1.79879	6.13439	XLOC_013563	-
1514	3L	8121358	8123103	0.633804	0.28124	2.48534	FBgn0010350	CdsA
1514	3L	8121358	8123103	0.633804	0.28124	2.48534	FBgn0029113	Uba2
1514	3L	8121358	8123103	0.633804	0.28124	2.48534	FBgn0035842	CG7504
1514	3L	8121358	8123103	0.633804	0.28124	2.48534	XLOC_013576	-
1517	3L	8152096	8153063	0.209636	1.20549	-4.35848	FBgn0035845	CG13675
1517	3L	8152096	8153063	0.209636	1.20549	-4.35848	FBgn0259916	CG42445
1517	3L	8152096	8153063	0.209636	1.20549	-4.35848	FBgn0264478	CG43886
1524	3L	8332186	8333426	0.747476	-2.88762	3.28439	FBgn0011762	DNApol-alpha50
1524	3L	8332186	8333426	0.747476	-2.88762	3.28439	FBgn0035875	Cpr66Cb
1524	3L	8332186	8333426	0.747476	-2.88762	3.28439	FBgn0035876	Pex2
1524	3L	8332186	8333426	0.747476	-2.88762	3.28439	FBgn0035877	CG7083
1529	3L	8404157	8404774	0.856127	1.39225	1.1242	FBgn0010431	mtrm
1529	3L	8404157	8404774	0.856127	1.39225	1.1242	FBgn0035891	Oseg1
1529	3L	8404157	8404774	0.856127	1.39225	1.1242	FBgn0035892	exo70
1537	3L	8538334	8539762	-0.149234	3.16802	-1.68292	FBgn0260442	rhea
1537	3L	8538334	8539762	-0.149234	3.16802	-1.68292	XLOC_013591	-
1537	3L	8538334	8539762	-0.149234	3.16802	-1.68292	XLOC_013592	-
1537	3L	8538334	8539762	-0.149234	3.16802	-1.68292	XLOC_013593	-
1541	3L	8738310	8742246	-2.38772	-4.3541	-4.95639	FBgn0003149	Prm
1541	3L	8738310	8742246	-2.38772	-4.3541	-4.95639	FBgn0040828	CG13306
1575	3L	9880411	9881246	1.50901	2.3864	1.02283	FBgn0011836	Taf2
1575	3L	9880411	9881246	1.50901	2.3864	1.02283	FBgn0025866	CalpB
1576	3L	9889726	9890738	1.52919	0.596723	3.04792	FBgn0036056	CG6709
1576	3L	9889726	9890738	1.52919	0.596723	3.04792	FBgn0036057	CG14164
1576	3L	9889726	9890738	1.52919	0.596723	3.04792	FBgn0036058	CG6707
1576	3L	9889726	9890738	1.52919	0.596723	3.04792	FBgn0036059	nudE
1576	3L	9889726	9890738	1.52919	0.596723	3.04792	XLOC_013716	-
1582	3L	10509756	10511699	-0.193388	-1.33998	0.268445	FBgn0052062	A2bp1
1582	3L	10509756	10511699	-0.193388	-1.33998	0.268445	XLOC_013748	-
1588	3L	10690547	10691239	-0.480834	-3.82522	14.0684	FBgn0036101	NijA
1590	3L	10860182	10861076	-2.38218	-12.752	-3.3049	FBgn0026160	tna
1590	3L	10860182	10861076	-2.38218	-12.752	-3.3049	XLOC_012137	-
1590	3L	10860182	10861076	-2.38218	-12.752	-3.3049	XLOC_013794	-
1597	3L	11076198	11080269	-0.902693	0.295617	-2.07575	FBgn0020412	JIL-1
1597	3L	11076198	11080269	-0.902693	0.295617	-2.07575	XLOC_013825	-
1597	3L	11076198	11080269	-0.902693	0.295617	-2.07575	XLOC_013826	-
1597	3L	11076198	11080269	-0.902693	0.295617	-2.07575	XLOC_013827	-
1597	3L	11076198	11080269	-0.902693	0.295617	-2.07575	XLOC_013828	-
1599	3L	11089664	11091145	-0.388704	0.184936	-1.95538	FBgn0036125	CG6279
1599	3L	11089664	11091145	-0.388704	0.184936	-1.95538	FBgn0036126	CG6272
1599	3L	11089664	11091145	-0.388704	0.184936	-1.95538	FBgn0083068	pncr011:3L
1599	3L	11089664	11091145	-0.388704	0.184936	-1.95538	FBgn0261112	APP-BP1
1600	3L	11111878	11112971	0.177845	2.77906	-1.20869	FBgn0036134	fd68A
1600	3L	11111878	11112971	0.177845	2.77906	-1.20869	FBgn0036135	mRpL2
1600	3L	11111878	11112971	0.177845	2.77906	-1.20869	XLOC_013830	-
1600	3L	11111878	11112971	0.177845	2.77906	-1.20869	XLOC_013831	-
1603	3L	11157280	11157966	-0.957667	0.260113	-2.77997	FBgn0036141	wls
1603	3L	11157280	11157966	-0.957667	0.260113	-2.77997	FBgn0052076	Alg10
1603	3L	11157280	11157966	-0.957667	0.260113	-2.77997	FBgn0052082	CG32082
1603	3L	11157280	11157966	-0.957667	0.260113	-2.77997	FBgn0264721	CR43989
1612	3L	11483444	11486302	-1.1878	-1.70008	-2.14561	FBgn0036165	chrb
1616	3L	11614258	11616606	-1.54351	-0.576012	-3.9197	FBgn0036181	Muc68Ca
1616	3L	11614258	11616606	-1.54351	-0.576012	-3.9197	FBgn0036183	CG6083
1616	3L	11614258	11616606	-1.54351	-0.576012	-3.9197	FBgn0086254	CG6084
1621	3L	11699331	11701042	-1.94918	-5.18539	-2.5943	FBgn0036196	CG11658
1621	3L	11699331	11701042	-1.94918	-5.18539	-2.5943	FBgn0261353	CG42630
1621	3L	11699331	11701042	-1.94918	-5.18539	-2.5943	FBgn0261381	mtTFB1
1621	3L	11699331	11701042	-1.94918	-5.18539	-2.5943	XLOC_013880	-
1639	3L	12195636	12196697	-1.13188	1.0767	-7.86628	FBgn0022709	Adk1
1639	3L	12195636	12196697	-1.13188	1.0767	-7.86628	FBgn0036266	CG5626
1639	3L	12195636	12196697	-1.13188	1.0767	-7.86628	XLOC_013905	-
1643	3L	12391032	12392258	0.0782494	3.75247	-1.66491	FBgn0011279	Pbprp1
1643	3L	12391032	12392258	0.0782494	3.75247	-1.66491	FBgn0036282	Smyd4
1643	3L	12391032	12392258	0.0782494	3.75247	-1.66491	FBgn0052104	CG32104
1646	3L	12465495	12466480	0.145246	1.00745	-1.02144	FBgn0036286	CG10616
1646	3L	12465495	12466480	0.145246	1.00745	-1.02144	FBgn0036287	CG10663
1649	3L	12572713	12573277	-1.77243	-1.6363	-5.68409	FBgn0015904	ara
1659	3L	13024050	13024373	-0.890509	-2.45954	-0.635002	FBgn0083978	CG17672
1659	3L	13024050	13024373	-0.890509	-2.45954	-0.635002	XLOC_013977	-
1659	3L	13024050	13024373	-0.890509	-2.45954	-0.635002	XLOC_013978	-
1660	3L	13024510	13025940	-0.784857	1.88128	-2.06055	XLOC_013977	-
1660	3L	13024510	13025940	-0.784857	1.88128	-2.06055	XLOC_013978	-
1667	3L	13855844	13856462	1.24058	0.467893	3.89958	FBgn0036381	CG8745
1667	3L	13855844	13856462	1.24058	0.467893	3.89958	XLOC_014010	-
1667	3L	13855844	13856462	1.24058	0.467893	3.89958	XLOC_014011	-
1667	3L	13855844	13856462	1.24058	0.467893	3.89958	XLOC_014012	-
1667	3L	13855844	13856462	1.24058	0.467893	3.89958	XLOC_014013	-
1667	3L	13855844	13856462	1.24058	0.467893	3.89958	XLOC_014014	-
1668	3L	13909363	13913103	-0.628564	-0.859655	-1.61789	FBgn0026376	Rgl
1668	3L	13909363	13913103	-0.628564	-0.859655	-1.61789	XLOC_010814	-
1668	3L	13909363	13913103	-0.628564	-0.859655	-1.61789	XLOC_014023	-
1668	3L	13909363	13913103	-0.628564	-0.859655	-1.61789	XLOC_014024	-
1668	3L	13909363	13913103	-0.628564	-0.859655	-1.61789	XLOC_014025	-
1670	3L	13956586	13957590	-0.80243	-1.52931	1.8012	FBgn0025874	Meics
1670	3L	13956586	13957590	-0.80243	-1.52931	1.8012	FBgn0036389	ssp2
1670	3L	13956586	13957590	-0.80243	-1.52931	1.8012	FBgn0052137	CG32137
1670	3L	13956586	13957590	-0.80243	-1.52931	1.8012	FBgn0263232	Nxf3
1678	3L	14170126	14171875	-0.870681	-1.18611	-3.61745	FBgn0000411	D
1679	3L	14265852	14266996	-1.45521	-0.987906	-2.10859	FBgn0001085	fz
1699	3L	15235134	15235923	-0.922496	-1.25835	-1.1176	FBgn0029114	Tollo
1705	3L	15515649	15516865	0.0387088	1.75993	-0.704811	FBgn0036504	yellow-k
1705	3L	15515649	15516865	0.0387088	1.75993	-0.704811	FBgn0036505	CG7945
1705	3L	15515649	15516865	0.0387088	1.75993	-0.704811	FBgn0053986	CG33986
1705	3L	15515649	15516865	0.0387088	1.75993	-0.704811	FBgn0262689	CR43159
1706	3L	15554721	15555827	0.397056	-2.68717	9.24849	FBgn0036509	CG7739
1706	3L	15554721	15555827	0.397056	-2.68717	9.24849	FBgn0036510	CG7427
1706	3L	15554721	15555827	0.397056	-2.68717	9.24849	FBgn0087035	AGO2
1710	3L	15806796	15809100	-0.419824	-0.368876	-2.27077	FBgn0015025	CkIIalpha-i1
1710	3L	15806796	15809100	-0.419824	-0.368876	-2.27077	FBgn0261722	fwe
1714	3L	15829069	15829984	0.0602819	1.82216	-1.81962	FBgn0036537	CG18081
1714	3L	15829069	15829984	0.0602819	1.82216	-1.81962	FBgn0036538	CG15715
1714	3L	15829069	15829984	0.0602819	1.82216	-1.81962	FBgn0052150	CG32150
1717	3L	15969044	15969950	-3.0012	-15.5948	-8.80896	FBgn0000212	brm
1717	3L	15969044	15969950	-3.0012	-15.5948	-8.80896	FBgn0036550	CG17026
1717	3L	15969044	15969950	-3.0012	-15.5948	-8.80896	FBgn0036551	CG17029
1717	3L	15969044	15969950	-3.0012	-15.5948	-8.80896	FBgn0036552	CG17028
1718	3L	15979598	15980915	0.884958	-0.190964	5.88489	FBgn0259824	Hip14
1718	3L	15979598	15980915	0.884958	-0.190964	5.88489	FBgn0263600	DNApol-delta
1721	3L	16041181	16043686	-1.42731	-4.38578	-0.0603743	FBgn0005536	Mbs
1721	3L	16041181	16043686	-1.42731	-4.38578	-0.0603743	FBgn0260635	th
1721	3L	16041181	16043686	-1.42731	-4.38578	-0.0603743	FBgn0264602	CR43951
1721	3L	16041181	16043686	-1.42731	-4.38578	-0.0603743	XLOC_014208	-
1721	3L	16041181	16043686	-1.42731	-4.38578	-0.0603743	XLOC_014209	-
1721	3L	16041181	16043686	-1.42731	-4.38578	-0.0603743	XLOC_014210	-
1721	3L	16041181	16043686	-1.42731	-4.38578	-0.0603743	XLOC_014211	-
1724	3L	16115215	16116133	-0.127165	1.46051	-2.49038	FBgn0010280	Taf4
1724	3L	16115215	16116133	-0.127165	1.46051	-2.49038	FBgn0036571	CG12272
1728	3L	16341376	16342321	2.86452	5.36082	4.24784	FBgn0036614	CG4925
1728	3L	16341376	16342321	2.86452	5.36082	4.24784	FBgn0052357	tRNA:CR32357
1728	3L	16341376	16342321	2.86452	5.36082	4.24784	FBgn0053257	CG33257
1728	3L	16341376	16342321	2.86452	5.36082	4.24784	FBgn0260460	mRpS34
1731	3L	16370152	16371066	-1.42113	-14.4102	-2.8738	FBgn0036621	roq
1731	3L	16370152	16371066	-1.42113	-14.4102	-2.8738	FBgn0036622	CG4753
1731	3L	16370152	16371066	-1.42113	-14.4102	-2.8738	XLOC_014223	-
1733	3L	16400942	16403663	0.215766	-1.02167	1.85454	FBgn0014163	fax
1735	3L	16487538	16488552	-0.166027	-0.0768718	-2.07303	FBgn0053158	CG33158
1735	3L	16487538	16488552	-0.166027	-0.0768718	-2.07303	FBgn0260388	CG42514
1735	3L	16487538	16488552	-0.166027	-0.0768718	-2.07303	FBgn0263131	CG43373
1735	3L	16487538	16488552	-0.166027	-0.0768718	-2.07303	XLOC_014227	-
1742	3L	16665468	16666428	-0.723793	-0.663271	-1.06155	FBgn0036652	CG13032
1742	3L	16665468	16666428	-0.723793	-0.663271	-1.06155	FBgn0040512	zetaCOP
1742	3L	16665468	16666428	-0.723793	-0.663271	-1.06155	XLOC_014243	-
1745	3L	16722414	16723789	0.546754	1.42393	0.38563	FBgn0004556	Dbp73D
1745	3L	16722414	16723789	0.546754	1.42393	0.38563	FBgn0043578	PGRP-SB1
1761	3L	17422721	17425907	1.31996	0.424135	2.81008	FBgn0036723	CG12229
1761	3L	17422721	17425907	1.31996	0.424135	2.81008	FBgn0042641	frc
1761	3L	17422721	17425907	1.31996	0.424135	2.81008	FBgn0052174	CG32174
1761	3L	17422721	17425907	1.31996	0.424135	2.81008	FBgn0052176	CG32176
1761	3L	17422721	17425907	1.31996	0.424135	2.81008	FBgn0053052	CG33052
1767	3L	17548422	17549705	0.496696	1.7461	0.757326	FBgn0025455	CycT
1767	3L	17548422	17549705	0.496696	1.7461	0.757326	XLOC_014343	-
1784	3L	17896974	17900679	0.730824	0.601001	2.02358	FBgn0036770	Prestin
1784	3L	17896974	17900679	0.730824	0.601001	2.02358	FBgn0036771	CG14353
1784	3L	17896974	17900679	0.730824	0.601001	2.02358	FBgn0036772	CG5290
1789	3L	18005302	18006312	1.66611	1.86296	2.58289	XLOC_014385	-
1789	3L	18005302	18006312	1.66611	1.86296	2.58289	XLOC_014386	-
1804	3L	18815886	18819313	-2.08545	-3.60135	-4.14586	FBgn0000261	Cat
1804	3L	18815886	18819313	-2.08545	-3.60135	-4.14586	FBgn0036815	HipHop
1807	3L	18859506	18860711	0.865881	-0.732229	1.67807	FBgn0036817	CG6865
1807	3L	18859506	18860711	0.865881	-0.732229	1.67807	FBgn0036818	CG14074
1807	3L	18859506	18860711	0.865881	-0.732229	1.67807	FBgn0036819	dysb
1807	3L	18859506	18860711	0.865881	-0.732229	1.67807	FBgn0036820	CG6852
1808	3L	18892672	18894654	-0.107567	1.63131	-5.04094	FBgn0027057	CSN1b
1808	3L	18892672	18894654	-0.107567	1.63131	-5.04094	FBgn0036824	CG3902
1808	3L	18892672	18894654	-0.107567	1.63131	-5.04094	FBgn0036825	RpL26
1808	3L	18892672	18894654	-0.107567	1.63131	-5.04094	FBgn0036826	CG3893
1808	3L	18892672	18894654	-0.107567	1.63131	-5.04094	FBgn0036827	CG6843
1819	3L	19610195	19611579	1.49185	0.646635	2.10968	FBgn0029094	asf1
1819	3L	19610195	19611579	1.49185	0.646635	2.10968	FBgn0260655	l(3)76BDm
1821	3L	19623078	19625843	-1.06429	-1.35464	-3.31571	FBgn0036896	wnd
1821	3L	19623078	19625843	-1.06429	-1.35464	-3.31571	XLOC_014515	-
1821	3L	19623078	19625843	-1.06429	-1.35464	-3.31571	XLOC_014516	-
1821	3L	19623078	19625843	-1.06429	-1.35464	-3.31571	XLOC_014517	-
1821	3L	19623078	19625843	-1.06429	-1.35464	-3.31571	XLOC_014518	-
1826	3L	19679562	19680174	0.0377521	1.22034	-1.04274	FBgn0004623	Gbeta76C
1826	3L	19679562	19680174	0.0377521	1.22034	-1.04274	FBgn0036900	CG8765
1841	3L	19985267	19986451	0.229033	-1.46783	5.82449	FBgn0005633	fln
1841	3L	19985267	19986451	0.229033	-1.46783	5.82449	FBgn0013303	Nca
1841	3L	19985267	19986451	0.229033	-1.46783	5.82449	FBgn0036926	CG7646
1842	3L	19999546	20001943	-1.3386	-0.484538	-6.30396	FBgn0036929	CG7668
1842	3L	19999546	20001943	-1.3386	-0.484538	-6.30396	FBgn0261574	kug
1842	3L	19999546	20001943	-1.3386	-0.484538	-6.30396	XLOC_014542	-
1842	3L	19999546	20001943	-1.3386	-0.484538	-6.30396	XLOC_014543	-
1842	3L	19999546	20001943	-1.3386	-0.484538	-6.30396	XLOC_014544	-
1851	3L	20295895	20296796	-1.1807	-1.4462	-2.27427	FBgn0036967	CG6597
1851	3L	20295895	20296796	-1.1807	-1.4462	-2.27427	FBgn0052225	CG32225
1851	3L	20295895	20296796	-1.1807	-1.4462	-2.27427	FBgn0052226	Pex23
1851	3L	20295895	20296796	-1.1807	-1.4462	-2.27427	FBgn0264464	CR43872
1851	3L	20295895	20296796	-1.1807	-1.4462	-2.27427	XLOC_014564	-
1852	3L	20341887	20343759	1.10661	-0.237715	1.98065	FBgn0036973	Rbbp5
1852	3L	20341887	20343759	1.10661	-0.237715	1.98065	FBgn0036974	eRF1
1860	3L	20499849	20502481	-0.402907	-2.39162	4.7524	FBgn0037004	CG17637
1860	3L	20499849	20502481	-0.402907	-2.39162	4.7524	FBgn0037005	CG5078
1860	3L	20499849	20502481	-0.402907	-2.39162	4.7524	FBgn0052425	CG32425
1860	3L	20499849	20502481	-0.402907	-2.39162	4.7524	XLOC_014590	-
1860	3L	20499849	20502481	-0.402907	-2.39162	4.7524	XLOC_014591	-
1861	3L	20509099	20512273	0.0280184	7.30356	-2.04989	FBgn0037007	CG5059
1861	3L	20509099	20512273	0.0280184	7.30356	-2.04989	FBgn0037008	mTerf3
1861	3L	20509099	20512273	0.0280184	7.30356	-2.04989	FBgn0037009	CG5104
1861	3L	20509099	20512273	0.0280184	7.30356	-2.04989	FBgn0052425	CG32425
1861	3L	20509099	20512273	0.0280184	7.30356	-2.04989	XLOC_014593	-
1861	3L	20509099	20512273	0.0280184	7.30356	-2.04989	XLOC_014594	-
1861	3L	20509099	20512273	0.0280184	7.30356	-2.04989	XLOC_014595	-
1862	3L	20530248	20533562	-0.504072	-0.533647	-3.97686	FBgn0037012	Rcd2
1862	3L	20530248	20533562	-0.504072	-0.533647	-3.97686	FBgn0037013	CG13250
1862	3L	20530248	20533562	-0.504072	-0.533647	-3.97686	XLOC_014596	-
1863	3L	20615038	20616241	-0.513576	-0.684973	-1.07469	FBgn0001323	knrl
1865	3L	20762650	20763931	-0.541239	-1.58053	-0.870572	FBgn0016696	Pitslre
1865	3L	20762650	20763931	-0.541239	-1.58053	-0.870572	FBgn0037017	CG4074
1865	3L	20762650	20763931	-0.541239	-1.58053	-0.870572	FBgn0037018	CG4042
1865	3L	20762650	20763931	-0.541239	-1.58053	-0.870572	FBgn0040634	CG4186
1867	3L	20803432	20804170	-0.462363	-1.32161	1.7801	FBgn0037026	CG3634
1867	3L	20803432	20804170	-0.462363	-1.32161	1.7801	FBgn0037027	CG3680
1870	3L	20913600	20914514	0.640057	2.55138	2.43766	FBgn0264550	CR43929
1870	3L	20913600	20914514	0.640057	2.55138	2.43766	XLOC_011284	-
1872	3L	21002113	21007934	0.0316536	-3.46865	3.97384	FBgn0003415	skd
1872	3L	21002113	21007934	0.0316536	-3.46865	3.97384	XLOC_014613	-
1872	3L	21002113	21007934	0.0316536	-3.46865	3.97384	XLOC_014614	-
1872	3L	21002113	21007934	0.0316536	-3.46865	3.97384	XLOC_014615	-
1872	3L	21002113	21007934	0.0316536	-3.46865	3.97384	XLOC_014616	-
1874	3L	21028082	21030765	-1.01878	-2.66566	-2.18731	FBgn0026179	siz
1874	3L	21028082	21030765	-1.01878	-2.66566	-2.18731	FBgn0028402	Sin
1874	3L	21028082	21030765	-1.01878	-2.66566	-2.18731	FBgn0037046	CG10581
1874	3L	21028082	21030765	-1.01878	-2.66566	-2.18731	XLOC_014619	-
1874	3L	21028082	21030765	-1.01878	-2.66566	-2.18731	XLOC_014620	-
1874	3L	21028082	21030765	-1.01878	-2.66566	-2.18731	XLOC_014621	-
1879	3L	21208930	21209890	-1.10802	-0.771213	-2.45755	FBgn0028427	Ilk
1879	3L	21208930	21209890	-1.10802	-0.771213	-2.45755	FBgn0037060	CG10508
1879	3L	21208930	21209890	-1.10802	-0.771213	-2.45755	FBgn0037061	CG12975
1881	3L	21233348	21235207	-1.52576	-3.20336	-0.949933	FBgn0004865	Eip78C
1883	3L	21273167	21274125	-1.48131	-1.60908	-23.0886	FBgn0012034	AcCoAS
1883	3L	21273167	21274125	-1.48131	-1.60908	-23.0886	FBgn0027945	ppl
1883	3L	21273167	21274125	-1.48131	-1.60908	-23.0886	FBgn0037065	CG12974
1883	3L	21273167	21274125	-1.48131	-1.60908	-23.0886	XLOC_014645	-
1886	3L	21308530	21310793	2.29383	1.95954	2.66196	FBgn0003042	Pc
1886	3L	21308530	21310793	2.29383	1.95954	2.66196	FBgn0086913	Rab26
1888	3L	21339225	21341750	-1.50971	-0.764783	-5.42651	FBgn0037076	ebd2
1888	3L	21339225	21341750	-1.50971	-0.764783	-5.42651	FBgn0052436	CG32436
1893	3L	21469658	21470508	-0.502051	0.485317	-6.62986	FBgn0014143	croc
1895	3L	21488606	21489724	0.258065	1.32462	0.110878	FBgn0015239	Hr78
1895	3L	21488606	21489724	0.258065	1.32462	0.110878	FBgn0037087	CG7519
1895	3L	21488606	21489724	0.258065	1.32462	0.110878	FBgn0264554	CG43933
1895	3L	21488606	21489724	0.258065	1.32462	0.110878	FBgn0264561	Glg1
1895	3L	21488606	21489724	0.258065	1.32462	0.110878	XLOC_014661	-
1902	3L	21546368	21547701	-0.528311	1.26928	-4.23362	FBgn0037098	Wnk
1902	3L	21546368	21547701	-0.528311	1.26928	-4.23362	FBgn0037099	CG7173
1911	3L	21673685	21674851	-0.516076	0.27948	-1.88322	FBgn0037116	CG7158
1911	3L	21673685	21674851	-0.516076	0.27948	-1.88322	FBgn0037117	CG11248
1911	3L	21673685	21674851	-0.516076	0.27948	-1.88322	FBgn0261059	Sfp78E
1911	3L	21673685	21674851	-0.516076	0.27948	-1.88322	FBgn0264710	CR43979
1912	3L	21719773	21721388	-1.01578	-0.966352	-1.532	FBgn0037120	CG11247
1912	3L	21719773	21721388	-1.01578	-0.966352	-1.532	FBgn0037121	Rpb8
1912	3L	21719773	21721388	-1.01578	-0.966352	-1.532	FBgn0037122	CG14570
1912	3L	21719773	21721388	-1.01578	-0.966352	-1.532	XLOC_014668	-
1923	3L	22463984	22464772	-1.20453	-2.47958	-1.0382	FBgn0037165	CG11437
1923	3L	22463984	22464772	-1.20453	-2.47958	-1.0382	FBgn0037166	CG11426
1925	3L	22715868	22717694	-1.13873	-1.76193	-1.57025	FBgn0016034	mael
1925	3L	22715868	22717694	-1.13873	-1.76193	-1.57025	FBgn0037183	CG14451
1925	3L	22715868	22717694	-1.13873	-1.76193	-1.57025	FBgn0037184	CG14450
1930	3L	22813603	22815802	-1.09761	-1.76589	-4.18669	FBgn0027339	jim
1930	3L	22813603	22815802	-1.09761	-1.76589	-4.18669	XLOC_011415	-
1934	3L	22858189	22859237	-1.18991	-3.94992	-0.122028	FBgn0037199	CG11137
1934	3L	22858189	22859237	-1.18991	-3.94992	-0.122028	FBgn0053169	CG33169
1934	3L	22858189	22859237	-1.18991	-3.94992	-0.122028	FBgn0053170	CG33170
1934	3L	22858189	22859237	-1.18991	-3.94992	-0.122028	XLOC_014746	-
1942	3L	23242073	23242778	-1.02108	-0.703425	-6.84975	FBgn0037212	nAcRalpha-80B
1942	3L	23242073	23242778	-1.02108	-0.703425	-6.84975	XLOC_014793	-
1942	3L	23242073	23242778	-1.02108	-0.703425	-6.84975	XLOC_014794	-
1942	3L	23242073	23242778	-1.02108	-0.703425	-6.84975	XLOC_014795	-
1948	3L	24022248	24025131	-0.629244	0.427591	-5.05299	FBgn0058045	CG40045
1957	3LHet	2398452	2400500	-0.281477	0.438882	-1.16561	FBgn0028697	RpL15
1957	3LHet	2398452	2400500	-0.281477	0.438882	-1.16561	FBgn0086533	snoRNA:Me18S-C419
1962	3R	145817	147830	-1.03872	-1.67144	-2.07553	FBgn0037234	CG9795
1962	3R	145817	147830	-1.03872	-1.67144	-2.07553	FBgn0261086	Syt14
1962	3R	145817	147830	-1.03872	-1.67144	-2.07553	XLOC_018786	-
1962	3R	145817	147830	-1.03872	-1.67144	-2.07553	XLOC_018787	-
1962	3R	145817	147830	-1.03872	-1.67144	-2.07553	XLOC_018788	-
1967	3R	229524	230943	0.170007	-1.67782	0.9232	FBgn0037244	CG14647
1967	3R	229524	230943	0.170007	-1.67782	0.9232	FBgn0086605	CG9853
1967	3R	229524	230943	0.170007	-1.67782	0.9232	FBgn0263594	lost
1970	3R	302356	304239	-0.900268	-5.21036	1.85099	FBgn0051523	CG31523
1970	3R	302356	304239	-0.900268	-5.21036	1.85099	XLOC_018808	-
1981	3R	677337	678231	-0.0438078	0.699688	-1.85178	FBgn0003002	opa
1984	3R	908755	909972	3.04951	1.93955	6.04213	FBgn0010313	corto
1988	3R	1052468	1053448	-1.78329	-1.23314	-4.61307	FBgn0037299	CG1115
1988	3R	1052468	1053448	-1.78329	-1.23314	-4.61307	FBgn0040208	Kat60
1988	3R	1052468	1053448	-1.78329	-1.23314	-4.61307	FBgn0040682	CG14664
1994	3R	1189431	1191212	-0.448134	-0.221411	-2.45099	FBgn0037315	Cerk
1994	3R	1189431	1191212	-0.448134	-0.221411	-2.45099	XLOC_018924	-
1994	3R	1189431	1191212	-0.448134	-0.221411	-2.45099	XLOC_018925	-
1994	3R	1189431	1191212	-0.448134	-0.221411	-2.45099	XLOC_018926	-
1994	3R	1189431	1191212	-0.448134	-0.221411	-2.45099	XLOC_018927	-
1994	3R	1189431	1191212	-0.448134	-0.221411	-2.45099	XLOC_018928	-
1994	3R	1189431	1191212	-0.448134	-0.221411	-2.45099	XLOC_018929	-
1998	3R	1381024	1381593	0.385778	4.22475	-1.7118	FBgn0037338	Snm1
1998	3R	1381024	1381593	0.385778	4.22475	-1.7118	FBgn0037339	Pi4KIIalpha
1998	3R	1381024	1381593	0.385778	4.22475	-1.7118	FBgn0086768	Pcmt
2002	3R	1436309	1438103	-0.51386	-1.32787	2.19483	FBgn0017550	Rga
2002	3R	1436309	1438103	-0.51386	-1.32787	2.19483	FBgn0019637	Atu
2002	3R	1436309	1438103	-0.51386	-1.32787	2.19483	FBgn0263619	CR43628
2014	3R	1686074	1686841	0.986022	0.580198	4.06453	FBgn0037391	CG2017
2014	3R	1686074	1686841	0.986022	0.580198	4.06453	FBgn0083949	CG34113
2014	3R	1686074	1686841	0.986022	0.580198	4.06453	XLOC_015286	-
2030	3R	2908278	2909379	0.745197	-0.147615	1.75715	FBgn0037469	Dpck
2030	3R	2908278	2909379	0.745197	-0.147615	1.75715	FBgn0037470	CG1091
2030	3R	2908278	2909379	0.745197	-0.147615	1.75715	XLOC_019022	-
2030	3R	2908278	2909379	0.745197	-0.147615	1.75715	XLOC_019023	-
2036	3R	2979918	2980824	0.844594	0.463509	1.5155	FBgn0002306	sas
2036	3R	2979918	2980824	0.844594	0.463509	1.5155	FBgn0011020	Sas-4
2036	3R	2979918	2980824	0.844594	0.463509	1.5155	FBgn0037478	CG2656
2036	3R	2979918	2980824	0.844594	0.463509	1.5155	FBgn0037481	MAGE
2043	3R	3314935	3317357	0.52591	1.03729	0.319235	FBgn0015569	alpha-Est10
2043	3R	3314935	3317357	0.52591	1.03729	0.319235	FBgn0261508	CG42656
2044	3R	3340012	3341004	1.62441	0.711514	2.62928	FBgn0015576	alpha-Est8
2044	3R	3340012	3341004	1.62441	0.711514	2.62928	XLOC_019044	-
2047	3R	3713153	3714356	-0.364569	0.737112	-1.79966	FBgn0037525	CG17816
2047	3R	3713153	3714356	-0.364569	0.737112	-1.79966	FBgn0037526	CG10092
2047	3R	3713153	3714356	-0.364569	0.737112	-1.79966	FBgn0037529	mRpS9
2067	3R	4129758	4130560	-8.1581e-05	4.33113	-1.55633	FBgn0037566	mRpL1
2067	3R	4129758	4130560	-8.1581e-05	4.33113	-1.55633	FBgn0037567	Gfr
2067	3R	4129758	4130560	-8.1581e-05	4.33113	-1.55633	FBgn0260939	Sgt1
2070	3R	4165301	4166207	0.36537	2.29166	-0.242863	FBgn0004908	Arf84F
2070	3R	4165301	4166207	0.36537	2.29166	-0.242863	FBgn0037578	CG9601
2070	3R	4165301	4166207	0.36537	2.29166	-0.242863	FBgn0040529	CG9603
2076	3R	4389866	4391044	0.683825	0.0299968	1.62259	FBgn0051450	mRpS18A
2076	3R	4389866	4391044	0.683825	0.0299968	1.62259	FBgn0051460	CG31460
2076	3R	4389866	4391044	0.683825	0.0299968	1.62259	FBgn0086697	Cenp-C
2088	3R	4648179	4649226	0.853736	-0.305574	2.24935	FBgn0037636	CG9821
2088	3R	4648179	4649226	0.853736	-0.305574	2.24935	FBgn0037637	CG9836
2088	3R	4648179	4649226	0.853736	-0.305574	2.24935	FBgn0037638	CG8379
2088	3R	4648179	4649226	0.853736	-0.305574	2.24935	FBgn0040532	CG8369
2088	3R	4648179	4649226	0.853736	-0.305574	2.24935	FBgn0262604	CG43130
2093	3R	4829974	4831377	1.71054	1.0337	17.1919	FBgn0026380	Prosbeta3
2093	3R	4829974	4831377	1.71054	1.0337	17.1919	FBgn0037652	CG11980
2093	3R	4829974	4831377	1.71054	1.0337	17.1919	FBgn0037653	CG11982
2093	3R	4829974	4831377	1.71054	1.0337	17.1919	FBgn0051100	CG31100
2098	3R	4890855	4891872	0.0104915	-2.83229	1.1882	FBgn0003165	pum
2098	3R	4890855	4891872	0.0104915	-2.83229	1.1882	FBgn0037659	Kdm2
2098	3R	4890855	4891872	0.0104915	-2.83229	1.1882	FBgn0037660	CG18005
2098	3R	4890855	4891872	0.0104915	-2.83229	1.1882	FBgn0037661	Ada
2101	3R	5080716	5081979	-0.745421	-1.16042	-1.25815	FBgn0037665	St2
2101	3R	5080716	5081979	-0.745421	-1.16042	-1.25815	FBgn0037666	CR16735
2101	3R	5080716	5081979	-0.745421	-1.16042	-1.25815	FBgn0037667	CG16734
2101	3R	5080716	5081979	-0.745421	-1.16042	-1.25815	FBgn0037668	CG16736
2101	3R	5080716	5081979	-0.745421	-1.16042	-1.25815	FBgn0037669	CG9740
2102	3R	5085141	5086295	-0.0863621	-0.983465	1.13652	FBgn0037668	CG16736
2102	3R	5085141	5086295	-0.0863621	-0.983465	1.13652	FBgn0037669	CG9740
2102	3R	5085141	5086295	-0.0863621	-0.983465	1.13652	FBgn0037670	CG8436
2102	3R	5085141	5086295	-0.0863621	-0.983465	1.13652	FBgn0037671	VhaM8.9
2145	3R	6176614	6177970	-0.169894	-0.982647	1.92198	FBgn0015396	jumu
2145	3R	6176614	6177970	-0.169894	-0.982647	1.92198	FBgn0037810	sle
2145	3R	6176614	6177970	-0.169894	-0.982647	1.92198	FBgn0051406	CG31406
2158	3R	6587402	6588424	1.25318	0.518339	1.81071	FBgn0037831	Cap-H2
2158	3R	6587402	6588424	1.25318	0.518339	1.81071	FBgn0051390	MED7
2162	3R	6678658	6679522	-0.28602	0.647522	-1.55958	FBgn0037841	CG4565
2162	3R	6678658	6679522	-0.28602	0.647522	-1.55958	FBgn0037842	CG6567
2162	3R	6678658	6679522	-0.28602	0.647522	-1.55958	FBgn0037843	CG4511
2162	3R	6678658	6679522	-0.28602	0.647522	-1.55958	FBgn0259740	CG42394
2169	3R	6997477	6999046	-1.39214	-1.27816	-5.17526	FBgn0026314	Ugt35b
2169	3R	6997477	6999046	-1.39214	-1.27816	-5.17526	FBgn0026315	Ugt35a
2169	3R	6997477	6999046	-1.39214	-1.27816	-5.17526	FBgn0040250	Ugt86Dj
2177	3R	7238454	7239797	0.692255	2.03098	0.843268	FBgn0011774	Irbp
2177	3R	7238454	7239797	0.692255	2.03098	0.843268	FBgn0037894	Ranbp9
2177	3R	7238454	7239797	0.692255	2.03098	0.843268	FBgn0263480	snoRNA:Irbp-a
2179	3R	7255732	7256582	5.38308	3.38768	8.97628	FBgn0037897	CG5270
2179	3R	7255732	7256582	5.38308	3.38768	8.97628	FBgn0037898	CG18643
2179	3R	7255732	7256582	5.38308	3.38768	8.97628	FBgn0037899	RpL24-like
2179	3R	7255732	7256582	5.38308	3.38768	8.97628	FBgn0037900	CG5276
2180	3R	7274111	7275224	-0.0628203	0.612602	-2.39364	FBgn0051374	sals
2180	3R	7274111	7275224	-0.0628203	0.612602	-2.39364	XLOC_019376	-
2180	3R	7274111	7275224	-0.0628203	0.612602	-2.39364	XLOC_019377	-
2180	3R	7274111	7275224	-0.0628203	0.612602	-2.39364	XLOC_019378	-
2191	3R	7582476	7584230	0.670378	-2.51032	1.95591	FBgn0017581	Lk6
2192	3R	7585859	7589466	1.53773	1.01232	2.97178	FBgn0017581	Lk6
2192	3R	7585859	7589466	1.53773	1.01232	2.97178	FBgn0086910	l(3)neo38
2197	3R	7676213	7678584	0.200326	-0.588905	5.94401	XLOC_019413	-
2201	3R	7775856	7776827	0.350889	1.65248	-1.43617	FBgn0037963	Cad87A
2201	3R	7775856	7776827	0.350889	1.65248	-1.43617	FBgn0051211	CG31211
2201	3R	7775856	7776827	0.350889	1.65248	-1.43617	XLOC_019429	-
2201	3R	7775856	7776827	0.350889	1.65248	-1.43617	XLOC_019430	-
2202	3R	7782844	7783721	-0.1978	0.71502	-2.31366	FBgn0013275	Hsp70Aa
2202	3R	7782844	7783721	-0.1978	0.71502	-2.31366	FBgn0013276	Hsp70Ab
2204	3R	7799476	7800355	0.77484	0.667851	1.21771	FBgn0037970	CG12201
2204	3R	7799476	7800355	0.77484	0.667851	1.21771	FBgn0037972	CG10005
2204	3R	7799476	7800355	0.77484	0.667851	1.21771	FBgn0260743	CG18347
2204	3R	7799476	7800355	0.77484	0.667851	1.21771	FBgn0260744	Tango9
2206	3R	7824984	7825909	-1.76884	-0.962753	-5.22828	FBgn0260746	Ect3
2206	3R	7824984	7825909	-1.76884	-0.962753	-5.22828	XLOC_019435	-
2218	3R	8265330	8269698	-0.582243	-0.983469	-1.67999	FBgn0038051	CG17207
2218	3R	8265330	8269698	-0.582243	-0.983469	-1.67999	FBgn0043043	desat2
2218	3R	8265330	8269698	-0.582243	-0.983469	-1.67999	FBgn0086687	desat1
2218	3R	8265330	8269698	-0.582243	-0.983469	-1.67999	XLOC_019452	-
2218	3R	8265330	8269698	-0.582243	-0.983469	-1.67999	XLOC_019453	-
2218	3R	8265330	8269698	-0.582243	-0.983469	-1.67999	XLOC_019454	-
2224	3R	8503297	8504326	0.215122	0.0362421	1.2891	FBgn0026207	mbo
2224	3R	8503297	8504326	0.215122	0.0362421	1.2891	FBgn0038074	CG6188
2224	3R	8503297	8504326	0.215122	0.0362421	1.2891	FBgn0038076	Cyp313a4
2224	3R	8503297	8504326	0.215122	0.0362421	1.2891	FBgn0263621	CG43630
2232	3R	8838333	8841895	1.4622	2.35483	1.6979	FBgn0020496	CtBP
2232	3R	8838333	8841895	1.4622	2.35483	1.6979	FBgn0038109	CG11656
2232	3R	8838333	8841895	1.4622	2.35483	1.6979	FBgn0038110	CG8031
2235	3R	9131471	9132606	-0.500828	-0.714959	-2.54685	FBgn0052473	CG32473
2235	3R	9131471	9132606	-0.500828	-0.714959	-2.54685	FBgn0262844	CG43208
2235	3R	9131471	9132606	-0.500828	-0.714959	-2.54685	XLOC_019518	-
2235	3R	9131471	9132606	-0.500828	-0.714959	-2.54685	XLOC_019519	-
2236	3R	9189129	9190097	0.0198162	-1.15498	0.429153	FBgn0027610	Dic1
2236	3R	9189129	9190097	0.0198162	-1.15498	0.429153	FBgn0086371	poly
2236	3R	9189129	9190097	0.0198162	-1.15498	0.429153	XLOC_019520	-
2236	3R	9189129	9190097	0.0198162	-1.15498	0.429153	XLOC_019521	-
2236	3R	9189129	9190097	0.0198162	-1.15498	0.429153	XLOC_019522	-
2246	3R	9510725	9513431	0.227078	-0.877241	2.08526	FBgn0024555	flfl
2246	3R	9510725	9513431	0.227078	-0.877241	2.08526	FBgn0038168	omd
2246	3R	9510725	9513431	0.227078	-0.877241	2.08526	XLOC_019536	-
2246	3R	9510725	9513431	0.227078	-0.877241	2.08526	XLOC_019537	-
2246	3R	9510725	9513431	0.227078	-0.877241	2.08526	XLOC_019538	-
2251	3R	9662366	9663301	-1.20127	-2.52607	-0.138534	FBgn0013998	Nsf2
2251	3R	9662366	9663301	-1.20127	-2.52607	-0.138534	FBgn0051495	CG31495
2258	3R	9851696	9854414	0.235055	-0.859854	1.74349	FBgn0038194	Cyp6d5
2258	3R	9851696	9854414	0.235055	-0.859854	1.74349	FBgn0264493	rdx
2258	3R	9851696	9854414	0.235055	-0.859854	1.74349	XLOC_019570	-
2276	3R	10620654	10621606	-0.459553	-0.157531	-1.50787	FBgn0038260	CG14855
2276	3R	10620654	10621606	-0.459553	-0.157531	-1.50787	FBgn0263929	jvl
2287	3R	11038055	11039358	0.165733	-0.740681	4.1956	FBgn0038300	CG4203
2287	3R	11038055	11039358	0.165733	-0.740681	4.1956	FBgn0038301	CG6654
2287	3R	11038055	11039358	0.165733	-0.740681	4.1956	FBgn0038302	CG4210
2287	3R	11038055	11039358	0.165733	-0.740681	4.1956	FBgn0038303	SIDL
2287	3R	11038055	11039358	0.165733	-0.740681	4.1956	XLOC_019742	-
2293	3R	11166725	11168818	0.884815	0.575465	1.66665	FBgn0019925	Surf4
2293	3R	11166725	11168818	0.884815	0.575465	1.66665	FBgn0021750	Aats-ser
2293	3R	11166725	11168818	0.884815	0.575465	1.66665	FBgn0038321	CG6218
2293	3R	11166725	11168818	0.884815	0.575465	1.66665	XLOC_019748	-
2299	3R	11612770	11613956	1.32173	1.69153	185.703	FBgn0000246	c(3)G
2299	3R	11612770	11613956	1.32173	1.69153	185.703	FBgn0038360	CG9590
2299	3R	11612770	11613956	1.32173	1.69153	185.703	FBgn0038361	CG9589
2301	3R	11681785	11682935	0.444	0.103851	1.67405	FBgn0038376	Hmt-1
2301	3R	11681785	11682935	0.444	0.103851	1.67405	FBgn0051183	CG31183
2310	3R	11877108	11878611	-0.791518	-0.767287	-6.67888	FBgn0024222	ird5
2310	3R	11877108	11878611	-0.791518	-0.767287	-6.67888	FBgn0027948	msps
2310	3R	11877108	11878611	-0.791518	-0.767287	-6.67888	FBgn0038396	CG5013
2312	3R	11970485	11971870	1.12799	9.39633	0.96234	FBgn0003319	Sb
2312	3R	11970485	11971870	1.12799	9.39633	0.96234	FBgn0038400	CG5903
2312	3R	11970485	11971870	1.12799	9.39633	0.96234	FBgn0038401	CG5916
2313	3R	11973100	11974004	2.18246	2.65034	4.59249	FBgn0038400	CG5903
2313	3R	11973100	11974004	2.18246	2.65034	4.59249	FBgn0038401	CG5916
2313	3R	11973100	11974004	2.18246	2.65034	4.59249	FBgn0038402	Fer2
2316	3R	12054301	12057536	-1.21273	-2.39112	0.156691	XLOC_019818	-
2319	3R	12168206	12169141	0.964358	0.249834	3.69467	FBgn0038418	pad
2319	3R	12168206	12169141	0.964358	0.249834	3.69467	FBgn0040284	SF2
2332	3R	12476453	12476720	-1.10706	-0.951355	-1.47206	FBgn0015019	Cctgamma
2332	3R	12476453	12476720	-1.10706	-0.951355	-1.47206	FBgn0015351	CG14906
2332	3R	12476453	12476720	-1.10706	-0.951355	-1.47206	FBgn0038455	CG14907
2332	3R	12476453	12476720	-1.10706	-0.951355	-1.47206	FBgn0051217	modSP
2333	3R	12476861	12477882	-0.540217	-1.86285	4.36169	FBgn0015019	Cctgamma
2333	3R	12476861	12477882	-0.540217	-1.86285	4.36169	FBgn0015351	CG14906
2333	3R	12476861	12477882	-0.540217	-1.86285	4.36169	FBgn0038455	CG14907
2333	3R	12476861	12477882	-0.540217	-1.86285	4.36169	FBgn0051217	modSP
2337	3R	12817665	12818264	-0.837795	1.32073	-2.16891	FBgn0038461	CG3678
2337	3R	12817665	12818264	-0.837795	1.32073	-2.16891	FBgn0038462	CG17556
2337	3R	12817665	12818264	-0.837795	1.32073	-2.16891	FBgn0043069	MESK4
2337	3R	12817665	12818264	-0.837795	1.32073	-2.16891	FBgn0051274	CG31274
2345	3R	12975710	12977153	0.376828	-0.664247	4.07266	FBgn0038488	m-cup
2345	3R	12975710	12977153	0.376828	-0.664247	4.07266	FBgn0038490	CG5285
2345	3R	12975710	12977153	0.376828	-0.664247	4.07266	FBgn0038491	CG5292
2345	3R	12975710	12977153	0.376828	-0.664247	4.07266	FBgn0264291	Det
2345	3R	12975710	12977153	0.376828	-0.664247	4.07266	XLOC_019873	-
2357	3R	13635548	13636580	1.41766	2.33622	4.48521	FBgn0038551	CG7357
2357	3R	13635548	13636580	1.41766	2.33622	4.48521	FBgn0038552	CG18012
2357	3R	13635548	13636580	1.41766	2.33622	4.48521	FBgn0261649	tinc
2374	3R	14228786	14230484	1.16821	0.282147	3.45961	FBgn0038617	CG12333
2374	3R	14228786	14230484	1.16821	0.282147	3.45961	FBgn0038619	CG7685
2374	3R	14228786	14230484	1.16821	0.282147	3.45961	FBgn0051122	CG31122
2374	3R	14228786	14230484	1.16821	0.282147	3.45961	FBgn0051232	koko
2375	3R	14237099	14238154	3.30133	3.34565	6.14036	FBgn0004652	fru
2375	3R	14237099	14238154	3.30133	3.34565	6.14036	FBgn0038621	CG10864
2375	3R	14237099	14238154	3.30133	3.34565	6.14036	FBgn0051122	CG31122
2375	3R	14237099	14238154	3.30133	3.34565	6.14036	XLOC_019936	-
2379	3R	14399489	14401081	-0.738644	-0.456382	-2.10981	FBgn0023083	fray
2379	3R	14399489	14401081	-0.738644	-0.456382	-2.10981	FBgn0038627	CG7694
2379	3R	14399489	14401081	-0.738644	-0.456382	-2.10981	XLOC_019940	-
2380	3R	14407748	14410217	-1.09387	0.355274	-3.48537	FBgn0023083	fray
2380	3R	14407748	14410217	-1.09387	0.355274	-3.48537	FBgn0038627	CG7694
2380	3R	14407748	14410217	-1.09387	0.355274	-3.48537	XLOC_019941	-
2380	3R	14407748	14410217	-1.09387	0.355274	-3.48537	XLOC_019942	-
2380	3R	14407748	14410217	-1.09387	0.355274	-3.48537	XLOC_019943	-
2380	3R	14407748	14410217	-1.09387	0.355274	-3.48537	XLOC_019944	-
2382	3R	14487937	14489248	0.727123	0.812286	2.32261	FBgn0027841	CstF-64
2382	3R	14487937	14489248	0.727123	0.812286	2.32261	FBgn0044871	Gos28
2382	3R	14487937	14489248	0.727123	0.812286	2.32261	FBgn0051231	CG31231
2382	3R	14487937	14489248	0.727123	0.812286	2.32261	FBgn0261065	Cpsf73
2385	3R	14565686	14568688	-0.788384	-0.911576	-1.85006	FBgn0024329	Mekk1
2385	3R	14565686	14568688	-0.788384	-0.911576	-1.85006	FBgn0038649	CG7718
2385	3R	14565686	14568688	-0.788384	-0.911576	-1.85006	XLOC_016103	-
2386	3R	14583045	14584056	1.11476	1.66785	2.48334	FBgn0038651	CG14299
2386	3R	14583045	14584056	1.11476	1.66785	2.48334	FBgn0038652	CG7720
2389	3R	14747132	14750426	-0.871907	-2.66245	-0.516525	FBgn0261113	Xrp1
2389	3R	14747132	14750426	-0.871907	-2.66245	-0.516525	XLOC_019984	-
2389	3R	14747132	14750426	-0.871907	-2.66245	-0.516525	XLOC_019985	-
2394	3R	14971692	14973130	-0.181709	-2.28541	1.77297	FBgn0038682	CG5835
2394	3R	14971692	14973130	-0.181709	-2.28541	1.77297	FBgn0261285	Ppcs
2395	3R	14981123	14981981	0.714786	0.508577	1.81693	FBgn0002962	nos
2395	3R	14981123	14981981	0.714786	0.508577	1.81693	FBgn0038682	CG5835
2395	3R	14981123	14981981	0.714786	0.508577	1.81693	FBgn0038683	CG11779
2397	3R	15004881	15005706	1.10928	5.91494	-1.21712	FBgn0038685	CG14282
2397	3R	15004881	15005706	1.10928	5.91494	-1.21712	FBgn0038686	CG5555
2397	3R	15004881	15005706	1.10928	5.91494	-1.21712	FBgn0051475	CG31475
2400	3R	15055313	15056550	0.0793255	1.71529	-1.46217	FBgn0038690	CG11703
2400	3R	15055313	15056550	0.0793255	1.71529	-1.46217	FBgn0038691	CG5250
2400	3R	15055313	15056550	0.0793255	1.71529	-1.46217	FBgn0038692	CG3773
2400	3R	15055313	15056550	0.0793255	1.71529	-1.46217	FBgn0038693	unc79
2403	3R	15395396	15397748	0.716533	0.786659	1.1848	FBgn0260003	Dys
2403	3R	15395396	15397748	0.716533	0.786659	1.1848	XLOC_020069	-
2403	3R	15395396	15397748	0.716533	0.786659	1.1848	XLOC_020070	-
2403	3R	15395396	15397748	0.716533	0.786659	1.1848	XLOC_020071	-
2406	3R	15496528	15497979	-0.329554	-1.21921	0.312139	FBgn0012003	tRNA:V3b:92Ba
2406	3R	15496528	15497979	-0.329554	-1.21921	0.312139	FBgn0038727	CG7432
2406	3R	15496528	15497979	-0.329554	-1.21921	0.312139	FBgn0051216	Naam
2418	3R	16087839	16092020	-0.517084	-1.62396	-1.31258	XLOC_016189	-
2418	3R	16087839	16092020	-0.517084	-1.62396	-1.31258	XLOC_020116	-
2418	3R	16087839	16092020	-0.517084	-1.62396	-1.31258	XLOC_020117	-
2418	3R	16087839	16092020	-0.517084	-1.62396	-1.31258	XLOC_020118	-
2428	3R	16561475	16562795	1.18885	1.90503	2.66222	FBgn0004107	cdc2c
2428	3R	16561475	16562795	1.18885	1.90503	2.66222	FBgn0038821	CG17267
2428	3R	16561475	16562795	1.18885	1.90503	2.66222	FBgn0261857	CR42786
2428	3R	16561475	16562795	1.18885	1.90503	2.66222	FBgn0262185	mir-995
2429	3R	16586417	16587743	1.27033	0.402843	5.36127	FBgn0051195	CG31195
2429	3R	16586417	16587743	1.27033	0.402843	5.36127	XLOC_020159	-
2430	3R	16606016	16608376	0.67881	-1.42133	2.90847	FBgn0038826	CG17838
2430	3R	16606016	16608376	0.67881	-1.42133	2.90847	XLOC_020160	-
2430	3R	16606016	16608376	0.67881	-1.42133	2.90847	XLOC_020161	-
2430	3R	16606016	16608376	0.67881	-1.42133	2.90847	XLOC_020162	-
2433	3R	16676854	16677635	-0.803439	-0.29412	-1.33418	FBgn0038834	RpS30
2433	3R	16676854	16677635	-0.803439	-0.29412	-1.33418	FBgn0259215	Ir93a
2433	3R	16676854	16677635	-0.803439	-0.29412	-1.33418	FBgn0262422	mir-1011
2434	3R	16740722	16743059	-0.801383	-6.75329	-0.907423	FBgn0038842	CG5630
2434	3R	16740722	16743059	-0.801383	-6.75329	-0.907423	XLOC_020172	-
2434	3R	16740722	16743059	-0.801383	-6.75329	-0.907423	XLOC_020173	-
2434	3R	16740722	16743059	-0.801383	-6.75329	-0.907423	XLOC_020174	-
2434	3R	16740722	16743059	-0.801383	-6.75329	-0.907423	XLOC_020175	-
2444	3R	16950827	16952756	0.741312	-0.985735	2.38764	FBgn0023423	slmb
2444	3R	16950827	16952756	0.741312	-0.985735	2.38764	FBgn0038858	CG5793
2444	3R	16950827	16952756	0.741312	-0.985735	2.38764	FBgn0038859	Obp93a
2444	3R	16950827	16952756	0.741312	-0.985735	2.38764	XLOC_020208	-
2444	3R	16950827	16952756	0.741312	-0.985735	2.38764	XLOC_020209	-
2446	3R	16976331	16977037	0.69465	0.862645	1.11919	FBgn0264357	SNF4Agamma
2450	3R	17092847	17094303	0.651603	2.5237	0.0983289	FBgn0016700	Rab1
2450	3R	17092847	17094303	0.651603	2.5237	0.0983289	FBgn0038874	ETHR
2450	3R	17092847	17094303	0.651603	2.5237	0.0983289	FBgn0038876	CG5919
2450	3R	17092847	17094303	0.651603	2.5237	0.0983289	FBgn0043012	AP-2sigma
2473	3R	17869004	17870359	-0.614209	1.64487	-5.61392	FBgn0264491	how
2473	3R	17869004	17870359	-0.614209	1.64487	-5.61392	XLOC_020302	-
2473	3R	17869004	17870359	-0.614209	1.64487	-5.61392	XLOC_020303	-
2473	3R	17869004	17870359	-0.614209	1.64487	-5.61392	XLOC_020304	-
2477	3R	18193560	18195453	-0.700625	-1.71556	0.739049	FBgn0003178	PyK
2477	3R	18193560	18195453	-0.700625	-1.71556	0.739049	FBgn0038950	CG5382
2477	3R	18193560	18195453	-0.700625	-1.71556	0.739049	FBgn0038951	CG5380
2478	3R	18195578	18196351	-0.108608	3.02092	-2.26346	FBgn0003178	PyK
2480	3R	18234968	18236329	0.799834	0.969253	1.05253	FBgn0038960	CG13855
2480	3R	18234968	18236329	0.799834	0.969253	1.05253	FBgn0038961	CG13850
2480	3R	18234968	18236329	0.799834	0.969253	1.05253	FBgn0261279	lqfR
2484	3R	18279651	18280181	-2.11998	-6.49966	-1.96094	XLOC_016325	-
2484	3R	18279651	18280181	-2.11998	-6.49966	-1.96094	XLOC_018138	-
2484	3R	18279651	18280181	-2.11998	-6.49966	-1.96094	XLOC_020332	-
2485	3R	18280237	18280684	0.371538	10.56	-1.65981	FBgn0085405	CG34376
2485	3R	18280237	18280684	0.371538	10.56	-1.65981	XLOC_016325	-
2485	3R	18280237	18280684	0.371538	10.56	-1.65981	XLOC_018138	-
2485	3R	18280237	18280684	0.371538	10.56	-1.65981	XLOC_020332	-
2486	3R	18289026	18290476	-0.619415	-3.05599	1.43287	FBgn0028688	Rpn7
2486	3R	18289026	18290476	-0.619415	-3.05599	1.43287	FBgn0038972	CG7054
2486	3R	18289026	18290476	-0.619415	-3.05599	1.43287	FBgn0038973	Pebp1
2486	3R	18289026	18290476	-0.619415	-3.05599	1.43287	FBgn0263351	AP-50
2489	3R	18344105	18344837	-0.968399	-1.64623	-0.288222	FBgn0038980	oa2
2489	3R	18344105	18344837	-0.968399	-1.64623	-0.288222	FBgn0038981	CG5346
2492	3R	18377629	18378525	-0.186282	-1.30583	0.692911	FBgn0260942	bond
2493	3R	18406869	18408210	0.520686	-0.35645	4.93791	FBgn0024558	Dph5
2493	3R	18406869	18408210	0.520686	-0.35645	4.93791	FBgn0028837	CSN6
2493	3R	18406869	18408210	0.520686	-0.35645	4.93791	FBgn0053107	CG33107
2493	3R	18406869	18408210	0.520686	-0.35645	4.93791	FBgn0053110	CG33110
2499	3R	18493324	18494568	-2.10106	-2.61337	-2.51502	FBgn0039000	CG6954
2499	3R	18493324	18494568	-2.10106	-2.61337	-2.51502	XLOC_020371	-
2499	3R	18493324	18494568	-2.10106	-2.61337	-2.51502	XLOC_020372	-
2499	3R	18493324	18494568	-2.10106	-2.61337	-2.51502	XLOC_020373	-
2514	3R	19026907	19027454	-0.166997	-5.55433	2.51391	FBgn0011596	fzo
2514	3R	19026907	19027454	-0.166997	-5.55433	2.51391	FBgn0262975	cnc
2514	3R	19026907	19027454	-0.166997	-5.55433	2.51391	XLOC_020402	-
2517	3R	19077562	19078672	0.228313	1.3838	-0.595307	FBgn0039065	CG4449
2517	3R	19077562	19078672	0.228313	1.3838	-0.595307	FBgn0039066	EloA
2524	3R	19549165	19550819	-0.678064	0.50088	-1.90832	FBgn0039109	CG10365
2524	3R	19549165	19550819	-0.678064	0.50088	-1.90832	XLOC_020463	-
2524	3R	19549165	19550819	-0.678064	0.50088	-1.90832	XLOC_020464	-
2527	3R	19597408	19598238	0.22594	-0.0924782	1.28523	FBgn0039117	tst
2527	3R	19597408	19598238	0.22594	-0.0924782	1.28523	FBgn0039118	CG10208
2527	3R	19597408	19598238	0.22594	-0.0924782	1.28523	FBgn0039120	Nup98-96
2530	3R	19685502	19686188	-0.0280764	0.749954	-2.68875	FBgn0004185	snRNA:U1:95Ca
2530	3R	19685502	19686188	-0.0280764	0.749954	-2.68875	FBgn0025574	Pli
2537	3R	19841492	19842692	-0.340896	2.28325	-1.30307	XLOC_020501	-
2537	3R	19841492	19842692	-0.340896	2.28325	-1.30307	XLOC_020502	-
2537	3R	19841492	19842692	-0.340896	2.28325	-1.30307	XLOC_020503	-
2537	3R	19841492	19842692	-0.340896	2.28325	-1.30307	XLOC_020504	-
2538	3R	19854379	19857078	-0.357339	-2.82159	-0.439577	FBgn0020647	KrT95D
2538	3R	19854379	19857078	-0.357339	-2.82159	-0.439577	FBgn0039139	Ime4
2538	3R	19854379	19857078	-0.357339	-2.82159	-0.439577	XLOC_020508	-
2543	3R	19954474	19955837	1.60883	1.99149	2.33631	FBgn0026317	Tsc1
2543	3R	19954474	19955837	1.60883	1.99149	2.33631	FBgn0039152	Rootletin
2543	3R	19954474	19955837	1.60883	1.99149	2.33631	FBgn0039153	CG5463
2544	3R	19956357	19957009	0.936769	4.33171	-0.132921	FBgn0026317	Tsc1
2544	3R	19956357	19957009	0.936769	4.33171	-0.132921	FBgn0039153	CG5463
2550	3R	20030490	20031214	0.412644	2.25883	-1.3243	XLOC_020526	-
2554	3R	20116037	20117329	0.716833	-1.32866	2.69959	FBgn0039178	CG6356
2554	3R	20116037	20117329	0.716833	-1.32866	2.69959	FBgn0039180	CG5715
2554	3R	20116037	20117329	0.716833	-1.32866	2.69959	FBgn0085319	CG34290
2554	3R	20116037	20117329	0.716833	-1.32866	2.69959	FBgn0263398	CG6364
2557	3R	20145172	20146313	0.643994	-1.38748	3.3846	FBgn0011785	BRWD3
2557	3R	20145172	20146313	0.643994	-1.38748	3.3846	FBgn0028471	Nab2
2560	3R	20182510	20183373	1.2161	1.71669	1.39533	FBgn0039187	CG6454
2560	3R	20182510	20183373	1.2161	1.71669	1.39533	FBgn0039188	Golgin84
2560	3R	20182510	20183373	1.2161	1.71669	1.39533	FBgn0039189	CG18528
2563	3R	20374986	20377255	-0.513454	-0.340236	-1.35327	FBgn0039208	Esyt2
2563	3R	20374986	20377255	-0.513454	-0.340236	-1.35327	XLOC_020548	-
2565	3R	20406780	20407978	-0.452565	0.232506	-5.48726	FBgn0039209	CG13624
2565	3R	20406780	20407978	-0.452565	0.232506	-5.48726	FBgn0039210	CG13625
2565	3R	20406780	20407978	-0.452565	0.232506	-5.48726	XLOC_016487	-
2565	3R	20406780	20407978	-0.452565	0.232506	-5.48726	XLOC_016488	-
2565	3R	20406780	20407978	-0.452565	0.232506	-5.48726	XLOC_016489	-
2573	3R	20656018	20656983	-2.62127	-6.67151	-2.03929	FBgn0051118	RabX4
2573	3R	20656018	20656983	-2.62127	-6.67151	-2.03929	FBgn0051357	CG31357
2573	3R	20656018	20656983	-2.62127	-6.67151	-2.03929	FBgn0262962	CG43273
2575	3R	20703599	20704733	0.946721	0.908899	1.83452	FBgn0039240	CG3744
2575	3R	20703599	20704733	0.946721	0.908899	1.83452	FBgn0039241	CG11089
2575	3R	20703599	20704733	0.946721	0.908899	1.83452	FBgn0043799	CG31381
2579	3R	20849032	20850407	0.794053	-0.190288	2.31947	FBgn0015240	Hr96
2579	3R	20849032	20850407	0.794053	-0.190288	2.31947	FBgn0039257	tnc
2579	3R	20849032	20850407	0.794053	-0.190288	2.31947	FBgn0039258	beta4GalT7
2579	3R	20849032	20850407	0.794053	-0.190288	2.31947	FBgn0039259	CG11781
2594	3R	21125567	21129952	-1.07975	-2.36602	-1.51833	FBgn0039319	CG13659
2594	3R	21125567	21129952	-1.07975	-2.36602	-1.51833	FBgn0051288	CG31288
2594	3R	21125567	21129952	-1.07975	-2.36602	-1.51833	FBgn0051370	CG31370
2594	3R	21125567	21129952	-1.07975	-2.36602	-1.51833	FBgn0051436	CG31436
2626	3R	22287377	22288602	-0.283086	-3.30611	1.28099	FBgn0039429	CG14238
2626	3R	22287377	22288602	-0.283086	-3.30611	1.28099	FBgn0039430	CG5455
2626	3R	22287377	22288602	-0.283086	-3.30611	1.28099	XLOC_016643	-
2626	3R	22287377	22288602	-0.283086	-3.30611	1.28099	XLOC_020726	-
2626	3R	22287377	22288602	-0.283086	-3.30611	1.28099	XLOC_020727	-
2626	3R	22287377	22288602	-0.283086	-3.30611	1.28099	XLOC_020728	-
2626	3R	22287377	22288602	-0.283086	-3.30611	1.28099	XLOC_020729	-
2639	3R	22812849	22813777	0.17381	-4.82038	2.82707	FBgn0039467	CG14253
2639	3R	22812849	22813777	0.17381	-4.82038	2.82707	FBgn0051075	CG31075
2639	3R	22812849	22813777	0.17381	-4.82038	2.82707	FBgn0051076	CG31076
2641	3R	22941260	22942173	-0.18647	0.65668	-1.3358	FBgn0027574	CG5815
2641	3R	22941260	22942173	-0.18647	0.65668	-1.3358	FBgn0039488	CG6066
2641	3R	22941260	22942173	-0.18647	0.65668	-1.3358	FBgn0039489	CG5880
2650	3R	23095745	23097615	0.647531	0.435888	2.51526	FBgn0002441	l(3)mbt
2650	3R	23095745	23097615	0.647531	0.435888	2.51526	FBgn0039505	CG5934
2650	3R	23095745	23097615	0.647531	0.435888	2.51526	XLOC_020823	-
2650	3R	23095745	23097615	0.647531	0.435888	2.51526	XLOC_020824	-
2659	3R	23524284	23525419	0.438015	1.17135	-1.39262	FBgn0045862	btz
2659	3R	23524284	23525419	0.438015	1.17135	-1.39262	FBgn0086346	ALiX
2662	3R	23743023	23743959	0.0488209	-3.02535	0.770128	FBgn0039554	CG5003
2662	3R	23743023	23743959	0.0488209	-3.02535	0.770128	FBgn0039555	mRpS22
2662	3R	23743023	23743959	0.0488209	-3.02535	0.770128	FBgn0039557	CG12259
2662	3R	23743023	23743959	0.0488209	-3.02535	0.770128	FBgn0053213	CG33213
2664	3R	23770678	23773035	-0.746717	-1.62791	0.348539	FBgn0039561	mfrn
2664	3R	23770678	23773035	-0.746717	-1.62791	0.348539	FBgn0039562	Gp93
2670	3R	24310017	24312129	0.907187	2.58108	-0.651017	FBgn0013813	Dhc98D
2670	3R	24310017	24312129	0.907187	2.58108	-0.651017	FBgn0039585	CG1894
2676	3R	24653771	24657119	-1.75255	-1.6302	-4.44155	FBgn0015589	Apc
2676	3R	24653771	24657119	-1.75255	-1.6302	-4.44155	FBgn0024273	WASp
2676	3R	24653771	24657119	-1.75255	-1.6302	-4.44155	XLOC_020867	-
2676	3R	24653771	24657119	-1.75255	-1.6302	-4.44155	XLOC_020868	-
2676	3R	24653771	24657119	-1.75255	-1.6302	-4.44155	XLOC_020869	-
2686	3R	25041750	25043213	0.640513	-0.61814	3.62584	FBgn0051044	CR31044
2686	3R	25041750	25043213	0.640513	-0.61814	3.62584	FBgn0262404	mir-996
2686	3R	25041750	25043213	0.640513	-0.61814	3.62584	FBgn0262448	mir-279
2700	3R	25549451	25550463	0.275996	-0.657919	1.48066	FBgn0024841	Pcd
2700	3R	25549451	25550463	0.275996	-0.657919	1.48066	FBgn0039686	CG15506
2700	3R	25549451	25550463	0.275996	-0.657919	1.48066	FBgn0039687	CG7593
2700	3R	25549451	25550463	0.275996	-0.657919	1.48066	FBgn0039688	Kul
2700	3R	25549451	25550463	0.275996	-0.657919	1.48066	FBgn0042213	CG18731
2700	3R	25549451	25550463	0.275996	-0.657919	1.48066	FBgn0085325	CG34296
2700	3R	25549451	25550463	0.275996	-0.657919	1.48066	XLOC_016823	-
2707	3R	25718116	25718824	-1.08758	0.0632399	-1.84823	FBgn0051038	CG31038
2707	3R	25718116	25718824	-1.08758	0.0632399	-1.84823	XLOC_020940	-
2722	3R	26073727	26074356	-0.23402	-2.256	1.07827	FBgn0039759	CG9733
2722	3R	26073727	26074356	-0.23402	-2.256	1.07827	FBgn0051023	tRNA:CR31023
2722	3R	26073727	26074356	-0.23402	-2.256	1.07827	FBgn0051383	tRNA:CR31383
2722	3R	26073727	26074356	-0.23402	-2.256	1.07827	FBgn0085328	CG34299
2733	3R	26589330	26589971	-0.616411	1.48422	-3.65884	FBgn0004606	zfh1
2733	3R	26589330	26589971	-0.616411	1.48422	-3.65884	XLOC_021034	-
2733	3R	26589330	26589971	-0.616411	1.48422	-3.65884	XLOC_021035	-
2741	3R	27043574	27044361	-0.252653	1.91532	-1.22979	FBgn0039829	CG15561
2741	3R	27043574	27044361	-0.252653	1.91532	-1.22979	FBgn0039830	CG1746
2741	3R	27043574	27044361	-0.252653	1.91532	-1.22979	FBgn0046696	RNaseP:RNA
2741	3R	27043574	27044361	-0.252653	1.91532	-1.22979	FBgn0263544	mir-4949
2742	3R	27047764	27051453	0.649334	-1.27384	2.50753	FBgn0039831	CG12054
2742	3R	27047764	27051453	0.649334	-1.27384	2.50753	XLOC_021066	-
2742	3R	27047764	27051453	0.649334	-1.27384	2.50753	XLOC_021067	-
2742	3R	27047764	27051453	0.649334	-1.27384	2.50753	XLOC_021068	-
2742	3R	27047764	27051453	0.649334	-1.27384	2.50753	XLOC_021069	-
2742	3R	27047764	27051453	0.649334	-1.27384	2.50753	XLOC_021070	-
2743	3R	27078563	27080512	3.6921	3.34572	4.75121	FBgn0039835	mRpL32
2743	3R	27078563	27080512	3.6921	3.34572	4.75121	FBgn0039836	CG1750
2743	3R	27078563	27080512	3.6921	3.34572	4.75121	FBgn0051005	qless
2743	3R	27078563	27080512	3.6921	3.34572	4.75121	FBgn0086362	spn-F
2745	3R	27231262	27233055	-0.130966	1.89708	-8.66418	FBgn0039846	CG11337
2745	3R	27231262	27233055	-0.130966	1.89708	-8.66418	FBgn0261988	Gprk2
2745	3R	27231262	27233055	-0.130966	1.89708	-8.66418	XLOC_021080	-
2745	3R	27231262	27233055	-0.130966	1.89708	-8.66418	XLOC_021081	-
2745	3R	27231262	27233055	-0.130966	1.89708	-8.66418	XLOC_021082	-
2756	3R	27571718	27573057	1.82857	1.54362	2.35616	FBgn0000150	awd
2756	3R	27571718	27573057	1.82857	1.54362	2.35616	FBgn0022349	CG1910
2756	3R	27571718	27573057	1.82857	1.54362	2.35616	FBgn0039869	CG1890
2756	3R	27571718	27573057	1.82857	1.54362	2.35616	FBgn0039870	CG1896
2756	3R	27571718	27573057	1.82857	1.54362	2.35616	FBgn0261479	nero
2760	3R	27790615	27791569	-0.580909	-3.70711	-2.86202	XLOC_021159	-
2760	3R	27790615	27791569	-0.580909	-3.70711	-2.86202	XLOC_021160	-
2760	3R	27790615	27791569	-0.580909	-3.70711	-2.86202	XLOC_021161	-
2760	3R	27790615	27791569	-0.580909	-3.70711	-2.86202	XLOC_021162	-
2760	3R	27790615	27791569	-0.580909	-3.70711	-2.86202	XLOC_021163	-
2760	3R	27790615	27791569	-0.580909	-3.70711	-2.86202	XLOC_021164	-
2766	3RHet	1806015	1806539	1.1766	1.24094	2.08473	FBgn0069923	CG41128
2770	3RHet	1896875	1898635	-1.71245	-4.35485	-1.35892	FBgn0086378	Alg-2
2770	3RHet	1896875	1898635	-1.71245	-4.35485	-1.35892	XLOC_021205	-
2770	3RHet	1896875	1898635	-1.71245	-4.35485	-1.35892	XLOC_021254	-
2772	3RHet	1936016	1936762	-1.39564	-0.409058	-2.33344	FBgn0010247	Parp
2772	3RHet	1936016	1936762	-1.39564	-0.409058	-2.33344	XLOC_021255	-
2773	4	62835	63783	-0.595853	0.303889	-4.1788	FBgn0025740	plexB
2780	4	198673	199719	-0.143434	0.461689	-1.91585	FBgn0039889	CG2219
2780	4	198673	199719	-0.143434	0.461689	-1.91585	XLOC_021423	-
2783	4	231427	232161	0.531894	1.52778	0.74671	FBgn0024811	Crk
2783	4	231427	232161	0.531894	1.52778	0.74671	FBgn0051999	CG31999
2785	4	329334	330271	0.143867	3.83773	-1.79122	FBgn0026777	Rad23
2785	4	329334	330271	0.143867	3.83773	-1.79122	FBgn0039902	CG2177
2786	4	337392	338918	-1.28742	-0.625186	-14.2332	FBgn0052850	CG32850
2788	4	377594	378576	-0.706902	-0.589673	-3.56337	FBgn0259214	PMCA
2790	4	437256	437805	-0.159506	1.9617	-2.82972	XLOC_021479	-
2792	4	488255	489694	-0.54484	-1.77079	-0.0919812	FBgn0026262	bip2
2792	4	488255	489694	-0.54484	-1.77079	-0.0919812	FBgn0039908	Asator
2792	4	488255	489694	-0.54484	-1.77079	-0.0919812	FBgn0262731	pncr013:4
2792	4	488255	489694	-0.54484	-1.77079	-0.0919812	XLOC_021493	-
2796	4	631756	633056	0.376356	2.04748	-0.226695	FBgn0025936	Eph
2796	4	631756	633056	0.376356	2.04748	-0.226695	XLOC_021527	-
2796	4	631756	633056	0.376356	2.04748	-0.226695	XLOC_021528	-
2796	4	631756	633056	0.376356	2.04748	-0.226695	XLOC_021529	-
2797	4	644318	647416	-0.401239	0.014544	-1.14973	FBgn0025936	Eph
2797	4	644318	647416	-0.401239	0.014544	-1.14973	FBgn0039914	mav
2797	4	644318	647416	-0.401239	0.014544	-1.14973	FBgn0262302	mir-954
2798	4	678716	679934	-0.707029	-0.65149	-1.83745	FBgn0051992	gw
2798	4	678716	679934	-0.707029	-0.65149	-1.83745	XLOC_021370	-
2798	4	678716	679934	-0.707029	-0.65149	-1.83745	XLOC_021535	-
2798	4	678716	679934	-0.707029	-0.65149	-1.83745	XLOC_021536	-
2798	4	678716	679934	-0.707029	-0.65149	-1.83745	XLOC_021537	-
2799	4	681306	682439	-0.821823	-2.69521	-1.61534	FBgn0024728	Slip1
2799	4	681306	682439	-0.821823	-2.69521	-1.61534	FBgn0051992	gw
2799	4	681306	682439	-0.821823	-2.69521	-1.61534	XLOC_021370	-
2799	4	681306	682439	-0.821823	-2.69521	-1.61534	XLOC_021535	-
2799	4	681306	682439	-0.821823	-2.69521	-1.61534	XLOC_021536	-
2799	4	681306	682439	-0.821823	-2.69521	-1.61534	XLOC_021537	-
2799	4	681306	682439	-0.821823	-2.69521	-1.61534	XLOC_021538	-
2799	4	681306	682439	-0.821823	-2.69521	-1.61534	XLOC_021539	-
2800	4	684408	685901	-1.91178	-1.50966	-2.5912	FBgn0024728	Slip1
2800	4	684408	685901	-1.91178	-1.50966	-2.5912	XLOC_021370	-
2800	4	684408	685901	-1.91178	-1.50966	-2.5912	XLOC_021538	-
2800	4	684408	685901	-1.91178	-1.50966	-2.5912	XLOC_021539	-
2805	4	865021	866256	-0.764236	0.561888	-3.98632	FBgn0039937	fd102C
2805	4	865021	866256	-0.764236	0.561888	-3.98632	FBgn0053797	CG33797
2805	4	865021	866256	-0.764236	0.561888	-3.98632	XLOC_021321	-
2807	4	898209	899662	-0.379369	-0.472844	-2.09481	FBgn0025726	unc-13
2807	4	898209	899662	-0.379369	-0.472844	-2.09481	XLOC_021572	-
2808	4	924234	925126	0.372447	3.59197	-1.29915	FBgn0025726	unc-13
2808	4	924234	925126	0.372447	3.59197	-1.29915	XLOC_021324	-
2808	4	924234	925126	0.372447	3.59197	-1.29915	XLOC_021576	-
2815	4	1053432	1054631	1.01161	0.238873	2.01076	FBgn0010217	ATPsyn-beta
2815	4	1053432	1054631	1.01161	0.238873	2.01076	FBgn0039929	CG11076
2815	4	1053432	1054631	1.01161	0.238873	2.01076	FBgn0264607	CaMKII
2817	4	1083052	1084239	-1.86333	-4.93931	-24.735	FBgn0011642	Zyx
2817	4	1083052	1084239	-1.86333	-4.93931	-24.735	FBgn0087002	Rfabg
2817	4	1083052	1084239	-1.86333	-4.93931	-24.735	XLOC_021605	-
2818	4	1117408	1119577	-0.722505	-1.2224	-0.681319	FBgn0005561	sv
2818	4	1117408	1119577	-0.722505	-1.2224	-0.681319	XLOC_021610	-
2821	4	1216272	1216945	-0.890606	-2.41412	-2.52203	FBgn0039924	CG17471
2826	U	1180127	1181084	0.296389	0.793142	-1.26372	FBgn0039993	CG17691
2852	X	168673	173253	-1.17242	-0.697486	-3.41996	FBgn0005427	ewg
2852	X	168673	173253	-1.17242	-0.697486	-3.41996	FBgn0024989	CG3777
2852	X	168673	173253	-1.17242	-0.697486	-3.41996	FBgn0262266	mir-980
2852	X	168673	173253	-1.17242	-0.697486	-3.41996	XLOC_024300	-
2852	X	168673	173253	-1.17242	-0.697486	-3.41996	XLOC_024301	-
2852	X	168673	173253	-1.17242	-0.697486	-3.41996	XLOC_024302	-
2856	X	390781	394142	0.202646	-1.61664	1.94867	FBgn0004648	svr
2856	X	390781	394142	0.202646	-1.61664	1.94867	FBgn0023534	CG17778
2856	X	390781	394142	0.202646	-1.61664	1.94867	XLOC_024321	-
2856	X	390781	394142	0.202646	-1.61664	1.94867	XLOC_024322	-
2858	X	417304	418611	-1.51292	-2.08597	-2.91924	FBgn0023535	arg
2858	X	417304	418611	-1.51292	-2.08597	-2.91924	FBgn0260400	elav
2858	X	417304	418611	-1.51292	-2.08597	-2.91924	XLOC_024324	-
2858	X	417304	418611	-1.51292	-2.08597	-2.91924	XLOC_024325	-
2862	X	541693	543040	1.62841	1.50866	2.11651	FBgn0025634	CG13367
2862	X	541693	543040	1.62841	1.50866	2.11651	FBgn0025638	Roc1a
2862	X	541693	543040	1.62841	1.50866	2.11651	FBgn0025639	Hmt4-20
2864	X	581790	584109	0.286492	-1.67658	1.07051	FBgn0021764	sdk
2864	X	581790	584109	0.286492	-1.67658	1.07051	XLOC_024336	-
2871	X	822397	823018	1.28451	0.748904	2.41774	FBgn0040339	MED22
2871	X	822397	823018	1.28451	0.748904	2.41774	FBgn0040342	CG3706
2871	X	822397	823018	1.28451	0.748904	2.41774	FBgn0040344	CG3711
2871	X	822397	823018	1.28451	0.748904	2.41774	FBgn0040345	CG3708
2871	X	822397	823018	1.28451	0.748904	2.41774	FBgn0264449	CG43867
2875	X	940642	941675	-0.30335	-0.243524	-1.29256	FBgn0003638	su(w[a])
2875	X	940642	941675	-0.30335	-0.243524	-1.29256	FBgn0259144	CG42259
2875	X	940642	941675	-0.30335	-0.243524	-1.29256	XLOC_021971	-
2880	X	1261996	1262914	-0.783503	2.3077	-2.33226	FBgn0024987	ssx
2880	X	1261996	1262914	-0.783503	2.3077	-2.33226	FBgn0029573	CG14770
2882	X	1281005	1282457	1.0954	1.09579	4.048	FBgn0052813	CG32813
2882	X	1281005	1282457	1.0954	1.09579	4.048	XLOC_024406	-
2901	X	1963281	1967407	-0.1686	-1.59499	1.66322	FBgn0025627	CG4194
2901	X	1963281	1967407	-0.1686	-1.59499	1.66322	FBgn0025628	CG4199
2901	X	1963281	1967407	-0.1686	-1.59499	1.66322	FBgn0025629	CG4045
2901	X	1963281	1967407	-0.1686	-1.59499	1.66322	FBgn0025630	CG4061
2901	X	1963281	1967407	-0.1686	-1.59499	1.66322	XLOC_024445	-
2909	X	2051201	2052169	0.605905	1.8737	0.293903	FBgn0004655	wapl
2909	X	2051201	2052169	0.605905	1.8737	0.293903	FBgn0005670	Cyp4d1
2909	X	2051201	2052169	0.605905	1.8737	0.293903	XLOC_024449	-
2927	X	2483055	2486216	0.540901	-1.02881	1.95656	FBgn0001404	egh
2927	X	2483055	2486216	0.540901	-1.02881	1.95656	FBgn0040066	wds
2927	X	2483055	2486216	0.540901	-1.02881	1.95656	XLOC_024508	-
2927	X	2483055	2486216	0.540901	-1.02881	1.95656	XLOC_024509	-
2927	X	2483055	2486216	0.540901	-1.02881	1.95656	XLOC_024510	-
2927	X	2483055	2486216	0.540901	-1.02881	1.95656	XLOC_024511	-
2932	X	2579665	2581578	-0.339987	-2.12402	0.334342	FBgn0003068	per
2932	X	2579665	2581578	-0.339987	-2.12402	0.334342	XLOC_024533	-
2936	X	2678930	2681388	-1.35316	-2.99263	0.0795151	FBgn0040384	CG32795
2936	X	2678930	2681388	-1.35316	-2.99263	0.0795151	XLOC_024537	-
2936	X	2678930	2681388	-1.35316	-2.99263	0.0795151	XLOC_024538	-
2936	X	2678930	2681388	-1.35316	-2.99263	0.0795151	XLOC_024539	-
2936	X	2678930	2681388	-1.35316	-2.99263	0.0795151	XLOC_024540	-
2937	X	2681563	2683754	0.308678	-0.94729	1.26555	FBgn0003996	w
2937	X	2681563	2683754	0.308678	-0.94729	1.26555	FBgn0040384	CG32795
2937	X	2681563	2683754	0.308678	-0.94729	1.26555	XLOC_024538	-
2937	X	2681563	2683754	0.308678	-0.94729	1.26555	XLOC_024539	-
2937	X	2681563	2683754	0.308678	-0.94729	1.26555	XLOC_024540	-
2938	X	2841887	2842857	0.359585	-0.144831	1.9912	FBgn0029646	CG14423
2938	X	2841887	2842857	0.359585	-0.144831	1.9912	FBgn0029647	CG17959
2938	X	2841887	2842857	0.359585	-0.144831	1.9912	FBgn0029648	CG3603
2943	X	3191663	3193179	-1.86918	-2.33665	-1.39187	XLOC_023248	-
2943	X	3191663	3193179	-1.86918	-2.33665	-1.39187	XLOC_023249	-
2943	X	3191663	3193179	-1.86918	-2.33665	-1.39187	XLOC_023250	-
2943	X	3191663	3193179	-1.86918	-2.33665	-1.39187	XLOC_024571	-
2943	X	3191663	3193179	-1.86918	-2.33665	-1.39187	XLOC_024572	-
2945	X	3265544	3266965	0.256415	1.10122	-0.321566	FBgn0262656	dm
2945	X	3265544	3266965	0.256415	1.10122	-0.321566	XLOC_023254	-
2945	X	3265544	3266965	0.256415	1.10122	-0.321566	XLOC_024582	-
2945	X	3265544	3266965	0.256415	1.10122	-0.321566	XLOC_024583	-
2947	X	3378236	3379287	0.971092	0.521412	1.55959	FBgn0029663	CG10804
2947	X	3378236	3379287	0.971092	0.521412	1.55959	FBgn0029664	CG10802
2947	X	3378236	3379287	0.971092	0.521412	1.55959	FBgn0029665	CG14270
2947	X	3378236	3379287	0.971092	0.521412	1.55959	FBgn0029666	CG10803
2948	X	3466073	3467291	2.05693	2.64354	2.65947	FBgn0028961	AlstR
2948	X	3466073	3467291	2.05693	2.64354	2.65947	FBgn0029672	CG2875
2948	X	3466073	3467291	2.05693	2.64354	2.65947	FBgn0052791	CG32791
2948	X	3466073	3467291	2.05693	2.64354	2.65947	FBgn0052792	CG32792
2949	X	3568063	3570099	-0.0992115	0.606491	-1.24832	FBgn0023215	Mnt
2949	X	3568063	3570099	-0.0992115	0.606491	-1.24832	XLOC_024602	-
2949	X	3568063	3570099	-0.0992115	0.606491	-1.24832	XLOC_024603	-
2949	X	3568063	3570099	-0.0992115	0.606491	-1.24832	XLOC_024604	-
2974	X	4509990	4511521	2.09543	1.46831	3.35566	FBgn0003053	peb
2974	X	4509990	4511521	2.09543	1.46831	3.35566	XLOC_022144	-
2989	X	5311070	5314476	1.23405	0.620382	1.86874	FBgn0029763	CG4165
2989	X	5311070	5314476	1.23405	0.620382	1.86874	FBgn0263987	spoon
2990	X	5409466	5411257	-0.550856	0.251487	-1.35086	FBgn0029771	CG12730
2990	X	5409466	5411257	-0.550856	0.251487	-1.35086	XLOC_024742	-
2991	X	5412054	5413168	-1.82298	-7.46128	-0.889776	FBgn0029771	CG12730
2991	X	5412054	5413168	-1.82298	-7.46128	-0.889776	XLOC_024742	-
3003	X	5797910	5798685	1.05271	-0.233707	3.3212	FBgn0000042	Act5C
3003	X	5797910	5798685	1.05271	-0.233707	3.3212	FBgn0029821	CG4020
3007	X	5894711	5895475	-2.82351	-4.27254	-6.78567	FBgn0027546	CG4766
3009	X	5932393	5933588	-0.393629	0.630572	-1.41958	FBgn0003302	rux
3009	X	5932393	5933588	-0.393629	0.630572	-1.41958	FBgn0029833	CG5941
3009	X	5932393	5933588	-0.393629	0.630572	-1.41958	FBgn0029834	CG5937
3014	X	6173637	6174471	-0.14872	1.20377	-1.14332	FBgn0026015	Top3beta
3014	X	6173637	6174471	-0.14872	1.20377	-1.14332	FBgn0029856	CG11700
3014	X	6173637	6174471	-0.14872	1.20377	-1.14332	FBgn0052745	CR32745
3014	X	6173637	6174471	-0.14872	1.20377	-1.14332	FBgn0086558	Ubi-p5E
3015	X	6183181	6184319	0.944863	0.645886	1.33179	FBgn0026015	Top3beta
3015	X	6183181	6184319	0.944863	0.645886	1.33179	FBgn0028685	Rpt4
3015	X	6183181	6184319	0.944863	0.645886	1.33179	FBgn0029857	wuho
3015	X	6183181	6184319	0.944863	0.645886	1.33179	FBgn0029858	CG15896
3018	X	6227976	6229176	-0.29556	1.39625	-1.32823	FBgn0250869	CG42240
3033	X	6603906	6606488	-0.43925	-1.67608	0.810629	FBgn0029895	CG14441
3033	X	6603906	6606488	-0.43925	-1.67608	0.810629	XLOC_024832	-
3033	X	6603906	6606488	-0.43925	-1.67608	0.810629	XLOC_024833	-
3069	X	7950852	7951753	0.828084	1.04093	1.00126	FBgn0004656	fs(1)h
3069	X	7950852	7951753	0.828084	1.04093	1.00126	XLOC_024922	-
3069	X	7950852	7951753	0.828084	1.04093	1.00126	XLOC_024923	-
3069	X	7950852	7951753	0.828084	1.04093	1.00126	XLOC_024924	-
3070	X	7952695	7954421	0.936132	-0.113844	1.43754	FBgn0004656	fs(1)h
3070	X	7952695	7954421	0.936132	-0.113844	1.43754	FBgn0004657	mys
3070	X	7952695	7954421	0.936132	-0.113844	1.43754	XLOC_024922	-
3070	X	7952695	7954421	0.936132	-0.113844	1.43754	XLOC_024923	-
3070	X	7952695	7954421	0.936132	-0.113844	1.43754	XLOC_024924	-
3070	X	7952695	7954421	0.936132	-0.113844	1.43754	XLOC_024925	-
3070	X	7952695	7954421	0.936132	-0.113844	1.43754	XLOC_024926	-
3071	X	7986381	7987421	0.393636	-0.66605	1.38523	FBgn0029996	Ubc-E2H
3071	X	7986381	7987421	0.393636	-0.66605	1.38523	FBgn0029997	CG2258
3071	X	7986381	7987421	0.393636	-0.66605	1.38523	XLOC_024931	-
3083	X	8305752	8309800	-0.759288	-1.61955	-2.51871	FBgn0261793	Trf2
3083	X	8305752	8309800	-0.759288	-1.61955	-2.51871	FBgn0262976	lawc
3083	X	8305752	8309800	-0.759288	-1.61955	-2.51871	XLOC_024959	-
3083	X	8305752	8309800	-0.759288	-1.61955	-2.51871	XLOC_024960	-
3083	X	8305752	8309800	-0.759288	-1.61955	-2.51871	XLOC_024961	-
3083	X	8305752	8309800	-0.759288	-1.61955	-2.51871	XLOC_024962	-
3083	X	8305752	8309800	-0.759288	-1.61955	-2.51871	XLOC_024963	-
3084	X	8315319	8317667	-0.902392	-2.08716	2.101	FBgn0261793	Trf2
3084	X	8315319	8317667	-0.902392	-2.08716	2.101	XLOC_023504	-
3084	X	8315319	8317667	-0.902392	-2.08716	2.101	XLOC_024964	-
3084	X	8315319	8317667	-0.902392	-2.08716	2.101	XLOC_024965	-
3085	X	8331116	8333387	-1.19337	-1.25534	-1.04802	FBgn0030037	CG12125
3085	X	8331116	8333387	-1.19337	-1.25534	-1.04802	FBgn0030038	CG1440
3085	X	8331116	8333387	-1.19337	-1.25534	-1.04802	FBgn0030039	CG12123
3085	X	8331116	8333387	-1.19337	-1.25534	-1.04802	XLOC_024966	-
3086	X	8346261	8347193	-2.32944	-1.49746	-6.72315	FBgn0021767	org-1
3086	X	8346261	8347193	-2.32944	-1.49746	-6.72315	XLOC_024969	-
3089	X	8383592	8388616	-2.92608	-1.87907	-7.33699	FBgn0003023	otu
3089	X	8383592	8388616	-2.92608	-1.87907	-7.33699	FBgn0053181	CG33181
3089	X	8383592	8388616	-2.92608	-1.87907	-7.33699	XLOC_024972	-
3089	X	8383592	8388616	-2.92608	-1.87907	-7.33699	XLOC_024973	-
3089	X	8383592	8388616	-2.92608	-1.87907	-7.33699	XLOC_024974	-
3089	X	8383592	8388616	-2.92608	-1.87907	-7.33699	XLOC_024975	-
3089	X	8383592	8388616	-2.92608	-1.87907	-7.33699	XLOC_024976	-
3091	X	8452945	8454564	-0.955397	-2.13605	-0.464966	FBgn0026679	IntS4
3091	X	8452945	8454564	-0.955397	-2.13605	-0.464966	FBgn0030048	CG12112
3091	X	8452945	8454564	-0.955397	-2.13605	-0.464966	FBgn0030049	Trf4-1
3091	X	8452945	8454564	-0.955397	-2.13605	-0.464966	XLOC_024993	-
3091	X	8452945	8454564	-0.955397	-2.13605	-0.464966	XLOC_024994	-
3091	X	8452945	8454564	-0.955397	-2.13605	-0.464966	XLOC_024995	-
3117	X	9088482	9090292	0.767409	1.95498	1.23123	FBgn0030098	CG12057
3117	X	9088482	9090292	0.767409	1.95498	1.23123	FBgn0030099	CG12056
3117	X	9088482	9090292	0.767409	1.95498	1.23123	FBgn0030100	CG12106
3117	X	9088482	9090292	0.767409	1.95498	1.23123	FBgn0030101	CG12118
3117	X	9088482	9090292	0.767409	1.95498	1.23123	FBgn0086450	su(r)
3125	X	9177342	9178176	0.275185	0.103221	1.3123	FBgn0002576	lz
3125	X	9177342	9178176	0.275185	0.103221	1.3123	FBgn0040236	c11.1
3125	X	9177342	9178176	0.275185	0.103221	1.3123	XLOC_025080	-
3135	X	9568919	9570822	-1.0539	-0.0221081	-1.81812	FBgn0261617	nej
3135	X	9568919	9570822	-1.0539	-0.0221081	-1.81812	XLOC_025139	-
3135	X	9568919	9570822	-1.0539	-0.0221081	-1.81812	XLOC_025140	-
3135	X	9568919	9570822	-1.0539	-0.0221081	-1.81812	XLOC_025141	-
3149	X	10183330	10184058	-4.35823	-4.90195	-3.17724	FBgn0259170	alpha-Man-I
3153	X	10262773	10264391	1.12602	1.02338	2.01128	FBgn0028480	CG17841
3153	X	10262773	10264391	1.12602	1.02338	2.01128	FBgn0052679	CG32679
3153	X	10262773	10264391	1.12602	1.02338	2.01128	FBgn0052686	CG32686
3161	X	10449576	10450325	0.471925	1.35731	-0.52802	FBgn0085443	spri
3170	X	10708044	10709544	0.625057	-1.52731	1.89094	FBgn0262735	Imp
3170	X	10708044	10709544	0.625057	-1.52731	1.89094	XLOC_025239	-
3173	X	10770053	10771382	-0.549965	0.778017	-6.79785	FBgn0017561	Ork1
3173	X	10770053	10771382	-0.549965	0.778017	-6.79785	FBgn0030245	CG1637
3177	X	11040905	11041828	0.491409	0.762391	2.01587	FBgn0020255	ran
3177	X	11040905	11041828	0.491409	0.762391	2.01587	FBgn0030274	CG1908
3178	X	11048986	11050684	-1.55081	-2.40935	-2.33677	FBgn0030276	Dlic
3178	X	11048986	11050684	-1.55081	-2.40935	-2.33677	FBgn0052668	CG32668
3178	X	11048986	11050684	-1.55081	-2.40935	-2.33677	FBgn0261277	rtv
3181	X	11234358	11237129	0.103826	1.80847	-0.847343	FBgn0028421	Kap3
3181	X	11234358	11237129	0.103826	1.80847	-0.847343	FBgn0030289	CG1597
3181	X	11234358	11237129	0.103826	1.80847	-0.847343	FBgn0085377	CG34348
3181	X	11234358	11237129	0.103826	1.80847	-0.847343	XLOC_025257	-
3181	X	11234358	11237129	0.103826	1.80847	-0.847343	XLOC_025258	-
3189	X	11427402	11428113	-1.27518	-8.46359	-1.84853	XLOC_025300	-
3189	X	11427402	11428113	-1.27518	-8.46359	-1.84853	XLOC_025301	-
3189	X	11427402	11428113	-1.27518	-8.46359	-1.84853	XLOC_025302	-
3190	X	11450914	11452341	-0.211478	6.67883	-2.31584	FBgn0030309	CG1572
3190	X	11450914	11452341	-0.211478	6.67883	-2.31584	FBgn0052666	Drak
3219	X	12504046	12505612	-0.392019	-2.48211	1.3057	FBgn0030406	CG1463
3219	X	12504046	12505612	-0.392019	-2.48211	1.3057	FBgn0030407	CG2543
3219	X	12504046	12505612	-0.392019	-2.48211	1.3057	FBgn0052654	Sec16
3228	X	12801519	12802499	1.35922	0.768749	3.40724	FBgn0030432	CG4404
3228	X	12801519	12802499	1.35922	0.768749	3.40724	FBgn0030433	mRpL49
3228	X	12801519	12802499	1.35922	0.768749	3.40724	FBgn0030434	CG4400
3228	X	12801519	12802499	1.35922	0.768749	3.40724	FBgn0030435	CG4645
3239	X	13225560	13227779	0.429166	1.29596	-1.30477	FBgn0040309	Jafrac1
3247	X	13458037	13459649	0.950174	-0.504428	25.6463	FBgn0052633	CG32633
3247	X	13458037	13459649	0.950174	-0.504428	25.6463	FBgn0086674	Tango13
3248	X	13510984	13512405	0.784323	0.313415	2.16659	FBgn0030502	tth
3248	X	13510984	13512405	0.784323	0.313415	2.16659	FBgn0030503	Tango2
3248	X	13510984	13512405	0.784323	0.313415	2.16659	FBgn0030504	CG2691
3252	X	13634359	13635741	1.5204	1.89844	1.15644	FBgn0001612	l(1)dd4
3252	X	13634359	13635741	1.5204	1.89844	1.15644	FBgn0030518	CG11134
3252	X	13634359	13635741	1.5204	1.89844	1.15644	FBgn0030519	CG11151
3267	X	14474892	14476807	0.719614	2.81448	-0.622988	FBgn0030571	CG14414
3267	X	14474892	14476807	0.719614	2.81448	-0.622988	FBgn0030572	mRpS25
3267	X	14474892	14476807	0.719614	2.81448	-0.622988	FBgn0030573	nmdyn-D6
3267	X	14474892	14476807	0.719614	2.81448	-0.622988	FBgn0030574	CG9413
3267	X	14474892	14476807	0.719614	2.81448	-0.622988	XLOC_025573	-
3275	X	14845121	14848174	-1.30113	-1.80239	-1.85303	FBgn0000535	eag
3275	X	14845121	14848174	-1.30113	-1.80239	-1.85303	FBgn0027601	pdgy
3275	X	14845121	14848174	-1.30113	-1.80239	-1.85303	FBgn0030599	CG9030
3275	X	14845121	14848174	-1.30113	-1.80239	-1.85303	XLOC_025595	-
3275	X	14845121	14848174	-1.30113	-1.80239	-1.85303	XLOC_025596	-
3277	X	14935705	14937845	-0.114248	0.470015	-1.81879	FBgn0030603	CG5541
3277	X	14935705	14937845	-0.114248	0.470015	-1.81879	FBgn0052594	be
3277	X	14935705	14937845	-0.114248	0.470015	-1.81879	XLOC_025604	-
3277	X	14935705	14937845	-0.114248	0.470015	-1.81879	XLOC_025605	-
3277	X	14935705	14937845	-0.114248	0.470015	-1.81879	XLOC_025606	-
3279	X	14958288	14960167	0.839862	-0.0432531	3.23924	FBgn0030600	hiw
3279	X	14958288	14960167	0.839862	-0.0432531	3.23924	FBgn0030605	CG5548
3279	X	14958288	14960167	0.839862	-0.0432531	3.23924	FBgn0030607	dob
3279	X	14958288	14960167	0.839862	-0.0432531	3.23924	FBgn0264389	opm
3286	X	15239604	15240258	2.76934	3.17662	3.05678	FBgn0030630	CG12608
3286	X	15239604	15240258	2.76934	3.17662	3.05678	FBgn0030631	CG6227
3290	X	15477500	15478964	0.411436	-0.125527	1.76992	FBgn0030659	CG9215
3290	X	15477500	15478964	0.411436	-0.125527	1.76992	FBgn0030660	CG8097
3290	X	15477500	15478964	0.411436	-0.125527	1.76992	FBgn0030662	CG9220
3295	X	15626427	15627530	0.397973	0.492644	1.3595	FBgn0026666	l(1)G0136
3295	X	15626427	15627530	0.397973	0.492644	1.3595	FBgn0030674	CG8184
3295	X	15626427	15627530	0.397973	0.492644	1.3595	FBgn0030675	CG8191
3295	X	15626427	15627530	0.397973	0.492644	1.3595	FBgn0030676	CG12379
3296	X	15651276	15654308	-1.56913	-5.88817	-2.48112	FBgn0030684	CG8260
3296	X	15651276	15654308	-1.56913	-5.88817	-2.48112	FBgn0030685	Graf
3296	X	15651276	15654308	-1.56913	-5.88817	-2.48112	FBgn0030686	mRpL3
3296	X	15651276	15654308	-1.56913	-5.88817	-2.48112	XLOC_025660	-
3296	X	15651276	15654308	-1.56913	-5.88817	-2.48112	XLOC_025661	-
3297	X	15663730	15665244	-0.5584	-1.39435	-0.645362	FBgn0030687	CG17209
3297	X	15663730	15665244	-0.5584	-1.39435	-0.645362	FBgn0053172	CG33172
3297	X	15663730	15665244	-0.5584	-1.39435	-0.645362	FBgn0263747	CG43672
3300	X	15693767	15695159	0.91589	1.16785	0.647589	FBgn0030694	CG15602
3300	X	15693767	15695159	0.91589	1.16785	0.647589	FBgn0030695	PGRP-LE
3300	X	15693767	15695159	0.91589	1.16785	0.647589	FBgn0052581	CG32581
3301	X	15695841	15696770	0.794169	0.0490015	1.59748	FBgn0003345	sd
3301	X	15695841	15696770	0.794169	0.0490015	1.59748	FBgn0030694	CG15602
3301	X	15695841	15696770	0.794169	0.0490015	1.59748	FBgn0030695	PGRP-LE
3306	X	15764556	15766273	-0.587979	-0.191827	-1.92991	FBgn0001092	Gapdh2
3306	X	15764556	15766273	-0.587979	-0.191827	-1.92991	FBgn0030701	CG16952
3306	X	15764556	15766273	-0.587979	-0.191827	-1.92991	XLOC_025672	-
3309	X	15801862	15803491	0.987129	5.73096	2.04697	FBgn0003392	shi
3309	X	15801862	15803491	0.987129	5.73096	2.04697	FBgn0010315	CycD
3309	X	15801862	15803491	0.987129	5.73096	2.04697	FBgn0030706	CG8909
3309	X	15801862	15803491	0.987129	5.73096	2.04697	XLOC_025676	-
3311	X	15839196	15840180	0.708016	3.99134	-0.453484	FBgn0030710	CG8924
3311	X	15839196	15840180	0.708016	3.99134	-0.453484	FBgn0030711	Rrp47
3311	X	15839196	15840180	0.708016	3.99134	-0.453484	FBgn0259110	mmd
3316	X	15965255	15966891	-0.769014	1.72499	-1.73444	FBgn0028397	Tob
3316	X	15965255	15966891	-0.769014	1.72499	-1.73444	FBgn0030723	dpr18
3316	X	15965255	15966891	-0.769014	1.72499	-1.73444	FBgn0030724	Nipsnap
3330	X	16256109	16257383	-0.0182102	1.22502	-0.945445	FBgn0004227	nonA
3330	X	16256109	16257383	-0.0182102	1.22502	-0.945445	FBgn0086448	Gpi1
3334	X	16286387	16287063	0.488173	0.0682168	11.1315	FBgn0004367	mei-41
3334	X	16286387	16287063	0.488173	0.0682168	11.1315	FBgn0010416	TH1
3340	X	16532768	16534108	0.861527	3.32927	1.12193	FBgn0010412	RpS19a
3340	X	16532768	16534108	0.861527	3.32927	1.12193	FBgn0026181	rok
3340	X	16532768	16534108	0.861527	3.32927	1.12193	FBgn0030766	mthl1
3340	X	16532768	16534108	0.861527	3.32927	1.12193	FBgn0261791	SmG
3341	X	16549389	16550710	0.709771	-2.32035	2.76486	FBgn0003189	r
3341	X	16549389	16550710	0.709771	-2.32035	2.76486	FBgn0030768	CG9723
3341	X	16549389	16550710	0.709771	-2.32035	2.76486	XLOC_025753	-
3350	X	16857790	16862038	-1.02911	-3.32217	-0.623495	FBgn0030809	CG9086
3350	X	16857790	16862038	-1.02911	-3.32217	-0.623495	FBgn0030810	CG9059
3350	X	16857790	16862038	-1.02911	-3.32217	-0.623495	XLOC_025792	-
3350	X	16857790	16862038	-1.02911	-3.32217	-0.623495	XLOC_025793	-
3350	X	16857790	16862038	-1.02911	-3.32217	-0.623495	XLOC_025794	-
3350	X	16857790	16862038	-1.02911	-3.32217	-0.623495	XLOC_025795	-
3350	X	16857790	16862038	-1.02911	-3.32217	-0.623495	XLOC_025796	-
3350	X	16857790	16862038	-1.02911	-3.32217	-0.623495	XLOC_025797	-
3360	X	17138009	17138701	-0.277523	-1.36352	0.410459	FBgn0030833	CG8915
3360	X	17138009	17138701	-0.277523	-1.36352	0.410459	FBgn0262101	CG42854
3362	X	17314770	17315485	1.05556	2.44806	8.05502	FBgn0027602	CG8611
3362	X	17314770	17315485	1.05556	2.44806	8.05502	FBgn0040877	CG12994
3363	X	17317932	17318562	-1.66318	-0.920402	-2.61343	FBgn0027602	CG8611
3363	X	17317932	17318562	-1.66318	-0.920402	-2.61343	FBgn0030839	CG5613
3363	X	17317932	17318562	-1.66318	-0.920402	-2.61343	FBgn0040877	CG12994
3364	X	17399130	17400879	-0.366943	2.02858	-3.24937	FBgn0263706	CG43658
3364	X	17399130	17400879	-0.366943	2.02858	-3.24937	XLOC_025838	-
3364	X	17399130	17400879	-0.366943	2.02858	-3.24937	XLOC_025839	-
3364	X	17399130	17400879	-0.366943	2.02858	-3.24937	XLOC_025840	-
3365	X	17470116	17472565	-1.38163	-3.06599	-2.02334	FBgn0028343	l(1)G0222
3365	X	17470116	17472565	-1.38163	-3.06599	-2.02334	FBgn0030847	CG12991
3365	X	17470116	17472565	-1.38163	-3.06599	-2.02334	XLOC_025841	-
3381	X	17987123	17988676	0.133959	2.52956	-0.271548	FBgn0021765	scu
3381	X	17987123	17988676	0.133959	2.52956	-0.271548	FBgn0030893	RhoGAP16F
3387	X	18267452	18269325	0.355039	1.33595	-0.212693	FBgn0014467	CrebB-17A
3387	X	18267452	18269325	0.355039	1.33595	-0.212693	XLOC_025903	-
3393	X	18526494	18527930	0.226517	6.73237	-1.28717	FBgn0027335	Rip11
3393	X	18526494	18527930	0.226517	6.73237	-1.28717	FBgn0030941	wgn
3393	X	18526494	18527930	0.226517	6.73237	-1.28717	XLOC_025931	-
3393	X	18526494	18527930	0.226517	6.73237	-1.28717	XLOC_025932	-
3394	X	18536077	18538638	0.317563	-1.75272	2.77097	FBgn0027335	Rip11
3394	X	18536077	18538638	0.317563	-1.75272	2.77097	XLOC_025933	-
3394	X	18536077	18538638	0.317563	-1.75272	2.77097	XLOC_025934	-
3394	X	18536077	18538638	0.317563	-1.75272	2.77097	XLOC_025935	-
3394	X	18536077	18538638	0.317563	-1.75272	2.77097	XLOC_025936	-
3402	X	18742987	18743854	0.607178	0.727832	2.12888	FBgn0030966	CG7280
3402	X	18742987	18743854	0.607178	0.727832	2.12888	FBgn0085451	CG34422
3403	X	18779057	18780112	-0.438627	1.30228	-1.39502	FBgn0030973	CG7332
3403	X	18779057	18780112	-0.438627	1.30228	-1.39502	FBgn0085430	CG34401
3409	X	19170052	19170506	0.0364801	1.49671	-4.07876	FBgn0031010	CG8028
3409	X	19170052	19170506	0.0364801	1.49671	-4.07876	FBgn0052536	CG32536
3409	X	19170052	19170506	0.0364801	1.49671	-4.07876	FBgn0052537	CG32537
3409	X	19170052	19170506	0.0364801	1.49671	-4.07876	XLOC_025991	-
3414	X	19403905	19404969	-3.24797	-2.58337	-7.8714	FBgn0027621	Pfrx
3414	X	19403905	19404969	-3.24797	-2.58337	-7.8714	FBgn0031023	CG14200
3414	X	19403905	19404969	-3.24797	-2.58337	-7.8714	XLOC_026048	-
3419	X	19515946	19516770	0.354271	6.68737	-1.53141	FBgn0031037	CG14207
3419	X	19515946	19516770	0.354271	6.68737	-1.53141	FBgn0031042	CG14221
3419	X	19515946	19516770	0.354271	6.68737	-1.53141	FBgn0031043	CG14222
3419	X	19515946	19516770	0.354271	6.68737	-1.53141	FBgn0031044	MKP-4
3420	X	19525025	19525550	0.764952	-0.230871	2.40039	FBgn0087008	e(y)3
3420	X	19525025	19525550	0.764952	-0.230871	2.40039	XLOC_026056	-
3422	X	19537870	19538870	0.941922	1.57109	0.319533	FBgn0031048	CG12237
3422	X	19537870	19538870	0.941922	1.57109	0.319533	FBgn0031049	Sec61gamma
3422	X	19537870	19538870	0.941922	1.57109	0.319533	FBgn0031050	Arp11
3422	X	19537870	19538870	0.941922	1.57109	0.319533	FBgn0031051	Ranbp21
3430	X	19647923	19648607	-0.1149	-4.46301	2.44956	FBgn0031069	Pmp70
3430	X	19647923	19648607	-0.1149	-4.46301	2.44956	XLOC_026060	-
3431	X	19649482	19650344	0.0779326	1.74654	-3.84495	FBgn0031069	Pmp70
3431	X	19649482	19650344	0.0779326	1.74654	-3.84495	XLOC_026060	-
3432	X	19677763	19678623	0.750687	4.18235	1.16692	FBgn0259789	vfl
3434	X	19742689	19745223	-0.812523	-1.92401	-0.50631	FBgn0031078	CG11943
3434	X	19742689	19745223	-0.812523	-1.92401	-0.50631	FBgn0261811	pico
3437	X	20051749	20053224	-1.01245	0.271598	-3.7994	FBgn0031090	Rab35
3437	X	20051749	20053224	-1.01245	0.271598	-3.7994	FBgn0031091	CG9576
3442	X	20107715	20108563	-2.26257	-1.64144	-5.15314	FBgn0003654	sw
3444	X	20293795	20294558	-0.714406	-0.780189	-1.2919	FBgn0011280	Pbprp2
3444	X	20293795	20294558	-0.714406	-0.780189	-1.2919	FBgn0023177	Pp4-19C
3444	X	20293795	20294558	-0.714406	-0.780189	-1.2919	FBgn0031114	cactin
3445	X	20297034	20298176	-0.114317	-1.15845	0.422581	FBgn0023177	Pp4-19C
3445	X	20297034	20298176	-0.114317	-1.15845	0.422581	FBgn0031114	cactin
3445	X	20297034	20298176	-0.114317	-1.15845	0.422581	FBgn0031115	CG11710
3445	X	20297034	20298176	-0.114317	-1.15845	0.422581	FBgn0040650	CG15456
3446	X	20298467	20299263	-0.716679	0.496033	-6.75261	FBgn0002641	mal
3446	X	20298467	20299263	-0.716679	0.496033	-6.75261	FBgn0031114	cactin
3446	X	20298467	20299263	-0.716679	0.496033	-6.75261	FBgn0031115	CG11710
3446	X	20298467	20299263	-0.716679	0.496033	-6.75261	FBgn0040650	CG15456
3452	X	20898082	20899140	-2.29361	-3.40359	-9.82356	FBgn0031142	r-cup
3452	X	20898082	20899140	-2.29361	-3.40359	-9.82356	FBgn0031143	CG1532
3452	X	20898082	20899140	-2.29361	-3.40359	-9.82356	FBgn0031144	CG1529
3456	X	21152254	21153791	-0.266464	-1.15124	0.987591	FBgn0052521	CG32521
3456	X	21152254	21153791	-0.266464	-1.15124	0.987591	XLOC_026124	-
3460	X	21229660	21230561	0.80143	1.61008	0.662169	FBgn0003464	sol
3460	X	21229660	21230561	0.80143	1.61008	0.662169	FBgn0011710	2014-09-01
3478	X	21940554	21941702	-0.419213	-0.201521	-1.8561	FBgn0031194	CG17598
3478	X	21940554	21941702	-0.419213	-0.201521	-1.8561	FBgn0031195	CG17600
3478	X	21940554	21941702	-0.419213	-0.201521	-1.8561	XLOC_026171	-
* Differences between conditions exceed 1 pooled standard deviation. Genes designated XLOC encode novel unannoted mRNAs.
