# Supplementary material for: Transcriptional and epigenetic responses to mating and aging in Drosophila melanogaster
Source: BMC Genomics. 2014 Oct 23;15(1):927. doi: 10.1186/1471-2164-15-927 (PMC4221674; doi:10.1186/1471-2164-15-927)
Supplement: Supplementary file 8 — Additional file 8: Changes in H3K4me3 modification. Table S6. Changes in H3K4me3 modification between young and aged female flies. Table S7. Changes in H3K4me3 modification between virgin and mated female flies. (XLSX 610 KB) [file 12864_2014_6621_MOESM8_ESM.xlsx]

## Sheet: Table S6 (a) and (b)
Histone Modification Peak ID	Chromosome	Start	End	Comparison Between Young and Aged Flies	Comparison Between Young and Aged Virgin Flies	Comparison Between Young and Aged Mated Flies	Target Gene ID	Target Gene Name
1	2L	5069	8366	-1.48	-1.22	-5.76	FBgn0002121	l(2)gl
1	2L	5069	8366	-1.48	-1.22	-5.76	FBgn0031208	CG11023
1	2L	5069	8366	-1.48	-1.22	-5.76	XLOC_002951	-
3	2L	66227	68376	-2.39	-2.26	-4.98	FBgn0051973	Cda5
3	2L	66227	68376	-2.39	-2.26	-4.98	FBgn0067779	dbr
6	2L	94487	96598	-2.42	-1.85	-2.75	FBgn0031216	CG11376
12	2L	140954	144733	2.15	1.44	6.58	FBgn0031224	CG11454
12	2L	140954	144733	2.15	1.44	6.58	FBgn0051974	CG31974
12	2L	140954	144733	2.15	1.44	6.58	FBgn0051975	CG31975
12	2L	140954	144733	2.15	1.44	6.58	FBgn0051976	CG31976
12	2L	140954	144733	2.15	1.44	6.58	FBgn0259818	CG42399
12	2L	140954	144733	2.15	1.44	6.58	XLOC_002972	-
14	2L	181515	184021	-0.88	-0.89	-1.09	FBgn0016977	spen
14	2L	181515	184021	-0.88	-0.89	-1.09	XLOC_002977	-
15	2L	202184	205396	-3.68	-5	-12.51	FBgn0016977	spen
15	2L	202184	205396	-3.68	-5	-12.51	FBgn0031231	mRpL10
15	2L	202184	205396	-3.68	-5	-12.51	FBgn0031232	CG11617
15	2L	202184	205396	-3.68	-5	-12.51	FBgn0031233	CG11490
17	2L	220634	222083	-1.12	-1.18	-1.72	FBgn0086902	kis
17	2L	220634	222083	-1.12	-1.18	-1.72	XLOC_002978	-
17	2L	220634	222083	-1.12	-1.18	-1.72	XLOC_002979	-
25	2L	297675	299979	-2.18	-2.25	-1.87	FBgn0020622	Pi3K21B
25	2L	297675	299979	-2.18	-2.25	-1.87	FBgn0024352	Hop
26	2L	305662	307364	-4.11	-4.78	-7.96	FBgn0004611	Plc21C
26	2L	305662	307364	-4.11	-4.78	-7.96	FBgn0020622	Pi3K21B
26	2L	305662	307364	-4.11	-4.78	-7.96	FBgn0263872	CR43719
26	2L	305662	307364	-4.11	-4.78	-7.96	XLOC_002988	-
33	2L	451314	454281	-1.61	-2.41	-0.99	FBgn0015924	crq
33	2L	451314	454281	-1.61	-2.41	-0.99	FBgn0031256	CG4164
33	2L	451314	454281	-1.61	-2.41	-0.99	FBgn0031257	CG4133
33	2L	451314	454281	-1.61	-2.41	-0.99	FBgn0262510	CR43080
34	2L	470546	472772	-1.19	-2.83	0.51	FBgn0027592	MED15
34	2L	470546	472772	-1.19	-2.83	0.51	FBgn0031258	CG4297
34	2L	470546	472772	-1.19	-2.83	0.51	XLOC_003001	-
34	2L	470546	472772	-1.19	-2.83	0.51	XLOC_003002	-
34	2L	470546	472772	-1.19	-2.83	0.51	XLOC_003003	-
45	2L	587936	589168	-0.4	2.54	-5.3	XLOC_000043	-
46	2L	602551	603977	-2.73	-1.57	-4.38	FBgn0031270	CG13689
50	2L	848818	851242	1.43	0.37	2.61	FBgn0020304	drongo
50	2L	848818	851242	1.43	0.37	2.61	FBgn0020545	kraken
50	2L	848818	851242	1.43	0.37	2.61	FBgn0031287	CG4291
50	2L	848818	851242	1.43	0.37	2.61	XLOC_003019	-
50	2L	848818	851242	1.43	0.37	2.61	XLOC_003020	-
50	2L	848818	851242	1.43	0.37	2.61	XLOC_003021	-
50	2L	848818	851242	1.43	0.37	2.61	XLOC_003022	-
50	2L	848818	851242	1.43	0.37	2.61	XLOC_003023	-
50	2L	848818	851242	1.43	0.37	2.61	XLOC_003024	-
53	2L	870250	874024	-2.52	-2.11	-3.13	FBgn0020305	dbe
53	2L	870250	874024	-2.52	-2.11	-3.13	FBgn0029095	aru
53	2L	870250	874024	-2.52	-2.11	-3.13	FBgn0053526	PNUTS
56	2L	1075096	1079803	2.38	1.4	8.22	FBgn0003310	S
56	2L	1075096	1079803	2.38	1.4	8.22	FBgn0015905	ast
56	2L	1075096	1079803	2.38	1.4	8.22	FBgn0031298	Atg4
56	2L	1075096	1079803	2.38	1.4	8.22	XLOC_003029	-
59	2L	1106897	1108576	5.58	3.39	38.57	FBgn0031301	CG14339
59	2L	1106897	1108576	5.58	3.39	38.57	FBgn0261938	mtRNApol
65	2L	1164234	1165882	3.2	2.16	3.97	FBgn0024314	Plap
65	2L	1164234	1165882	3.2	2.16	3.97	FBgn0031313	CG5080
65	2L	1164234	1165882	3.2	2.16	3.97	FBgn0031314	CG4785
65	2L	1164234	1165882	3.2	2.16	3.97	FBgn0031315	CG14341
65	2L	1164234	1165882	3.2	2.16	3.97	XLOC_003033	-
69	2L	1182941	1185117	1.48	1.21	1.82	FBgn0031319	CG4896
69	2L	1182941	1185117	1.48	1.21	1.82	FBgn0031320	CG5126
69	2L	1182941	1185117	1.48	1.21	1.82	FBgn0031321	Tgt
69	2L	1182941	1185117	1.48	1.21	1.82	FBgn0031322	CG5001
69	2L	1182941	1185117	1.48	1.21	1.82	XLOC_003034	-
83	2L	1722902	1724504	1.81	1.84	1.92	FBgn0000579	Eno
83	2L	1722902	1724504	1.81	1.84	1.92	FBgn0031359	CG18317
83	2L	1722902	1724504	1.81	1.84	1.92	XLOC_003045	-
83	2L	1722902	1724504	1.81	1.84	1.92	XLOC_003046	-
86	2L	1750629	1752335	1.59	1.28	1.98	FBgn0027597	CG17712
86	2L	1750629	1752335	1.59	1.28	1.98	FBgn0031364	CG17648
86	2L	1750629	1752335	1.59	1.28	1.98	FBgn0264494	CG17646
86	2L	1750629	1752335	1.59	1.28	1.98	XLOC_003061	-
96	2L	2009655	2010754	-2.71	-4.77	-2.02	FBgn0031384	CG4238
96	2L	2009655	2010754	-2.71	-4.77	-2.02	FBgn0040717	Nplp4
96	2L	2009655	2010754	-2.71	-4.77	-2.02	FBgn0051939	tRNA:CR31939
96	2L	2009655	2010754	-2.71	-4.77	-2.02	FBgn0051940	tRNA:CR31940
96	2L	2009655	2010754	-2.71	-4.77	-2.02	FBgn0051943	tRNA:CR31943
96	2L	2009655	2010754	-2.71	-4.77	-2.02	FBgn0051944	tRNA:CR31944
96	2L	2009655	2010754	-2.71	-4.77	-2.02	XLOC_001637	-
108	2L	2235454	2237058	2.16	1.76	8.87	FBgn0051679	Tengl3
108	2L	2235454	2237058	2.16	1.76	8.87	FBgn0052463	Tengl2
108	2L	2235454	2237058	2.16	1.76	8.87	FBgn0262126	gho
110	2L	2356534	2357611	-1.91	-1.56	-8.31	FBgn0014010	Rab5
110	2L	2356534	2357611	-1.91	-1.56	-8.31	FBgn0031413	CG9967
110	2L	2356534	2357611	-1.91	-1.56	-8.31	FBgn0031414	eys
112	2L	2372700	2377373	-3.57	-2.36	-12.67	FBgn0031417	CG3597
112	2L	2372700	2377373	-3.57	-2.36	-12.67	FBgn0031418	CG3609
112	2L	2372700	2377373	-3.57	-2.36	-12.67	FBgn0031419	CG15390
112	2L	2372700	2377373	-3.57	-2.36	-12.67	FBgn0031420	CG9866
116	2L	2573959	2575299	-1.31	-1.32	-2.54	FBgn0026778	Rad1
116	2L	2573959	2575299	-1.31	-1.32	-2.54	FBgn0031434	insv
116	2L	2573959	2575299	-1.31	-1.32	-2.54	FBgn0041337	Cyp309a2
116	2L	2573959	2575299	-1.31	-1.32	-2.54	FBgn0085343	CG34314
118	2L	2583274	2585590	3.36	3	10.94	FBgn0026479	Drp1
120	2L	2735705	2736904	-0.04	-1.32	1.97	FBgn0031449	CG31689
120	2L	2735705	2736904	-0.04	-1.32	1.97	FBgn0263564	mir-4914
123	2L	2752561	2755391	-1.06	-2.86	-1.93	FBgn0031453	CG9894
123	2L	2752561	2755391	-1.06	-2.86	-1.93	FBgn0250906	Pgk
126	2L	2808385	2809490	-1.64	-1.17	-5.79	FBgn0031461	daw
126	2L	2808385	2809490	-1.64	-1.17	-5.79	XLOC_000192	-
128	2L	2855890	2858767	-0.35	-1.55	2.7	FBgn0015521	RpS21
128	2L	2855890	2858767	-0.35	-1.55	2.7	FBgn0031473	CG3104
128	2L	2855890	2858767	-0.35	-1.55	2.7	FBgn0031474	CG2991
128	2L	2855890	2858767	-0.35	-1.55	2.7	XLOC_003091	-
128	2L	2855890	2858767	-0.35	-1.55	2.7	XLOC_003092	-
130	2L	2883578	2888020	-4.06	-3.09	-4.29	FBgn0024947	NTPase
130	2L	2883578	2888020	-4.06	-3.09	-4.29	FBgn0041111	lilli
130	2L	2883578	2888020	-4.06	-3.09	-4.29	XLOC_003097	-
130	2L	2883578	2888020	-4.06	-3.09	-4.29	XLOC_003098	-
130	2L	2883578	2888020	-4.06	-3.09	-4.29	XLOC_003099	-
131	2L	2888083	2890064	-1.42	-1	-2.83	FBgn0041111	lilli
131	2L	2888083	2890064	-1.42	-1	-2.83	XLOC_003098	-
131	2L	2888083	2890064	-1.42	-1	-2.83	XLOC_003099	-
131	2L	2888083	2890064	-1.42	-1	-2.83	XLOC_003100	-
136	2L	2991628	2994147	2.23	1.83	5.15	FBgn0002989	okr
136	2L	2991628	2994147	2.23	1.83	5.15	FBgn0025109	Bem46
136	2L	2991628	2994147	2.23	1.83	5.15	FBgn0025681	CG3558
136	2L	2991628	2994147	2.23	1.83	5.15	XLOC_003126	-
139	2L	3021324	3024746	2.73	2.93	5.75	FBgn0031490	CG17264
139	2L	3021324	3024746	2.73	2.93	5.75	FBgn0031491	alpha4GT1
139	2L	3021324	3024746	2.73	2.93	5.75	FBgn0031492	CG3542
139	2L	3021324	3024746	2.73	2.93	5.75	FBgn0031493	CG3605
140	2L	3027449	3031733	2.67	3.17	5.32	FBgn0031492	CG3542
140	2L	3027449	3031733	2.67	3.17	5.32	FBgn0031493	CG3605
140	2L	3027449	3031733	2.67	3.17	5.32	FBgn0031494	CG17219
140	2L	3027449	3031733	2.67	3.17	5.32	FBgn0031495	GABPI
140	2L	3027449	3031733	2.67	3.17	5.32	FBgn0031496	CG17258
144	2L	3143536	3145952	-2.17	-3.03	-4.02	FBgn0011648	Mad
144	2L	3143536	3145952	-2.17	-3.03	-4.02	FBgn0015600	toc
144	2L	3143536	3145952	-2.17	-3.03	-4.02	FBgn0031505	CG12400
144	2L	3143536	3145952	-2.17	-3.03	-4.02	XLOC_003158	-
144	2L	3143536	3145952	-2.17	-3.03	-4.02	XLOC_003159	-
148	2L	3169816	3172987	-3.1	-1.76	-8.03	FBgn0011984	tRNA:S7:23Ea
148	2L	3169816	3172987	-3.1	-1.76	-8.03	FBgn0011985	tRNA:S7:23Eb
148	2L	3169816	3172987	-3.1	-1.76	-8.03	FBgn0014906	Hydr2
148	2L	3169816	3172987	-3.1	-1.76	-8.03	FBgn0031512	CG15404
148	2L	3169816	3172987	-3.1	-1.76	-8.03	FBgn0051698	CG31698
148	2L	3169816	3172987	-3.1	-1.76	-8.03	FBgn0085435	CG34406
152	2L	3353254	3354982	-3.46	-2.08	-6.25	FBgn0020445	E23
154	2L	3375222	3378367	2.44	5.22	8.94	FBgn0016698	Ptpa
154	2L	3375222	3378367	2.44	5.22	8.94	FBgn0031528	CG15412
154	2L	3375222	3378367	2.44	5.22	8.94	FBgn0031529	CG9662
154	2L	3375222	3378367	2.44	5.22	8.94	FBgn0085423	CG34394
157	2L	3449597	3451485	2.32	2.57	3.08	FBgn0031533	CG2772
157	2L	3449597	3451485	2.32	2.57	3.08	FBgn0031534	Snx1
157	2L	3449597	3451485	2.32	2.57	3.08	FBgn0031535	CG12795
157	2L	3449597	3451485	2.32	2.57	3.08	FBgn0031536	Cog3
163	2L	3512648	3516550	3.82	2.68	7.69	FBgn0031544	CG17593
163	2L	3512648	3516550	3.82	2.68	7.69	FBgn0031545	CG3213
163	2L	3512648	3516550	3.82	2.68	7.69	FBgn0053123	CG33123
163	2L	3512648	3516550	3.82	2.68	7.69	XLOC_001753	-
175	2L	3712633	3714956	-3.51	-3.66	-3.24	FBgn0015376	cutlet
175	2L	3712633	3714956	-3.51	-3.66	-3.24	FBgn0031566	CG2818
175	2L	3712633	3714956	-3.51	-3.66	-3.24	FBgn0040104	lectin-24A
175	2L	3712633	3714956	-3.51	-3.66	-3.24	FBgn0051955	CG31955
188	2L	3888115	3889041	-5.08	-4.18	-6.26	FBgn0000256	capu
188	2L	3888115	3889041	-5.08	-4.18	-6.26	XLOC_003198	-
190	2L	4031196	4033487	-3.87	-7.59	-4.1	FBgn0000547	ed
190	2L	4031196	4033487	-3.87	-7.59	-4.1	XLOC_003199	-
193	2L	4224279	4227205	3.06	1.91	3.85	FBgn0003941	RpL40
193	2L	4224279	4227205	3.06	1.91	3.85	FBgn0031590	CG3702
194	2L	4227481	4229294	1.59	0.85	2.75	FBgn0003941	RpL40
194	2L	4227481	4229294	1.59	0.85	2.75	FBgn0031590	CG3702
195	2L	4283005	4285712	2.94	2.04	13.81	FBgn0010473	tutl
195	2L	4283005	4285712	2.94	2.04	13.81	XLOC_000297	-
195	2L	4283005	4285712	2.94	2.04	13.81	XLOC_003225	-
195	2L	4283005	4285712	2.94	2.04	13.81	XLOC_003226	-
195	2L	4283005	4285712	2.94	2.04	13.81	XLOC_003227	-
201	2L	4403025	4404505	-4.26	-3.53	-16.06	FBgn0031601	Dim1
201	2L	4403025	4404505	-4.26	-3.53	-16.06	FBgn0031602	CG15431
201	2L	4403025	4404505	-4.26	-3.53	-16.06	FBgn0053003	CG33003
208	2L	4694689	4695396	0.38	1.32	-5.52	FBgn0085380	CG34351
209	2L	4794541	4795735	2.43	1.25	4.26	FBgn0031627	CG15630
209	2L	4794541	4795735	2.43	1.25	4.26	FBgn0031628	CG3294
209	2L	4794541	4795735	2.43	1.25	4.26	FBgn0031629	Clect27
213	2L	4845752	4852008	2.05	1.42	2.27	FBgn0031637	CG2950
213	2L	4845752	4852008	2.05	1.42	2.27	FBgn0031638	CG11927
213	2L	4845752	4852008	2.05	1.42	2.27	FBgn0031639	mRpS2
213	2L	4845752	4852008	2.05	1.42	2.27	FBgn0031640	CG11926
213	2L	4845752	4852008	2.05	1.42	2.27	FBgn0051660	pog
213	2L	4845752	4852008	2.05	1.42	2.27	XLOC_000329	-
217	2L	4927740	4928365	-2	-0.76	-5.32	FBgn0041150	hoe1
217	2L	4927740	4928365	-2	-0.76	-5.32	XLOC_003266	-
220	2L	4955300	4956883	1.31	1.69	2.14	FBgn0020906	Jon25Bi
220	2L	4955300	4956883	1.31	1.69	2.14	FBgn0031655	Marcal1
220	2L	4955300	4956883	1.31	1.69	2.14	FBgn0083960	CG34124
221	2L	4965554	4968911	2.9	1.9	5.37	FBgn0010607	l(2)05714
221	2L	4965554	4968911	2.9	1.9	5.37	FBgn0015834	Trip1
221	2L	4965554	4968911	2.9	1.9	5.37	FBgn0031657	CG3756
221	2L	4965554	4968911	2.9	1.9	5.37	FBgn0083960	CG34124
221	2L	4965554	4968911	2.9	1.9	5.37	FBgn0083961	CG34125
221	2L	4965554	4968911	2.9	1.9	5.37	FBgn0262467	Scox
221	2L	4965554	4968911	2.9	1.9	5.37	FBgn0264372	CR43824
224	2L	5007757	5012509	2.99	1.75	5.11	FBgn0016075	vkg
224	2L	5007757	5012509	2.99	1.75	5.11	FBgn0031668	CG31917
224	2L	5007757	5012509	2.99	1.75	5.11	FBgn0031670	CG3887
224	2L	5007757	5012509	2.99	1.75	5.11	FBgn0053113	Rtnl1
224	2L	5007757	5012509	2.99	1.75	5.11	FBgn0259719	Tfb5
224	2L	5007757	5012509	2.99	1.75	5.11	XLOC_003270	-
224	2L	5007757	5012509	2.99	1.75	5.11	XLOC_003271	-
232	2L	5093787	5095970	2.5	2.37	3.99	FBgn0031681	pgant5
232	2L	5093787	5095970	2.5	2.37	3.99	FBgn0031682	CG5828
232	2L	5093787	5095970	2.5	2.37	3.99	FBgn0031683	CG4230
232	2L	5093787	5095970	2.5	2.37	3.99	XLOC_003274	-
235	2L	5108387	5109472	2.25	3.99	1.86	FBgn0261836	Msp-300
235	2L	5108387	5109472	2.25	3.99	1.86	XLOC_003276	-
238	2L	5235875	5237985	-3.75	-2.03	-12.19	FBgn0003716	tkv
238	2L	5235875	5237985	-3.75	-2.03	-12.19	XLOC_003300	-
238	2L	5235875	5237985	-3.75	-2.03	-12.19	XLOC_003301	-
238	2L	5235875	5237985	-3.75	-2.03	-12.19	XLOC_003302	-
238	2L	5235875	5237985	-3.75	-2.03	-12.19	XLOC_003303	-
238	2L	5235875	5237985	-3.75	-2.03	-12.19	XLOC_003304	-
238	2L	5235875	5237985	-3.75	-2.03	-12.19	XLOC_003305	-
244	2L	5323930	5326916	2.11	2.1	6.95	FBgn0015031	cype
244	2L	5323930	5326916	2.11	2.1	6.95	FBgn0031698	Ncoa6
244	2L	5323930	5326916	2.11	2.1	6.95	FBgn0031700	CG14022
244	2L	5323930	5326916	2.11	2.1	6.95	XLOC_003321	-
250	2L	5518410	5521856	1.96	1.15	3.66	FBgn0000318	cl
250	2L	5518410	5521856	1.96	1.15	3.66	FBgn0031707	CG14020
250	2L	5518410	5521856	1.96	1.15	3.66	FBgn0031708	CG7382
250	2L	5518410	5521856	1.96	1.15	3.66	FBgn0031710	CG7371
252	2L	5530197	5532427	2.73	4.84	2.68	FBgn0031713	CG7277
252	2L	5530197	5532427	2.73	4.84	2.68	FBgn0051915	CG31915
252	2L	5530197	5532427	2.73	4.84	2.68	FBgn0051989	Cap-D3
253	2L	5540202	5543530	-2.03	-2.42	-3.39	FBgn0002525	Lam
253	2L	5540202	5543530	-2.03	-2.42	-3.39	FBgn0014189	Hel25E
253	2L	5540202	5543530	-2.03	-2.42	-3.39	FBgn0031716	CG14015
270	2L	6034976	6039502	2.99	3.26	9.81	FBgn0000052	ade2
270	2L	6034976	6039502	2.99	3.26	9.81	FBgn0025742	mtm
270	2L	6034976	6039502	2.99	3.26	9.81	FBgn0031765	CG9109
270	2L	6034976	6039502	2.99	3.26	9.81	FBgn0031766	CG9117
270	2L	6034976	6039502	2.99	3.26	9.81	FBgn0051643	CG31643
274	2L	6068870	6073304	1.78	0.73	7.93	FBgn0028419	Kr-h2
274	2L	6068870	6073304	1.78	0.73	7.93	FBgn0031774	CG9147
274	2L	6068870	6073304	1.78	0.73	7.93	FBgn0031775	CG9150
274	2L	6068870	6073304	1.78	0.73	7.93	FBgn0031776	CG13993
274	2L	6068870	6073304	1.78	0.73	7.93	FBgn0031777	CG9154
274	2L	6068870	6073304	1.78	0.73	7.93	FBgn0264345	CR43801
276	2L	6097714	6099567	1.92	1.65	2.04	FBgn0028420	Kr-h1
276	2L	6097714	6099567	1.92	1.65	2.04	FBgn0031779	CG9175
276	2L	6097714	6099567	1.92	1.65	2.04	FBgn0051641	stai
278	2L	6124908	6127867	2.47	2.06	4.99	FBgn0031781	Arc-p20
278	2L	6124908	6127867	2.47	2.06	4.99	FBgn0031782	WDR79
278	2L	6124908	6127867	2.47	2.06	4.99	FBgn0051641	stai
278	2L	6124908	6127867	2.47	2.06	4.99	FBgn0261683	CG42730
278	2L	6124908	6127867	2.47	2.06	4.99	FBgn0261697	tectonic
284	2L	6424206	6425962	2.24	2.27	6.94	FBgn0011722	Tig
284	2L	6424206	6425962	2.24	2.27	6.94	FBgn0263278	l(2)k11101
285	2L	6446230	6448478	2.93	1.52	8.36	FBgn0031813	CG9527
285	2L	6446230	6448478	2.93	1.52	8.36	FBgn0031814	retm
286	2L	6453885	6457917	-1.9	-3.81	-1.17	FBgn0031814	retm
286	2L	6453885	6457917	-1.9	-3.81	-1.17	FBgn0031815	frj
286	2L	6453885	6457917	-1.9	-3.81	-1.17	FBgn0031816	CG16947
286	2L	6453885	6457917	-1.9	-3.81	-1.17	XLOC_003361	-
290	2L	6488898	6492448	3.52	3.42	6.05	FBgn0027496	epsilonCOP
290	2L	6488898	6492448	3.52	3.42	6.05	FBgn0031820	DLP
290	2L	6488898	6492448	3.52	3.42	6.05	FBgn0031821	CG9542
290	2L	6488898	6492448	3.52	3.42	6.05	FBgn0031822	CG9548
290	2L	6488898	6492448	3.52	3.42	6.05	FBgn0031824	CG9547
290	2L	6488898	6492448	3.52	3.42	6.05	FBgn0051638	CG31638
291	2L	6498501	6501229	2.45	1.39	4.71	FBgn0031826	CG9550
291	2L	6498501	6501229	2.45	1.39	4.71	FBgn0051637	CG31637
291	2L	6498501	6501229	2.45	1.39	4.71	FBgn0051638	CG31638
291	2L	6498501	6501229	2.45	1.39	4.71	XLOC_003364	-
291	2L	6498501	6501229	2.45	1.39	4.71	XLOC_003365	-
291	2L	6498501	6501229	2.45	1.39	4.71	XLOC_003366	-
291	2L	6498501	6501229	2.45	1.39	4.71	XLOC_003367	-
296	2L	6610808	6615926	-1.91	-1.37	-17.27	FBgn0031836	CG11050
296	2L	6610808	6615926	-1.91	-1.37	-17.27	FBgn0031837	CG11320
300	2L	6666428	6669174	2.71	2.37	4.41	FBgn0000392	cup
300	2L	6666428	6669174	2.71	2.37	4.41	FBgn0028990	Spn27A
300	2L	6666428	6669174	2.71	2.37	4.41	FBgn0085339	CG34310
300	2L	6666428	6669174	2.71	2.37	4.41	FBgn0263200	Galt
305	2L	6784273	6787554	-3.24	-1.85	-6.11	FBgn0015776	nrv1
307	2L	6820975	6822148	2.76	7.47	1.39	FBgn0051632	sens-2
309	2L	6852128	6853903	3.61	3.74	2.95	FBgn0017551	Rca1
309	2L	6852128	6853903	3.61	3.74	2.95	FBgn0086451	l(2)k09022
310	2L	6853937	6855881	2.5	2.71	5.06	FBgn0017551	Rca1
310	2L	6853937	6855881	2.5	2.71	5.06	FBgn0086451	l(2)k09022
312	2L	6906472	6910028	3.41	6.26	2.76	FBgn0011737	wee
312	2L	6906472	6910028	3.41	6.26	2.76	FBgn0031866	neuroligin
312	2L	6906472	6910028	3.41	6.26	2.76	FBgn0031868	Rat1
312	2L	6906472	6910028	3.41	6.26	2.76	FBgn0042092	CG13773
322	2L	7025778	7029160	-1.72	-3.9	-1.41	FBgn0000053	ade3
322	2L	7025778	7029160	-1.72	-3.9	-1.41	FBgn0031881	CG3476
322	2L	7025778	7029160	-1.72	-3.9	-1.41	FBgn0031882	Rab30
322	2L	7025778	7029160	-1.72	-3.9	-1.41	FBgn0051908	CG31908
324	2L	7037344	7040669	-2.6	-3.35	-2.46	FBgn0031883	CG11266
324	2L	7037344	7040669	-2.6	-3.35	-2.46	FBgn0262872	milt
324	2L	7037344	7040669	-2.6	-3.35	-2.46	XLOC_003422	-
328	2L	7063785	7065956	1.37	-0.38	3.42	FBgn0031885	Mnn1
328	2L	7063785	7065956	1.37	-0.38	3.42	FBgn0031886	Nuf2
328	2L	7063785	7065956	1.37	-0.38	3.42	FBgn0040954	CG13779
330	2L	7181214	7183609	0.32	-0.19	2.41	FBgn0031893	CG4495
330	2L	7181214	7183609	0.32	-0.19	2.41	FBgn0031894	CG4496
337	2L	7386641	7388396	-2.85	-5.78	-13.86	FBgn0031904	CG5149
337	2L	7386641	7388396	-2.85	-5.78	-13.86	FBgn0031905	CG5155
338	2L	7408251	7409984	-2.59	-5.06	-5.32	FBgn0031907	CG5171
338	2L	7408251	7409984	-2.59	-5.06	-5.32	FBgn0031908	CG5177
338	2L	7408251	7409984	-2.59	-5.06	-5.32	FBgn0031909	CG5181
338	2L	7408251	7409984	-2.59	-5.06	-5.32	FBgn0031910	CG15818
338	2L	7408251	7409984	-2.59	-5.06	-5.32	XLOC_003445	-
339	2L	7412225	7413874	2.85	2.43	8.72	FBgn0028387	chm
339	2L	7412225	7413874	2.85	2.43	8.72	FBgn0031910	CG15818
341	2L	7437395	7438627	-2.01	-2.64	-1.38	FBgn0031914	CG5973
341	2L	7437395	7438627	-2.01	-2.64	-1.38	XLOC_003447	-
341	2L	7437395	7438627	-2.01	-2.64	-1.38	XLOC_003448	-
341	2L	7437395	7438627	-2.01	-2.64	-1.38	XLOC_003449	-
342	2L	7450255	7451003	-2.03	-2.91	-1.3	FBgn0025697	santa-maria
342	2L	7450255	7451003	-2.03	-2.91	-1.3	FBgn0041247	Gr28a
342	2L	7450255	7451003	-2.03	-2.91	-1.3	XLOC_003451	-
343	2L	7494504	7496494	-3.58	-2.52	-6.08	FBgn0011283	Pbprp5
343	2L	7494504	7496494	-3.58	-2.52	-6.08	FBgn0085403	Rapgap1
343	2L	7494504	7496494	-3.58	-2.52	-6.08	FBgn0260486	CG42533
343	2L	7494504	7496494	-3.58	-2.52	-6.08	XLOC_003455	-
343	2L	7494504	7496494	-3.58	-2.52	-6.08	XLOC_003456	-
343	2L	7494504	7496494	-3.58	-2.52	-6.08	XLOC_003457	-
344	2L	7528696	7530751	1.1	0.62	2.24	FBgn0085403	Rapgap1
344	2L	7528696	7530751	1.1	0.62	2.24	XLOC_000514	-
344	2L	7528696	7530751	1.1	0.62	2.24	XLOC_003471	-
344	2L	7528696	7530751	1.1	0.62	2.24	XLOC_003472	-
347	2L	7700859	7701619	-0.77	-0.05	-1.18	FBgn0041181	TepIII
347	2L	7700859	7701619	-0.77	-0.05	-1.18	FBgn0041182	TepII
347	2L	7700859	7701619	-0.77	-0.05	-1.18	XLOC_003499	-
348	2L	7782749	7784321	0.74	-2.44	4.21	FBgn0003961	Uro
348	2L	7782749	7784321	0.74	-2.44	4.21	FBgn0031946	CG7164
348	2L	7782749	7784321	0.74	-2.44	4.21	FBgn0031947	CG7154
348	2L	7782749	7784321	0.74	-2.44	4.21	FBgn0031948	CG7149
349	2L	7789444	7790570	0.59	-2.67	2.86	FBgn0025687	LKR
349	2L	7789444	7790570	0.59	-2.67	2.86	FBgn0031948	CG7149
350	2L	7797871	7801783	-1.81	-1.23	-3.98	FBgn0025687	LKR
350	2L	7797871	7801783	-1.81	-1.23	-3.98	FBgn0031950	Herp
350	2L	7797871	7801783	-1.81	-1.23	-3.98	FBgn0031951	r2d2
350	2L	7797871	7801783	-1.81	-1.23	-3.98	FBgn0031952	cdc14
354	2L	7827564	7830623	-4.83	-4.1	-8.68	FBgn0004177	mts
354	2L	7827564	7830623	-4.83	-4.1	-8.68	FBgn0020618	Rack1
359	2L	7984931	7986470	1.84	6.93	2.25	FBgn0031968	CG7231
359	2L	7984931	7986470	1.84	6.93	2.25	FBgn0031969	pes
359	2L	7984931	7986470	1.84	6.93	2.25	FBgn0085450	Snoo
360	2L	7991655	7994545	-3.42	-2.12	-10.05	FBgn0031969	pes
360	2L	7991655	7994545	-3.42	-2.12	-10.05	FBgn0031970	CG7227
364	2L	8010099	8010712	-1.7	-1.05	-3.41	FBgn0031974	CG12560
364	2L	8010099	8010712	-1.7	-1.05	-3.41	FBgn0031975	Tg
364	2L	8010099	8010712	-1.7	-1.05	-3.41	FBgn0054010	CG34010
365	2L	8012712	8013687	-3.36	-3.27	-5.89	FBgn0031975	Tg
365	2L	8012712	8013687	-3.36	-3.27	-5.89	FBgn0054010	CG34010
369	2L	8069829	8073839	2.26	1.23	7.29	FBgn0010287	Trf
369	2L	8069829	8073839	2.26	1.23	7.29	FBgn0011230	poe
369	2L	8069829	8073839	2.26	1.23	7.29	FBgn0013531	MED20
369	2L	8069829	8073839	2.26	1.23	7.29	FBgn0020240	Mcr
374	2L	8122619	8124255	2.52	1.74	5.99	FBgn0031985	mon2
374	2L	8122619	8124255	2.52	1.74	5.99	FBgn0031986	CG8673
374	2L	8122619	8124255	2.52	1.74	5.99	FBgn0031987	CG12375
376	2L	8155393	8158413	-1.72	-2.2	-6.13	FBgn0031990	CG8552
376	2L	8155393	8158413	-1.72	-2.2	-6.13	FBgn0261064	Rbsn-5
376	2L	8155393	8158413	-1.72	-2.2	-6.13	FBgn0263256	CG43394
376	2L	8155393	8158413	-1.72	-2.2	-6.13	XLOC_003540	-
376	2L	8155393	8158413	-1.72	-2.2	-6.13	XLOC_003541	-
383	2L	8238385	8240048	-1.57	-2.69	-0.59	FBgn0028987	Spn2
383	2L	8238385	8240048	-1.57	-2.69	-0.59	FBgn0032006	Pvr
383	2L	8238385	8240048	-1.57	-2.69	-0.59	XLOC_003557	-
383	2L	8238385	8240048	-1.57	-2.69	-0.59	XLOC_003558	-
385	2L	8300077	8301192	-1.46	-3.77	-1.15	FBgn0003502	Btk29A
385	2L	8300077	8301192	-1.46	-3.77	-1.15	FBgn0261020	wol
394	2L	8412400	8415485	2.44	2.54	1.91	FBgn0014417	CG13397
394	2L	8412400	8415485	2.44	2.54	1.91	FBgn0027932	Akap200
394	2L	8412400	8415485	2.44	2.54	1.91	FBgn0032042	CG13398
396	2L	8435440	8439863	3.97	10.81	3.99	FBgn0001137	grk
396	2L	8435440	8439863	3.97	10.81	3.99	FBgn0002887	mus201
396	2L	8435440	8439863	3.97	10.81	3.99	FBgn0027490	D12
396	2L	8435440	8439863	3.97	10.81	3.99	FBgn0043002	Chrac-14
397	2L	8447931	8449808	-1.57	-2.67	-1.73	FBgn0026718	fu12
397	2L	8447931	8449808	-1.57	-2.67	-1.73	FBgn0027780	U26
399	2L	8464271	8466250	2.22	1.24	7.62	FBgn0026718	fu12
399	2L	8464271	8466250	2.22	1.24	7.62	FBgn0029173	fu2
399	2L	8464271	8466250	2.22	1.24	7.62	FBgn0262029	d
403	2L	8527189	8528745	1.58	0.49	4.61	FBgn0016122	Acer
403	2L	8527189	8528745	1.58	0.49	4.61	FBgn0028394	CG17834
403	2L	8527189	8528745	1.58	0.49	4.61	FBgn0085470	CG34441
403	2L	8527189	8528745	1.58	0.49	4.61	FBgn0250903	lmg
403	2L	8527189	8528745	1.58	0.49	4.61	XLOC_002112	-
403	2L	8527189	8528745	1.58	0.49	4.61	XLOC_003572	-
403	2L	8527189	8528745	1.58	0.49	4.61	XLOC_003573	-
407	2L	8684423	8687294	-1.49	-0.96	-3.26	FBgn0004914	Hnf4
407	2L	8684423	8687294	-1.49	-0.96	-3.26	FBgn0032058	CG9289
407	2L	8684423	8687294	-1.49	-0.96	-3.26	FBgn0032059	PrBP
407	2L	8684423	8687294	-1.49	-0.96	-3.26	FBgn0051888	tRNA:CR31888
407	2L	8684423	8687294	-1.49	-0.96	-3.26	FBgn0051890	tRNA:CR31890
407	2L	8684423	8687294	-1.49	-0.96	-3.26	FBgn0260861	Trs23
409	2L	8697867	8699924	-2.79	-1.96	-3.13	FBgn0004914	Hnf4
409	2L	8697867	8699924	-2.79	-1.96	-3.13	XLOC_003581	-
409	2L	8697867	8699924	-2.79	-1.96	-3.13	XLOC_003582	-
416	2L	8933895	8935175	-2.16	-6.33	-1.89	FBgn0032074	Tsp29Fa
416	2L	8933895	8935175	-2.16	-6.33	-1.89	FBgn0085427	CG34398
417	2L	8941973	8943485	-1.4	-1.08	-10.12	FBgn0032076	CG9510
417	2L	8941973	8943485	-1.4	-1.08	-10.12	FBgn0032077	CG9515
417	2L	8941973	8943485	-1.4	-1.08	-10.12	FBgn0032078	C1GalTA
419	2L	8956895	8958239	-3.98	-2.55	-53.56	FBgn0032079	CG31886
419	2L	8956895	8958239	-3.98	-2.55	-53.56	FBgn0032080	CG9525
419	2L	8956895	8958239	-3.98	-2.55	-53.56	XLOC_003611	-
419	2L	8956895	8958239	-3.98	-2.55	-53.56	XLOC_003612	-
425	2L	9204284	9204925	-3.97	-2.53	-7.69	XLOC_003640	-
430	2L	9386510	9387281	-1.81	-1.31	-4.09	FBgn0012036	Aldh
430	2L	9386510	9387281	-1.81	-1.31	-4.09	FBgn0085395	Shawl
436	2L	9495247	9498540	-3.33	-2.43	-5.21	FBgn0004868	Gdi
436	2L	9495247	9498540	-3.33	-2.43	-5.21	FBgn0032120	CG33298
444	2L	9697501	9699490	-1.08	-1.73	-1.22	FBgn0000273	Pka-C1
444	2L	9697501	9699490	-1.08	-1.73	-1.22	FBgn0011207	pelo
444	2L	9697501	9699490	-1.08	-1.73	-1.22	FBgn0015393	hoip
444	2L	9697501	9699490	-1.08	-1.73	-1.22	XLOC_003685	-
452	2L	9888009	9897757	-1.3	-1.62	-3.25	FBgn0004867	RpS2
452	2L	9888009	9897757	-1.3	-1.62	-3.25	FBgn0010520	Bka
452	2L	9888009	9897757	-1.3	-1.62	-3.25	FBgn0025881	snoRNA:Me18S-A1576
452	2L	9888009	9897757	-1.3	-1.62	-3.25	FBgn0029174	FKBP59
452	2L	9888009	9897757	-1.3	-1.62	-3.25	FBgn0032151	nAcRalpha-30D
452	2L	9888009	9897757	-1.3	-1.62	-3.25	FBgn0032153	CG4537
452	2L	9888009	9897757	-1.3	-1.62	-3.25	FBgn0032154	CG5924
452	2L	9888009	9897757	-1.3	-1.62	-3.25	FBgn0053300	Muc30E
452	2L	9888009	9897757	-1.3	-1.62	-3.25	FBgn0063389	snoRNA:Me18S-G1620
452	2L	9888009	9897757	-1.3	-1.62	-3.25	FBgn0063391	snoRNA:U14:30Eb
452	2L	9888009	9897757	-1.3	-1.62	-3.25	FBgn0063392	snoRNA:U14:30Ea
452	2L	9888009	9897757	-1.3	-1.62	-3.25	FBgn0063449	Uhg2
452	2L	9888009	9897757	-1.3	-1.62	-3.25	FBgn0085212	CG34183
457	2L	9945544	9948212	-3.71	-3.58	-4.33	FBgn0032167	CG5853
457	2L	9945544	9948212	-3.71	-3.58	-4.33	XLOC_003696	-
457	2L	9945544	9948212	-3.71	-3.58	-4.33	XLOC_003697	-
457	2L	9945544	9948212	-3.71	-3.58	-4.33	XLOC_003698	-
460	2L	9965171	9968755	1.97	1.09	3.92	FBgn0011272	RpL13
460	2L	9965171	9968755	1.97	1.09	3.92	FBgn0015664	Dref
460	2L	9965171	9968755	1.97	1.09	3.92	FBgn0032172	CG5850
463	2L	10001451	10003041	-2.54	-2.01	-3.11	FBgn0043456	CG4747
463	2L	10001451	10003041	-2.54	-2.01	-3.11	FBgn0051755	SoYb
463	2L	10001451	10003041	-2.54	-2.01	-3.11	FBgn0051875	CG31875
471	2L	10232353	10234592	-2.51	-1.71	-57.11	FBgn0032197	CG5694
471	2L	10232353	10234592	-2.51	-1.71	-57.11	FBgn0032198	eEF1delta
471	2L	10232353	10234592	-2.51	-1.71	-57.11	FBgn0051720	CG31720
473	2L	10244973	10247222	-3.75	-2.93	-3.57	FBgn0000229	bsk
473	2L	10244973	10247222	-3.75	-2.93	-3.57	FBgn0024248	chico
474	2L	10248490	10252290	-2.75	-1.66	-4.58	FBgn0000229	bsk
474	2L	10248490	10252290	-2.75	-1.66	-4.58	FBgn0010407	Ror
474	2L	10248490	10252290	-2.75	-1.66	-4.58	FBgn0024248	chico
474	2L	10248490	10252290	-2.75	-1.66	-4.58	FBgn0051717	CG31717
474	2L	10248490	10252290	-2.75	-1.66	-4.58	XLOC_003709	-
476	2L	10258724	10261256	-3.58	-2.08	-6.54	FBgn0011305	Rsf1
476	2L	10258724	10261256	-3.58	-2.08	-6.54	FBgn0026379	Pten
477	2L	10268786	10269971	-2.18	-3.66	-1.38	FBgn0003751	trk
477	2L	10268786	10269971	-2.18	-3.66	-1.38	FBgn0032204	CG4953
477	2L	10268786	10269971	-2.18	-3.66	-1.38	FBgn0032205	CG4957
477	2L	10268786	10269971	-2.18	-3.66	-1.38	FBgn0260750	Mulk
478	2L	10276021	10278886	-4.4	-3.19	-5.84	FBgn0054043	CG34043
478	2L	10276021	10278886	-4.4	-3.19	-5.84	FBgn0260749	Utx
479	2L	10290483	10292583	-5.13	-13.08	-15.21	FBgn0032208	CG5604
479	2L	10290483	10292583	-5.13	-13.08	-15.21	FBgn0032209	Hand
480	2L	10298071	10300107	-5.3	-5.5	-3.88	FBgn0032210	CYLD
480	2L	10298071	10300107	-5.3	-5.5	-3.88	FBgn0032211	CG13138
480	2L	10298071	10300107	-5.3	-5.5	-3.88	XLOC_003710	-
484	2L	10319509	10322525	-4.09	-3.05	-4.47	FBgn0032217	CG4972
484	2L	10319509	10322525	-4.09	-3.05	-4.47	FBgn0032218	CG5381
484	2L	10319509	10322525	-4.09	-3.05	-4.47	FBgn0032219	CG4995
484	2L	10319509	10322525	-4.09	-3.05	-4.47	XLOC_003712	-
484	2L	10319509	10322525	-4.09	-3.05	-4.47	XLOC_003713	-
484	2L	10319509	10322525	-4.09	-3.05	-4.47	XLOC_003714	-
487	2L	10341471	10345124	-2.13	-0.95	-16.04	FBgn0019932	SamDC
487	2L	10341471	10345124	-2.13	-0.95	-16.04	FBgn0032224	Sps2
487	2L	10341471	10345124	-2.13	-0.95	-16.04	FBgn0032225	CG5022
487	2L	10341471	10345124	-2.13	-0.95	-16.04	FBgn0051715	CG31715
493	2L	10385232	10390043	-4.64	-3.56	-9.19	FBgn0000413	da
493	2L	10385232	10390043	-4.64	-3.56	-9.19	FBgn0004106	cdc2
493	2L	10385232	10390043	-4.64	-3.56	-9.19	FBgn0032235	CG5096
493	2L	10385232	10390043	-4.64	-3.56	-9.19	FBgn0032236	mRpS7
494	2L	10394694	10398707	-3.58	-2.6	-4.1	FBgn0000413	da
494	2L	10394694	10398707	-3.58	-2.6	-4.1	FBgn0051716	Cnot4
494	2L	10394694	10398707	-3.58	-2.6	-4.1	FBgn0262782	Mdh1
495	2L	10402351	10406150	-3.63	-2.72	-8.89	FBgn0032240	CG17768
495	2L	10402351	10406150	-3.63	-2.72	-8.89	FBgn0051716	Cnot4
495	2L	10402351	10406150	-3.63	-2.72	-8.89	FBgn0051718	Ir31a
495	2L	10402351	10406150	-3.63	-2.72	-8.89	FBgn0067622	LSm-4
497	2L	10411213	10413705	-3.01	-5.35	-4.07	FBgn0003942	RpS27A
497	2L	10411213	10413705	-3.01	-5.35	-4.07	FBgn0025366	Ip259
497	2L	10411213	10413705	-3.01	-5.35	-4.07	FBgn0032242	CG5355
497	2L	10411213	10413705	-3.01	-5.35	-4.07	FBgn0032243	Klp31E
498	2L	10413793	10415188	-2.48	-2.03	-5.16	FBgn0032242	CG5355
498	2L	10413793	10415188	-2.48	-2.03	-5.16	FBgn0032243	Klp31E
500	2L	10423225	10425594	-0.05	2.13	-5.84	FBgn0005683	pie
500	2L	10423225	10425594	-0.05	2.13	-5.84	FBgn0022268	KdelR
500	2L	10423225	10425594	-0.05	2.13	-5.84	FBgn0032246	CG5168
500	2L	10423225	10425594	-0.05	2.13	-5.84	FBgn0262601	SmB
501	2L	10430067	10432486	1.87	1.14	4.02	FBgn0004915	TfIIB
501	2L	10430067	10432486	1.87	1.14	4.02	FBgn0022268	KdelR
501	2L	10430067	10432486	1.87	1.14	4.02	FBgn0032247	CG5188
501	2L	10430067	10432486	1.87	1.14	4.02	FBgn0032248	CG5343
501	2L	10430067	10432486	1.87	1.14	4.02	FBgn0032249	CG5337
504	2L	10476845	10478277	-4.96	-4.14	-14.68	FBgn0032256	RluA-2
504	2L	10476845	10478277	-4.96	-4.14	-14.68	XLOC_000760	-
506	2L	10483042	10484789	-2.71	-3.15	-7.42	FBgn0026431	Grip75
506	2L	10483042	10484789	-2.71	-3.15	-7.42	FBgn0032256	RluA-2
506	2L	10483042	10484789	-2.71	-3.15	-7.42	FBgn0032258	CG7456
509	2L	10515728	10518789	1.04	0.21	1.97	FBgn0010398	Lrr47
509	2L	10515728	10518789	1.04	0.21	1.97	FBgn0021953	Fatp
510	2L	10544873	10545679	1.66	1.02	2.13	FBgn0051721	Trim9
510	2L	10544873	10545679	1.66	1.02	2.13	XLOC_003730	-
510	2L	10544873	10545679	1.66	1.02	2.13	XLOC_003731	-
511	2L	10728852	10730740	-1.43	-0.39	-2.65	FBgn0032289	CG6431
511	2L	10728852	10730740	-1.43	-0.39	-2.65	FBgn0032290	CG6443
511	2L	10728852	10730740	-1.43	-0.39	-2.65	FBgn0032291	CG17118
511	2L	10728852	10730740	-1.43	-0.39	-2.65	FBgn0032292	CG6750
523	2L	10966391	10971764	-2.34	-1.2	-10.27	FBgn0000018	abo
523	2L	10966391	10971764	-2.34	-1.2	-10.27	FBgn0032321	YL-1
523	2L	10966391	10971764	-2.34	-1.2	-10.27	FBgn0032322	CG16743
523	2L	10966391	10971764	-2.34	-1.2	-10.27	FBgn0053129	CG33129
523	2L	10966391	10971764	-2.34	-1.2	-10.27	XLOC_003751	-
525	2L	10987578	10990588	-7.61	-20.76	-6.71	FBgn0004872	piwi
525	2L	10987578	10990588	-7.61	-20.76	-6.71	FBgn0026147	CG16833
525	2L	10987578	10990588	-7.61	-20.76	-6.71	FBgn0026148	CG12253
525	2L	10987578	10990588	-7.61	-20.76	-6.71	XLOC_003752	-
529	2L	11055894	11057508	-1.96	-1.82	-2.27	FBgn0032330	Samuel
529	2L	11055894	11057508	-1.96	-1.82	-2.27	XLOC_003758	-
529	2L	11055894	11057508	-1.96	-1.82	-2.27	XLOC_003759	-
531	2L	11086742	11087544	2.28	1.3	2.93	FBgn0032337	Ast-CC
531	2L	11086742	11087544	2.28	1.3	2.93	FBgn0032338	CG16854
533	2L	11099298	11101078	0.89	-0.63	2.56	FBgn0032340	Ge-1
533	2L	11099298	11101078	0.89	-0.63	2.56	FBgn0032341	Reps
535	2L	11118200	11120498	3.86	4.03	4.43	FBgn0027582	CG6230
535	2L	11118200	11120498	3.86	4.03	4.43	FBgn0032345	CG14921
544	2L	11278013	11279005	2.5	1.76	7.13	FBgn0032358	Ppt2
544	2L	11278013	11279005	2.5	1.76	7.13	FBgn0040233	cana
544	2L	11278013	11279005	2.5	1.76	7.13	FBgn0052831	CG33695
549	2L	11515471	11517352	-1.02	-0.82	-3.87	FBgn0032363	CG6509
549	2L	11515471	11517352	-1.02	-0.82	-3.87	FBgn0032364	CG4970
549	2L	11515471	11517352	-1.02	-0.82	-3.87	XLOC_003768	-
552	2L	11788355	11788878	-1.42	-0.62	-2.15	FBgn0032374	CG14931
552	2L	11788355	11788878	-1.42	-0.62	-2.15	FBgn0032375	CG14932
553	2L	11804641	11809605	-2.13	-1.92	-6.95	FBgn0020309	crol
553	2L	11804641	11809605	-2.13	-1.92	-6.95	FBgn0032378	CycY
553	2L	11804641	11809605	-2.13	-1.92	-6.95	XLOC_003774	-
553	2L	11804641	11809605	-2.13	-1.92	-6.95	XLOC_003775	-
568	2L	12062009	12063451	1.13	-0.24	4.24	FBgn0027505	rab3-GAP
568	2L	12062009	12063451	1.13	-0.24	4.24	FBgn0032405	CG14946
569	2L	12093625	12099218	3.83	2.74	78.79	FBgn0028707	Mt2
569	2L	12093625	12099218	3.83	2.74	78.79	FBgn0029137	Patsas
569	2L	12093625	12099218	3.83	2.74	78.79	FBgn0032407	Pex19
569	2L	12093625	12099218	3.83	2.74	78.79	FBgn0032408	CG6712
569	2L	12093625	12099218	3.83	2.74	78.79	FBgn0032409	Ced-12
571	2L	12107292	12109287	1.46	2.19	1.03	FBgn0015797	Rab6
571	2L	12107292	12109287	1.46	2.19	1.03	FBgn0027081	Aats-thr
571	2L	12107292	12109287	1.46	2.19	1.03	FBgn0263234	Phae1
571	2L	12107292	12109287	1.46	2.19	1.03	FBgn0263235	Phae2
573	2L	12176765	12177854	-2.68	-3.2	-2.66	FBgn0000114	aret
573	2L	12176765	12177854	-2.68	-3.2	-2.66	FBgn0032422	atilla
573	2L	12176765	12177854	-2.68	-3.2	-2.66	XLOC_003801	-
573	2L	12176765	12177854	-2.68	-3.2	-2.66	XLOC_003802	-
574	2L	12207616	12209122	-2.99	-2.15	-3.78	FBgn0000114	aret
574	2L	12207616	12209122	-2.99	-2.15	-3.78	FBgn0051759	CG31759
574	2L	12207616	12209122	-2.99	-2.15	-3.78	XLOC_003804	-
576	2L	12366302	12368110	-1.2	-0.33	-2.37	FBgn0262475	bru-2
576	2L	12366302	12368110	-1.2	-0.33	-2.37	XLOC_000879	-
576	2L	12366302	12368110	-1.2	-0.33	-2.37	XLOC_003820	-
576	2L	12366302	12368110	-1.2	-0.33	-2.37	XLOC_003821	-
581	2L	12458335	12461828	-3.46	-3.07	-5.58	FBgn0259176	bun
581	2L	12458335	12461828	-3.46	-3.07	-5.58	FBgn0262203	mir-967
581	2L	12458335	12461828	-3.46	-3.07	-5.58	XLOC_003837	-
581	2L	12458335	12461828	-3.46	-3.07	-5.58	XLOC_003838	-
581	2L	12458335	12461828	-3.46	-3.07	-5.58	XLOC_003839	-
581	2L	12458335	12461828	-3.46	-3.07	-5.58	XLOC_003840	-
581	2L	12458335	12461828	-3.46	-3.07	-5.58	XLOC_003841	-
581	2L	12458335	12461828	-3.46	-3.07	-5.58	XLOC_003842	-
583	2L	12491073	12492196	-2.09	-1.72	-2.24	FBgn0259176	bun
583	2L	12491073	12492196	-2.09	-1.72	-2.24	XLOC_003850	-
583	2L	12491073	12492196	-2.09	-1.72	-2.24	XLOC_003851	-
583	2L	12491073	12492196	-2.09	-1.72	-2.24	XLOC_003852	-
585	2L	12503196	12505007	-1.18	-1.2	-2.94	FBgn0259176	bun
585	2L	12503196	12505007	-1.18	-1.2	-2.94	XLOC_003855	-
585	2L	12503196	12505007	-1.18	-1.2	-2.94	XLOC_003856	-
588	2L	12585995	12589219	-1.99	-1.72	-3.51	FBgn0085424	nub
588	2L	12585995	12589219	-1.99	-1.72	-3.51	XLOC_000890	-
588	2L	12585995	12589219	-1.99	-1.72	-3.51	XLOC_003873	-
590	2L	12654723	12657131	-0.94	1.15	-2.58	FBgn0004394	pdm2
598	2L	12974178	12976021	-2.9	-2.13	-9.36	FBgn0263598	Vha68-2
604	2L	13165384	13167777	2	2.62	3.2	FBgn0024291	Sir2
604	2L	13165384	13167777	2	2.62	3.2	FBgn0032474	DnaJ-H
604	2L	13165384	13167777	2	2.62	3.2	FBgn0032475	Sfmbt
605	2L	13175173	13180550	1.58	1.22	12.71	FBgn0032475	Sfmbt
605	2L	13175173	13180550	1.58	1.22	12.71	FBgn0032476	CG5439
605	2L	13175173	13180550	1.58	1.22	12.71	FBgn0032477	CG5287
605	2L	13175173	13180550	1.58	1.22	12.71	FBgn0051849	CG31849
605	2L	13175173	13180550	1.58	1.22	12.71	FBgn0264546	CG43925
605	2L	13175173	13180550	1.58	1.22	12.71	XLOC_003905	-
606	2L	13189829	13193818	-2.67	-1.51	-3.74	FBgn0032479	CG16974
606	2L	13189829	13193818	-2.67	-1.51	-3.74	FBgn0032480	Edem2
607	2L	13201853	13206988	-1.66	-1.83	-1.99	FBgn0032481	CG16972
607	2L	13201853	13206988	-1.66	-1.83	-1.99	FBgn0032482	Pect
609	2L	13285088	13288143	3.34	1.89	8.18	FBgn0028406	Drep-4
609	2L	13285088	13288143	3.34	1.89	8.18	FBgn0032497	CG6043
609	2L	13285088	13288143	3.34	1.89	8.18	FBgn0032499	Uvrag
609	2L	13285088	13288143	3.34	1.89	8.18	FBgn0051729	CG31729
609	2L	13285088	13288143	3.34	1.89	8.18	XLOC_000929	-
609	2L	13285088	13288143	3.34	1.89	8.18	XLOC_003911	-
613	2L	13364421	13368948	2.66	3.83	1.7	FBgn0022069	Nnp-1
613	2L	13364421	13368948	2.66	3.83	1.7	FBgn0032509	CG6523
613	2L	13364421	13368948	2.66	3.83	1.7	FBgn0032511	CG9306
613	2L	13364421	13368948	2.66	3.83	1.7	FBgn0051852	Tap42
613	2L	13364421	13368948	2.66	3.83	1.7	FBgn0051855	CG31855
614	2L	13368976	13371494	1.71	0.31	11.18	FBgn0032509	CG6523
614	2L	13368976	13371494	1.71	0.31	11.18	FBgn0032511	CG9306
614	2L	13368976	13371494	1.71	0.31	11.18	FBgn0032512	CG9305
614	2L	13368976	13371494	1.71	0.31	11.18	FBgn0051852	Tap42
614	2L	13368976	13371494	1.71	0.31	11.18	FBgn0051855	CG31855
624	2L	13639616	13641505	-3.88	-4.82	-7.5	FBgn0028546	ics
624	2L	13639616	13641505	-3.88	-4.82	-7.5	FBgn0259984	kuz
629	2L	13793324	13795308	4.14	3.73	4	FBgn0028538	sec71
629	2L	13793324	13795308	4.14	3.73	4	FBgn0028931	CG16863
630	2L	13803578	13804770	2.13	0.92	4.92	FBgn0027844	CAH1
634	2L	13828954	13830509	4.3	3.23	9.49	FBgn0001961	Sop2
634	2L	13828954	13830509	4.3	3.23	9.49	FBgn0004406	tam
634	2L	13828954	13830509	4.3	3.23	9.49	FBgn0004407	DNApol-gamma35
634	2L	13828954	13830509	4.3	3.23	9.49	FBgn0015271	Orc5
634	2L	13828954	13830509	4.3	3.23	9.49	FBgn0064115	CG33649
649	2L	14687601	14689468	-1.56	-2.55	-1.47	FBgn0003016	osp
649	2L	14687601	14689468	-1.56	-2.55	-1.47	XLOC_004037	-
649	2L	14687601	14689468	-1.56	-2.55	-1.47	XLOC_004038	-
654	2L	15037267	15040733	2.4	1.63	3	FBgn0001977	l(2)35Bg
654	2L	15037267	15040733	2.4	1.63	3	FBgn0004837	Su(H)
654	2L	15037267	15040733	2.4	1.63	3	FBgn0041713	yellow-c
655	2L	15056133	15058077	-2.2	-1.78	-1.96	FBgn0000317	ck
655	2L	15056133	15058077	-2.2	-1.78	-1.96	FBgn0010422	TfIIS
655	2L	15056133	15058077	-2.2	-1.78	-1.96	FBgn0053679	CG33679
655	2L	15056133	15058077	-2.2	-1.78	-1.96	XLOC_004046	-
655	2L	15056133	15058077	-2.2	-1.78	-1.96	XLOC_004047	-
655	2L	15056133	15058077	-2.2	-1.78	-1.96	XLOC_004048	-
658	2L	15113296	15114882	2.59	2.76	5.62	FBgn0001978	stc
658	2L	15113296	15114882	2.59	2.76	5.62	FBgn0028878	CG15269
660	2L	15254433	15257911	2.94	2.86	4.24	FBgn0027559	Pol32
660	2L	15254433	15257911	2.94	2.86	4.24	FBgn0028862	dao
660	2L	15254433	15257911	2.94	2.86	4.24	FBgn0045842	yuri
660	2L	15254433	15257911	2.94	2.86	4.24	FBgn0259982	l(2)35Cc
672	2L	15764081	15765538	3.78	2.8	10.66	FBgn0001987	Gli
672	2L	15764081	15765538	3.78	2.8	10.66	FBgn0001990	wek
672	2L	15764081	15765538	3.78	2.8	10.66	FBgn0028507	CG3793
679	2L	16260409	16262991	-1.71	-2.14	-4.44	FBgn0001994	crp
679	2L	16260409	16262991	-1.71	-2.14	-4.44	FBgn0002673	twe
679	2L	16260409	16262991	-1.71	-2.14	-4.44	FBgn0028515	EndoGI
679	2L	16260409	16262991	-1.71	-2.14	-4.44	FBgn0028897	CG4935
680	2L	16285009	16287906	-1.7	-2.17	-1.24	FBgn0001994	crp
680	2L	16285009	16287906	-1.7	-2.17	-1.24	FBgn0040079	pkaap
680	2L	16285009	16287906	-1.7	-2.17	-1.24	XLOC_004065	-
680	2L	16285009	16287906	-1.7	-2.17	-1.24	XLOC_004066	-
682	2L	16298225	16301461	-2.2	-1.13	-3.94	FBgn0028375	heix
682	2L	16298225	16301461	-2.2	-1.13	-3.94	FBgn0028525	c(2)M
682	2L	16298225	16301461	-2.2	-1.13	-3.94	FBgn0028894	CG5869
682	2L	16298225	16301461	-2.2	-1.13	-3.94	FBgn0028895	CG17328
683	2L	16301546	16303182	-3.25	-4.99	-4.14	FBgn0028375	heix
683	2L	16301546	16303182	-3.25	-4.99	-4.14	FBgn0028525	c(2)M
683	2L	16301546	16303182	-3.25	-4.99	-4.14	FBgn0028894	CG5869
683	2L	16301546	16303182	-3.25	-4.99	-4.14	FBgn0028895	CG17328
687	2L	16347989	16354714	-3.79	-2.2	-6.91	FBgn0000307	chif
687	2L	16347989	16354714	-3.79	-2.2	-6.91	FBgn0025678	CaBP1
687	2L	16347989	16354714	-3.79	-2.2	-6.91	FBgn0028506	CG4455
687	2L	16347989	16354714	-3.79	-2.2	-6.91	FBgn0087041	CG42231
687	2L	16347989	16354714	-3.79	-2.2	-6.91	XLOC_004067	-
687	2L	16347989	16354714	-3.79	-2.2	-6.91	XLOC_004068	-
693	2L	16529937	16533037	-1.99	-1.35	-7.07	FBgn0032587	CG5953
693	2L	16529937	16533037	-1.99	-1.35	-7.07	FBgn0086038	snoRNA:Me28S-C1237
693	2L	16529937	16533037	-1.99	-1.35	-7.07	FBgn0263555	mir-4943
693	2L	16529937	16533037	-1.99	-1.35	-7.07	XLOC_004075	-
693	2L	16529937	16533037	-1.99	-1.35	-7.07	XLOC_004076	-
693	2L	16529937	16533037	-1.99	-1.35	-7.07	XLOC_004077	-
693	2L	16529937	16533037	-1.99	-1.35	-7.07	XLOC_004078	-
693	2L	16529937	16533037	-1.99	-1.35	-7.07	XLOC_004079	-
695	2L	16601716	16604548	-2.48	-2.04	-2.49	FBgn0051815	CG31815
695	2L	16601716	16604548	-2.48	-2.04	-2.49	FBgn0259735	CG42389
695	2L	16601716	16604548	-2.48	-2.04	-2.49	XLOC_004086	-
695	2L	16601716	16604548	-2.48	-2.04	-2.49	XLOC_004087	-
695	2L	16601716	16604548	-2.48	-2.04	-2.49	XLOC_004088	-
699	2L	16685304	16686592	-4.39	-5.56	-3.81	FBgn0261278	grp
708	2L	16816549	16818297	-3.48	-2.46	-4.46	FBgn0004797	mdy
708	2L	16816549	16818297	-3.48	-2.46	-4.46	FBgn0086673	CG13272
708	2L	16816549	16818297	-3.48	-2.46	-4.46	XLOC_004121	-
708	2L	16816549	16818297	-3.48	-2.46	-4.46	XLOC_004122	-
708	2L	16816549	16818297	-3.48	-2.46	-4.46	XLOC_004123	-
709	2L	16823852	16825415	-1.37	-0.88	-7.35	FBgn0004797	mdy
709	2L	16823852	16825415	-1.37	-0.88	-7.35	FBgn0022213	Cas
709	2L	16823852	16825415	-1.37	-0.88	-7.35	FBgn0051739	CG31739
709	2L	16823852	16825415	-1.37	-0.88	-7.35	XLOC_004124	-
711	2L	16870674	16871356	-2.29	-1.64	-3.33	FBgn0051781	CR31781
713	2L	16886546	16888172	-0.09	-0.94	2.96	FBgn0032618	CG31743
713	2L	16886546	16888172	-0.09	-0.94	2.96	FBgn0040985	CG6115
713	2L	16886546	16888172	-0.09	-0.94	2.96	FBgn0085342	CG34313
713	2L	16886546	16888172	-0.09	-0.94	2.96	FBgn0260758	CG42556
713	2L	16886546	16888172	-0.09	-0.94	2.96	FBgn0261671	tweek
713	2L	16886546	16888172	-0.09	-0.94	2.96	XLOC_004133	-
715	2L	16901055	16902434	-1.82	-2.52	-1.3	FBgn0032620	CG12288
715	2L	16901055	16902434	-1.82	-2.52	-1.3	FBgn0051805	CG31805
715	2L	16901055	16902434	-1.82	-2.52	-1.3	FBgn0261671	tweek
719	2L	17381940	17386021	-3.85	-3.19	-5.41	FBgn0020503	CLIP-190
719	2L	17381940	17386021	-3.85	-3.19	-5.41	FBgn0032633	Lrch
719	2L	17381940	17386021	-3.85	-3.19	-5.41	XLOC_004138	-
719	2L	17381940	17386021	-3.85	-3.19	-5.41	XLOC_004139	-
724	2L	17471127	17475176	2.29	3.12	1.56	FBgn0000183	BicD
724	2L	17471127	17475176	2.29	3.12	1.56	FBgn0027885	Aac11
724	2L	17471127	17475176	2.29	3.12	1.56	FBgn0032640	Sgt
724	2L	17471127	17475176	2.29	3.12	1.56	XLOC_004159	-
731	2L	17594642	17595425	-0.99	-0.52	-1.35	FBgn0261089	Sytalpha
745	2L	18455553	18458589	-2.86	-1.95	-3.75	FBgn0032679	bsf
745	2L	18455553	18458589	-2.86	-1.95	-3.75	FBgn0032680	Ntf-2r
745	2L	18455553	18458589	-2.86	-1.95	-3.75	FBgn0263049	CR43344
745	2L	18455553	18458589	-2.86	-1.95	-3.75	XLOC_001198	-
751	2L	18590717	18592487	2.65	1.71	3.89	FBgn0032688	CG15160
755	2L	18617103	18620691	-1.75	-2.3	-1.86	FBgn0032692	CG15161
755	2L	18617103	18620691	-1.75	-2.3	-1.86	FBgn0032694	MESR3
755	2L	18617103	18620691	-1.75	-2.3	-1.86	XLOC_004232	-
755	2L	18617103	18620691	-1.75	-2.3	-1.86	XLOC_004233	-
755	2L	18617103	18620691	-1.75	-2.3	-1.86	XLOC_004234	-
755	2L	18617103	18620691	-1.75	-2.3	-1.86	XLOC_004235	-
758	2L	18686348	18690581	2.16	1.51	2.45	FBgn0005617	msl-1
758	2L	18686348	18690581	2.16	1.51	2.45	FBgn0032698	CG10336
758	2L	18686348	18690581	2.16	1.51	2.45	FBgn0032699	CG10383
762	2L	18794439	18798524	0.8	1.47	-0.37	FBgn0045852	ham
766	2L	18837739	18839875	1.75	1.31	6.21	FBgn0032717	CG10600
766	2L	18837739	18839875	1.75	1.31	6.21	FBgn0051752	CG31752
766	2L	18837739	18839875	1.75	1.31	6.21	FBgn0053120	CG33120
767	2L	18845276	18846116	1.56	0.46	5	FBgn0032719	CG17321
767	2L	18845276	18846116	1.56	0.46	5	FBgn0053120	CG33120
767	2L	18845276	18846116	1.56	0.46	5	XLOC_004255	-
768	2L	18855814	18859387	-1.76	-1.17	-4.77	FBgn0003896	tup
768	2L	18855814	18859387	-1.76	-1.17	-4.77	FBgn0032719	CG17321
768	2L	18855814	18859387	-1.76	-1.17	-4.77	FBgn0032720	mRpL13
768	2L	18855814	18859387	-1.76	-1.17	-4.77	FBgn0032721	CG10602
775	2L	18973341	18975986	-3.7	-2.55	-14	FBgn0032728	Tango6
775	2L	18973341	18975986	-3.7	-2.55	-14	FBgn0032729	CG10639
775	2L	18973341	18975986	-3.7	-2.55	-14	FBgn0032730	CG10431
775	2L	18973341	18975986	-3.7	-2.55	-14	FBgn0032731	CG10641
776	2L	18984850	18987455	1.45	1.07	1.97	FBgn0032731	CG10641
776	2L	18984850	18987455	1.45	1.07	1.97	FBgn0032732	CG15168
776	2L	18984850	18987455	1.45	1.07	1.97	FBgn0032733	CG15170
777	2L	18987473	18989392	0.74	2.16	0.52	FBgn0032731	CG10641
777	2L	18987473	18989392	0.74	2.16	0.52	FBgn0032732	CG15168
777	2L	18987473	18989392	0.74	2.16	0.52	FBgn0032733	CG15170
777	2L	18987473	18989392	0.74	2.16	0.52	FBgn0032734	CG15169
781	2L	19041632	19047306	1.24	1.46	1.36	FBgn0002022	Catsup
781	2L	19041632	19047306	1.24	1.46	1.36	FBgn0032744	Ttc19
781	2L	19041632	19047306	1.24	1.46	1.36	FBgn0032746	CG10470
781	2L	19041632	19047306	1.24	1.46	1.36	FBgn0086442	mib2
781	2L	19041632	19047306	1.24	1.46	1.36	FBgn0263198	Acn
782	2L	19048887	19053756	2.25	2.39	2.3	FBgn0002021	l(2)37Bb
782	2L	19048887	19053756	2.25	2.39	2.3	FBgn0032746	CG10470
782	2L	19048887	19053756	2.25	2.39	2.3	FBgn0032748	CG10492
782	2L	19048887	19053756	2.25	2.39	2.3	FBgn0261396	Rpn3
782	2L	19048887	19053756	2.25	2.39	2.3	FBgn0263198	Acn
783	2L	19053895	19055180	2.72	3.69	4.86	FBgn0032748	CG10492
783	2L	19053895	19055180	2.72	3.69	4.86	FBgn0261396	Rpn3
786	2L	19121971	19124016	-2.11	-3.01	-2.88	FBgn0000422	Ddc
786	2L	19121971	19124016	-2.11	-3.01	-2.88	FBgn0002031	l(2)37Cc
786	2L	19121971	19124016	-2.11	-3.01	-2.88	FBgn0086444	l(2)37Cb
790	2L	19180072	19181955	1.95	2.93	5.92	FBgn0010097	gammaTub37C
790	2L	19180072	19181955	1.95	2.93	5.92	FBgn0010300	brat
790	2L	19180072	19181955	1.95	2.93	5.92	FBgn0032763	CG17568
790	2L	19180072	19181955	1.95	2.93	5.92	FBgn0040994	CR17567
790	2L	19180072	19181955	1.95	2.93	5.92	FBgn0261578	CG42688
791	2L	19185927	19187342	1.81	5.33	1.95	FBgn0010097	gammaTub37C
791	2L	19185927	19187342	1.81	5.33	1.95	FBgn0010309	pigeon
794	2L	19396945	19398611	0.26	-0.95	2.85	FBgn0032775	CG17544
794	2L	19396945	19398611	0.26	-0.95	2.85	FBgn0051798	CG31798
794	2L	19396945	19398611	0.26	-0.95	2.85	XLOC_004268	-
795	2L	19413543	19414641	-1.08	0.96	-2.68	FBgn0041789	Pax
795	2L	19413543	19414641	-1.08	0.96	-2.68	XLOC_004273	-
795	2L	19413543	19414641	-1.08	0.96	-2.68	XLOC_004274	-
795	2L	19413543	19414641	-1.08	0.96	-2.68	XLOC_004275	-
797	2L	19432450	19434578	3.13	1.93	10.39	FBgn0032781	CG9987
797	2L	19432450	19434578	3.13	1.93	10.39	FBgn0032782	Rab9
797	2L	19432450	19434578	3.13	1.93	10.39	FBgn0032783	CG10237
799	2L	19452250	19453699	-0.91	0.43	-4.25	FBgn0003732	Top2
799	2L	19452250	19453699	-0.91	0.43	-4.25	FBgn0032785	CG10026
799	2L	19452250	19453699	-0.91	0.43	-4.25	XLOC_004281	-
800	2L	19466196	19468168	-2.35	-1.9	-4.29	FBgn0000964	tj
803	2L	19497962	19499358	2.06	3.38	1.93	FBgn0002044	swm
803	2L	19497962	19499358	2.06	3.38	1.93	FBgn0040268	Top3alpha
804	2L	19506660	19508956	1.16	0.72	1.98	FBgn0032796	CG10188
804	2L	19506660	19508956	1.16	0.72	1.98	FBgn0032797	CG10186
805	2L	19516122	19517001	1.52	0.08	61.88	FBgn0032797	CG10186
805	2L	19516122	19517001	1.52	0.08	61.88	FBgn0032798	CG10132
805	2L	19516122	19517001	1.52	0.08	61.88	FBgn0263095	CR43363
806	2L	19518768	19520522	1.19	0.45	2.42	FBgn0032797	CG10186
806	2L	19518768	19520522	1.19	0.45	2.42	FBgn0032798	CG10132
806	2L	19518768	19520522	1.19	0.45	2.42	FBgn0263095	CR43363
806	2L	19518768	19520522	1.19	0.45	2.42	XLOC_004282	-
809	2L	19541780	19544589	-2.91	-1.61	-8.68	FBgn0003231	ref(2)P
809	2L	19541780	19544589	-2.91	-1.61	-8.68	FBgn0032803	CG13082
809	2L	19541780	19544589	-2.91	-1.61	-8.68	FBgn0032804	CG13081
809	2L	19541780	19544589	-2.91	-1.61	-8.68	FBgn0032805	CG10337
810	2L	19548461	19549440	-2.49	-1.68	-3.11	FBgn0032805	CG10337
810	2L	19548461	19549440	-2.49	-1.68	-3.11	FBgn0041180	TepIV
810	2L	19548461	19549440	-2.49	-1.68	-3.11	XLOC_004284	-
818	2L	19935087	19936439	-3.4	-17.48	-1.99	FBgn0263873	sick
818	2L	19935087	19936439	-3.4	-17.48	-1.99	XLOC_001283	-
819	2L	19958845	19961085	1.27	1.66	0.83	FBgn0032833	CoIV
819	2L	19958845	19961085	1.27	1.66	0.83	FBgn0032834	CG13965
819	2L	19958845	19961085	1.27	1.66	0.83	FBgn0032835	CG16772
819	2L	19958845	19961085	1.27	1.66	0.83	FBgn0054051	CG34051
819	2L	19958845	19961085	1.27	1.66	0.83	FBgn0262140	CG42866
819	2L	19958845	19961085	1.27	1.66	0.83	FBgn0263873	sick
821	2L	20061247	20062813	-2	-1.8	-3.53	FBgn0003978	vls
821	2L	20061247	20062813	-2	-1.8	-3.53	FBgn0014127	barr
821	2L	20061247	20062813	-2	-1.8	-3.53	FBgn0019686	lok
822	2L	20064616	20065814	3.51	2.23	5.28	FBgn0003978	vls
822	2L	20064616	20065814	3.51	2.23	5.28	FBgn0019686	lok
822	2L	20064616	20065814	3.51	2.23	5.28	FBgn0045064	bwa
822	2L	20064616	20065814	3.51	2.23	5.28	XLOC_004339	-
823	2L	20067173	20067657	-1.08	-1.25	-2.17	FBgn0003978	vls
823	2L	20067173	20067657	-1.08	-1.25	-2.17	FBgn0045064	bwa
823	2L	20067173	20067657	-1.08	-1.25	-2.17	XLOC_004339	-
826	2L	20089465	20094956	2.05	1.52	5	FBgn0004374	neb
826	2L	20089465	20094956	2.05	1.52	5	FBgn0032845	CG10747
826	2L	20089465	20094956	2.05	1.52	5	FBgn0032846	CG10721
826	2L	20089465	20094956	2.05	1.52	5	FBgn0032847	Taf13
826	2L	20089465	20094956	2.05	1.52	5	FBgn0032848	nesd
826	2L	20089465	20094956	2.05	1.52	5	FBgn0032849	mRpS18B
828	2L	20310872	20312197	-0.7	-1.28	1.89	FBgn0003475	spir
828	2L	20310872	20312197	-0.7	-1.28	1.89	XLOC_004367	-
829	2L	20342417	20343156	1.53	3.14	5.99	FBgn0003475	spir
829	2L	20342417	20343156	1.53	3.14	5.99	XLOC_004382	-
829	2L	20342417	20343156	1.53	3.14	5.99	XLOC_004383	-
829	2L	20342417	20343156	1.53	3.14	5.99	XLOC_004384	-
829	2L	20342417	20343156	1.53	3.14	5.99	XLOC_004385	-
829	2L	20342417	20343156	1.53	3.14	5.99	XLOC_004386	-
835	2L	20637807	20638815	3.85	3.04	6.83	FBgn0051680	CG31680
835	2L	20637807	20638815	3.85	3.04	6.83	FBgn0262688	CR43158
836	2L	20644601	20648623	-3.02	-1.98	-8.02	FBgn0016054	phr6-4
836	2L	20644601	20648623	-3.02	-1.98	-8.02	FBgn0032869	CG17470
836	2L	20644601	20648623	-3.02	-1.98	-8.02	FBgn0032870	CG2608
836	2L	20644601	20648623	-3.02	-1.98	-8.02	FBgn0032871	CG2611
836	2L	20644601	20648623	-3.02	-1.98	-8.02	FBgn0042133	CG18810
836	2L	20644601	20648623	-3.02	-1.98	-8.02	FBgn0082936	snoRNA:Me28S-C2645c
836	2L	20644601	20648623	-3.02	-1.98	-8.02	FBgn0082937	snoRNA:Me28S-C2645b
836	2L	20644601	20648623	-3.02	-1.98	-8.02	FBgn0082938	snoRNA:Me28S-C2645a
836	2L	20644601	20648623	-3.02	-1.98	-8.02	FBgn0259936	Uhg3
839	2L	20673843	20677773	1.07	5.03	-0.66	FBgn0032876	Cen
839	2L	20673843	20677773	1.07	5.03	-0.66	FBgn0051678	CG31678
839	2L	20673843	20677773	1.07	5.03	-0.66	FBgn0086657	ik2
839	2L	20673843	20677773	1.07	5.03	-0.66	XLOC_004402	-
839	2L	20673843	20677773	1.07	5.03	-0.66	XLOC_004403	-
840	2L	20678876	20683563	1.2	1.95	0.36	FBgn0014859	Hr38
840	2L	20678876	20683563	1.2	1.95	0.36	FBgn0032876	Cen
840	2L	20678876	20683563	1.2	1.95	0.36	FBgn0032877	CG2617
840	2L	20678876	20683563	1.2	1.95	0.36	FBgn0086657	ik2
843	2L	20734646	20736629	-1.29	-3.07	-0.08	FBgn0032880	CG9318
843	2L	20734646	20736629	-1.29	-3.07	-0.08	FBgn0262743	Fs(2)Ket
848	2L	20787484	20789107	0.95	1.58	0.79	FBgn0032884	Pomp
848	2L	20787484	20789107	0.95	1.58	0.79	FBgn0250785	vari
853	2L	20859142	20860729	-2.25	-4.23	-2.05	FBgn0032896	CG14400
853	2L	20859142	20860729	-2.25	-4.23	-2.05	FBgn0032897	CG9336
853	2L	20859142	20860729	-2.25	-4.23	-2.05	FBgn0032898	CR9337
856	2L	20889404	20890544	-4.86	-4.13	-4.17	FBgn0032901	sky
856	2L	20889404	20890544	-4.86	-4.13	-4.17	XLOC_004429	-
857	2L	20915664	20919119	-2.81	-2.19	-2.89	FBgn0032901	sky
857	2L	20915664	20919119	-2.81	-2.19	-2.89	FBgn0032904	Mtp
857	2L	20915664	20919119	-2.81	-2.19	-2.89	FBgn0263996	CG43739
857	2L	20915664	20919119	-2.81	-2.19	-2.89	XLOC_004434	-
857	2L	20915664	20919119	-2.81	-2.19	-2.89	XLOC_004435	-
857	2L	20915664	20919119	-2.81	-2.19	-2.89	XLOC_004436	-
864	2L	21100708	21105384	1.86	12.51	1.37	FBgn0032915	CG12050
864	2L	21100708	21105384	1.86	12.51	1.37	FBgn0032916	CG9257
864	2L	21100708	21105384	1.86	12.51	1.37	FBgn0040297	Nhe2
864	2L	21100708	21105384	1.86	12.51	1.37	FBgn0083972	CG34136
864	2L	21100708	21105384	1.86	12.51	1.37	FBgn0264353	CR43809
866	2L	21135731	21136980	-1.58	-0.82	-2.12	FBgn0023388	Dap160
866	2L	21135731	21136980	-1.58	-0.82	-2.12	FBgn0040297	Nhe2
874	2L	21237007	21239314	-3.88	-6.04	-3.95	FBgn0051626	CG31626
874	2L	21237007	21239314	-3.88	-6.04	-3.95	FBgn0261239	Hr39
874	2L	21237007	21239314	-3.88	-6.04	-3.95	XLOC_004484	-
874	2L	21237007	21239314	-3.88	-6.04	-3.95	XLOC_004485	-
874	2L	21237007	21239314	-3.88	-6.04	-3.95	XLOC_004486	-
875	2L	21260480	21265761	-2.63	-1.26	-8.73	FBgn0021856	l(2)k14505
875	2L	21260480	21265761	-2.63	-1.26	-8.73	FBgn0032938	CG8671
875	2L	21260480	21265761	-2.63	-1.26	-8.73	FBgn0261239	Hr39
875	2L	21260480	21265761	-2.63	-1.26	-8.73	FBgn0263536	mir-4974
875	2L	21260480	21265761	-2.63	-1.26	-8.73	XLOC_004493	-
878	2L	21344088	21346574	-2.65	-2.99	-5.85	FBgn0023091	dimm
878	2L	21344088	21346574	-2.65	-2.99	-5.85	FBgn0032943	Tsp39D
878	2L	21344088	21346574	-2.65	-2.99	-5.85	XLOC_004510	-
878	2L	21344088	21346574	-2.65	-2.99	-5.85	XLOC_004511	-
878	2L	21344088	21346574	-2.65	-2.99	-5.85	XLOC_004512	-
878	2L	21344088	21346574	-2.65	-2.99	-5.85	XLOC_004513	-
887	2L	21675380	21678074	-1.49	-2.15	-2.94	FBgn0000559	Ef2b
887	2L	21675380	21678074	-1.49	-2.15	-2.94	FBgn0032957	CG2225
887	2L	21675380	21678074	-1.49	-2.15	-2.94	XLOC_004529	-
887	2L	21675380	21678074	-1.49	-2.15	-2.94	XLOC_004530	-
894	2L	21828852	21830265	-1.2	-1.88	-1.25	FBgn0003866	tsh
902	2L	22165982	22169988	-1.23	0.13	-3.61	FBgn0032979	CG1832
902	2L	22165982	22169988	-1.23	0.13	-3.61	FBgn0261802	CG42748
902	2L	22165982	22169988	-1.23	0.13	-3.61	XLOC_004553	-
904	2L	22245514	22248064	-2.55	-1.42	-30.36	FBgn0032987	RpL21
904	2L	22245514	22248064	-2.55	-1.42	-30.36	FBgn0032988	Tif-IA
905	2L	22249242	22251486	-5.42	-5.97	-10.23	FBgn0032987	RpL21
905	2L	22249242	22251486	-5.42	-5.97	-10.23	FBgn0032988	Tif-IA
905	2L	22249242	22251486	-5.42	-5.97	-10.23	XLOC_004564	-
911	2L	22442731	22444930	-2.34	-2.07	-6.93	FBgn0040009	CG17490
911	2L	22442731	22444930	-2.34	-2.07	-6.93	FBgn0040010	CG17493
925	2L	22689682	22691247	-2.17	-3.11	-2.36	FBgn0058439	CG40439
937	2LHet	30487	36311	-3.6	-2.78	-6.62	FBgn0039958	CG12567
937	2LHet	30487	36311	-3.6	-2.78	-6.62	XLOC_004625	-
940	2R	17970	21541	-1.62	-0.85	-3.9	FBgn0262115	CG17683
940	2R	17970	21541	-1.62	-0.85	-3.9	XLOC_007819	-
943	2R	73758	75848	-2.58	-2.62	-2.84	FBgn0262116	CG40127
950	2R	283795	285008	-0.61	0.72	-1.38	XLOC_007842	-
950	2R	283795	285008	-0.61	0.72	-1.38	XLOC_007843	-
952	2R	357859	359666	-2.67	-1.56	-4.82	FBgn0260798	Gprk1
952	2R	357859	359666	-2.67	-1.56	-4.82	XLOC_007859	-
956	2R	431424	435535	-3.87	-3.39	-6.62	FBgn0046692	Stlk
956	2R	431424	435535	-3.87	-3.39	-6.62	XLOC_004635	-
956	2R	431424	435535	-3.87	-3.39	-6.62	XLOC_004636	-
956	2R	431424	435535	-3.87	-3.39	-6.62	XLOC_007863	-
956	2R	431424	435535	-3.87	-3.39	-6.62	XLOC_007864	-
956	2R	431424	435535	-3.87	-3.39	-6.62	XLOC_007865	-
956	2R	431424	435535	-3.87	-3.39	-6.62	XLOC_007866	-
956	2R	431424	435535	-3.87	-3.39	-6.62	XLOC_007867	-
972	2R	702630	704275	2.46	9.6	1.33	FBgn0261387	CG17528
983	2R	977390	980882	-1.94	-1.05	-2.8	FBgn0033005	CG3107
983	2R	977390	980882	-1.94	-1.05	-2.8	XLOC_004645	-
995	2R	1194151	1196791	-3.16	-1.92	-6.37	FBgn0261403	sxc
998	2R	1225138	1229095	-1.97	-0.8	-4.63	FBgn0033017	CG10465
999	2R	1237557	1240007	-2.79	-5.46	-4.53	FBgn0033019	CG10395
999	2R	1237557	1240007	-2.79	-5.46	-4.53	FBgn0033020	CG10396
999	2R	1237557	1240007	-2.79	-5.46	-4.53	FBgn0050441	CG30441
1000	2R	1247039	1251228	-2.26	-1.12	-22.22	FBgn0033021	CG10417
1000	2R	1247039	1251228	-2.26	-1.12	-22.22	FBgn0261429	CR42646
1016	2R	1536718	1543445	-2.34	-1.38	-5.7	FBgn0027507	CG1344
1016	2R	1536718	1543445	-2.34	-1.38	-5.7	FBgn0033028	CG11665
1016	2R	1536718	1543445	-2.34	-1.38	-5.7	FBgn0033029	l(2)NC136
1017	2R	1547831	1553492	-2.78	-1.57	-5.05	FBgn0033029	l(2)NC136
1017	2R	1547831	1553492	-2.78	-1.57	-5.05	FBgn0033031	CG8245
1017	2R	1547831	1553492	-2.78	-1.57	-5.05	FBgn0264331	CR43790
1017	2R	1547831	1553492	-2.78	-1.57	-5.05	FBgn0264332	CR43791
1018	2R	1555346	1561179	-1.6	-0.65	-2.46	FBgn0033031	CG8245
1018	2R	1555346	1561179	-1.6	-0.65	-2.46	FBgn0033032	kune
1018	2R	1555346	1561179	-1.6	-0.65	-2.46	FBgn0264331	CR43790
1020	2R	1584865	1588114	-2.3	-1.44	-3.37	FBgn0033033	scaf
1020	2R	1584865	1588114	-2.3	-1.44	-3.37	FBgn0259978	vlc
1020	2R	1584865	1588114	-2.3	-1.44	-3.37	FBgn0259979	CG17337
1025	2R	1668781	1670814	-1.99	-1.39	-9.69	FBgn0025693	CG11163
1025	2R	1668781	1670814	-1.99	-1.39	-9.69	XLOC_008011	-
1025	2R	1668781	1670814	-1.99	-1.39	-9.69	XLOC_008012	-
1025	2R	1668781	1670814	-1.99	-1.39	-9.69	XLOC_008013	-
1034	2R	1929937	1931709	1.23	0.42	1.76	FBgn0033054	CG14591
1034	2R	1929937	1931709	1.23	0.42	1.76	FBgn0033055	tbce
1036	2R	1970310	1973382	-2.75	-2.01	-6.47	FBgn0000546	EcR
1036	2R	1970310	1973382	-2.75	-2.01	-6.47	FBgn0033062	Ars2
1036	2R	1970310	1973382	-2.75	-2.01	-6.47	XLOC_008026	-
1037	2R	2017212	2019598	-1.71	-1.13	-5.18	FBgn0000546	EcR
1037	2R	2017212	2019598	-1.71	-1.13	-5.18	XLOC_004682	-
1037	2R	2017212	2019598	-1.71	-1.13	-5.18	XLOC_008032	-
1041	2R	2107985	2111017	-3.78	-2.46	-7.42	FBgn0263144	bin3
1041	2R	2107985	2111017	-3.78	-2.46	-7.42	XLOC_008036	-
1041	2R	2107985	2111017	-3.78	-2.46	-7.42	XLOC_008037	-
1041	2R	2107985	2111017	-3.78	-2.46	-7.42	XLOC_008038	-
1041	2R	2107985	2111017	-3.78	-2.46	-7.42	XLOC_008039	-
1041	2R	2107985	2111017	-3.78	-2.46	-7.42	XLOC_008040	-
1049	2R	2517902	2519962	-2.78	-3.5	-3.08	FBgn0026761	Trap1
1049	2R	2517902	2519962	-2.78	-3.5	-3.08	FBgn0262736	Vha16-1
1050	2R	2520047	2520666	0.94	0.15	2.57	FBgn0026761	Trap1
1050	2R	2520047	2520666	0.94	0.15	2.57	FBgn0262736	Vha16-1
1051	2R	2521858	2525215	2.38	1.7	6.48	FBgn0026761	Trap1
1051	2R	2521858	2525215	2.38	1.7	6.48	FBgn0042085	Bap170
1051	2R	2521858	2525215	2.38	1.7	6.48	FBgn0262736	Vha16-1
1058	2R	2582364	2585721	1.89	3.87	2.83	FBgn0014009	Rab2
1058	2R	2582364	2585721	1.89	3.87	2.83	FBgn0033092	CG9422
1058	2R	2582364	2585721	1.89	3.87	2.83	FBgn0033093	CG3270
1058	2R	2582364	2585721	1.89	3.87	2.83	FBgn0033095	CG3409
1058	2R	2582364	2585721	1.89	3.87	2.83	FBgn0259483	Mob4
1065	2R	2694939	2698259	2.08	2.95	5.02	FBgn0014028	SdhB
1065	2R	2694939	2698259	2.08	2.95	5.02	FBgn0022224	ubl
1065	2R	2694939	2698259	2.08	2.95	5.02	FBgn0028954	CG3287
1065	2R	2694939	2698259	2.08	2.95	5.02	FBgn0033104	CG15237
1068	2R	2764945	2766681	2.12	1.55	2.34	FBgn0028985	Spn4
1068	2R	2764945	2766681	2.12	1.55	2.34	FBgn0033110	CG9447
1068	2R	2764945	2766681	2.12	1.55	2.34	FBgn0033112	Spn42Db
1068	2R	2764945	2766681	2.12	1.55	2.34	FBgn0033113	Spn42Dc
1068	2R	2764945	2766681	2.12	1.55	2.34	FBgn0050158	CG30158
1073	2R	2871463	2875203	1.73	1.36	13.61	FBgn0022960	vimar
1073	2R	2871463	2875203	1.73	1.36	13.61	FBgn0033122	CG17002
1073	2R	2871463	2875203	1.73	1.36	13.61	FBgn0050156	CG30156
1076	2R	2899621	2902215	-2.03	-2.96	-1.7	FBgn0029506	Tsp42Ee
1076	2R	2899621	2902215	-2.03	-2.96	-1.7	FBgn0029507	Tsp42Ed
1078	2R	2926537	2928955	2.24	1.38	4	FBgn0033131	CR12842
1078	2R	2926537	2928955	2.24	1.38	4	FBgn0033132	Tsp42Ej
1078	2R	2926537	2928955	2.24	1.38	4	FBgn0033133	Tsp42Ek
1078	2R	2926537	2928955	2.24	1.38	4	FBgn0053914	CG33914
1078	2R	2926537	2928955	2.24	1.38	4	XLOC_008121	-
1080	2R	2947314	2949712	2.89	1.56	6.8	FBgn0027558	pgant3
1080	2R	2947314	2949712	2.89	1.56	6.8	FBgn0033138	Tsp42Eq
1082	2R	3045165	3045724	1.54	2.28	9.11	FBgn0002930	nec
1085	2R	3136473	3138631	6.99	10.02	7.51	FBgn0033153	Gadd45
1090	2R	3292598	3295545	2.62	1.46	10.23	FBgn0033166	Eaf
1090	2R	3292598	3295545	2.62	1.46	10.23	FBgn0033167	CG1701
1090	2R	3292598	3295545	2.62	1.46	10.23	FBgn0262583	CG43123
1090	2R	3292598	3295545	2.62	1.46	10.23	FBgn0262948	CG43267
1090	2R	3292598	3295545	2.62	1.46	10.23	FBgn0263529	mir-4977
1094	2R	3334873	3336010	6.75	4.34	19.04	FBgn0033174	CG11125
1094	2R	3334873	3336010	6.75	4.34	19.04	FBgn0040513	kappaB-Ras
1094	2R	3334873	3336010	6.75	4.34	19.04	FBgn0050502	fa2h
1094	2R	3334873	3336010	6.75	4.34	19.04	FBgn0050503	CG30503
1094	2R	3334873	3336010	6.75	4.34	19.04	XLOC_008126	-
1095	2R	3345198	3346545	0.85	0.79	1.53	FBgn0025885	Inos
1095	2R	3345198	3346545	0.85	0.79	1.53	FBgn0033177	CG11141
1102	2R	3398985	3400347	3.32	6.64	3.13	FBgn0025185	az2
1102	2R	3398985	3400347	3.32	6.64	3.13	FBgn0033184	CG12736
1102	2R	3398985	3400347	3.32	6.64	3.13	FBgn0033185	CG1603
1105	2R	3411885	3413338	3.74	2.43	4.83	FBgn0022772	Orc1
1105	2R	3411885	3413338	3.74	2.43	4.83	FBgn0033187	CG2144
1105	2R	3411885	3413338	3.74	2.43	4.83	FBgn0033188	CG1600
1106	2R	3415138	3418465	-1.46	-1.51	-1.77	FBgn0022772	Orc1
1106	2R	3415138	3418465	-1.46	-1.51	-1.77	FBgn0033188	CG1600
1106	2R	3415138	3418465	-1.46	-1.51	-1.77	XLOC_008136	-
1106	2R	3415138	3418465	-1.46	-1.51	-1.77	XLOC_008137	-
1106	2R	3415138	3418465	-1.46	-1.51	-1.77	XLOC_008138	-
1107	2R	3420815	3423035	-1.18	-1.08	-2.84	FBgn0033188	CG1600
1107	2R	3420815	3423035	-1.18	-1.08	-2.84	FBgn0033190	CG2137
1107	2R	3420815	3423035	-1.18	-1.08	-2.84	FBgn0264294	Cyt-b5
1107	2R	3420815	3423035	-1.18	-1.08	-2.84	XLOC_008138	-
1108	2R	3425644	3427391	3.09	2.69	3.65	FBgn0033190	CG2137
1108	2R	3425644	3427391	3.09	2.69	3.65	FBgn0033191	CG1598
1108	2R	3425644	3427391	3.09	2.69	3.65	FBgn0033192	Corin
1113	2R	3510773	3512418	-3.18	-2.78	-2.94	FBgn0263077	CG43340
1113	2R	3510773	3512418	-3.18	-2.78	-2.94	XLOC_008147	-
1113	2R	3510773	3512418	-3.18	-2.78	-2.94	XLOC_008148	-
1113	2R	3510773	3512418	-3.18	-2.78	-2.94	XLOC_008149	-
1117	2R	3560238	3564023	2.56	1.27	5.35	FBgn0033207	CG12826
1117	2R	3560238	3564023	2.56	1.27	5.35	FBgn0033208	mRpL52
1117	2R	3560238	3564023	2.56	1.27	5.35	FBgn0033209	CG12107
1117	2R	3560238	3564023	2.56	1.27	5.35	FBgn0033210	U2A
1117	2R	3560238	3564023	2.56	1.27	5.35	FBgn0033212	CG1399
1118	2R	3583838	3588453	1.62	2.67	4.82	FBgn0033212	CG1399
1118	2R	3583838	3588453	1.62	2.67	4.82	FBgn0050493	CG30493
1118	2R	3583838	3588453	1.62	2.67	4.82	FBgn0050496	CG30496
1118	2R	3583838	3588453	1.62	2.67	4.82	XLOC_008159	-
1120	2R	3607556	3610781	1.14	1.67	1.06	FBgn0042135	CG18812
1120	2R	3607556	3610781	1.14	1.67	1.06	XLOC_008160	-
1120	2R	3607556	3610781	1.14	1.67	1.06	XLOC_008161	-
1129	2R	3709547	3711275	2.4	2.77	2.5	FBgn0003082	phr
1129	2R	3709547	3711275	2.4	2.77	2.5	FBgn0029093	cathD
1129	2R	3709547	3711275	2.4	2.77	2.5	FBgn0050383	CG30383
1130	2R	3712647	3714376	2.4	4.78	1.83	FBgn0003082	phr
1130	2R	3712647	3714376	2.4	4.78	1.83	FBgn0029093	cathD
1130	2R	3712647	3714376	2.4	4.78	1.83	FBgn0050383	CG30383
1130	2R	3712647	3714376	2.4	4.78	1.83	FBgn0263121	Prosalpha1
1133	2R	3802627	3804186	0.88	1.86	0.3	FBgn0015509	lin19
1133	2R	3802627	3804186	0.88	1.86	0.3	FBgn0033232	CG12159
1133	2R	3802627	3804186	0.88	1.86	0.3	FBgn0050377	CG30377
1133	2R	3802627	3804186	0.88	1.86	0.3	XLOC_008201	-
1135	2R	3811106	3812725	-0.05	-2.27	1.08	FBgn0026393	Or43b
1135	2R	3811106	3812725	-0.05	-2.27	1.08	FBgn0033233	Kdm4A
1135	2R	3811106	3812725	-0.05	-2.27	1.08	FBgn0033234	CG8791
1138	2R	3841523	3845704	-2.88	-5.85	-2.86	FBgn0026361	41522
1138	2R	3841523	3845704	-2.88	-5.85	-2.86	FBgn0033236	CG14764
1138	2R	3841523	3845704	-2.88	-5.85	-2.86	FBgn0033240	CG2906
1138	2R	3841523	3845704	-2.88	-5.85	-2.86	FBgn0033241	CG2915
1138	2R	3841523	3845704	-2.88	-5.85	-2.86	XLOC_008202	-
1141	2R	3859832	3861789	2.24	1.57	4.66	FBgn0027054	CSN4
1141	2R	3859832	3861789	2.24	1.57	4.66	FBgn0033244	CG8726
1141	2R	3859832	3861789	2.24	1.57	4.66	FBgn0033246	ACC
1145	2R	3900209	3901437	2.36	1.15	6.76	FBgn0033250	CG14762
1145	2R	3900209	3901437	2.36	1.15	6.76	FBgn0263572	mir-4981
1151	2R	3968281	3969933	-2.03	-102.86	-1	FBgn0020279	lig
1151	2R	3968281	3969933	-2.03	-102.86	-1	FBgn0021814	Vps28
1151	2R	3968281	3969933	-2.03	-102.86	-1	FBgn0025469	slv
1151	2R	3968281	3969933	-2.03	-102.86	-1	FBgn0028563	sut1
1153	2R	3984695	3987644	-3.26	-4.31	-2.79	FBgn0033257	CG8713
1153	2R	3984695	3987644	-3.26	-4.31	-2.79	FBgn0033258	CG8712
1153	2R	3984695	3987644	-3.26	-4.31	-2.79	FBgn0033259	CG11210
1156	2R	4006813	4012092	1.99	2.73	2.12	FBgn0033264	Nup50
1156	2R	4006813	4012092	1.99	2.73	2.12	FBgn0033265	coil
1156	2R	4006813	4012092	1.99	2.73	2.12	FBgn0050372	Asap1
1156	2R	4006813	4012092	1.99	2.73	2.12	XLOC_008213	-
1156	2R	4006813	4012092	1.99	2.73	2.12	XLOC_008214	-
1158	2R	4031161	4033687	-3.65	-2.99	-8.94	FBgn0010504	kermit
1158	2R	4031161	4033687	-3.65	-2.99	-8.94	FBgn0263593	Lpin
1158	2R	4031161	4033687	-3.65	-2.99	-8.94	XLOC_008215	-
1158	2R	4031161	4033687	-3.65	-2.99	-8.94	XLOC_008216	-
1158	2R	4031161	4033687	-3.65	-2.99	-8.94	XLOC_008217	-
1158	2R	4031161	4033687	-3.65	-2.99	-8.94	XLOC_008218	-
1159	2R	4041816	4044691	1.08	-0.03	2.26	FBgn0010504	kermit
1159	2R	4041816	4044691	1.08	-0.03	2.26	FBgn0050297	tRNA:CR30297
1159	2R	4041816	4044691	1.08	-0.03	2.26	FBgn0050374	CR30374
1159	2R	4041816	4044691	1.08	-0.03	2.26	FBgn0263593	Lpin
1159	2R	4041816	4044691	1.08	-0.03	2.26	XLOC_008221	-
1159	2R	4041816	4044691	1.08	-0.03	2.26	XLOC_008222	-
1159	2R	4041816	4044691	1.08	-0.03	2.26	XLOC_008223	-
1159	2R	4041816	4044691	1.08	-0.03	2.26	XLOC_008224	-
1172	2R	4485551	4487664	-1.44	-0.61	-2.33	FBgn0033309	CG8735
1172	2R	4485551	4487664	-1.44	-0.61	-2.33	FBgn0033310	rgr
1173	2R	4501967	4504180	-4.74	-2.95	-47.21	FBgn0033312	CG8642
1173	2R	4501967	4504180	-4.74	-2.95	-47.21	FBgn0033313	Cirl
1177	2R	4552902	4556482	-5.66	-3.47	-17.34	FBgn0003892	ptc
1177	2R	4552902	4556482	-5.66	-3.47	-17.34	FBgn0263120	Acsl
1178	2R	4608644	4613641	-2.91	-2.7	-5.47	FBgn0005695	gcl
1178	2R	4608644	4613641	-2.91	-2.7	-5.47	FBgn0040777	CG14767
1178	2R	4608644	4613641	-2.91	-2.7	-5.47	FBgn0050357	CG30357
1178	2R	4608644	4613641	-2.91	-2.7	-5.47	FBgn0263463	snoRNA:gcl-a
1178	2R	4608644	4613641	-2.91	-2.7	-5.47	XLOC_008243	-
1178	2R	4608644	4613641	-2.91	-2.7	-5.47	XLOC_008244	-
1178	2R	4608644	4613641	-2.91	-2.7	-5.47	XLOC_008245	-
1178	2R	4608644	4613641	-2.91	-2.7	-5.47	XLOC_008246	-
1180	2R	4747914	4749037	0.45	-4.13	1.98	FBgn0011286	Rya-r44F
1180	2R	4747914	4749037	0.45	-4.13	1.98	XLOC_008254	-
1182	2R	4786634	4791523	2.06	2.13	3.25	FBgn0004921	Ggamma1
1182	2R	4786634	4791523	2.06	2.13	3.25	FBgn0027513	ana2
1182	2R	4786634	4791523	2.06	2.13	3.25	FBgn0033339	sec31
1182	2R	4786634	4791523	2.06	2.13	3.25	FBgn0033340	CG13751
1182	2R	4786634	4791523	2.06	2.13	3.25	FBgn0033341	MrgBP
1182	2R	4786634	4791523	2.06	2.13	3.25	FBgn0033342	CG8258
1188	2R	4813030	4816547	3.04	2.07	3.92	FBgn0033349	CG8243
1188	2R	4813030	4816547	3.04	2.07	3.92	FBgn0033350	CG8237
1188	2R	4813030	4816547	3.04	2.07	3.92	FBgn0033351	CG8235
1188	2R	4813030	4816547	3.04	2.07	3.92	FBgn0033352	CG8232
1190	2R	4835523	4842053	1.11	0.76	4.63	FBgn0011300	babo
1190	2R	4835523	4842053	1.11	0.76	4.63	FBgn0027607	CG8230
1190	2R	4835523	4842053	1.11	0.76	4.63	FBgn0033356	CG8229
1190	2R	4835523	4842053	1.11	0.76	4.63	FBgn0033357	Tom7
1190	2R	4835523	4842053	1.11	0.76	4.63	FBgn0053199	CG33199
1190	2R	4835523	4842053	1.11	0.76	4.63	XLOC_008256	-
1190	2R	4835523	4842053	1.11	0.76	4.63	XLOC_008257	-
1192	2R	4962741	4963619	0.51	-0.81	5.99	FBgn0011746	ana
1195	2R	4982556	4987058	-2.29	-1.3	-4.2	FBgn0033374	CG13741
1195	2R	4982556	4987058	-2.29	-1.3	-4.2	FBgn0033375	CG8078
1195	2R	4982556	4987058	-2.29	-1.3	-4.2	FBgn0033376	CG8777
1195	2R	4982556	4987058	-2.29	-1.3	-4.2	FBgn0082927	snoRNA:Me28S-G3255b
1195	2R	4982556	4987058	-2.29	-1.3	-4.2	FBgn0082928	snoRNA:Me28S-G3255a
1195	2R	4982556	4987058	-2.29	-1.3	-4.2	FBgn0082942	snoRNA:Me28S-A982b
1195	2R	4982556	4987058	-2.29	-1.3	-4.2	FBgn0082943	snoRNA:Me28S-A982a
1195	2R	4982556	4987058	-2.29	-1.3	-4.2	FBgn0082981	snoRNA:Psi28S-2949
1195	2R	4982556	4987058	-2.29	-1.3	-4.2	FBgn0083124	Uhg4
1195	2R	4982556	4987058	-2.29	-1.3	-4.2	FBgn0086603	snoRNA:Or-CD2
1195	2R	4982556	4987058	-2.29	-1.3	-4.2	FBgn0086672	snoRNA:Or-aca5
1196	2R	4990475	4992451	3.35	3.2	7.48	FBgn0015838	Vang
1196	2R	4990475	4992451	3.35	3.2	7.48	FBgn0033376	CG8777
1201	2R	5019984	5020731	1.99	0.97	8.45	FBgn0027561	CG18659
1201	2R	5019984	5020731	1.99	0.97	8.45	FBgn0033382	Hydr1
1201	2R	5019984	5020731	1.99	0.97	8.45	XLOC_008259	-
1205	2R	5053140	5055252	2.26	1.79	3.77	FBgn0015477	Rme-8
1205	2R	5053140	5055252	2.26	1.79	3.77	FBgn0033388	CG8046
1205	2R	5053140	5055252	2.26	1.79	3.77	FBgn0033389	Rad51C
1205	2R	5053140	5055252	2.26	1.79	3.77	FBgn0259728	CG42382
1206	2R	5063143	5064977	1.37	2.88	0.82	FBgn0002567	ltd
1206	2R	5063143	5064977	1.37	2.88	0.82	FBgn0015477	Rme-8
1206	2R	5063143	5064977	1.37	2.88	0.82	XLOC_008268	-
1212	2R	5156264	5157959	-1.02	-1.48	-1.29	FBgn0020621	Pkn
1212	2R	5156264	5157959	-1.02	-1.48	-1.29	XLOC_008277	-
1212	2R	5156264	5157959	-1.02	-1.48	-1.29	XLOC_008278	-
1212	2R	5156264	5157959	-1.02	-1.48	-1.29	XLOC_008279	-
1223	2R	5325330	5329552	-2.68	-1.68	-6.59	FBgn0029092	ced-6
1223	2R	5325330	5329552	-2.68	-1.68	-6.59	XLOC_008289	-
1223	2R	5325330	5329552	-2.68	-1.68	-6.59	XLOC_008290	-
1227	2R	5437635	5443113	-3.94	-4.42	-6.03	FBgn0033421	CG1888
1227	2R	5437635	5443113	-3.94	-4.42	-6.03	FBgn0262447	mir-14
1227	2R	5437635	5443113	-3.94	-4.42	-6.03	FBgn0263660	CR43651
1227	2R	5437635	5443113	-3.94	-4.42	-6.03	XLOC_004925	-
1230	2R	5474654	5477039	2.53	1.65	3.85	FBgn0010342	Map60
1230	2R	5474654	5477039	2.53	1.65	3.85	FBgn0025286	RpL31
1230	2R	5474654	5477039	2.53	1.65	3.85	FBgn0033428	Updo
1230	2R	5474654	5477039	2.53	1.65	3.85	FBgn0033429	CG12929
1230	2R	5474654	5477039	2.53	1.65	3.85	FBgn0033431	CG1827
1230	2R	5474654	5477039	2.53	1.65	3.85	FBgn0261016	clos
1238	2R	5680771	5682239	-0.89	-1.98	-0.27	FBgn0027589	CG1688
1238	2R	5680771	5682239	-0.89	-1.98	-0.27	FBgn0033443	CG1698
1243	2R	5728182	5730149	-3.8	-2.78	-10.96	FBgn0033450	Lsm11
1243	2R	5728182	5730149	-3.8	-2.78	-10.96	FBgn0033451	CG1665
1243	2R	5728182	5730149	-3.8	-2.78	-10.96	FBgn0033452	CG1599
1243	2R	5728182	5730149	-3.8	-2.78	-10.96	FBgn0033453	CG1667
1244	2R	5733000	5737093	2.87	1.97	4.59	FBgn0023175	Prosalpha7
1244	2R	5733000	5737093	2.87	1.97	4.59	FBgn0023180	Orc6
1244	2R	5733000	5737093	2.87	1.97	4.59	FBgn0027580	CG1516
1244	2R	5733000	5737093	2.87	1.97	4.59	FBgn0033453	CG1667
1244	2R	5733000	5737093	2.87	1.97	4.59	FBgn0033454	CG1671
1246	2R	5750853	5754482	-2.77	-1.5	-6.36	FBgn0011241	cbx
1246	2R	5750853	5754482	-2.77	-1.5	-6.36	FBgn0027580	CG1516
1246	2R	5750853	5754482	-2.77	-1.5	-6.36	FBgn0033457	Ntmt
1246	2R	5750853	5754482	-2.77	-1.5	-6.36	FBgn0050010	CG30010
1252	2R	5816147	5817161	-0.63	-3.13	1.03	FBgn0011656	Mef2
1252	2R	5816147	5817161	-0.63	-3.13	1.03	XLOC_008332	-
1252	2R	5816147	5817161	-0.63	-3.13	1.03	XLOC_008333	-
1252	2R	5816147	5817161	-0.63	-3.13	1.03	XLOC_008334	-
1255	2R	5856351	5860139	1.77	1.45	2.91	FBgn0027619	Adam
1255	2R	5856351	5860139	1.77	1.45	2.91	FBgn0033469	CG12133
1255	2R	5856351	5860139	1.77	1.45	2.91	FBgn0033471	CG12134
1257	2R	5910331	5916151	-1.29	0.07	-3.18	FBgn0022382	Pka-R2
1257	2R	5910331	5916151	-1.29	0.07	-3.18	FBgn0033473	CG12128
1257	2R	5910331	5916151	-1.29	0.07	-3.18	FBgn0033474	CG1407
1257	2R	5910331	5916151	-1.29	0.07	-3.18	XLOC_008359	-
1257	2R	5910331	5916151	-1.29	0.07	-3.18	XLOC_008360	-
1257	2R	5910331	5916151	-1.29	0.07	-3.18	XLOC_008361	-
1257	2R	5910331	5916151	-1.29	0.07	-3.18	XLOC_008362	-
1257	2R	5910331	5916151	-1.29	0.07	-3.18	XLOC_008363	-
1259	2R	5933961	5936272	-2	-1.15	-6.4	FBgn0033476	oys
1259	2R	5933961	5936272	-2	-1.15	-6.4	FBgn0040773	CoVIIc
1261	2R	5944217	5945486	-1.31	-2.26	-6.4	FBgn0262169	magu
1261	2R	5944217	5945486	-1.31	-2.26	-6.4	XLOC_008366	-
1261	2R	5944217	5945486	-1.31	-2.26	-6.4	XLOC_008367	-
1261	2R	5944217	5945486	-1.31	-2.26	-6.4	XLOC_008368	-
1267	2R	5998155	6000005	-2.3	-1.94	-2.13	FBgn0003071	Pfk
1267	2R	5998155	6000005	-2.3	-1.94	-2.13	FBgn0004907	14-3-3zeta
1267	2R	5998155	6000005	-2.3	-1.94	-2.13	XLOC_008369	-
1267	2R	5998155	6000005	-2.3	-1.94	-2.13	XLOC_008370	-
1270	2R	6029686	6031445	1.34	1.14	1.49	FBgn0026388	Or46a
1270	2R	6029686	6031445	1.34	1.14	1.49	FBgn0033491	CG18011
1270	2R	6029686	6031445	1.34	1.14	1.49	FBgn0033494	KCNQ
1270	2R	6029686	6031445	1.34	1.14	1.49	FBgn0263444	CR43467
1271	2R	6043518	6047091	2.09	2.3	1.98	FBgn0033494	KCNQ
1271	2R	6043518	6047091	2.09	2.3	1.98	FBgn0033495	CG12214
1272	2R	6078495	6079936	-1.3	-0.16	-2.67	FBgn0033494	KCNQ
1272	2R	6078495	6079936	-1.3	-0.16	-2.67	XLOC_008385	-
1272	2R	6078495	6079936	-1.3	-0.16	-2.67	XLOC_008386	-
1280	2R	6195736	6199068	2.88	1.43	12.53	FBgn0028426	JhI-1
1280	2R	6195736	6199068	2.88	1.43	12.53	FBgn0033504	CAP
1280	2R	6195736	6199068	2.88	1.43	12.53	FBgn0033507	CG12909
1280	2R	6195736	6199068	2.88	1.43	12.53	FBgn0033508	Obp46a
1281	2R	6303573	6304424	-2.95	-2.08	-2.96	FBgn0033518	Prx2540-2
1281	2R	6303573	6304424	-2.95	-2.08	-2.96	FBgn0261698	CG42732
1281	2R	6303573	6304424	-2.95	-2.08	-2.96	XLOC_008410	-
1281	2R	6303573	6304424	-2.95	-2.08	-2.96	XLOC_008411	-
1282	2R	6309518	6311305	-2.37	-1.98	-7.76	FBgn0033519	CG11825
1282	2R	6309518	6311305	-2.37	-1.98	-7.76	FBgn0033520	Prx2540-1
1282	2R	6309518	6311305	-2.37	-1.98	-7.76	FBgn0053474	CG33474
1283	2R	6316027	6318472	-2.63	-3.64	-1.7	FBgn0033521	CG12896
1283	2R	6316027	6318472	-2.63	-3.64	-1.7	FBgn0262114	RanBPM
1288	2R	6360922	6363169	-1.6	-1.89	-1.38	FBgn0261862	whd
1294	2R	6454904	6456162	-1.67	-0.75	-4.35	FBgn0263102	psq
1294	2R	6454904	6456162	-1.67	-0.75	-4.35	XLOC_008436	-
1294	2R	6454904	6456162	-1.67	-0.75	-4.35	XLOC_008437	-
1294	2R	6454904	6456162	-1.67	-0.75	-4.35	XLOC_008438	-
1294	2R	6454904	6456162	-1.67	-0.75	-4.35	XLOC_008439	-
1300	2R	6625970	6627550	2.88	2	3.44	FBgn0024956	Mat1
1300	2R	6625970	6627550	2.88	2	3.44	FBgn0033544	CG7220
1300	2R	6625970	6627550	2.88	2	3.44	FBgn0053144	CG33144
1301	2R	6668015	6670599	-4.66	-4.41	-7.71	FBgn0053144	CG33144
1301	2R	6668015	6670599	-4.66	-4.41	-7.71	XLOC_005010	-
1301	2R	6668015	6670599	-4.66	-4.41	-7.71	XLOC_008465	-
1310	2R	6763245	6769059	5.24	3.49	6.58	FBgn0010356	Taf5
1310	2R	6763245	6769059	5.24	3.49	6.58	FBgn0033564	Pex6
1310	2R	6763245	6769059	5.24	3.49	6.58	FBgn0050015	CG30015
1310	2R	6763245	6769059	5.24	3.49	6.58	FBgn0050016	CG30016
1310	2R	6763245	6769059	5.24	3.49	6.58	FBgn0061356	CG18003
1310	2R	6763245	6769059	5.24	3.49	6.58	FBgn0263510	nclb
1314	2R	6992415	6994491	-1	-0.93	-3.64	FBgn0040765	luna
1316	2R	7061202	7063018	3.26	3.92	2.61	FBgn0003396	shn
1316	2R	7061202	7063018	3.26	3.92	2.61	FBgn0033579	CG13229
1316	2R	7061202	7063018	3.26	3.92	2.61	XLOC_008519	-
1319	2R	7106845	7108276	2.69	1.6	5.26	FBgn0003396	shn
1319	2R	7106845	7108276	2.69	1.6	5.26	FBgn0033582	CG9084
1319	2R	7106845	7108276	2.69	1.6	5.26	FBgn0037084	Syx6
1320	2R	7110205	7111756	-2.48	-4.58	-1.82	FBgn0033584	CG7737
1320	2R	7110205	7111756	-2.48	-4.58	-1.82	FBgn0037084	Syx6
1320	2R	7110205	7111756	-2.48	-4.58	-1.82	XLOC_008530	-
1321	2R	7118658	7120235	-0.57	-1.75	0.64	FBgn0033587	CG13218
1321	2R	7118658	7120235	-0.57	-1.75	0.64	FBgn0033588	CG13228
1321	2R	7118658	7120235	-0.57	-1.75	0.64	FBgn0050021	metro
1321	2R	7118658	7120235	-0.57	-1.75	0.64	XLOC_008531	-
1321	2R	7118658	7120235	-0.57	-1.75	0.64	XLOC_008532	-
1323	2R	7170182	7173087	1.6	0.71	2.61	FBgn0033607	CG9062
1323	2R	7170182	7173087	1.6	0.71	2.61	FBgn0033608	CG13220
1323	2R	7170182	7173087	1.6	0.71	2.61	FBgn0033609	fbl6
1323	2R	7170182	7173087	1.6	0.71	2.61	FBgn0041174	Vhl
1325	2R	7179093	7180916	1.3	0.51	2.02	FBgn0015582	dare
1325	2R	7179093	7180916	1.3	0.51	2.02	FBgn0033609	fbl6
1325	2R	7179093	7180916	1.3	0.51	2.02	FBgn0033610	CG18335
1325	2R	7179093	7180916	1.3	0.51	2.02	FBgn0040763	CG18336
1325	2R	7179093	7180916	1.3	0.51	2.02	FBgn0050033	CG30033
1325	2R	7179093	7180916	1.3	0.51	2.02	FBgn0259238	CG42336
1331	2R	7257326	7258836	1.96	1.25	5.52	FBgn0021795	Tapdelta
1331	2R	7257326	7258836	1.96	1.25	5.52	FBgn0033627	CG13204
1333	2R	7275014	7276860	-3.07	-2.4	-5.77	FBgn0050022	CG30022
1333	2R	7275014	7276860	-3.07	-2.4	-5.77	FBgn0082585	sprt
1334	2R	7283896	7284984	-1.33	-2.11	-2.09	FBgn0050257	tRNA:CR30257
1334	2R	7283896	7284984	-1.33	-2.11	-2.09	FBgn0082585	sprt
1334	2R	7283896	7284984	-1.33	-2.11	-2.09	XLOC_005061	-
1335	2R	7296242	7296932	3.29	18.67	7.36	FBgn0015872	Drip
1335	2R	7296242	7296932	3.29	18.67	7.36	FBgn0033633	CG7759
1335	2R	7296242	7296932	3.29	18.67	7.36	FBgn0050026	CG30026
1335	2R	7296242	7296932	3.29	18.67	7.36	FBgn0054054	CG34054
1336	2R	7316258	7317175	0.87	16.58	1.12	FBgn0015872	Drip
1336	2R	7316258	7317175	0.87	16.58	1.12	XLOC_008540	-
1341	2R	7361273	7364525	1.5	1.85	0.87	FBgn0001269	inv
1342	2R	7414884	7417974	2.49	4.86	1.73	FBgn0000577	en
1345	2R	7502410	7503757	-1.58	-2.53	-1.97	FBgn0033636	tou
1345	2R	7502410	7503757	-1.58	-2.53	-1.97	FBgn0086712	Egm
1345	2R	7502410	7503757	-1.58	-2.53	-1.97	FBgn0264508	CR43907
1347	2R	7517276	7520217	-1.5	-2.29	-1.03	FBgn0033638	CG9005
1347	2R	7517276	7520217	-1.5	-2.29	-1.03	XLOC_008546	-
1347	2R	7517276	7520217	-1.5	-2.29	-1.03	XLOC_008547	-
1347	2R	7517276	7520217	-1.5	-2.29	-1.03	XLOC_008548	-
1347	2R	7517276	7520217	-1.5	-2.29	-1.03	XLOC_008549	-
1347	2R	7517276	7520217	-1.5	-2.29	-1.03	XLOC_008550	-
1347	2R	7517276	7520217	-1.5	-2.29	-1.03	XLOC_008551	-
1347	2R	7517276	7520217	-1.5	-2.29	-1.03	XLOC_008552	-
1351	2R	7566093	7568494	-1.86	-2.06	-1.75	FBgn0033644	Tret1-2
1351	2R	7566093	7568494	-1.86	-2.06	-1.75	FBgn0033645	CG13196
1351	2R	7566093	7568494	-1.86	-2.06	-1.75	FBgn0040491	Buffy
1351	2R	7566093	7568494	-1.86	-2.06	-1.75	FBgn0044020	Roc2
1351	2R	7566093	7568494	-1.86	-2.06	-1.75	XLOC_008564	-
1351	2R	7566093	7568494	-1.86	-2.06	-1.75	XLOC_008565	-
1351	2R	7566093	7568494	-1.86	-2.06	-1.75	XLOC_008566	-
1351	2R	7566093	7568494	-1.86	-2.06	-1.75	XLOC_008567	-
1355	2R	7712617	7714009	-3.83	-3.3	-4.32	FBgn0033653	CG13192
1355	2R	7712617	7714009	-3.83	-3.3	-4.32	FBgn0033654	Sobp
1356	2R	7725785	7726994	-1.95	-1.13	-4.92	FBgn0033654	Sobp
1356	2R	7725785	7726994	-1.95	-1.13	-4.92	XLOC_008577	-
1356	2R	7725785	7726994	-1.95	-1.13	-4.92	XLOC_008578	-
1357	2R	7729029	7731937	-0.6	0.16	-5.87	FBgn0033654	Sobp
1357	2R	7729029	7731937	-0.6	0.16	-5.87	FBgn0033656	S2P
1357	2R	7729029	7731937	-0.6	0.16	-5.87	FBgn0033657	Sln
1357	2R	7729029	7731937	-0.6	0.16	-5.87	FBgn0259832	CG34229
1357	2R	7729029	7731937	-0.6	0.16	-5.87	FBgn0262819	CG43190
1362	2R	7779407	7783079	1.33	1.43	1.63	FBgn0000556	Ef1alpha48D
1362	2R	7779407	7783079	1.33	1.43	1.63	FBgn0015543	snoRNA:Me28S-A1322
1362	2R	7779407	7783079	1.33	1.43	1.63	FBgn0033663	ERp60
1362	2R	7779407	7783079	1.33	1.43	1.63	FBgn0260959	MCPH1
1362	2R	7779407	7783079	1.33	1.43	1.63	XLOC_008581	-
1364	2R	7854452	7856840	-2.4	-1.15	-9.16	FBgn0026573	CG8290
1364	2R	7854452	7856840	-2.4	-1.15	-9.16	FBgn0033668	CG13188
1364	2R	7854452	7856840	-2.4	-1.15	-9.16	FBgn0033669	PI31
1367	2R	7871772	7878152	-1.3	-1.65	-1.63	FBgn0011704	RnrS
1367	2R	7871772	7878152	-1.3	-1.65	-1.63	FBgn0033672	rho-7
1367	2R	7871772	7878152	-1.3	-1.65	-1.63	FBgn0033673	CG8298
1367	2R	7871772	7878152	-1.3	-1.65	-1.63	FBgn0053145	CG33145
1367	2R	7871772	7878152	-1.3	-1.65	-1.63	FBgn0085260	CG34231
1370	2R	7920797	7923701	-2.62	-2.19	-3.4	FBgn0010339	128up
1370	2R	7920797	7923701	-2.62	-2.19	-3.4	FBgn0033677	CG8321
1370	2R	7920797	7923701	-2.62	-2.19	-3.4	FBgn0260012	pds5
1370	2R	7920797	7923701	-2.62	-2.19	-3.4	FBgn0262820	CG43191
1370	2R	7920797	7923701	-2.62	-2.19	-3.4	XLOC_008583	-
1374	2R	8027927	8029480	2.5	2.7	2.83	FBgn0026176	skpB
1374	2R	8027927	8029480	2.5	2.7	2.83	FBgn0027495	CG8378
1374	2R	8027927	8029480	2.5	2.7	2.83	FBgn0033683	CG18343
1374	2R	8027927	8029480	2.5	2.7	2.83	FBgn0033685	CG13178
1377	2R	8048730	8050754	3.8	2.42	5.3	FBgn0033688	Prp8
1377	2R	8048730	8050754	3.8	2.42	5.3	FBgn0040759	CG13177
1377	2R	8048730	8050754	3.8	2.42	5.3	FBgn0085261	CG34232
1377	2R	8048730	8050754	3.8	2.42	5.3	FBgn0263485	snoRNA:Prp8-a
1378	2R	8059084	8061827	-3.15	-2.27	-3.81	FBgn0010621	Cct5
1378	2R	8059084	8061827	-3.15	-2.27	-3.81	FBgn0014184	Oda
1378	2R	8059084	8061827	-3.15	-2.27	-3.81	FBgn0023167	SmD3
1378	2R	8059084	8061827	-3.15	-2.27	-3.81	FBgn0262394	mir-281-1
1378	2R	8059084	8061827	-3.15	-2.27	-3.81	FBgn0262423	mir-281-2
1378	2R	8059084	8061827	-3.15	-2.27	-3.81	XLOC_008585	-
1382	2R	8084748	8088532	1.2	2.15	4.05	FBgn0033698	CG8858
1382	2R	8084748	8088532	1.2	2.15	4.05	FBgn0033699	RpS11
1382	2R	8084748	8088532	1.2	2.15	4.05	FBgn0083988	snoRNA:Me28S-C3420a
1382	2R	8084748	8088532	1.2	2.15	4.05	FBgn0083989	snoRNA:Me28S-C3420b
1386	2R	8222591	8223918	-0.69	-1.07	-0.67	FBgn0011877	tRNA:HPsi
1386	2R	8222591	8223918	-0.69	-1.07	-0.67	FBgn0011878	tRNA:H:48F
1386	2R	8222591	8223918	-0.69	-1.07	-0.67	FBgn0033715	CG8490
1386	2R	8222591	8223918	-0.69	-1.07	-0.67	FBgn0033716	Den1
1386	2R	8222591	8223918	-0.69	-1.07	-0.67	FBgn0050249	tRNA:CR30249
1386	2R	8222591	8223918	-0.69	-1.07	-0.67	FBgn0050250	tRNA:CR30250
1386	2R	8222591	8223918	-0.69	-1.07	-0.67	FBgn0050251	tRNA:CR30251
1386	2R	8222591	8223918	-0.69	-1.07	-0.67	FBgn0054021	CG34021
1386	2R	8222591	8223918	-0.69	-1.07	-0.67	FBgn0264560	garz
1387	2R	8225093	8226334	-1.46	-1.33	-3.61	FBgn0011877	tRNA:HPsi
1387	2R	8225093	8226334	-1.46	-1.33	-3.61	FBgn0011878	tRNA:H:48F
1387	2R	8225093	8226334	-1.46	-1.33	-3.61	FBgn0033715	CG8490
1387	2R	8225093	8226334	-1.46	-1.33	-3.61	FBgn0033716	Den1
1387	2R	8225093	8226334	-1.46	-1.33	-3.61	FBgn0033717	CG8839
1387	2R	8225093	8226334	-1.46	-1.33	-3.61	FBgn0054021	CG34021
1389	2R	8310939	8313996	3.27	3.27	4.73	FBgn0033733	CG8834
1389	2R	8310939	8313996	3.27	3.27	4.73	FBgn0033734	CG8520
1389	2R	8310939	8313996	3.27	3.27	4.73	FBgn0033735	CG8525
1389	2R	8310939	8313996	3.27	3.27	4.73	FBgn0033736	CG13154
1389	2R	8310939	8313996	3.27	3.27	4.73	FBgn0033737	Nup54
1391	2R	8321502	8326500	0.9	0.79	1.13	FBgn0033738	CG8830
1391	2R	8321502	8326500	0.9	0.79	1.13	FBgn0033739	Dyb
1391	2R	8321502	8326500	0.9	0.79	1.13	FBgn0050051	CG30051
1391	2R	8321502	8326500	0.9	0.79	1.13	FBgn0050334	CG30334
1391	2R	8321502	8326500	0.9	0.79	1.13	XLOC_008594	-
1391	2R	8321502	8326500	0.9	0.79	1.13	XLOC_008595	-
1391	2R	8321502	8326500	0.9	0.79	1.13	XLOC_008596	-
1396	2R	8393217	8395464	-2.43	-1.41	-3.62	FBgn0033748	vis
1396	2R	8393217	8395464	-2.43	-1.41	-3.62	FBgn0045063	fdl
1396	2R	8393217	8395464	-2.43	-1.41	-3.62	FBgn0050044	s-cup
1396	2R	8393217	8395464	-2.43	-1.41	-3.62	XLOC_008602	-
1397	2R	8401310	8408170	6.49	4.38	9.04	FBgn0033749	achi
1397	2R	8401310	8408170	6.49	4.38	9.04	FBgn0033750	CG13151
1397	2R	8401310	8408170	6.49	4.38	9.04	FBgn0033751	CG8818
1397	2R	8401310	8408170	6.49	4.38	9.04	FBgn0033752	CG8569
1397	2R	8401310	8408170	6.49	4.38	9.04	FBgn0053632	CG33632
1398	2R	8416323	8418743	-1.16	-2.2	-1.01	FBgn0011592	fra
1398	2R	8416323	8418743	-1.16	-2.2	-1.01	XLOC_008603	-
1398	2R	8416323	8418743	-1.16	-2.2	-1.01	XLOC_008604	-
1399	2R	8456021	8457570	-1.97	-1.29	-18.8	FBgn0003527	stil
1399	2R	8456021	8457570	-1.97	-1.29	-18.8	FBgn0033753	Cyp301a1
1399	2R	8456021	8457570	-1.97	-1.29	-18.8	FBgn0033754	Ak6
1412	2R	8755939	8757167	-1.96	-1.98	-4.38	FBgn0000181	bic
1412	2R	8755939	8757167	-1.96	-1.98	-4.38	FBgn0033777	CG17574
1412	2R	8755939	8757167	-1.96	-1.98	-4.38	XLOC_008655	-
1417	2R	8811151	8812839	2.41	2.21	2.37	FBgn0010488	NAT1
1417	2R	8811151	8812839	2.41	2.21	2.37	FBgn0033781	CG13319
1417	2R	8811151	8812839	2.41	2.21	2.37	FBgn0033782	sug
1417	2R	8811151	8812839	2.41	2.21	2.37	XLOC_005196	-
1435	2R	9094040	9095583	-3.7	-2.04	-11.05	FBgn0005654	lat
1435	2R	9094040	9095583	-3.7	-2.04	-11.05	FBgn0033806	FLASH
1435	2R	9094040	9095583	-3.7	-2.04	-11.05	FBgn0050058	CG30058
1435	2R	9094040	9095583	-3.7	-2.04	-11.05	FBgn0085264	CG34235
1435	2R	9094040	9095583	-3.7	-2.04	-11.05	FBgn0085341	CG34312
1435	2R	9094040	9095583	-3.7	-2.04	-11.05	FBgn0085344	CG34315
1445	2R	9335746	9337237	-2.07	-1.79	-2.45	FBgn0013765	cnn
1445	2R	9335746	9337237	-2.07	-1.79	-2.45	FBgn0050062	CG30062
1445	2R	9335746	9337237	-2.07	-1.79	-2.45	FBgn0086757	cbs
1445	2R	9335746	9337237	-2.07	-1.79	-2.45	XLOC_008695	-
1445	2R	9335746	9337237	-2.07	-1.79	-2.45	XLOC_008696	-
1449	2R	9379393	9382536	0.66	1.87	-1.69	FBgn0004638	drk
1449	2R	9379393	9382536	0.66	1.87	-1.69	FBgn0033844	bbc
1451	2R	9393743	9398118	2.77	2.85	7.05	FBgn0024556	EfTuM
1451	2R	9393743	9398118	2.77	2.85	7.05	FBgn0033845	mars
1451	2R	9393743	9398118	2.77	2.85	7.05	FBgn0033846	mip120
1455	2R	9444464	9445874	-4.92	-11.28	-4.58	FBgn0014877	Roe1
1455	2R	9444464	9445874	-4.92	-11.28	-4.58	FBgn0033855	CG13333
1455	2R	9444464	9445874	-4.92	-11.28	-4.58	FBgn0033856	CG13334
1455	2R	9444464	9445874	-4.92	-11.28	-4.58	FBgn0083006	snoRNA:Psi28S-1153
1455	2R	9444464	9445874	-4.92	-11.28	-4.58	FBgn0263459	snoRNA:2R:9445410
1455	2R	9444464	9445874	-4.92	-11.28	-4.58	FBgn0263472	snoRNA:2R:9445205
1457	2R	9478568	9482369	1.35	0.82	2.96	FBgn0027581	CG6191
1457	2R	9478568	9482369	1.35	0.82	2.96	FBgn0033859	CG6197
1457	2R	9478568	9482369	1.35	0.82	2.96	FBgn0033860	S-Lap5
1457	2R	9478568	9482369	1.35	0.82	2.96	XLOC_008722	-
1460	2R	9727404	9728862	-0.24	-1.16	1.27	FBgn0033874	CG6347
1460	2R	9727404	9728862	-0.24	-1.16	1.27	FBgn0033875	CG6357
1460	2R	9727404	9728862	-0.24	-1.16	1.27	FBgn0033876	synaptogyrin
1461	2R	9731773	9733669	1.03	1.34	0.75	FBgn0033876	synaptogyrin
1461	2R	9731773	9733669	1.03	1.34	0.75	FBgn0050484	CG30484
1465	2R	9810248	9813612	-1.25	-1.86	-1.73	FBgn0013733	shot
1465	2R	9810248	9813612	-1.25	-1.86	-1.73	XLOC_008742	-
1465	2R	9810248	9813612	-1.25	-1.86	-1.73	XLOC_008743	-
1465	2R	9810248	9813612	-1.25	-1.86	-1.73	XLOC_008744	-
1465	2R	9810248	9813612	-1.25	-1.86	-1.73	XLOC_008745	-
1465	2R	9810248	9813612	-1.25	-1.86	-1.73	XLOC_008746	-
1465	2R	9810248	9813612	-1.25	-1.86	-1.73	XLOC_008747	-
1465	2R	9810248	9813612	-1.25	-1.86	-1.73	XLOC_008748	-
1465	2R	9810248	9813612	-1.25	-1.86	-1.73	XLOC_008749	-
1466	2R	9827405	9829799	-1.86	-4.24	-2.22	FBgn0013733	shot
1466	2R	9827405	9829799	-1.86	-4.24	-2.22	FBgn0033885	DJ-1alpha
1466	2R	9827405	9829799	-1.86	-4.24	-2.22	FBgn0262739	AGO1
1466	2R	9827405	9829799	-1.86	-4.24	-2.22	XLOC_008756	-
1468	2R	9846732	9849871	-2.49	-3.93	-1.85	FBgn0013770	Cp1
1468	2R	9846732	9849871	-2.49	-3.93	-1.85	FBgn0033886	CG13349
1468	2R	9846732	9849871	-2.49	-3.93	-1.85	FBgn0262739	AGO1
1468	2R	9846732	9849871	-2.49	-3.93	-1.85	XLOC_008760	-
1468	2R	9846732	9849871	-2.49	-3.93	-1.85	XLOC_008761	-
1472	2R	9876745	9878442	-3.9	-9.03	-3.38	FBgn0002643	mam
1472	2R	9876745	9878442	-3.9	-9.03	-3.38	FBgn0020620	RN-tre
1473	2R	9878497	9880307	-2.2	-2.49	-2.09	FBgn0002643	mam
1473	2R	9878497	9880307	-2.2	-2.49	-2.09	FBgn0020620	RN-tre
1473	2R	9878497	9880307	-2.2	-2.49	-2.09	XLOC_006846	-
1473	2R	9878497	9880307	-2.2	-2.49	-2.09	XLOC_008765	-
1479	2R	10051046	10053641	1.97	1.28	3.49	FBgn0033901	O-fut1
1479	2R	10051046	10053641	1.97	1.28	3.49	FBgn0033902	Tango7
1479	2R	10051046	10053641	1.97	1.28	3.49	FBgn0033903	CG8323
1479	2R	10051046	10053641	1.97	1.28	3.49	FBgn0033904	CG18327
1479	2R	10051046	10053641	1.97	1.28	3.49	XLOC_008809	-
1489	2R	10156783	10159081	2.35	1.27	11.23	FBgn0033919	CG8547
1489	2R	10156783	10159081	2.35	1.27	11.23	FBgn0261269	conv
1489	2R	10156783	10159081	2.35	1.27	11.23	FBgn0261270	SelD
1497	2R	10249309	10252411	1.31	0.78	1.64	FBgn0033926	Arc1
1497	2R	10249309	10252411	1.31	0.78	1.64	FBgn0033927	CR10102
1497	2R	10249309	10252411	1.31	0.78	1.64	FBgn0033928	Arc2
1497	2R	10249309	10252411	1.31	0.78	1.64	FBgn0033929	Tfb1
1497	2R	10249309	10252411	1.31	0.78	1.64	FBgn0085213	CG34184
1497	2R	10249309	10252411	1.31	0.78	1.64	FBgn0085471	CG34442
1506	2R	10506080	10511708	-4.53	-4.44	-20.98	FBgn0010638	Sec61beta
1506	2R	10506080	10511708	-4.53	-4.44	-20.98	FBgn0026427	Su(var)2-HP2
1506	2R	10506080	10511708	-4.53	-4.44	-20.98	FBgn0033948	CG12863
1506	2R	10506080	10511708	-4.53	-4.44	-20.98	FBgn0082919	snoRNA:Or-CD4
1506	2R	10506080	10511708	-4.53	-4.44	-20.98	FBgn0082926	snoRNA:Me28S-U1848
1506	2R	10506080	10511708	-4.53	-4.44	-20.98	FBgn0082929	snoRNA:Me28S-G2703c
1506	2R	10506080	10511708	-4.53	-4.44	-20.98	FBgn0082930	snoRNA:Me28S-G2703b
1506	2R	10506080	10511708	-4.53	-4.44	-20.98	FBgn0082931	snoRNA:Me28S-G2703a
1506	2R	10506080	10511708	-4.53	-4.44	-20.98	FBgn0082939	snoRNA:Me28S-C3227b
1506	2R	10506080	10511708	-4.53	-4.44	-20.98	FBgn0082940	snoRNA:Me28S-C3227a
1506	2R	10506080	10511708	-4.53	-4.44	-20.98	FBgn0082941	snoRNA:Me28S-A992
1506	2R	10506080	10511708	-4.53	-4.44	-20.98	FBgn0082950	snoRNA:Me18S-G1952
1506	2R	10506080	10511708	-4.53	-4.44	-20.98	FBgn0082951	snoRNA:Me18S-C1366
1506	2R	10506080	10511708	-4.53	-4.44	-20.98	FBgn0082952	snoRNA:Me18S-A1061
1506	2R	10506080	10511708	-4.53	-4.44	-20.98	FBgn0083123	Uhg5
1507	2R	10532554	10533818	3.73	3.51	3.47	FBgn0033951	CG10139
1510	2R	10637646	10641404	3.39	5.64	2.49	FBgn0012042	AttA
1510	2R	10637646	10641404	3.39	5.64	2.49	FBgn0028689	Rpn6
1510	2R	10637646	10641404	3.39	5.64	2.49	FBgn0033960	CG10151
1510	2R	10637646	10641404	3.39	5.64	2.49	FBgn0041581	AttB
1510	2R	10637646	10641404	3.39	5.64	2.49	FBgn0050476	ave
1515	2R	10734322	10736164	1.53	1.39	2.06	FBgn0016684	NaPi-T
1515	2R	10734322	10736164	1.53	1.39	2.06	FBgn0027783	SMC2
1515	2R	10734322	10736164	1.53	1.39	2.06	FBgn0033971	CG10209
1518	2R	10746450	10748403	2.08	1.63	2.97	FBgn0022063	Pcf11
1518	2R	10746450	10748403	2.08	1.63	2.97	FBgn0033973	HPS1
1518	2R	10746450	10748403	2.08	1.63	2.97	FBgn0053505	U3-55K
1518	2R	10746450	10748403	2.08	1.63	2.97	FBgn0053506	CG33506
1519	2R	10756493	10758816	-4.47	-8.96	-2.59	FBgn0013773	Cyp6a22
1519	2R	10756493	10758816	-4.47	-8.96	-2.59	FBgn0022063	Pcf11
1519	2R	10756493	10758816	-4.47	-8.96	-2.59	XLOC_008860	-
1520	2R	10763238	10764556	0.35	-0.91	2.64	FBgn0015714	Cyp6a17
1520	2R	10763238	10764556	0.35	-0.91	2.64	FBgn0033978	Cyp6a23
1520	2R	10763238	10764556	0.35	-0.91	2.64	FBgn0033979	Cyp6a19
1522	2R	10769563	10771811	0.09	-8.78	1.25	FBgn0013771	Cyp6a9
1522	2R	10769563	10771811	0.09	-8.78	1.25	FBgn0033980	Cyp6a20
1522	2R	10769563	10771811	0.09	-8.78	1.25	FBgn0033981	Cyp6a21
1526	2R	10814616	10815680	-1.68	-3.1	-1.23	FBgn0027596	CG10249
1526	2R	10814616	10815680	-1.68	-3.1	-1.23	FBgn0033983	CG10253
1526	2R	10814616	10815680	-1.68	-3.1	-1.23	XLOC_005340	-
1526	2R	10814616	10815680	-1.68	-3.1	-1.23	XLOC_008861	-
1529	2R	10868546	10871845	-3.39	-1.74	-30.43	FBgn0033987	ckn
1529	2R	10868546	10871845	-3.39	-1.74	-30.43	FBgn0033988	pcs
1529	2R	10868546	10871845	-3.39	-1.74	-30.43	FBgn0050241	tRNA:CR30241
1529	2R	10868546	10871845	-3.39	-1.74	-30.43	XLOC_008875	-
1531	2R	11002733	11003496	2.15	1.03	5.36	FBgn0015371	chn
1535	2R	11098829	11101339	2.75	2.05	6	FBgn0033998	row
1535	2R	11098829	11101339	2.75	2.05	6	FBgn0033999	CG8093
1535	2R	11098829	11101339	2.75	2.05	6	FBgn0050081	Ir51b
1538	2R	11127851	11129251	-0.64	-1.42	-0.89	FBgn0259878	Fs
1538	2R	11127851	11129251	-0.64	-1.42	-0.89	XLOC_008883	-
1538	2R	11127851	11129251	-0.64	-1.42	-0.89	XLOC_008884	-
1548	2R	11415523	11419921	-1.82	-1.06	-4.22	FBgn0019968	Khc-73
1548	2R	11415523	11419921	-1.82	-1.06	-4.22	FBgn0050471	CG30471
1548	2R	11415523	11419921	-1.82	-1.06	-4.22	XLOC_008922	-
1548	2R	11415523	11419921	-1.82	-1.06	-4.22	XLOC_008923	-
1550	2R	11451493	11453760	-2.79	-1.65	-7.58	FBgn0024754	Flo-1
1550	2R	11451493	11453760	-2.79	-1.65	-7.58	FBgn0034031	CG12963
1550	2R	11451493	11453760	-2.79	-1.65	-7.58	FBgn0034032	CG8195
1551	2R	11455462	11461532	-2.61	-2.43	-14.77	FBgn0013762	Cdk5
1551	2R	11455462	11461532	-2.61	-2.43	-14.77	FBgn0024754	Flo-1
1551	2R	11455462	11461532	-2.61	-2.43	-14.77	FBgn0034033	CG8204
1551	2R	11455462	11461532	-2.61	-2.43	-14.77	FBgn0050466	CG30466
1552	2R	11501176	11502833	2.11	1.1	4.25	FBgn0260429	CG42524
1552	2R	11501176	11502833	2.11	1.1	4.25	XLOC_008924	-
1552	2R	11501176	11502833	2.11	1.1	4.25	XLOC_008925	-
1553	2R	11551339	11552722	2.61	1.75	6.03	FBgn0023441	fus
1553	2R	11551339	11552722	2.61	1.75	6.03	XLOC_008941	-
1553	2R	11551339	11552722	2.61	1.75	6.03	XLOC_008942	-
1553	2R	11551339	11552722	2.61	1.75	6.03	XLOC_008943	-
1554	2R	11564575	11567750	1.97	1.19	6.71	FBgn0023441	fus
1554	2R	11564575	11567750	1.97	1.19	6.71	FBgn0034035	CG8207
1554	2R	11564575	11567750	1.97	1.19	6.71	FBgn0050091	CG30091
1554	2R	11564575	11567750	1.97	1.19	6.71	FBgn0262512	Vha14-1
1554	2R	11564575	11567750	1.97	1.19	6.71	XLOC_008947	-
1559	2R	11747655	11750438	-2.13	-2.11	-4.52	FBgn0022160	Gpo-1
1559	2R	11747655	11750438	-2.13	-2.11	-4.52	FBgn0050085	CG30085
1559	2R	11747655	11750438	-2.13	-2.11	-4.52	XLOC_008973	-
1559	2R	11747655	11750438	-2.13	-2.11	-4.52	XLOC_008974	-
1560	2R	11755296	11756783	2.33	2.22	2.59	FBgn0050085	CG30085
1560	2R	11755296	11756783	2.33	2.22	2.59	FBgn0264089	sli
1561	2R	11808556	11809825	2.22	0.9	7.18	FBgn0034049	bdg
1561	2R	11808556	11809825	2.22	0.9	7.18	FBgn0264089	sli
1562	2R	11817377	11820201	0.69	0.08	2.02	FBgn0015247	Iap2
1562	2R	11817377	11820201	0.69	0.08	2.02	FBgn0034049	bdg
1562	2R	11817377	11820201	0.69	0.08	2.02	XLOC_008975	-
1562	2R	11817377	11820201	0.69	0.08	2.02	XLOC_008976	-
1563	2R	11820885	11823571	2.44	1.86	2.46	FBgn0015247	Iap2
1563	2R	11820885	11823571	2.44	1.86	2.46	FBgn0034049	bdg
1563	2R	11820885	11823571	2.44	1.86	2.46	FBgn0034050	CG8297
1563	2R	11820885	11823571	2.44	1.86	2.46	FBgn0034051	Mlf
1566	2R	11877474	11881918	1.7	0.87	6.53	FBgn0020236	ATPCL
1566	2R	11877474	11881918	1.7	0.87	6.53	FBgn0034056	CG15699
1566	2R	11877474	11881918	1.7	0.87	6.53	FBgn0034057	CG8314
1566	2R	11877474	11881918	1.7	0.87	6.53	FBgn0034058	Pex11
1566	2R	11877474	11881918	1.7	0.87	6.53	FBgn0034059	CG8320
1568	2R	11889019	11891007	2.81	2.35	13.81	FBgn0020236	ATPCL
1568	2R	11889019	11891007	2.81	2.35	13.81	FBgn0034060	CG8370
1568	2R	11889019	11891007	2.81	2.35	13.81	XLOC_008981	-
1572	2R	11934900	11936797	2.86	1.76	5.27	FBgn0034070	SP2353
1572	2R	11934900	11936797	2.86	1.76	5.27	FBgn0034071	CG8405
1574	2R	11995997	11997731	2.37	1.4	4.48	FBgn0014020	Rho1
1574	2R	11995997	11997731	2.37	1.4	4.48	FBgn0017549	Ric
1574	2R	11995997	11997731	2.37	1.4	4.48	FBgn0034075	Asph
1576	2R	12012317	12015392	-3.2	-4.21	-5.17	FBgn0050095	CG30095
1576	2R	12012317	12015392	-3.2	-4.21	-5.17	FBgn0086676	spin
1576	2R	12012317	12015392	-3.2	-4.21	-5.17	XLOC_008986	-
1576	2R	12012317	12015392	-3.2	-4.21	-5.17	XLOC_008987	-
1576	2R	12012317	12015392	-3.2	-4.21	-5.17	XLOC_008988	-
1576	2R	12012317	12015392	-3.2	-4.21	-5.17	XLOC_008989	-
1576	2R	12012317	12015392	-3.2	-4.21	-5.17	XLOC_008990	-
1576	2R	12012317	12015392	-3.2	-4.21	-5.17	XLOC_008991	-
1576	2R	12012317	12015392	-3.2	-4.21	-5.17	XLOC_008992	-
1583	2R	12072134	12073771	1.03	1.44	0.28	FBgn0015754	Lis-1
1583	2R	12072134	12073771	1.03	1.44	0.28	FBgn0034086	CG8441
1583	2R	12072134	12073771	1.03	1.44	0.28	FBgn0034087	clu
1585	2R	12082307	12086299	1.6	0.86	3.4	FBgn0015295	shark
1585	2R	12082307	12086299	1.6	0.86	3.4	FBgn0034087	clu
1585	2R	12082307	12086299	1.6	0.86	3.4	FBgn0034089	CG8446
1585	2R	12082307	12086299	1.6	0.86	3.4	FBgn0262026	CG42837
1585	2R	12082307	12086299	1.6	0.86	3.4	FBgn0262166	calypso
1588	2R	12107496	12109376	-1.88	-1.7	-5.19	FBgn0034091	mrj
1588	2R	12107496	12109376	-1.88	-1.7	-5.19	FBgn0034092	CG7798
1588	2R	12107496	12109376	-1.88	-1.7	-5.19	FBgn0034093	CG15706
1588	2R	12107496	12109376	-1.88	-1.7	-5.19	FBgn0050238	tRNA:CR30238
1588	2R	12107496	12109376	-1.88	-1.7	-5.19	FBgn0050239	tRNA:CR30239
1588	2R	12107496	12109376	-1.88	-1.7	-5.19	FBgn0050240	tRNA:CR30240
1588	2R	12107496	12109376	-1.88	-1.7	-5.19	FBgn0264496	CR43898
1588	2R	12107496	12109376	-1.88	-1.7	-5.19	XLOC_009011	-
1588	2R	12107496	12109376	-1.88	-1.7	-5.19	XLOC_009012	-
1592	2R	12157124	12159599	1.44	5.44	1.71	FBgn0001308	Khc
1592	2R	12157124	12159599	1.44	5.44	1.71	FBgn0053017	CG33017
1593	2R	12176684	12183728	0.74	1.34	0.32	FBgn0028424	JhI-26
1593	2R	12176684	12183728	0.74	1.34	0.32	FBgn0034106	CG9068
1593	2R	12176684	12183728	0.74	1.34	0.32	FBgn0034109	CG7747
1593	2R	12176684	12183728	0.74	1.34	0.32	FBgn0034110	Atg9
1593	2R	12176684	12183728	0.74	1.34	0.32	FBgn0050099	CG30099
1593	2R	12176684	12183728	0.74	1.34	0.32	FBgn0050100	CG30100
1593	2R	12176684	12183728	0.74	1.34	0.32	FBgn0050324	CG30324
1593	2R	12176684	12183728	0.74	1.34	0.32	FBgn0259718	CG42372
1593	2R	12176684	12183728	0.74	1.34	0.32	FBgn0262946	CG43265
1593	2R	12176684	12183728	0.74	1.34	0.32	FBgn0263981	CR43730
1593	2R	12176684	12183728	0.74	1.34	0.32	XLOC_009014	-
1598	2R	12387524	12388360	-1.7	-1.43	-3.2	FBgn0011260	Sema-2a
1598	2R	12387524	12388360	-1.7	-1.43	-3.2	FBgn0034133	CG7813
1602	2R	12466760	12468272	-3.23	-5.53	-6.76	FBgn0016131	Cdk4
1602	2R	12466760	12468272	-3.23	-5.53	-6.76	XLOC_009025	-
1616	2R	12716419	12722135	-2.22	-2.16	-2.31	FBgn0085489	CG34460
1616	2R	12716419	12722135	-2.22	-2.16	-2.31	FBgn0262432	mir-8
1616	2R	12716419	12722135	-2.22	-2.16	-2.31	FBgn0263659	CR43650
1617	2R	12737754	12739604	5.12	4.74	14.49	FBgn0025830	IntS8
1617	2R	12737754	12739604	5.12	4.74	14.49	FBgn0025832	Fen1
1617	2R	12737754	12739604	5.12	4.74	14.49	XLOC_005479	-
1620	2R	12755497	12757469	3.78	2.86	3.38	FBgn0014870	Psi
1620	2R	12755497	12757469	3.78	2.86	3.38	FBgn0028737	Ef1beta
1620	2R	12755497	12757469	3.78	2.86	3.38	FBgn0034162	CG6426
1621	2R	12781774	12782851	2.21	1.06	7.9	FBgn0025833	CG8910
1621	2R	12781774	12782851	2.21	1.06	7.9	FBgn0262307	mir-990
1623	2R	12837774	12841187	1.68	3.02	8.74	FBgn0015562	veg
1623	2R	12837774	12841187	1.68	3.02	8.74	FBgn0085220	CG34191
1623	2R	12837774	12841187	1.68	3.02	8.74	FBgn0085444	mute
1624	2R	12841714	12842955	1.87	1.65	3.92	FBgn0015562	veg
1624	2R	12841714	12842955	1.87	1.65	3.92	FBgn0085220	CG34191
1624	2R	12841714	12842955	1.87	1.65	3.92	FBgn0085444	mute
1625	2R	12842976	12844613	2.96	3.47	1.94	FBgn0015562	veg
1625	2R	12842976	12844613	2.96	3.47	1.94	FBgn0034172	CG6665
1625	2R	12842976	12844613	2.96	3.47	1.94	FBgn0034173	CG9010
1625	2R	12842976	12844613	2.96	3.47	1.94	FBgn0085444	mute
1630	2R	12907307	12908794	-3.79	-2.36	-9.35	FBgn0034181	CG8963
1630	2R	12907307	12908794	-3.79	-2.36	-9.35	FBgn0263864	Ark
1631	2R	12913233	12918376	-2.42	-1.41	-4.04	FBgn0023172	RhoGEF2
1631	2R	12913233	12918376	-2.42	-1.41	-4.04	FBgn0263032	CG43327
1631	2R	12913233	12918376	-2.42	-1.41	-4.04	FBgn0263033	CG43328
1631	2R	12913233	12918376	-2.42	-1.41	-4.04	FBgn0263864	Ark
1631	2R	12913233	12918376	-2.42	-1.41	-4.04	XLOC_007078	-
1633	2R	12942442	12944463	-2.09	-1.92	-3.2	FBgn0026721	fat-spondin
1633	2R	12942442	12944463	-2.09	-1.92	-3.2	FBgn0034184	CG9646
1633	2R	12942442	12944463	-2.09	-1.92	-3.2	FBgn0086350	tef
1635	2R	12973755	12975259	-3.69	-7.6	-2.44	FBgn0010591	Sply
1635	2R	12973755	12975259	-3.69	-7.6	-2.44	FBgn0050460	CG30460
1635	2R	12973755	12975259	-3.69	-7.6	-2.44	XLOC_009095	-
1637	2R	12987594	12989815	-2.8	-2.21	-4.2	FBgn0010226	GstS1
1637	2R	12987594	12989815	-2.8	-2.21	-4.2	FBgn0050456	CG30456
1637	2R	12987594	12989815	-2.8	-2.21	-4.2	XLOC_005507	-
1637	2R	12987594	12989815	-2.8	-2.21	-4.2	XLOC_009096	-
1637	2R	12987594	12989815	-2.8	-2.21	-4.2	XLOC_009097	-
1637	2R	12987594	12989815	-2.8	-2.21	-4.2	XLOC_009098	-
1638	2R	12996245	12997630	-1.86	-2.91	-0.91	FBgn0034194	CG15611
1638	2R	12996245	12997630	-1.86	-2.91	-0.91	FBgn0050456	CG30456
1638	2R	12996245	12997630	-1.86	-2.91	-0.91	XLOC_005508	-
1639	2R	13026566	13028628	-4.99	-4.35	-7.99	FBgn0034200	CG11395
1639	2R	13026566	13028628	-4.99	-4.35	-7.99	FBgn0262563	CG43103
1639	2R	13026566	13028628	-4.99	-4.35	-7.99	FBgn0262567	CG43107
1641	2R	13282033	13283989	-4.31	-2.98	-7.78	FBgn0010620	Sip1
1641	2R	13282033	13283989	-4.31	-2.98	-7.78	XLOC_009131	-
1648	2R	13343745	13349973	-3.65	-3.04	-5.32	FBgn0024196	robl
1648	2R	13343745	13349973	-3.65	-3.04	-5.32	FBgn0028953	CG14478
1648	2R	13343745	13349973	-3.65	-3.04	-5.32	FBgn0034221	CG10764
1648	2R	13343745	13349973	-3.65	-3.04	-5.32	FBgn0263233	robls54B
1648	2R	13343745	13349973	-3.65	-3.04	-5.32	XLOC_009136	-
1648	2R	13343745	13349973	-3.65	-3.04	-5.32	XLOC_009137	-
1648	2R	13343745	13349973	-3.65	-3.04	-5.32	XLOC_009138	-
1648	2R	13343745	13349973	-3.65	-3.04	-5.32	XLOC_009139	-
1648	2R	13343745	13349973	-3.65	-3.04	-5.32	XLOC_009140	-
1655	2R	13450985	13453831	2.06	1.07	2.99	FBgn0034242	CG14480
1655	2R	13450985	13453831	2.06	1.07	2.99	FBgn0034243	ns2
1655	2R	13450985	13453831	2.06	1.07	2.99	FBgn0263029	CG43324
1655	2R	13450985	13453831	2.06	1.07	2.99	FBgn0263076	Klp54D
1658	2R	13467025	13469287	-2.89	-2.31	-11.92	FBgn0034246	Dcr-2
1658	2R	13467025	13469287	-2.89	-2.31	-11.92	FBgn0034247	CG6484
1660	2R	13477213	13482738	-2.57	-1.95	-6.63	FBgn0029006	lack
1660	2R	13477213	13482738	-2.57	-1.95	-6.63	FBgn0029079	icln
1660	2R	13477213	13482738	-2.57	-1.95	-6.63	FBgn0034249	RhoGAP54D
1660	2R	13477213	13482738	-2.57	-1.95	-6.63	FBgn0034251	CG11423
1660	2R	13477213	13482738	-2.57	-1.95	-6.63	FBgn0050105	CG30105
1662	2R	13553022	13555372	1.61	0.83	2.2	FBgn0034258	eIF3-S8
1662	2R	13553022	13555372	1.61	0.83	2.2	FBgn0050106	CCHa1r
1662	2R	13553022	13555372	1.61	0.83	2.2	FBgn0050108	CG30108
1662	2R	13553022	13555372	1.61	0.83	2.2	FBgn0050109	CG30109
1664	2R	13567691	13572466	-3.21	-2.56	-4.87	FBgn0016059	Sema-1b
1664	2R	13567691	13572466	-3.21	-2.56	-4.87	FBgn0034261	HPS4
1664	2R	13567691	13572466	-3.21	-2.56	-4.87	FBgn0260763	CG42561
1664	2R	13567691	13572466	-3.21	-2.56	-4.87	FBgn0260764	CG42562
1664	2R	13567691	13572466	-3.21	-2.56	-4.87	XLOC_009146	-
1666	2R	13586330	13589467	-3.7	-2.13	-7.08	FBgn0027872	rdgBbeta
1666	2R	13586330	13589467	-3.7	-2.13	-7.08	FBgn0028494	CG6424
1666	2R	13586330	13589467	-3.7	-2.13	-7.08	FBgn0045800	Uhg1
1666	2R	13586330	13589467	-3.7	-2.13	-7.08	FBgn0063373	snoRNA:snR38:54Ec
1666	2R	13586330	13589467	-3.7	-2.13	-7.08	FBgn0063374	snoRNA:snR38:54Eb
1666	2R	13586330	13589467	-3.7	-2.13	-7.08	FBgn0063375	snoRNA:Me28S-G3277a
1666	2R	13586330	13589467	-3.7	-2.13	-7.08	FBgn0063376	snoRNA:U76:54Eb
1666	2R	13586330	13589467	-3.7	-2.13	-7.08	FBgn0063377	snoRNA:Me28S-A1666a
1666	2R	13586330	13589467	-3.7	-2.13	-7.08	FBgn0063378	snoRNA:U31:54Ed
1666	2R	13586330	13589467	-3.7	-2.13	-7.08	FBgn0063379	snoRNA:U31:54Ec
1666	2R	13586330	13589467	-3.7	-2.13	-7.08	FBgn0063380	snoRNA:U31:54Eb
1666	2R	13586330	13589467	-3.7	-2.13	-7.08	FBgn0063381	snoRNA:Me28S-G3081a
1666	2R	13586330	13589467	-3.7	-2.13	-7.08	FBgn0063382	snoRNA:U29:54Ed
1666	2R	13586330	13589467	-3.7	-2.13	-7.08	FBgn0063383	snoRNA:U29:54Ec
1666	2R	13586330	13589467	-3.7	-2.13	-7.08	FBgn0063384	snoRNA:U29:54Eb
1666	2R	13586330	13589467	-3.7	-2.13	-7.08	FBgn0063385	snoRNA:Me28S-A3407a
1666	2R	13586330	13589467	-3.7	-2.13	-7.08	FBgn0063386	snoRNA:Me18S-A28a
1666	2R	13586330	13589467	-3.7	-2.13	-7.08	FBgn0063387	snoRNA:U27:54Eb
1666	2R	13586330	13589467	-3.7	-2.13	-7.08	FBgn0063388	snoRNA:U27:54Ea
1667	2R	13595388	13596704	-1.16	-1.83	-0.66	FBgn0028494	CG6424
1667	2R	13595388	13596704	-1.16	-1.83	-0.66	XLOC_009148	-
1671	2R	13625638	13629804	4.24	4.87	5.04	FBgn0034269	CG6406
1671	2R	13625638	13629804	4.24	4.87	5.04	FBgn0034270	CG6401
1671	2R	13625638	13629804	4.24	4.87	5.04	FBgn0034271	CG4996
1671	2R	13625638	13629804	4.24	4.87	5.04	FBgn0034272	Ir54a
1674	2R	13652999	13654718	2.27	1.57	8.94	FBgn0027572	CG5009
1674	2R	13652999	13654718	2.27	1.57	8.94	FBgn0034277	CG6370
1674	2R	13652999	13654718	2.27	1.57	8.94	FBgn0034278	CG14488
1674	2R	13652999	13654718	2.27	1.57	8.94	FBgn0034279	CG18635
1674	2R	13652999	13654718	2.27	1.57	8.94	FBgn0263629	mir-3643
1677	2R	13680305	13681946	2.2	0.92	13.16	FBgn0028743	CG5036
1677	2R	13680305	13681946	2.2	0.92	13.16	FBgn0028744	CG5033
1677	2R	13680305	13681946	2.2	0.92	13.16	XLOC_009154	-
1686	2R	14022685	14024506	1.02	-0.83	11.8	FBgn0001222	Hsf
1686	2R	14022685	14024506	1.02	-0.83	11.8	FBgn0003044	Pcl
1686	2R	14022685	14024506	1.02	-0.83	11.8	XLOC_009170	-
1691	2R	14053122	14056434	2.75	1.55	8.39	FBgn0027836	Dgp-1
1691	2R	14053122	14056434	2.75	1.55	8.39	FBgn0034308	CG10915
1691	2R	14053122	14056434	2.75	1.55	8.39	FBgn0034310	Nup75
1691	2R	14053122	14056434	2.75	1.55	8.39	FBgn0260392	CG42518
1691	2R	14053122	14056434	2.75	1.55	8.39	FBgn0260401	MED9
1692	2R	14058553	14060320	-2.79	-1.82	-4.68	FBgn0027836	Dgp-1
1692	2R	14058553	14060320	-2.79	-1.82	-4.68	FBgn0034312	CG10916
1693	2R	14060944	14062785	3.85	4.65	3.2	FBgn0027836	Dgp-1
1693	2R	14060944	14062785	3.85	4.65	3.2	FBgn0034312	CG10916
1693	2R	14060944	14062785	3.85	4.65	3.2	FBgn0034313	CG5726
1694	2R	14065836	14069461	-2.18	-1.15	-13.96	FBgn0034313	CG5726
1694	2R	14065836	14069461	-2.18	-1.15	-13.96	FBgn0034314	nopo
1694	2R	14065836	14069461	-2.18	-1.15	-13.96	FBgn0034315	CG5721
1702	2R	14296539	14299249	2.9	1.58	4.92	FBgn0013983	imd
1702	2R	14296539	14299249	2.9	1.58	4.92	FBgn0027835	Dp1
1702	2R	14296539	14299249	2.9	1.58	4.92	FBgn0063491	GstE9
1702	2R	14296539	14299249	2.9	1.58	4.92	FBgn0063492	GstE8
1702	2R	14296539	14299249	2.9	1.58	4.92	FBgn0063493	GstE7
1703	2R	14299320	14301789	-1.24	-1.12	-3.96	FBgn0013983	imd
1703	2R	14299320	14301789	-1.24	-1.12	-3.96	FBgn0027835	Dp1
1703	2R	14299320	14301789	-1.24	-1.12	-3.96	FBgn0063491	GstE9
1703	2R	14299320	14301789	-1.24	-1.12	-3.96	XLOC_009192	-
1707	2R	14328221	14331127	-2.71	-3.57	-4.5	FBgn0050118	CG30118
1707	2R	14328221	14331127	-2.71	-3.57	-4.5	FBgn0261477	slim
1709	2R	14337101	14340544	2.52	3.88	2.06	FBgn0034350	CG5189
1709	2R	14337101	14340544	2.52	3.88	2.06	FBgn0034351	CG5190
1709	2R	14337101	14340544	2.52	3.88	2.06	FBgn0034352	CG17669
1709	2R	14337101	14340544	2.52	3.88	2.06	FBgn0050120	CG30120
1709	2R	14337101	14340544	2.52	3.88	2.06	FBgn0261119	Prp19
1711	2R	14390912	14391873	-2.19	-1.91	-3.48	FBgn0034354	CG5224
1713	2R	14500346	14503776	4.74	7.96	6.4	FBgn0034360	CG10927
1713	2R	14500346	14503776	4.74	7.96	6.4	FBgn0034361	mRpS28
1713	2R	14500346	14503776	4.74	7.96	6.4	FBgn0034362	CG5323
1713	2R	14500346	14503776	4.74	7.96	6.4	FBgn0034363	CG5327
1713	2R	14500346	14503776	4.74	7.96	6.4	FBgn0034364	CG5493
1713	2R	14500346	14503776	4.74	7.96	6.4	FBgn0050115	GEFmeso
1713	2R	14500346	14503776	4.74	7.96	6.4	FBgn0261587	CG42697
1716	2R	14525390	14526977	2.76	1.56	8.66	FBgn0011868	tRNA:G3:55E
1716	2R	14525390	14526977	2.76	1.56	8.66	FBgn0034371	SP2637
1716	2R	14525390	14526977	2.76	1.56	8.66	FBgn0050122	CG30122
1716	2R	14525390	14526977	2.76	1.56	8.66	FBgn0050227	tRNA:CR30227
1716	2R	14525390	14526977	2.76	1.56	8.66	FBgn0262595	CheA56a
1717	2R	14539357	14540432	-1.77	-1.33	-5.16	FBgn0034371	SP2637
1717	2R	14539357	14540432	-1.77	-1.33	-5.16	XLOC_009220	-
1729	2R	14683066	14684344	2.52	2.95	2.63	FBgn0010651	l(2)08717
1729	2R	14683066	14684344	2.52	2.95	2.63	FBgn0034391	CG15080
1729	2R	14683066	14684344	2.52	2.95	2.63	FBgn0034392	MFS15
1739	2R	14856930	14862308	4.76	3.41	5.78	FBgn0014269	prod
1739	2R	14856930	14862308	4.76	3.41	5.78	FBgn0034410	Topors
1739	2R	14856930	14862308	4.76	3.41	5.78	FBgn0041702	CG15107
1746	2R	15106078	15107469	-0.32	1.77	-0.91	FBgn0263395	hppy
1746	2R	15106078	15107469	-0.32	1.77	-0.91	XLOC_009273	-
1746	2R	15106078	15107469	-0.32	1.77	-0.91	XLOC_009274	-
1746	2R	15106078	15107469	-0.32	1.77	-0.91	XLOC_009275	-
1749	2R	15162116	15164231	0.8	2.09	-0.44	FBgn0003254	rib
1751	2R	15177370	15182355	-1.86	-2.42	-1.76	FBgn0013954	FK506-bp2
1751	2R	15177370	15182355	-1.86	-2.42	-1.76	FBgn0034428	CG18606
1751	2R	15177370	15182355	-1.86	-2.42	-1.76	FBgn0034429	CG18607
1751	2R	15177370	15182355	-1.86	-2.42	-1.76	FBgn0034430	mip40
1751	2R	15177370	15182355	-1.86	-2.42	-1.76	FBgn0086358	Tab2
1751	2R	15177370	15182355	-1.86	-2.42	-1.76	XLOC_009280	-
1751	2R	15177370	15182355	-1.86	-2.42	-1.76	XLOC_009281	-
1753	2R	15196834	15198383	0.74	-0.07	6.05	FBgn0034433	endoB
1753	2R	15196834	15198383	0.74	-0.07	6.05	FBgn0034434	Rgk1
1754	2R	15277389	15279507	2.34	1.52	5.12	FBgn0034441	CG10081
1754	2R	15277389	15279507	2.34	1.52	5.12	FBgn0034442	CG11257
1754	2R	15277389	15279507	2.34	1.52	5.12	FBgn0261439	SdhA
1757	2R	15322384	15327254	-2.35	-3.68	-4.06	FBgn0020440	Fak56D
1757	2R	15322384	15327254	-2.35	-3.68	-4.06	FBgn0040273	Spt5
1760	2R	15336090	15339307	-2.71	-1.4	-6.17	FBgn0003887	betaTub56D
1760	2R	15336090	15339307	-2.71	-1.4	-6.17	FBgn0034447	CG7744
1764	2R	15353652	15357104	1.21	-0.27	6.16	FBgn0260934	par-1
1764	2R	15353652	15357104	1.21	-0.27	6.16	XLOC_009287	-
1764	2R	15353652	15357104	1.21	-0.27	6.16	XLOC_009288	-
1776	2R	16123672	16124588	2.74	1.3	13.74	FBgn0034484	CG11044
1776	2R	16123672	16124588	2.74	1.3	13.74	FBgn0034485	CG11099
1776	2R	16123672	16124588	2.74	1.3	13.74	FBgn0034486	CG13869
1782	2R	16172734	16174693	1.25	1.74	0.9	FBgn0034498	CG16868
1782	2R	16172734	16174693	1.25	1.74	0.9	FBgn0034499	Cpr56F
1782	2R	16172734	16174693	1.25	1.74	0.9	FBgn0085228	CG34199
1798	2R	16717719	16720153	-2.55	-3.68	-2.83	FBgn0016984	sktl
1798	2R	16717719	16720153	-2.55	-3.68	-2.83	XLOC_009361	-
1798	2R	16717719	16720153	-2.55	-3.68	-2.83	XLOC_009362	-
1798	2R	16717719	16720153	-2.55	-3.68	-2.83	XLOC_009363	-
1798	2R	16717719	16720153	-2.55	-3.68	-2.83	XLOC_009364	-
1800	2R	16790053	16791741	3.14	1.73	6.59	FBgn0015524	otp
1802	2R	16873329	16874137	2.24	0.93	6.99	FBgn0034566	CG9313
1802	2R	16873329	16874137	2.24	0.93	6.99	FBgn0034567	CG15651
1802	2R	16873329	16874137	2.24	0.93	6.99	FBgn0034568	CG3216
1804	2R	16895860	16897275	1.89	1.63	2.76	FBgn0001133	grau
1804	2R	16895860	16897275	1.89	1.63	2.76	FBgn0034570	CG10543
1804	2R	16895860	16897275	1.89	1.63	2.76	FBgn0050291	CG30291
1808	2R	16941603	16949543	1.5	1.12	1.79	FBgn0003391	shg
1808	2R	16941603	16949543	1.5	1.12	1.79	FBgn0034577	cpa
1808	2R	16941603	16949543	1.5	1.12	1.79	FBgn0034578	CG15653
1808	2R	16941603	16949543	1.5	1.12	1.79	FBgn0034579	mRpL54
1808	2R	16941603	16949543	1.5	1.12	1.79	FBgn0034580	Cht8
1808	2R	16941603	16949543	1.5	1.12	1.79	FBgn0050293	Cht12
1808	2R	16941603	16949543	1.5	1.12	1.79	XLOC_009372	-
1810	2R	16963620	16965334	-2.22	-2.45	-1.99	FBgn0003748	Treh
1810	2R	16963620	16965334	-2.22	-2.45	-1.99	XLOC_009373	-
1810	2R	16963620	16965334	-2.22	-2.45	-1.99	XLOC_009374	-
1811	2R	16975832	16978738	2.84	1.95	6.87	FBgn0003748	Treh
1811	2R	16975832	16978738	2.84	1.95	6.87	FBgn0034585	CG4030
1811	2R	16975832	16978738	2.84	1.95	6.87	FBgn0085425	CG34396
1820	2R	17087384	17089378	-3.63	-2.17	-9.53	FBgn0034602	Lapsyn
1820	2R	17087384	17089378	-3.63	-2.17	-9.53	FBgn0034603	Glycogenin
1820	2R	17087384	17089378	-3.63	-2.17	-9.53	XLOC_009386	-
1825	2R	17198161	17202150	-3	-2.66	-4.3	FBgn0034617	CG9754
1825	2R	17198161	17202150	-3	-2.66	-4.3	FBgn0034618	CG9485
1825	2R	17198161	17202150	-3	-2.66	-4.3	FBgn0261554	CG42672
1835	2R	17405468	17406813	1.71	1.04	2.59	FBgn0034634	CG10494
1835	2R	17405468	17406813	1.71	1.04	2.59	FBgn0043070	MESK2
1835	2R	17405468	17406813	1.71	1.04	2.59	FBgn0050288	CG30288
1835	2R	17405468	17406813	1.71	1.04	2.59	FBgn0050289	CG30289
1839	2R	17502261	17504634	1.39	2.15	0.86	FBgn0000326	clt
1839	2R	17502261	17504634	1.39	2.15	0.86	FBgn0034639	CG15673
1839	2R	17502261	17504634	1.39	2.15	0.86	FBgn0042180	CG18870
1839	2R	17502261	17504634	1.39	2.15	0.86	XLOC_009469	-
1846	2R	17572566	17575238	1.72	1.75	3.43	FBgn0003687	Tbp
1846	2R	17572566	17575238	1.72	1.75	3.43	FBgn0034654	CG10306
1846	2R	17572566	17575238	1.72	1.75	3.43	FBgn0034655	CG10307
1846	2R	17572566	17575238	1.72	1.75	3.43	FBgn0050263	CG30263
1846	2R	17572566	17575238	1.72	1.75	3.43	FBgn0050285	CG30285
1850	2R	17600708	17603263	-3.1	-1.71	-6.78	FBgn0004362	HmgD
1850	2R	17600708	17603263	-3.1	-1.71	-6.78	FBgn0050403	CG30403
1850	2R	17600708	17603263	-3.1	-1.71	-6.78	FBgn0050404	Tango11
1850	2R	17600708	17603263	-3.1	-1.71	-6.78	XLOC_009486	-
1851	2R	17606231	17607703	1.06	-0.69	5.96	FBgn0034657	LBR
1851	2R	17606231	17607703	1.06	-0.69	5.96	FBgn0050398	CG30398
1851	2R	17606231	17607703	1.06	-0.69	5.96	FBgn0050404	Tango11
1856	2R	17954140	17955938	2.71	1.69	8.84	FBgn0034687	CG11475
1856	2R	17954140	17955938	2.71	1.69	8.84	FBgn0259142	Snp
1856	2R	17954140	17955938	2.71	1.69	8.84	XLOC_009490	-
1859	2R	17967011	17969020	-3.14	-3.25	-7.28	FBgn0034691	synj
1859	2R	17967011	17969020	-3.14	-3.25	-7.28	FBgn0067102	GlcT-1
1860	2R	17990431	17992248	1.45	3.73	1.29	FBgn0034694	CG6613
1860	2R	17990431	17992248	1.45	3.73	1.29	FBgn0243516	Vrp1
1864	2R	18013127	18015227	2.59	2.65	2.05	FBgn0002715	mei-S332
1864	2R	18013127	18015227	2.59	2.65	2.05	FBgn0029147	NtR
1864	2R	18013127	18015227	2.59	2.65	2.05	FBgn0034697	GM130
1880	2R	18291518	18292924	1.09	1.69	0.25	FBgn0034724	babos
1880	2R	18291518	18292924	1.09	1.69	0.25	FBgn0034725	CG6044
1883	2R	18308333	18309963	1.43	3.39	2.05	FBgn0034727	mRpS29
1883	2R	18308333	18309963	1.43	3.39	2.05	FBgn0034728	rad50
1885	2R	18365763	18366617	3.11	1.83	4.45	FBgn0034732	CG3701
1885	2R	18365763	18366617	3.11	1.83	4.45	FBgn0034733	CG4752
1902	2R	18626645	18628101	-4.16	-6.88	-6.39	FBgn0028371	jbug
1902	2R	18626645	18628101	-4.16	-6.88	-6.39	FBgn0259145	CG42260
1902	2R	18626645	18628101	-4.16	-6.88	-6.39	XLOC_009573	-
1906	2R	18762123	18763611	3.4	3.25	3.84	FBgn0034788	CG13532
1906	2R	18762123	18763611	3.4	3.25	3.84	FBgn0034789	PIP5K59B
1908	2R	18773864	18777805	3.13	2.25	3.44	FBgn0034792	CG3499
1908	2R	18773864	18777805	3.13	2.25	3.44	FBgn0034793	asrij
1908	2R	18773864	18777805	3.13	2.25	3.44	FBgn0034794	Gmer
1908	2R	18773864	18777805	3.13	2.25	3.44	FBgn0034795	MED23
1908	2R	18773864	18777805	3.13	2.25	3.44	FBgn0034796	CG3700
1911	2R	18821915	18826750	1.81	4.38	2.32	FBgn0034800	CG3788
1911	2R	18821915	18826750	1.81	4.38	2.32	FBgn0034802	CG3800
1911	2R	18821915	18826750	1.81	4.38	2.32	FBgn0034803	CG9849
1911	2R	18821915	18826750	1.81	4.38	2.32	FBgn0034804	CG3831
1921	2R	19263116	19264778	1.72	1.21	2.92	FBgn0034854	CG3493
1921	2R	19263116	19264778	1.72	1.21	2.92	FBgn0040660	CG13551
1921	2R	19263116	19264778	1.72	1.21	2.92	FBgn0041712	yellow-d
1923	2R	19283112	19284372	2.3	10.4	1.5	FBgn0028497	CG3530
1923	2R	19283112	19284372	2.3	10.4	1.5	FBgn0034859	CG3520
1923	2R	19283112	19284372	2.3	10.4	1.5	XLOC_009589	-
1924	2R	19288680	19290067	3.1	2.83	2.68	FBgn0034859	CG3520
1924	2R	19288680	19290067	3.1	2.83	2.68	XLOC_009590	-
1928	2R	19440158	19443878	1.22	0.1	2.32	FBgn0010501	Dcp-1
1928	2R	19440158	19443878	1.22	0.1	2.32	FBgn0034878	pita
1928	2R	19440158	19443878	1.22	0.1	2.32	FBgn0034879	Rrp4
1928	2R	19440158	19443878	1.22	0.1	2.32	FBgn0034880	alphaPS5
1928	2R	19440158	19443878	1.22	0.1	2.32	XLOC_009597	-
1928	2R	19440158	19443878	1.22	0.1	2.32	XLOC_009598	-
1935	2R	19554574	19555637	2.41	2.07	3.04	FBgn0034886	Pde8
1935	2R	19554574	19555637	2.41	2.07	3.04	XLOC_009604	-
1935	2R	19554574	19555637	2.41	2.07	3.04	XLOC_009605	-
1935	2R	19554574	19555637	2.41	2.07	3.04	XLOC_009606	-
1939	2R	19595799	19597529	2.23	1.99	6	FBgn0002174	l(2)tid
1939	2R	19595799	19597529	2.23	1.99	6	FBgn0011297	l(2)not
1940	2R	19601329	19603172	-2.47	-3.3	-2.64	FBgn0034897	Sesn
1941	2R	19632014	19634503	-2.76	-1.88	-2.91	FBgn0000562	egl
1941	2R	19632014	19634503	-2.76	-1.88	-2.91	FBgn0034899	CG13560
1943	2R	19695206	19700190	2.84	2.15	3.17	FBgn0010278	Ssrp
1943	2R	19695206	19700190	2.84	2.15	3.17	FBgn0028411	Nxt1
1943	2R	19695206	19700190	2.84	2.15	3.17	FBgn0034906	CG13561
1943	2R	19695206	19700190	2.84	2.15	3.17	FBgn0034907	CG5539
1943	2R	19695206	19700190	2.84	2.15	3.17	FBgn0034908	CG5543
1943	2R	19695206	19700190	2.84	2.15	3.17	FBgn0034909	CG4797
1943	2R	19695206	19700190	2.84	2.15	3.17	XLOC_009611	-
1946	2R	19736326	19740085	2.05	3.09	5.26	FBgn0004581	bgcn
1946	2R	19736326	19740085	2.05	3.09	5.26	FBgn0021895	ytr
1946	2R	19736326	19740085	2.05	3.09	5.26	FBgn0024234	gbb
1946	2R	19736326	19740085	2.05	3.09	5.26	FBgn0034914	CG5554
1946	2R	19736326	19740085	2.05	3.09	5.26	FBgn0034915	eIF6
1952	2R	19768304	19770074	2.43	7.09	1.9	FBgn0020372	TM4SF
1952	2R	19768304	19770074	2.43	7.09	1.9	FBgn0025334	PHDP
1952	2R	19768304	19770074	2.43	7.09	1.9	FBgn0025336	CG4882
1955	2R	19792390	19797431	1.9	1.41	2.24	FBgn0015268	Nap1
1955	2R	19792390	19797431	1.9	1.41	2.24	FBgn0034928	CG13562
1955	2R	19792390	19797431	1.9	1.41	2.24	FBgn0261794	kcc
1955	2R	19792390	19797431	1.9	1.41	2.24	FBgn0263667	Lpt
1955	2R	19792390	19797431	1.9	1.41	2.24	XLOC_009618	-
1955	2R	19792390	19797431	1.9	1.41	2.24	XLOC_009619	-
1956	2R	19812078	19814068	0.21	-9.8	1.46	FBgn0034931	CG2812
1956	2R	19812078	19814068	0.21	-9.8	1.46	FBgn0261794	kcc
1956	2R	19812078	19814068	0.21	-9.8	1.46	FBgn0263006	Ca-P60A
1956	2R	19812078	19814068	0.21	-9.8	1.46	XLOC_009620	-
1964	2R	19862222	19865909	-1.98	-1.99	-2.68	FBgn0002791	mr
1964	2R	19862222	19865909	-1.98	-1.99	-2.68	FBgn0005612	Sox14
1964	2R	19862222	19865909	-1.98	-1.99	-2.68	FBgn0034948	Gadd34
1964	2R	19862222	19865909	-1.98	-1.99	-2.68	XLOC_009623	-
1972	2R	19931698	19938394	-3.3	-2.87	-15.72	FBgn0003353	sei
1972	2R	19931698	19938394	-3.3	-2.87	-15.72	FBgn0011726	tsr
1972	2R	19931698	19938394	-3.3	-2.87	-15.72	FBgn0028552	gammaSnap
1972	2R	19931698	19938394	-3.3	-2.87	-15.72	FBgn0034964	IntS1
1977	2R	19973126	19975938	-3.12	-4.52	-2.59	FBgn0034974	CG16786
1977	2R	19973126	19975938	-3.12	-4.52	-2.59	FBgn0086129	snama
1980	2R	20000487	20002856	-2.83	-2.88	-3.57	FBgn0034976	CG4049
1980	2R	20000487	20002856	-2.83	-2.88	-3.57	FBgn0034978	CG3257
1980	2R	20000487	20002856	-2.83	-2.88	-3.57	FBgn0041706	CG3253
1980	2R	20000487	20002856	-2.83	-2.88	-3.57	XLOC_009630	-
1986	2R	20082332	20084823	-0.33	-3.58	1.01	FBgn0034987	CG3363
1986	2R	20082332	20084823	-0.33	-3.58	1.01	FBgn0034988	CG3362
1986	2R	20082332	20084823	-0.33	-3.58	1.01	FBgn0034989	CG3356
1987	2R	20085165	20087575	4.13	2.47	29.64	FBgn0034988	CG3362
1987	2R	20085165	20087575	4.13	2.47	29.64	FBgn0034989	CG3356
1991	2R	20231042	20233472	1.38	2.58	0.48	FBgn0004101	bs
1995	2R	20309597	20310206	3.34	5.61	1.98	FBgn0259210	prom
1995	2R	20309597	20310206	3.34	5.61	1.98	FBgn0259729	CG42383
2001	2R	20448870	20450428	1.59	5.9	1.4	FBgn0016687	Nurf-38
2001	2R	20448870	20450428	1.59	5.9	1.4	FBgn0035024	CG11414
2002	2R	20451524	20454658	1.86	4.33	3.03	FBgn0035024	CG11414
2002	2R	20451524	20454658	1.86	4.33	3.03	FBgn0035025	uri
2002	2R	20451524	20454658	1.86	4.33	3.03	FBgn0035026	Fcp1
2004	2R	20461848	20463615	-1.38	-0.62	-13.74	FBgn0035027	CG3511
2004	2R	20461848	20463615	-1.38	-0.62	-13.74	FBgn0035028	Start1
2004	2R	20461848	20463615	-1.38	-0.62	-13.74	FBgn0053527	IFa
2007	2R	20498970	20500399	1.55	1.37	2.19	FBgn0035039	CG3608
2007	2R	20498970	20500399	1.55	1.37	2.19	FBgn0035040	CG4741
2007	2R	20498970	20500399	1.55	1.37	2.19	FBgn0259742	CG42360
2007	2R	20498970	20500399	1.55	1.37	2.19	XLOC_009659	-
2008	2R	20518560	20519105	0.97	-0.14	2.73	FBgn0015040	Cyp9c1
2008	2R	20518560	20519105	0.97	-0.14	2.73	FBgn0264328	CR43787
2010	2R	20548781	20550390	-2.35	-1.16	-8.08	FBgn0035044	CG3663
2010	2R	20548781	20550390	-2.35	-1.16	-8.08	FBgn0035046	CG3683
2010	2R	20548781	20550390	-2.35	-1.16	-8.08	FBgn0050161	CG30161
2010	2R	20548781	20550390	-2.35	-1.16	-8.08	FBgn0050163	Cpr60D
2016	2R	20631168	20634087	2.09	0.72	19.82	FBgn0050421	CG30421
2016	2R	20631168	20634087	2.09	0.72	19.82	XLOC_009667	-
2016	2R	20631168	20634087	2.09	0.72	19.82	XLOC_009668	-
2016	2R	20631168	20634087	2.09	0.72	19.82	XLOC_009669	-
2017	2R	20649305	20651288	2.78	2.02	7.3	FBgn0035056	spz6
2017	2R	20649305	20651288	2.78	2.02	7.3	FBgn0035057	CG3880
2017	2R	20649305	20651288	2.78	2.02	7.3	FBgn0035059	CG3894
2017	2R	20649305	20651288	2.78	2.02	7.3	FBgn0040666	CG12848
2022	2R	20673199	20675173	-2.57	-1.28	-5.66	FBgn0015801	Reg-5
2022	2R	20673199	20675173	-2.57	-1.28	-5.66	FBgn0035065	CG3589
2022	2R	20673199	20675173	-2.57	-1.28	-5.66	FBgn0041205	key
2022	2R	20673199	20675173	-2.57	-1.28	-5.66	XLOC_009674	-
2023	2R	20679461	20680974	2.62	1.73	3.35	FBgn0015801	Reg-5
2023	2R	20679461	20680974	2.62	1.73	3.35	FBgn0028738	ETH
2023	2R	20679461	20680974	2.62	1.73	3.35	FBgn0262902	CR43257
2023	2R	20679461	20680974	2.62	1.73	3.35	XLOC_009674	-
2023	2R	20679461	20680974	2.62	1.73	3.35	XLOC_009675	-
2024	2R	20683841	20685141	2.07	1.88	3.35	FBgn0023181	Orc4
2024	2R	20683841	20685141	2.07	1.88	3.35	FBgn0028738	ETH
2024	2R	20683841	20685141	2.07	1.88	3.35	FBgn0035068	CG12849
2024	2R	20683841	20685141	2.07	1.88	3.35	FBgn0035069	CG3611
2024	2R	20683841	20685141	2.07	1.88	3.35	FBgn0262902	CR43257
2029	2R	20779108	20780075	2.19	1.42	13.47	FBgn0035076	Ance-5
2029	2R	20779108	20780075	2.19	1.42	13.47	FBgn0085434	NaCP60E
[truncated: 3,243 more rows]

## Sheet: Table S7 (a) and (b)
Histone Modification Peak ID	Chromosome	Start	End	Comparison Between Virgin and Mated Flies	Comparison Between Virgin and Mated Young Flies	Comparison Between Virgin and Mated Aged Flies	Target Gene ID	Target Gene Name
1	2L	5069	8366	-0.77639	-0.822809	-6.91587	FBgn0002121	l(2)gl
1	2L	5069	8366	-0.77639	-0.822809	-6.91587	FBgn0031208	CG11023
1	2L	5069	8366	-0.77639	-0.822809	-6.91587	XLOC_002951	-
3	2L	66227	68376	-0.717173	-1.14686	-7.6448	FBgn0051973	Cda5
3	2L	66227	68376	-0.717173	-1.14686	-7.6448	FBgn0067779	dbr
12	2L	140954	144733	-0.148542	-3.09635	3.5152	FBgn0031224	CG11454
12	2L	140954	144733	-0.148542	-3.09635	3.5152	FBgn0051974	CG31974
12	2L	140954	144733	-0.148542	-3.09635	3.5152	FBgn0051975	CG31975
12	2L	140954	144733	-0.148542	-3.09635	3.5152	FBgn0051976	CG31976
12	2L	140954	144733	-0.148542	-3.09635	3.5152	FBgn0259818	CG42399
12	2L	140954	144733	-0.148542	-3.09635	3.5152	XLOC_002972	-
14	2L	181515	184021	-0.922264	-0.875848	-1.99789	FBgn0016977	spen
14	2L	181515	184021	-0.922264	-0.875848	-1.99789	XLOC_002977	-
15	2L	202184	205396	-0.359537	1.21847	-5.59525	FBgn0016977	spen
15	2L	202184	205396	-0.359537	1.21847	-5.59525	FBgn0031231	mRpL10
15	2L	202184	205396	-0.359537	1.21847	-5.59525	FBgn0031232	CG11617
15	2L	202184	205396	-0.359537	1.21847	-5.59525	FBgn0031233	CG11490
17	2L	220634	222083	-0.979262	-1.05739	-2.84818	FBgn0086902	kis
17	2L	220634	222083	-0.979262	-1.05739	-2.84818	XLOC_002978	-
17	2L	220634	222083	-0.979262	-1.05739	-2.84818	XLOC_002979	-
25	2L	297675	299979	-0.558191	-0.722062	-1.08542	FBgn0020622	Pi3K21B
25	2L	297675	299979	-0.558191	-0.722062	-1.08542	FBgn0024352	Hop
26	2L	305662	307364	0.0755602	-0.920512	5.90587	FBgn0004611	Plc21C
26	2L	305662	307364	0.0755602	-0.920512	5.90587	FBgn0020622	Pi3K21B
26	2L	305662	307364	0.0755602	-0.920512	5.90587	FBgn0263872	CR43719
26	2L	305662	307364	0.0755602	-0.920512	5.90587	XLOC_002988	-
33	2L	451314	454281	-0.674746	-1.4633	-0.305034	FBgn0015924	crq
33	2L	451314	454281	-0.674746	-1.4633	-0.305034	FBgn0031256	CG4164
33	2L	451314	454281	-0.674746	-1.4633	-0.305034	FBgn0031257	CG4133
33	2L	451314	454281	-0.674746	-1.4633	-0.305034	FBgn0262510	CR43080
34	2L	470546	472772	0.39086	-1.45285	2.46853	FBgn0027592	MED15
34	2L	470546	472772	0.39086	-1.45285	2.46853	FBgn0031258	CG4297
34	2L	470546	472772	0.39086	-1.45285	2.46853	XLOC_003001	-
34	2L	470546	472772	0.39086	-1.45285	2.46853	XLOC_003002	-
34	2L	470546	472772	0.39086	-1.45285	2.46853	XLOC_003003	-
45	2L	587936	589168	-0.32595	2.63927	-5.27597	XLOC_000043	-
46	2L	602551	603977	0.256922	1.77312	-0.161722	FBgn0031270	CG13689
50	2L	848818	851242	0.255796	-0.829145	1.7213	FBgn0020304	drongo
50	2L	848818	851242	0.255796	-0.829145	1.7213	FBgn0020545	kraken
50	2L	848818	851242	0.255796	-0.829145	1.7213	FBgn0031287	CG4291
50	2L	848818	851242	0.255796	-0.829145	1.7213	XLOC_003019	-
50	2L	848818	851242	0.255796	-0.829145	1.7213	XLOC_003020	-
50	2L	848818	851242	0.255796	-0.829145	1.7213	XLOC_003021	-
50	2L	848818	851242	0.255796	-0.829145	1.7213	XLOC_003022	-
50	2L	848818	851242	0.255796	-0.829145	1.7213	XLOC_003023	-
50	2L	848818	851242	0.255796	-0.829145	1.7213	XLOC_003024	-
53	2L	870250	874024	0.498034	0.555063	1.07852	FBgn0020305	dbe
53	2L	870250	874024	0.498034	0.555063	1.07852	FBgn0029095	aru
53	2L	870250	874024	0.498034	0.555063	1.07852	FBgn0053526	PNUTS
56	2L	1075096	1079803	0.558221	0.300563	5.51273	FBgn0003310	S
56	2L	1075096	1079803	0.558221	0.300563	5.51273	FBgn0015905	ast
56	2L	1075096	1079803	0.558221	0.300563	5.51273	FBgn0031298	Atg4
56	2L	1075096	1079803	0.558221	0.300563	5.51273	XLOC_003029	-
59	2L	1106897	1108576	0.121887	-0.603402	1.38248	FBgn0031301	CG14339
59	2L	1106897	1108576	0.121887	-0.603402	1.38248	FBgn0261938	mtRNApol
69	2L	1182941	1185117	-0.651516	-1.24077	-0.160103	FBgn0031319	CG4896
69	2L	1182941	1185117	-0.651516	-1.24077	-0.160103	FBgn0031320	CG5126
69	2L	1182941	1185117	-0.651516	-1.24077	-0.160103	FBgn0031321	Tgt
69	2L	1182941	1185117	-0.651516	-1.24077	-0.160103	FBgn0031322	CG5001
69	2L	1182941	1185117	-0.651516	-1.24077	-0.160103	XLOC_003034	-
83	2L	1722902	1724504	0.77399	0.853654	1.23184	FBgn0000579	Eno
83	2L	1722902	1724504	0.77399	0.853654	1.23184	FBgn0031359	CG18317
83	2L	1722902	1724504	0.77399	0.853654	1.23184	XLOC_003045	-
83	2L	1722902	1724504	0.77399	0.853654	1.23184	XLOC_003046	-
86	2L	1750629	1752335	0.74193	0.699455	1.28877	FBgn0027597	CG17712
86	2L	1750629	1752335	0.74193	0.699455	1.28877	FBgn0031364	CG17648
86	2L	1750629	1752335	0.74193	0.699455	1.28877	FBgn0264494	CG17646
86	2L	1750629	1752335	0.74193	0.699455	1.28877	XLOC_003061	-
96	2L	2009655	2010754	0.436858	0.672852	1.318	FBgn0031384	CG4238
96	2L	2009655	2010754	0.436858	0.672852	1.318	FBgn0040717	Nplp4
96	2L	2009655	2010754	0.436858	0.672852	1.318	FBgn0051939	tRNA:CR31939
96	2L	2009655	2010754	0.436858	0.672852	1.318	FBgn0051940	tRNA:CR31940
96	2L	2009655	2010754	0.436858	0.672852	1.318	FBgn0051943	tRNA:CR31943
96	2L	2009655	2010754	0.436858	0.672852	1.318	FBgn0051944	tRNA:CR31944
96	2L	2009655	2010754	0.436858	0.672852	1.318	XLOC_001637	-
108	2L	2235454	2237058	0.881028	0.942898	3.07623	FBgn0051679	Tengl3
108	2L	2235454	2237058	0.881028	0.942898	3.07623	FBgn0052463	Tengl2
108	2L	2235454	2237058	0.881028	0.942898	3.07623	FBgn0262126	gho
110	2L	2356534	2357611	-0.995444	-5.23491	-1.29047	FBgn0014010	Rab5
110	2L	2356534	2357611	-0.995444	-5.23491	-1.29047	FBgn0031413	CG9967
110	2L	2356534	2357611	-0.995444	-5.23491	-1.29047	FBgn0031414	eys
112	2L	2372700	2377373	-0.441776	-0.437183	-1.98636	FBgn0031417	CG3597
112	2L	2372700	2377373	-0.441776	-0.437183	-1.98636	FBgn0031418	CG3609
112	2L	2372700	2377373	-0.441776	-0.437183	-1.98636	FBgn0031419	CG15390
112	2L	2372700	2377373	-0.441776	-0.437183	-1.98636	FBgn0031420	CG9866
116	2L	2573959	2575299	-1.42863	-1.08074	-8.51996	FBgn0026778	Rad1
116	2L	2573959	2575299	-1.42863	-1.08074	-8.51996	FBgn0031434	insv
116	2L	2573959	2575299	-1.42863	-1.08074	-8.51996	FBgn0041337	Cyp309a2
116	2L	2573959	2575299	-1.42863	-1.08074	-8.51996	FBgn0085343	CG34314
118	2L	2583274	2585590	-0.394816	-2.69571	2.04343	FBgn0026479	Drp1
120	2L	2735705	2736904	-1.00012	-2.17874	0.504105	FBgn0031449	CG31689
120	2L	2735705	2736904	-1.00012	-2.17874	0.504105	FBgn0263564	mir-4914
123	2L	2752561	2755391	-2.15933	-9.7411	-2.13599	FBgn0031453	CG9894
123	2L	2752561	2755391	-2.15933	-9.7411	-2.13599	FBgn0250906	Pgk
126	2L	2808385	2809490	1.09571	5.81342	0.786161	FBgn0031461	daw
126	2L	2808385	2809490	1.09571	5.81342	0.786161	XLOC_000192	-
128	2L	2855890	2858767	1.25938	0.0324603	2.39802	FBgn0015521	RpS21
128	2L	2855890	2858767	1.25938	0.0324603	2.39802	FBgn0031473	CG3104
128	2L	2855890	2858767	1.25938	0.0324603	2.39802	FBgn0031474	CG2991
128	2L	2855890	2858767	1.25938	0.0324603	2.39802	XLOC_003091	-
128	2L	2855890	2858767	1.25938	0.0324603	2.39802	XLOC_003092	-
130	2L	2883578	2888020	0.153395	0.682342	-1.02052	FBgn0024947	NTPase
130	2L	2883578	2888020	0.153395	0.682342	-1.02052	FBgn0041111	lilli
130	2L	2883578	2888020	0.153395	0.682342	-1.02052	XLOC_003097	-
130	2L	2883578	2888020	0.153395	0.682342	-1.02052	XLOC_003098	-
130	2L	2883578	2888020	0.153395	0.682342	-1.02052	XLOC_003099	-
131	2L	2888083	2890064	0.916361	1.39436	0.830261	FBgn0041111	lilli
131	2L	2888083	2890064	0.916361	1.39436	0.830261	XLOC_003098	-
131	2L	2888083	2890064	0.916361	1.39436	0.830261	XLOC_003099	-
131	2L	2888083	2890064	0.916361	1.39436	0.830261	XLOC_003100	-
136	2L	2991628	2994147	0.699897	0.0486496	4.94891	FBgn0002989	okr
136	2L	2991628	2994147	0.699897	0.0486496	4.94891	FBgn0025109	Bem46
136	2L	2991628	2994147	0.699897	0.0486496	4.94891	FBgn0025681	CG3558
136	2L	2991628	2994147	0.699897	0.0486496	4.94891	XLOC_003126	-
139	2L	3021324	3024746	0.814981	1.38852	2.67732	FBgn0031490	CG17264
139	2L	3021324	3024746	0.814981	1.38852	2.67732	FBgn0031491	alpha4GT1
139	2L	3021324	3024746	0.814981	1.38852	2.67732	FBgn0031492	CG3542
139	2L	3021324	3024746	0.814981	1.38852	2.67732	FBgn0031493	CG3605
140	2L	3027449	3031733	0.840281	1.41379	2.89727	FBgn0031492	CG3542
140	2L	3027449	3031733	0.840281	1.41379	2.89727	FBgn0031493	CG3605
140	2L	3027449	3031733	0.840281	1.41379	2.89727	FBgn0031494	CG17219
140	2L	3027449	3031733	0.840281	1.41379	2.89727	FBgn0031495	GABPI
140	2L	3027449	3031733	0.840281	1.41379	2.89727	FBgn0031496	CG17258
144	2L	3143536	3145952	1.01147	2.40198	2.86933	FBgn0011648	Mad
144	2L	3143536	3145952	1.01147	2.40198	2.86933	FBgn0015600	toc
144	2L	3143536	3145952	1.01147	2.40198	2.86933	FBgn0031505	CG12400
144	2L	3143536	3145952	1.01147	2.40198	2.86933	XLOC_003158	-
144	2L	3143536	3145952	1.01147	2.40198	2.86933	XLOC_003159	-
154	2L	3375222	3378367	-0.115977	1.87624	-6.02348	FBgn0016698	Ptpa
154	2L	3375222	3378367	-0.115977	1.87624	-6.02348	FBgn0031528	CG15412
154	2L	3375222	3378367	-0.115977	1.87624	-6.02348	FBgn0031529	CG9662
154	2L	3375222	3378367	-0.115977	1.87624	-6.02348	FBgn0085423	CG34394
157	2L	3449597	3451485	0.606081	1.34302	0.676786	FBgn0031533	CG2772
157	2L	3449597	3451485	0.606081	1.34302	0.676786	FBgn0031534	Snx1
157	2L	3449597	3451485	0.606081	1.34302	0.676786	FBgn0031535	CG12795
157	2L	3449597	3451485	0.606081	1.34302	0.676786	FBgn0031536	Cog3
161	2L	3478314	3480038	-2.60539	-3.14489	-1.88546	FBgn0031542	CG15414
161	2L	3478314	3480038	-2.60539	-3.14489	-1.88546	FBgn0261560	Thor
161	2L	3478314	3480038	-2.60539	-3.14489	-1.88546	FBgn0264549	CR43928
163	2L	3512648	3516550	0.369526	0.140606	1.71903	FBgn0031544	CG17593
163	2L	3512648	3516550	0.369526	0.140606	1.71903	FBgn0031545	CG3213
163	2L	3512648	3516550	0.369526	0.140606	1.71903	FBgn0053123	CG33123
163	2L	3512648	3516550	0.369526	0.140606	1.71903	XLOC_001753	-
175	2L	3712633	3714956	-0.427466	-0.890616	-1.21759	FBgn0015376	cutlet
175	2L	3712633	3714956	-0.427466	-0.890616	-1.21759	FBgn0031566	CG2818
175	2L	3712633	3714956	-0.427466	-0.890616	-1.21759	FBgn0040104	lectin-24A
175	2L	3712633	3714956	-0.427466	-0.890616	-1.21759	FBgn0051955	CG31955
190	2L	4031196	4033487	0.334856	1.44504	-0.359383	FBgn0000547	ed
190	2L	4031196	4033487	0.334856	1.44504	-0.359383	XLOC_003199	-
194	2L	4227481	4229294	0.667538	0.628763	1.16211	FBgn0003941	RpL40
194	2L	4227481	4229294	0.667538	0.628763	1.16211	FBgn0031590	CG3702
195	2L	4283005	4285712	0.100357	-2.54913	3.21234	FBgn0010473	tutl
195	2L	4283005	4285712	0.100357	-2.54913	3.21234	XLOC_000297	-
195	2L	4283005	4285712	0.100357	-2.54913	3.21234	XLOC_003225	-
195	2L	4283005	4285712	0.100357	-2.54913	3.21234	XLOC_003226	-
195	2L	4283005	4285712	0.100357	-2.54913	3.21234	XLOC_003227	-
201	2L	4403025	4404505	0.48765	1.33392	1.97703	FBgn0031601	Dim1
201	2L	4403025	4404505	0.48765	1.33392	1.97703	FBgn0031602	CG15431
201	2L	4403025	4404505	0.48765	1.33392	1.97703	FBgn0053003	CG33003
208	2L	4694689	4695396	-0.382163	0.888021	-1.99878	FBgn0085380	CG34351
213	2L	4845752	4852008	0.238544	-0.283362	1.05444	FBgn0031637	CG2950
213	2L	4845752	4852008	0.238544	-0.283362	1.05444	FBgn0031638	CG11927
213	2L	4845752	4852008	0.238544	-0.283362	1.05444	FBgn0031639	mRpS2
213	2L	4845752	4852008	0.238544	-0.283362	1.05444	FBgn0031640	CG11926
213	2L	4845752	4852008	0.238544	-0.283362	1.05444	FBgn0051660	pog
213	2L	4845752	4852008	0.238544	-0.283362	1.05444	XLOC_000329	-
217	2L	4927740	4928365	0.151709	1.11199	-1.69421	FBgn0041150	hoe1
217	2L	4927740	4928365	0.151709	1.11199	-1.69421	XLOC_003266	-
220	2L	4955300	4956883	-0.509365	0.253894	-2.72658	FBgn0020906	Jon25Bi
220	2L	4955300	4956883	-0.509365	0.253894	-2.72658	FBgn0031655	Marcal1
220	2L	4955300	4956883	-0.509365	0.253894	-2.72658	FBgn0083960	CG34124
221	2L	4965554	4968911	0.424085	-0.0342763	2.03886	FBgn0010607	l(2)05714
221	2L	4965554	4968911	0.424085	-0.0342763	2.03886	FBgn0015834	Trip1
221	2L	4965554	4968911	0.424085	-0.0342763	2.03886	FBgn0031657	CG3756
221	2L	4965554	4968911	0.424085	-0.0342763	2.03886	FBgn0083960	CG34124
221	2L	4965554	4968911	0.424085	-0.0342763	2.03886	FBgn0083961	CG34125
221	2L	4965554	4968911	0.424085	-0.0342763	2.03886	FBgn0262467	Scox
221	2L	4965554	4968911	0.424085	-0.0342763	2.03886	FBgn0264372	CR43824
224	2L	5007757	5012509	0.140664	-0.595457	2.17182	FBgn0016075	vkg
224	2L	5007757	5012509	0.140664	-0.595457	2.17182	FBgn0031668	CG31917
224	2L	5007757	5012509	0.140664	-0.595457	2.17182	FBgn0031670	CG3887
224	2L	5007757	5012509	0.140664	-0.595457	2.17182	FBgn0053113	Rtnl1
224	2L	5007757	5012509	0.140664	-0.595457	2.17182	FBgn0259719	Tfb5
224	2L	5007757	5012509	0.140664	-0.595457	2.17182	XLOC_003270	-
224	2L	5007757	5012509	0.140664	-0.595457	2.17182	XLOC_003271	-
232	2L	5093787	5095970	0.746488	1.05724	3.60804	FBgn0031681	pgant5
232	2L	5093787	5095970	0.746488	1.05724	3.60804	FBgn0031682	CG5828
232	2L	5093787	5095970	0.746488	1.05724	3.60804	FBgn0031683	CG4230
232	2L	5093787	5095970	0.746488	1.05724	3.60804	XLOC_003274	-
235	2L	5108387	5109472	0.594393	0.637258	1.17444	FBgn0261836	Msp-300
235	2L	5108387	5109472	0.594393	0.637258	1.17444	XLOC_003276	-
244	2L	5323930	5326916	0.930906	0.710313	4.73579	FBgn0015031	cype
244	2L	5323930	5326916	0.930906	0.710313	4.73579	FBgn0031698	Ncoa6
244	2L	5323930	5326916	0.930906	0.710313	4.73579	FBgn0031700	CG14022
244	2L	5323930	5326916	0.930906	0.710313	4.73579	XLOC_003321	-
250	2L	5518410	5521856	0.140863	-4.98833	1.55075	FBgn0000318	cl
250	2L	5518410	5521856	0.140863	-4.98833	1.55075	FBgn0031707	CG14020
250	2L	5518410	5521856	0.140863	-4.98833	1.55075	FBgn0031708	CG7382
250	2L	5518410	5521856	0.140863	-4.98833	1.55075	FBgn0031710	CG7371
252	2L	5530197	5532427	-0.0836302	-0.862105	1.42655	FBgn0031713	CG7277
252	2L	5530197	5532427	-0.0836302	-0.862105	1.42655	FBgn0051915	CG31915
252	2L	5530197	5532427	-0.0836302	-0.862105	1.42655	FBgn0051989	Cap-D3
253	2L	5540202	5543530	0.012501	-0.851696	3.77856	FBgn0002525	Lam
253	2L	5540202	5543530	0.012501	-0.851696	3.77856	FBgn0014189	Hel25E
253	2L	5540202	5543530	0.012501	-0.851696	3.77856	FBgn0031716	CG14015
270	2L	6034976	6039502	0.725256	0.931283	4.22785	FBgn0000052	ade2
270	2L	6034976	6039502	0.725256	0.931283	4.22785	FBgn0025742	mtm
270	2L	6034976	6039502	0.725256	0.931283	4.22785	FBgn0031765	CG9109
270	2L	6034976	6039502	0.725256	0.931283	4.22785	FBgn0031766	CG9117
270	2L	6034976	6039502	0.725256	0.931283	4.22785	FBgn0051643	CG31643
274	2L	6068870	6073304	0.56955	-1.64654	4.23134	FBgn0028419	Kr-h2
274	2L	6068870	6073304	0.56955	-1.64654	4.23134	FBgn0031774	CG9147
274	2L	6068870	6073304	0.56955	-1.64654	4.23134	FBgn0031775	CG9150
274	2L	6068870	6073304	0.56955	-1.64654	4.23134	FBgn0031776	CG13993
274	2L	6068870	6073304	0.56955	-1.64654	4.23134	FBgn0031777	CG9154
274	2L	6068870	6073304	0.56955	-1.64654	4.23134	FBgn0264345	CR43801
276	2L	6097714	6099567	0.246082	-0.356198	1.28196	FBgn0028420	Kr-h1
276	2L	6097714	6099567	0.246082	-0.356198	1.28196	FBgn0031779	CG9175
276	2L	6097714	6099567	0.246082	-0.356198	1.28196	FBgn0051641	stai
284	2L	6424206	6425962	0.656805	1.26923	2.49931	FBgn0011722	Tig
284	2L	6424206	6425962	0.656805	1.26923	2.49931	FBgn0263278	l(2)k11101
285	2L	6446230	6448478	-0.119012	-1.50382	1.0936	FBgn0031813	CG9527
285	2L	6446230	6448478	-0.119012	-1.50382	1.0936	FBgn0031814	retm
286	2L	6453885	6457917	-0.231274	-4.14704	1.21562	FBgn0031814	retm
286	2L	6453885	6457917	-0.231274	-4.14704	1.21562	FBgn0031815	frj
286	2L	6453885	6457917	-0.231274	-4.14704	1.21562	FBgn0031816	CG16947
286	2L	6453885	6457917	-0.231274	-4.14704	1.21562	XLOC_003361	-
290	2L	6488898	6492448	0.245929	-0.954943	2.65823	FBgn0027496	epsilonCOP
290	2L	6488898	6492448	0.245929	-0.954943	2.65823	FBgn0031820	DLP
290	2L	6488898	6492448	0.245929	-0.954943	2.65823	FBgn0031821	CG9542
290	2L	6488898	6492448	0.245929	-0.954943	2.65823	FBgn0031822	CG9548
290	2L	6488898	6492448	0.245929	-0.954943	2.65823	FBgn0031824	CG9547
290	2L	6488898	6492448	0.245929	-0.954943	2.65823	FBgn0051638	CG31638
291	2L	6498501	6501229	0.397271	0.11069	1.01285	FBgn0031826	CG9550
291	2L	6498501	6501229	0.397271	0.11069	1.01285	FBgn0051637	CG31637
291	2L	6498501	6501229	0.397271	0.11069	1.01285	FBgn0051638	CG31638
291	2L	6498501	6501229	0.397271	0.11069	1.01285	XLOC_003364	-
291	2L	6498501	6501229	0.397271	0.11069	1.01285	XLOC_003365	-
291	2L	6498501	6501229	0.397271	0.11069	1.01285	XLOC_003366	-
291	2L	6498501	6501229	0.397271	0.11069	1.01285	XLOC_003367	-
300	2L	6666428	6669174	-0.351143	-1.71876	2.01702	FBgn0000392	cup
300	2L	6666428	6669174	-0.351143	-1.71876	2.01702	FBgn0028990	Spn27A
300	2L	6666428	6669174	-0.351143	-1.71876	2.01702	FBgn0085339	CG34310
300	2L	6666428	6669174	-0.351143	-1.71876	2.01702	FBgn0263200	Galt
310	2L	6853937	6855881	0.550506	1.41187	0.415724	FBgn0017551	Rca1
310	2L	6853937	6855881	0.550506	1.41187	0.415724	FBgn0086451	l(2)k09022
322	2L	7025778	7029160	1.07777	1.26284	2.27687	FBgn0000053	ade3
322	2L	7025778	7029160	1.07777	1.26284	2.27687	FBgn0031881	CG3476
322	2L	7025778	7029160	1.07777	1.26284	2.27687	FBgn0031882	Rab30
322	2L	7025778	7029160	1.07777	1.26284	2.27687	FBgn0051908	CG31908
324	2L	7037344	7040669	-0.540362	-2.00852	-0.189194	FBgn0031883	CG11266
324	2L	7037344	7040669	-0.540362	-2.00852	-0.189194	FBgn0262872	milt
324	2L	7037344	7040669	-0.540362	-2.00852	-0.189194	XLOC_003422	-
328	2L	7063785	7065956	0.189362	-2.0976	2.64552	FBgn0031885	Mnn1
328	2L	7063785	7065956	0.189362	-2.0976	2.64552	FBgn0031886	Nuf2
328	2L	7063785	7065956	0.189362	-2.0976	2.64552	FBgn0040954	CG13779
330	2L	7181214	7183609	-3.13742	-3.4352	-3.41646	FBgn0031893	CG4495
330	2L	7181214	7183609	-3.13742	-3.4352	-3.41646	FBgn0031894	CG4496
337	2L	7386641	7388396	-0.980739	-5.77321	-4.09185	FBgn0031904	CG5149
337	2L	7386641	7388396	-0.980739	-5.77321	-4.09185	FBgn0031905	CG5155
338	2L	7408251	7409984	0.0701034	60.9698	-1.75097	FBgn0031907	CG5171
338	2L	7408251	7409984	0.0701034	60.9698	-1.75097	FBgn0031908	CG5177
338	2L	7408251	7409984	0.0701034	60.9698	-1.75097	FBgn0031909	CG5181
338	2L	7408251	7409984	0.0701034	60.9698	-1.75097	FBgn0031910	CG15818
338	2L	7408251	7409984	0.0701034	60.9698	-1.75097	XLOC_003445	-
339	2L	7412225	7413874	0.730584	1.07923	2.62069	FBgn0028387	chm
339	2L	7412225	7413874	0.730584	1.07923	2.62069	FBgn0031910	CG15818
342	2L	7450255	7451003	-0.369433	-1.24	0.959822	FBgn0025697	santa-maria
342	2L	7450255	7451003	-0.369433	-1.24	0.959822	FBgn0041247	Gr28a
342	2L	7450255	7451003	-0.369433	-1.24	0.959822	XLOC_003451	-
344	2L	7528696	7530751	-1.18792	-1.5228	-1.52469	FBgn0085403	Rapgap1
344	2L	7528696	7530751	-1.18792	-1.5228	-1.52469	XLOC_000514	-
344	2L	7528696	7530751	-1.18792	-1.5228	-1.52469	XLOC_003471	-
344	2L	7528696	7530751	-1.18792	-1.5228	-1.52469	XLOC_003472	-
347	2L	7700859	7701619	0.741007	1.16606	-0.00244985	FBgn0041181	TepIII
347	2L	7700859	7701619	0.741007	1.16606	-0.00244985	FBgn0041182	TepII
347	2L	7700859	7701619	0.741007	1.16606	-0.00244985	XLOC_003499	-
348	2L	7782749	7784321	-0.036651	-3.08519	4.00489	FBgn0003961	Uro
348	2L	7782749	7784321	-0.036651	-3.08519	4.00489	FBgn0031946	CG7164
348	2L	7782749	7784321	-0.036651	-3.08519	4.00489	FBgn0031947	CG7154
348	2L	7782749	7784321	-0.036651	-3.08519	4.00489	FBgn0031948	CG7149
349	2L	7789444	7790570	0.187176	-2.06519	3.39496	FBgn0025687	LKR
349	2L	7789444	7790570	0.187176	-2.06519	3.39496	FBgn0031948	CG7149
350	2L	7797871	7801783	-0.657463	-0.699505	-1.04198	FBgn0025687	LKR
350	2L	7797871	7801783	-0.657463	-0.699505	-1.04198	FBgn0031950	Herp
350	2L	7797871	7801783	-0.657463	-0.699505	-1.04198	FBgn0031951	r2d2
350	2L	7797871	7801783	-0.657463	-0.699505	-1.04198	FBgn0031952	cdc14
354	2L	7827564	7830623	0.0416599	-0.5794	1.72516	FBgn0004177	mts
354	2L	7827564	7830623	0.0416599	-0.5794	1.72516	FBgn0020618	Rack1
359	2L	7984931	7986470	0.142316	-0.699549	5.94561	FBgn0031968	CG7231
359	2L	7984931	7986470	0.142316	-0.699549	5.94561	FBgn0031969	pes
359	2L	7984931	7986470	0.142316	-0.699549	5.94561	FBgn0085450	Snoo
364	2L	8010099	8010712	-0.68546	-0.46347	-1.68381	FBgn0031974	CG12560
364	2L	8010099	8010712	-0.68546	-0.46347	-1.68381	FBgn0031975	Tg
364	2L	8010099	8010712	-0.68546	-0.46347	-1.68381	FBgn0054010	CG34010
365	2L	8012712	8013687	-0.166001	1.02973	-6.33028	FBgn0031975	Tg
365	2L	8012712	8013687	-0.166001	1.02973	-6.33028	FBgn0054010	CG34010
369	2L	8069829	8073839	0.559693	0.0707375	2.71375	FBgn0010287	Trf
369	2L	8069829	8073839	0.559693	0.0707375	2.71375	FBgn0011230	poe
369	2L	8069829	8073839	0.559693	0.0707375	2.71375	FBgn0013531	MED20
369	2L	8069829	8073839	0.559693	0.0707375	2.71375	FBgn0020240	Mcr
374	2L	8122619	8124255	0.20825	-1.18884	10.0001	FBgn0031985	mon2
374	2L	8122619	8124255	0.20825	-1.18884	10.0001	FBgn0031986	CG8673
374	2L	8122619	8124255	0.20825	-1.18884	10.0001	FBgn0031987	CG12375
376	2L	8155393	8158413	-1.27561	-1.19795	-20.825	FBgn0031990	CG8552
376	2L	8155393	8158413	-1.27561	-1.19795	-20.825	FBgn0261064	Rbsn-5
376	2L	8155393	8158413	-1.27561	-1.19795	-20.825	FBgn0263256	CG43394
376	2L	8155393	8158413	-1.27561	-1.19795	-20.825	XLOC_003540	-
376	2L	8155393	8158413	-1.27561	-1.19795	-20.825	XLOC_003541	-
383	2L	8238385	8240048	0.248373	-1.36373	1.46999	FBgn0028987	Spn2
383	2L	8238385	8240048	0.248373	-1.36373	1.46999	FBgn0032006	Pvr
383	2L	8238385	8240048	0.248373	-1.36373	1.46999	XLOC_003557	-
383	2L	8238385	8240048	0.248373	-1.36373	1.46999	XLOC_003558	-
385	2L	8300077	8301192	0.747225	-0.749546	4.10148	FBgn0003502	Btk29A
385	2L	8300077	8301192	0.747225	-0.749546	4.10148	FBgn0261020	wol
396	2L	8435440	8439863	-0.0354764	-1.05558	1.75072	FBgn0001137	grk
396	2L	8435440	8439863	-0.0354764	-1.05558	1.75072	FBgn0002887	mus201
396	2L	8435440	8439863	-0.0354764	-1.05558	1.75072	FBgn0027490	D12
396	2L	8435440	8439863	-0.0354764	-1.05558	1.75072	FBgn0043002	Chrac-14
397	2L	8447931	8449808	-0.966599	-1.09082	-1.49897	FBgn0026718	fu12
397	2L	8447931	8449808	-0.966599	-1.09082	-1.49897	FBgn0027780	U26
399	2L	8464271	8466250	0.0888146	-2.92263	3.16034	FBgn0026718	fu12
399	2L	8464271	8466250	0.0888146	-2.92263	3.16034	FBgn0029173	fu2
399	2L	8464271	8466250	0.0888146	-2.92263	3.16034	FBgn0262029	d
403	2L	8527189	8528745	0.607938	-0.610734	3.81433	FBgn0016122	Acer
403	2L	8527189	8528745	0.607938	-0.610734	3.81433	FBgn0028394	CG17834
403	2L	8527189	8528745	0.607938	-0.610734	3.81433	FBgn0085470	CG34441
403	2L	8527189	8528745	0.607938	-0.610734	3.81433	FBgn0250903	lmg
403	2L	8527189	8528745	0.607938	-0.610734	3.81433	XLOC_002112	-
403	2L	8527189	8528745	0.607938	-0.610734	3.81433	XLOC_003572	-
403	2L	8527189	8528745	0.607938	-0.610734	3.81433	XLOC_003573	-
407	2L	8684423	8687294	0.994375	2.11243	1.48505	FBgn0004914	Hnf4
407	2L	8684423	8687294	0.994375	2.11243	1.48505	FBgn0032058	CG9289
407	2L	8684423	8687294	0.994375	2.11243	1.48505	FBgn0032059	PrBP
407	2L	8684423	8687294	0.994375	2.11243	1.48505	FBgn0051888	tRNA:CR31888
407	2L	8684423	8687294	0.994375	2.11243	1.48505	FBgn0051890	tRNA:CR31890
407	2L	8684423	8687294	0.994375	2.11243	1.48505	FBgn0260861	Trs23
416	2L	8933895	8935175	0.499014	1.04397	0.298764	FBgn0032074	Tsp29Fa
416	2L	8933895	8935175	0.499014	1.04397	0.298764	FBgn0085427	CG34398
417	2L	8941973	8943485	-1.0083	-0.883264	-4.25037	FBgn0032076	CG9510
417	2L	8941973	8943485	-1.0083	-0.883264	-4.25037	FBgn0032077	CG9515
417	2L	8941973	8943485	-1.0083	-0.883264	-4.25037	FBgn0032078	C1GalTA
430	2L	9386510	9387281	-0.648478	-0.641909	-3.00146	FBgn0012036	Aldh
430	2L	9386510	9387281	-0.648478	-0.641909	-3.00146	FBgn0085395	Shawl
444	2L	9697501	9699490	1.5059	8.94461	1.70344	FBgn0000273	Pka-C1
444	2L	9697501	9699490	1.5059	8.94461	1.70344	FBgn0011207	pelo
444	2L	9697501	9699490	1.5059	8.94461	1.70344	FBgn0015393	hoip
444	2L	9697501	9699490	1.5059	8.94461	1.70344	XLOC_003685	-
452	2L	9888009	9897757	-1.62577	-2.47105	-3.12723	FBgn0004867	RpS2
452	2L	9888009	9897757	-1.62577	-2.47105	-3.12723	FBgn0010520	Bka
452	2L	9888009	9897757	-1.62577	-2.47105	-3.12723	FBgn0025881	snoRNA:Me18S-A1576
452	2L	9888009	9897757	-1.62577	-2.47105	-3.12723	FBgn0029174	FKBP59
452	2L	9888009	9897757	-1.62577	-2.47105	-3.12723	FBgn0032151	nAcRalpha-30D
452	2L	9888009	9897757	-1.62577	-2.47105	-3.12723	FBgn0032153	CG4537
452	2L	9888009	9897757	-1.62577	-2.47105	-3.12723	FBgn0032154	CG5924
452	2L	9888009	9897757	-1.62577	-2.47105	-3.12723	FBgn0053300	Muc30E
452	2L	9888009	9897757	-1.62577	-2.47105	-3.12723	FBgn0063389	snoRNA:Me18S-G1620
452	2L	9888009	9897757	-1.62577	-2.47105	-3.12723	FBgn0063391	snoRNA:U14:30Eb
452	2L	9888009	9897757	-1.62577	-2.47105	-3.12723	FBgn0063392	snoRNA:U14:30Ea
452	2L	9888009	9897757	-1.62577	-2.47105	-3.12723	FBgn0063449	Uhg2
452	2L	9888009	9897757	-1.62577	-2.47105	-3.12723	FBgn0085212	CG34183
457	2L	9945544	9948212	0.477923	1.05615	1.24143	FBgn0032167	CG5853
457	2L	9945544	9948212	0.477923	1.05615	1.24143	XLOC_003696	-
457	2L	9945544	9948212	0.477923	1.05615	1.24143	XLOC_003697	-
457	2L	9945544	9948212	0.477923	1.05615	1.24143	XLOC_003698	-
460	2L	9965171	9968755	0.525721	-0.448175	1.96918	FBgn0011272	RpL13
460	2L	9965171	9968755	0.525721	-0.448175	1.96918	FBgn0015664	Dref
460	2L	9965171	9968755	0.525721	-0.448175	1.96918	FBgn0032172	CG5850
463	2L	10001451	10003041	-0.386795	-0.605681	-1.38448	FBgn0043456	CG4747
463	2L	10001451	10003041	-0.386795	-0.605681	-1.38448	FBgn0051755	SoYb
463	2L	10001451	10003041	-0.386795	-0.605681	-1.38448	FBgn0051875	CG31875
471	2L	10232353	10234592	-0.721916	-0.552997	-6.2035	FBgn0032197	CG5694
471	2L	10232353	10234592	-0.721916	-0.552997	-6.2035	FBgn0032198	eEF1delta
471	2L	10232353	10234592	-0.721916	-0.552997	-6.2035	FBgn0051720	CG31720
474	2L	10248490	10252290	-0.354324	-0.0991116	-1.33618	FBgn0000229	bsk
474	2L	10248490	10252290	-0.354324	-0.0991116	-1.33618	FBgn0010407	Ror
474	2L	10248490	10252290	-0.354324	-0.0991116	-1.33618	FBgn0024248	chico
474	2L	10248490	10252290	-0.354324	-0.0991116	-1.33618	FBgn0051717	CG31717
474	2L	10248490	10252290	-0.354324	-0.0991116	-1.33618	XLOC_003709	-
477	2L	10268786	10269971	-0.556119	-2.20059	-0.267666	FBgn0003751	trk
477	2L	10268786	10269971	-0.556119	-2.20059	-0.267666	FBgn0032204	CG4953
477	2L	10268786	10269971	-0.556119	-2.20059	-0.267666	FBgn0032205	CG4957
477	2L	10268786	10269971	-0.556119	-2.20059	-0.267666	FBgn0260750	Mulk
478	2L	10276021	10278886	-0.206114	0.185225	-1.83037	FBgn0054043	CG34043
478	2L	10276021	10278886	-0.206114	0.185225	-1.83037	FBgn0260749	Utx
479	2L	10290483	10292583	-0.537658	-3.00599	-6.28381	FBgn0032208	CG5604
479	2L	10290483	10292583	-0.537658	-3.00599	-6.28381	FBgn0032209	Hand
487	2L	10341471	10345124	-0.372746	0.178952	-1.33727	FBgn0019932	SamDC
487	2L	10341471	10345124	-0.372746	0.178952	-1.33727	FBgn0032224	Sps2
487	2L	10341471	10345124	-0.372746	0.178952	-1.33727	FBgn0032225	CG5022
487	2L	10341471	10345124	-0.372746	0.178952	-1.33727	FBgn0051715	CG31715
493	2L	10385232	10390043	-0.326826	-0.553021	-1.4207	FBgn0000413	da
493	2L	10385232	10390043	-0.326826	-0.553021	-1.4207	FBgn0004106	cdc2
493	2L	10385232	10390043	-0.326826	-0.553021	-1.4207	FBgn0032235	CG5096
493	2L	10385232	10390043	-0.326826	-0.553021	-1.4207	FBgn0032236	mRpS7
494	2L	10394694	10398707	-0.172695	0.305739	-1.05539	FBgn0000413	da
494	2L	10394694	10398707	-0.172695	0.305739	-1.05539	FBgn0051716	Cnot4
494	2L	10394694	10398707	-0.172695	0.305739	-1.05539	FBgn0262782	Mdh1
495	2L	10402351	10406150	-0.496341	-0.591395	-3.22163	FBgn0032240	CG17768
495	2L	10402351	10406150	-0.496341	-0.591395	-3.22163	FBgn0051716	Cnot4
495	2L	10402351	10406150	-0.496341	-0.591395	-3.22163	FBgn0051718	Ir31a
495	2L	10402351	10406150	-0.496341	-0.591395	-3.22163	FBgn0067622	LSm-4
497	2L	10411213	10413705	-0.787326	-2.50456	-2.02539	FBgn0003942	RpS27A
497	2L	10411213	10413705	-0.787326	-2.50456	-2.02539	FBgn0025366	Ip259
497	2L	10411213	10413705	-0.787326	-2.50456	-2.02539	FBgn0032242	CG5355
497	2L	10411213	10413705	-0.787326	-2.50456	-2.02539	FBgn0032243	Klp31E
498	2L	10413793	10415188	-0.732237	-0.895174	-2.70861	FBgn0032242	CG5355
498	2L	10413793	10415188	-0.732237	-0.895174	-2.70861	FBgn0032243	Klp31E
500	2L	10423225	10425594	-0.990642	0.825368	-8.06194	FBgn0005683	pie
500	2L	10423225	10425594	-0.990642	0.825368	-8.06194	FBgn0022268	KdelR
500	2L	10423225	10425594	-0.990642	0.825368	-8.06194	FBgn0032246	CG5168
500	2L	10423225	10425594	-0.990642	0.825368	-8.06194	FBgn0262601	SmB
501	2L	10430067	10432486	0.708393	-0.0519052	2.07192	FBgn0004915	TfIIB
501	2L	10430067	10432486	0.708393	-0.0519052	2.07192	FBgn0022268	KdelR
501	2L	10430067	10432486	0.708393	-0.0519052	2.07192	FBgn0032247	CG5188
501	2L	10430067	10432486	0.708393	-0.0519052	2.07192	FBgn0032248	CG5343
501	2L	10430067	10432486	0.708393	-0.0519052	2.07192	FBgn0032249	CG5337
504	2L	10476845	10478277	-0.0974516	2.35819	-2.04192	FBgn0032256	RluA-2
504	2L	10476845	10478277	-0.0974516	2.35819	-2.04192	XLOC_000760	-
506	2L	10483042	10484789	-0.862768	-1.31953	-4.4812	FBgn0026431	Grip75
506	2L	10483042	10484789	-0.862768	-1.31953	-4.4812	FBgn0032256	RluA-2
506	2L	10483042	10484789	-0.862768	-1.31953	-4.4812	FBgn0032258	CG7456
509	2L	10515728	10518789	0.691817	-0.132226	1.63918	FBgn0010398	Lrr47
509	2L	10515728	10518789	0.691817	-0.132226	1.63918	FBgn0021953	Fatp
511	2L	10728852	10730740	0.353667	1.33979	-5.36703	FBgn0032289	CG6431
511	2L	10728852	10730740	0.353667	1.33979	-5.36703	FBgn0032290	CG6443
511	2L	10728852	10730740	0.353667	1.33979	-5.36703	FBgn0032291	CG17118
511	2L	10728852	10730740	0.353667	1.33979	-5.36703	FBgn0032292	CG6750
523	2L	10966391	10971764	0.389597	2.29785	-1.81929	FBgn0000018	abo
523	2L	10966391	10971764	0.389597	2.29785	-1.81929	FBgn0032321	YL-1
523	2L	10966391	10971764	0.389597	2.29785	-1.81929	FBgn0032322	CG16743
523	2L	10966391	10971764	0.389597	2.29785	-1.81929	FBgn0053129	CG33129
523	2L	10966391	10971764	0.389597	2.29785	-1.81929	XLOC_003751	-
525	2L	10987578	10990588	0.0446469	0.998037	-2.7006	FBgn0004872	piwi
525	2L	10987578	10990588	0.0446469	0.998037	-2.7006	FBgn0026147	CG16833
525	2L	10987578	10990588	0.0446469	0.998037	-2.7006	FBgn0026148	CG12253
525	2L	10987578	10990588	0.0446469	0.998037	-2.7006	XLOC_003752	-
529	2L	11055894	11057508	-0.104236	-0.572256	1.53172	FBgn0032330	Samuel
529	2L	11055894	11057508	-0.104236	-0.572256	1.53172	XLOC_003758	-
529	2L	11055894	11057508	-0.104236	-0.572256	1.53172	XLOC_003759	-
533	2L	11099298	11101078	0.342244	-4.79902	1.58601	FBgn0032340	Ge-1
533	2L	11099298	11101078	0.342244	-4.79902	1.58601	FBgn0032341	Reps
535	2L	11118200	11120498	0.483394	1.30987	1.16222	FBgn0027582	CG6230
535	2L	11118200	11120498	0.483394	1.30987	1.16222	FBgn0032345	CG14921
544	2L	11278013	11279005	0.498751	0.640013	2.17157	FBgn0032358	Ppt2
544	2L	11278013	11279005	0.498751	0.640013	2.17157	FBgn0040233	cana
544	2L	11278013	11279005	0.498751	0.640013	2.17157	FBgn0052831	CG33695
549	2L	11515471	11517352	-1.86373	-4.25673	-2.47534	FBgn0032363	CG6509
549	2L	11515471	11517352	-1.86373	-4.25673	-2.47534	FBgn0032364	CG4970
549	2L	11515471	11517352	-1.86373	-4.25673	-2.47534	XLOC_003768	-
552	2L	11788355	11788878	0.367883	1.25809	-1.21849	FBgn0032374	CG14931
552	2L	11788355	11788878	0.367883	1.25809	-1.21849	FBgn0032375	CG14932
558	2L	11849809	11850925	-1.11602	-1.67931	-1.08499	FBgn0032381	Mal-B1
558	2L	11849809	11850925	-1.11602	-1.67931	-1.08499	FBgn0032382	Mal-B2
568	2L	12062009	12063451	-0.150129	-1.97189	1.56204	FBgn0027505	rab3-GAP
568	2L	12062009	12063451	-0.150129	-1.97189	1.56204	FBgn0032405	CG14946
569	2L	12093625	12099218	0.106073	-1.43698	18.135	FBgn0028707	Mt2
569	2L	12093625	12099218	0.106073	-1.43698	18.135	FBgn0029137	Patsas
569	2L	12093625	12099218	0.106073	-1.43698	18.135	FBgn0032407	Pex19
569	2L	12093625	12099218	0.106073	-1.43698	18.135	FBgn0032408	CG6712
569	2L	12093625	12099218	0.106073	-1.43698	18.135	FBgn0032409	Ced-12
571	2L	12107292	12109287	0.734728	1.59389	0.0401728	FBgn0015797	Rab6
571	2L	12107292	12109287	0.734728	1.59389	0.0401728	FBgn0027081	Aats-thr
571	2L	12107292	12109287	0.734728	1.59389	0.0401728	FBgn0263234	Phae1
571	2L	12107292	12109287	0.734728	1.59389	0.0401728	FBgn0263235	Phae2
573	2L	12176765	12177854	0.0237627	0.678569	-2.79994	FBgn0000114	aret
573	2L	12176765	12177854	0.0237627	0.678569	-2.79994	FBgn0032422	atilla
573	2L	12176765	12177854	0.0237627	0.678569	-2.79994	XLOC_003801	-
573	2L	12176765	12177854	0.0237627	0.678569	-2.79994	XLOC_003802	-
574	2L	12207616	12209122	-0.145691	0.52588	-2.15489	FBgn0000114	aret
574	2L	12207616	12209122	-0.145691	0.52588	-2.15489	FBgn0051759	CG31759
574	2L	12207616	12209122	-0.145691	0.52588	-2.15489	XLOC_003804	-
576	2L	12366302	12368110	-0.764998	0.199571	-1.80304	FBgn0262475	bru-2
576	2L	12366302	12368110	-0.764998	0.199571	-1.80304	XLOC_000879	-
576	2L	12366302	12368110	-0.764998	0.199571	-1.80304	XLOC_003820	-
576	2L	12366302	12368110	-0.764998	0.199571	-1.80304	XLOC_003821	-
581	2L	12458335	12461828	-0.545713	-1.57144	-1.10698	FBgn0259176	bun
581	2L	12458335	12461828	-0.545713	-1.57144	-1.10698	FBgn0262203	mir-967
581	2L	12458335	12461828	-0.545713	-1.57144	-1.10698	XLOC_003837	-
581	2L	12458335	12461828	-0.545713	-1.57144	-1.10698	XLOC_003838	-
581	2L	12458335	12461828	-0.545713	-1.57144	-1.10698	XLOC_003839	-
581	2L	12458335	12461828	-0.545713	-1.57144	-1.10698	XLOC_003840	-
581	2L	12458335	12461828	-0.545713	-1.57144	-1.10698	XLOC_003841	-
581	2L	12458335	12461828	-0.545713	-1.57144	-1.10698	XLOC_003842	-
583	2L	12491073	12492196	0.531104	1.0745	0.390521	FBgn0259176	bun
583	2L	12491073	12492196	0.531104	1.0745	0.390521	XLOC_003850	-
583	2L	12491073	12492196	0.531104	1.0745	0.390521	XLOC_003851	-
583	2L	12491073	12492196	0.531104	1.0745	0.390521	XLOC_003852	-
590	2L	12654723	12657131	-0.103936	1.31204	-9.71518	FBgn0004394	pdm2
604	2L	13165384	13167777	0.0349824	-1.30546	3.47492	FBgn0024291	Sir2
604	2L	13165384	13167777	0.0349824	-1.30546	3.47492	FBgn0032474	DnaJ-H
604	2L	13165384	13167777	0.0349824	-1.30546	3.47492	FBgn0032475	Sfmbt
605	2L	13175173	13180550	1.23125	1.08743	4.01618	FBgn0032475	Sfmbt
605	2L	13175173	13180550	1.23125	1.08743	4.01618	FBgn0032476	CG5439
605	2L	13175173	13180550	1.23125	1.08743	4.01618	FBgn0032477	CG5287
605	2L	13175173	13180550	1.23125	1.08743	4.01618	FBgn0051849	CG31849
605	2L	13175173	13180550	1.23125	1.08743	4.01618	FBgn0264546	CG43925
605	2L	13175173	13180550	1.23125	1.08743	4.01618	XLOC_003905	-
613	2L	13364421	13368948	-0.364196	0.0281416	-1.64233	FBgn0022069	Nnp-1
613	2L	13364421	13368948	-0.364196	0.0281416	-1.64233	FBgn0032509	CG6523
613	2L	13364421	13368948	-0.364196	0.0281416	-1.64233	FBgn0032511	CG9306
613	2L	13364421	13368948	-0.364196	0.0281416	-1.64233	FBgn0051852	Tap42
613	2L	13364421	13368948	-0.364196	0.0281416	-1.64233	FBgn0051855	CG31855
614	2L	13368976	13371494	0.0126512	-1.45446	6.37869	FBgn0032509	CG6523
614	2L	13368976	13371494	0.0126512	-1.45446	6.37869	FBgn0032511	CG9306
614	2L	13368976	13371494	0.0126512	-1.45446	6.37869	FBgn0032512	CG9305
614	2L	13368976	13371494	0.0126512	-1.45446	6.37869	FBgn0051852	Tap42
614	2L	13368976	13371494	0.0126512	-1.45446	6.37869	FBgn0051855	CG31855
624	2L	13639616	13641505	-0.556617	-0.798656	-3.94292	FBgn0028546	ics
624	2L	13639616	13641505	-0.556617	-0.798656	-3.94292	FBgn0259984	kuz
629	2L	13793324	13795308	0.0541524	-0.454606	2.14273	FBgn0028538	sec71
629	2L	13793324	13795308	0.0541524	-0.454606	2.14273	FBgn0028931	CG16863
630	2L	13803578	13804770	-0.0596868	-3.11133	1.11317	FBgn0027844	CAH1
634	2L	13828954	13830509	0.314712	-0.124126	6.36916	FBgn0001961	Sop2
634	2L	13828954	13830509	0.314712	-0.124126	6.36916	FBgn0004406	tam
634	2L	13828954	13830509	0.314712	-0.124126	6.36916	FBgn0004407	DNApol-gamma35
634	2L	13828954	13830509	0.314712	-0.124126	6.36916	FBgn0015271	Orc5
634	2L	13828954	13830509	0.314712	-0.124126	6.36916	FBgn0064115	CG33649
649	2L	14687601	14689468	0.681237	0.929779	1.2583	FBgn0003016	osp
649	2L	14687601	14689468	0.681237	0.929779	1.2583	XLOC_004037	-
649	2L	14687601	14689468	0.681237	0.929779	1.2583	XLOC_004038	-
654	2L	15037267	15040733	0.25671	-0.378732	1.46667	FBgn0001977	l(2)35Bg
654	2L	15037267	15040733	0.25671	-0.378732	1.46667	FBgn0004837	Su(H)
654	2L	15037267	15040733	0.25671	-0.378732	1.46667	FBgn0041713	yellow-c
658	2L	15113296	15114882	0.664718	0.152909	4.44347	FBgn0001978	stc
658	2L	15113296	15114882	0.664718	0.152909	4.44347	FBgn0028878	CG15269
660	2L	15254433	15257911	-0.628258	-1.52373	-1.60582	FBgn0027559	Pol32
660	2L	15254433	15257911	-0.628258	-1.52373	-1.60582	FBgn0028862	dao
660	2L	15254433	15257911	-0.628258	-1.52373	-1.60582	FBgn0045842	yuri
660	2L	15254433	15257911	-0.628258	-1.52373	-1.60582	FBgn0259982	l(2)35Cc
672	2L	15764081	15765538	0.351024	1.0482	0.505513	FBgn0001987	Gli
672	2L	15764081	15765538	0.351024	1.0482	0.505513	FBgn0001990	wek
672	2L	15764081	15765538	0.351024	1.0482	0.505513	FBgn0028507	CG3793
679	2L	16260409	16262991	-1.22063	-6.88481	-1.19668	FBgn0001994	crp
679	2L	16260409	16262991	-1.22063	-6.88481	-1.19668	FBgn0002673	twe
679	2L	16260409	16262991	-1.22063	-6.88481	-1.19668	FBgn0028515	EndoGI
679	2L	16260409	16262991	-1.22063	-6.88481	-1.19668	FBgn0028897	CG4935
680	2L	16285009	16287906	0.267879	-0.792234	1.22309	FBgn0001994	crp
680	2L	16285009	16287906	0.267879	-0.792234	1.22309	FBgn0040079	pkaap
680	2L	16285009	16287906	0.267879	-0.792234	1.22309	XLOC_004065	-
680	2L	16285009	16287906	0.267879	-0.792234	1.22309	XLOC_004066	-
682	2L	16298225	16301461	0.246103	1.30937	-0.193386	FBgn0028375	heix
682	2L	16298225	16301461	0.246103	1.30937	-0.193386	FBgn0028525	c(2)M
682	2L	16298225	16301461	0.246103	1.30937	-0.193386	FBgn0028894	CG5869
682	2L	16298225	16301461	0.246103	1.30937	-0.193386	FBgn0028895	CG17328
683	2L	16301546	16303182	-0.710802	-2.99052	-1.55073	FBgn0028375	heix
683	2L	16301546	16303182	-0.710802	-2.99052	-1.55073	FBgn0028525	c(2)M
683	2L	16301546	16303182	-0.710802	-2.99052	-1.55073	FBgn0028894	CG5869
683	2L	16301546	16303182	-0.710802	-2.99052	-1.55073	FBgn0028895	CG17328
687	2L	16347989	16354714	-0.153162	0.204872	-1.26019	FBgn0000307	chif
687	2L	16347989	16354714	-0.153162	0.204872	-1.26019	FBgn0025678	CaBP1
687	2L	16347989	16354714	-0.153162	0.204872	-1.26019	FBgn0028506	CG4455
687	2L	16347989	16354714	-0.153162	0.204872	-1.26019	FBgn0087041	CG42231
687	2L	16347989	16354714	-0.153162	0.204872	-1.26019	XLOC_004067	-
687	2L	16347989	16354714	-0.153162	0.204872	-1.26019	XLOC_004068	-
693	2L	16529937	16533037	-0.428822	-0.487792	-1.79822	FBgn0032587	CG5953
693	2L	16529937	16533037	-0.428822	-0.487792	-1.79822	FBgn0086038	snoRNA:Me28S-C1237
693	2L	16529937	16533037	-0.428822	-0.487792	-1.79822	FBgn0263555	mir-4943
693	2L	16529937	16533037	-0.428822	-0.487792	-1.79822	XLOC_004075	-
693	2L	16529937	16533037	-0.428822	-0.487792	-1.79822	XLOC_004076	-
693	2L	16529937	16533037	-0.428822	-0.487792	-1.79822	XLOC_004077	-
693	2L	16529937	16533037	-0.428822	-0.487792	-1.79822	XLOC_004078	-
693	2L	16529937	16533037	-0.428822	-0.487792	-1.79822	XLOC_004079	-
699	2L	16685304	16686592	-0.32452	-2.16969	-0.160809	FBgn0261278	grp
709	2L	16823852	16825415	-1.01719	-0.675138	-6.5881	FBgn0004797	mdy
709	2L	16823852	16825415	-1.01719	-0.675138	-6.5881	FBgn0022213	Cas
709	2L	16823852	16825415	-1.01719	-0.675138	-6.5881	FBgn0051739	CG31739
709	2L	16823852	16825415	-1.01719	-0.675138	-6.5881	XLOC_004124	-
711	2L	16870674	16871356	0.574439	1.92036	0.275496	FBgn0051781	CR31781
713	2L	16886546	16888172	0.974321	-0.272732	1.68856	FBgn0032618	CG31743
713	2L	16886546	16888172	0.974321	-0.272732	1.68856	FBgn0040985	CG6115
713	2L	16886546	16888172	0.974321	-0.272732	1.68856	FBgn0085342	CG34313
713	2L	16886546	16888172	0.974321	-0.272732	1.68856	FBgn0260758	CG42556
713	2L	16886546	16888172	0.974321	-0.272732	1.68856	FBgn0261671	tweek
713	2L	16886546	16888172	0.974321	-0.272732	1.68856	XLOC_004133	-
719	2L	17381940	17386021	-0.369336	-0.17081	-1.61585	FBgn0020503	CLIP-190
719	2L	17381940	17386021	-0.369336	-0.17081	-1.61585	FBgn0032633	Lrch
719	2L	17381940	17386021	-0.369336	-0.17081	-1.61585	XLOC_004138	-
719	2L	17381940	17386021	-0.369336	-0.17081	-1.61585	XLOC_004139	-
724	2L	17471127	17475176	0.497995	1.12078	0.330609	FBgn0000183	BicD
724	2L	17471127	17475176	0.497995	1.12078	0.330609	FBgn0027885	Aac11
724	2L	17471127	17475176	0.497995	1.12078	0.330609	FBgn0032640	Sgt
724	2L	17471127	17475176	0.497995	1.12078	0.330609	XLOC_004159	-
731	2L	17594642	17595425	0.756516	1.16092	0.320407	FBgn0261089	Sytalpha
751	2L	18590717	18592487	0.400613	0.173283	1.56829	FBgn0032688	CG15160
755	2L	18617103	18620691	-0.49396	-2.83262	0.275527	FBgn0032692	CG15161
755	2L	18617103	18620691	-0.49396	-2.83262	0.275527	FBgn0032694	MESR3
755	2L	18617103	18620691	-0.49396	-2.83262	0.275527	XLOC_004232	-
755	2L	18617103	18620691	-0.49396	-2.83262	0.275527	XLOC_004233	-
755	2L	18617103	18620691	-0.49396	-2.83262	0.275527	XLOC_004234	-
755	2L	18617103	18620691	-0.49396	-2.83262	0.275527	XLOC_004235	-
758	2L	18686348	18690581	-0.249459	-0.780409	1.02981	FBgn0005617	msl-1
758	2L	18686348	18690581	-0.249459	-0.780409	1.02981	FBgn0032698	CG10336
758	2L	18686348	18690581	-0.249459	-0.780409	1.02981	FBgn0032699	CG10383
762	2L	18794439	18798524	-0.721034	0.273916	-1.71366	FBgn0045852	ham
766	2L	18837739	18839875	0.949905	1.0492	1.70805	FBgn0032717	CG10600
766	2L	18837739	18839875	0.949905	1.0492	1.70805	FBgn0051752	CG31752
766	2L	18837739	18839875	0.949905	1.0492	1.70805	FBgn0053120	CG33120
767	2L	18845276	18846116	0.464904	-0.878382	1.43781	FBgn0032719	CG17321
767	2L	18845276	18846116	0.464904	-0.878382	1.43781	FBgn0053120	CG33120
767	2L	18845276	18846116	0.464904	-0.878382	1.43781	XLOC_004255	-
768	2L	18855814	18859387	-0.947161	-0.963617	-2.1557	FBgn0003896	tup
768	2L	18855814	18859387	-0.947161	-0.963617	-2.1557	FBgn0032719	CG17321
768	2L	18855814	18859387	-0.947161	-0.963617	-2.1557	FBgn0032720	mRpL13
768	2L	18855814	18859387	-0.947161	-0.963617	-2.1557	FBgn0032721	CG10602
775	2L	18973341	18975986	-0.456132	-1.18189	-1.24052	FBgn0032728	Tango6
775	2L	18973341	18975986	-0.456132	-1.18189	-1.24052	FBgn0032729	CG10639
775	2L	18973341	18975986	-0.456132	-1.18189	-1.24052	FBgn0032730	CG10431
775	2L	18973341	18975986	-0.456132	-1.18189	-1.24052	FBgn0032731	CG10641
776	2L	18984850	18987455	-0.421898	-1.24602	0.990808	FBgn0032731	CG10641
776	2L	18984850	18987455	-0.421898	-1.24602	0.990808	FBgn0032732	CG15168
776	2L	18984850	18987455	-0.421898	-1.24602	0.990808	FBgn0032733	CG15170
777	2L	18987473	18989392	-2.21723	-1.55186	-4.97525	FBgn0032731	CG10641
777	2L	18987473	18989392	-2.21723	-1.55186	-4.97525	FBgn0032732	CG15168
777	2L	18987473	18989392	-2.21723	-1.55186	-4.97525	FBgn0032733	CG15170
777	2L	18987473	18989392	-2.21723	-1.55186	-4.97525	FBgn0032734	CG15169
778	2L	19002823	19004743	-1.40646	-1.33991	-3.44642	FBgn0051792	CG31792
778	2L	19002823	19004743	-1.40646	-1.33991	-3.44642	FBgn0051793	CG31793
781	2L	19041632	19047306	0.659741	1.12971	0.118796	FBgn0002022	Catsup
781	2L	19041632	19047306	0.659741	1.12971	0.118796	FBgn0032744	Ttc19
781	2L	19041632	19047306	0.659741	1.12971	0.118796	FBgn0032746	CG10470
781	2L	19041632	19047306	0.659741	1.12971	0.118796	FBgn0086442	mib2
781	2L	19041632	19047306	0.659741	1.12971	0.118796	FBgn0263198	Acn
782	2L	19048887	19053756	0.253874	-0.375833	1.29544	FBgn0002021	l(2)37Bb
782	2L	19048887	19053756	0.253874	-0.375833	1.29544	FBgn0032746	CG10470
782	2L	19048887	19053756	0.253874	-0.375833	1.29544	FBgn0032748	CG10492
782	2L	19048887	19053756	0.253874	-0.375833	1.29544	FBgn0261396	Rpn3
782	2L	19048887	19053756	0.253874	-0.375833	1.29544	FBgn0263198	Acn
783	2L	19053895	19055180	0.215572	-1.34133	3.42689	FBgn0032748	CG10492
783	2L	19053895	19055180	0.215572	-1.34133	3.42689	FBgn0261396	Rpn3
786	2L	19121971	19124016	0.624867	1.78165	-0.00985287	FBgn0000422	Ddc
786	2L	19121971	19124016	0.624867	1.78165	-0.00985287	FBgn0002031	l(2)37Cc
786	2L	19121971	19124016	0.624867	1.78165	-0.00985287	FBgn0086444	l(2)37Cb
790	2L	19180072	19181955	-1.02508	-0.80931	-6.21087	FBgn0010097	gammaTub37C
790	2L	19180072	19181955	-1.02508	-0.80931	-6.21087	FBgn0010300	brat
790	2L	19180072	19181955	-1.02508	-0.80931	-6.21087	FBgn0032763	CG17568
790	2L	19180072	19181955	-1.02508	-0.80931	-6.21087	FBgn0040994	CR17567
790	2L	19180072	19181955	-1.02508	-0.80931	-6.21087	FBgn0261578	CG42688
791	2L	19185927	19187342	0.252922	-0.417465	3.15511	FBgn0010097	gammaTub37C
791	2L	19185927	19187342	0.252922	-0.417465	3.15511	FBgn0010309	pigeon
794	2L	19396945	19398611	-0.973033	-1.98133	1.10227	FBgn0032775	CG17544
794	2L	19396945	19398611	-0.973033	-1.98133	1.10227	FBgn0051798	CG31798
794	2L	19396945	19398611	-0.973033	-1.98133	1.10227	XLOC_004268	-
795	2L	19413543	19414641	0.206182	1.74637	-3.99804	FBgn0041789	Pax
795	2L	19413543	19414641	0.206182	1.74637	-3.99804	XLOC_004273	-
795	2L	19413543	19414641	0.206182	1.74637	-3.99804	XLOC_004274	-
795	2L	19413543	19414641	0.206182	1.74637	-3.99804	XLOC_004275	-
797	2L	19432450	19434578	-0.446463	-1.11692	-0.782516	FBgn0032781	CG9987
797	2L	19432450	19434578	-0.446463	-1.11692	-0.782516	FBgn0032782	Rab9
797	2L	19432450	19434578	-0.446463	-1.11692	-0.782516	FBgn0032783	CG10237
799	2L	19452250	19453699	-0.833898	0.468325	-5.24755	FBgn0003732	Top2
799	2L	19452250	19453699	-0.833898	0.468325	-5.24755	FBgn0032785	CG10026
799	2L	19452250	19453699	-0.833898	0.468325	-5.24755	XLOC_004281	-
800	2L	19466196	19468168	0.763744	1.35612	2.85788	FBgn0000964	tj
803	2L	19497962	19499358	-0.706285	-1.18892	-0.941769	FBgn0002044	swm
803	2L	19497962	19499358	-0.706285	-1.18892	-0.941769	FBgn0040268	Top3alpha
804	2L	19506660	19508956	1.08421	0.575893	2.02169	FBgn0032796	CG10188
804	2L	19506660	19508956	1.08421	0.575893	2.02169	FBgn0032797	CG10186
805	2L	19516122	19517001	0.414952	-45.7177	2.57307	FBgn0032797	CG10186
805	2L	19516122	19517001	0.414952	-45.7177	2.57307	FBgn0032798	CG10132
805	2L	19516122	19517001	0.414952	-45.7177	2.57307	FBgn0263095	CR43363
806	2L	19518768	19520522	-0.895561	-1.97513	-0.204129	FBgn0032797	CG10186
806	2L	19518768	19520522	-0.895561	-1.97513	-0.204129	FBgn0032798	CG10132
806	2L	19518768	19520522	-0.895561	-1.97513	-0.204129	FBgn0263095	CR43363
806	2L	19518768	19520522	-0.895561	-1.97513	-0.204129	XLOC_004282	-
809	2L	19541780	19544589	-0.353956	0.136413	-2.4642	FBgn0003231	ref(2)P
809	2L	19541780	19544589	-0.353956	0.136413	-2.4642	FBgn0032803	CG13082
809	2L	19541780	19544589	-0.353956	0.136413	-2.4642	FBgn0032804	CG13081
809	2L	19541780	19544589	-0.353956	0.136413	-2.4642	FBgn0032805	CG10337
818	2L	19935087	19936439	-0.102217	-1.62768	2.49853	FBgn0263873	sick
818	2L	19935087	19936439	-0.102217	-1.62768	2.49853	XLOC_001283	-
819	2L	19958845	19961085	-0.488505	0.440467	-1.22473	FBgn0032833	CoIV
819	2L	19958845	19961085	-0.488505	0.440467	-1.22473	FBgn0032834	CG13965
819	2L	19958845	19961085	-0.488505	0.440467	-1.22473	FBgn0032835	CG16772
819	2L	19958845	19961085	-0.488505	0.440467	-1.22473	FBgn0054051	CG34051
819	2L	19958845	19961085	-0.488505	0.440467	-1.22473	FBgn0262140	CG42866
819	2L	19958845	19961085	-0.488505	0.440467	-1.22473	FBgn0263873	sick
821	2L	20061247	20062813	-0.838676	-1.10764	-1.72031	FBgn0003978	vls
821	2L	20061247	20062813	-0.838676	-1.10764	-1.72031	FBgn0014127	barr
821	2L	20061247	20062813	-0.838676	-1.10764	-1.72031	FBgn0019686	lok
822	2L	20064616	20065814	0.180637	-0.38643	1.59593	FBgn0003978	vls
822	2L	20064616	20065814	0.180637	-0.38643	1.59593	FBgn0019686	lok
822	2L	20064616	20065814	0.180637	-0.38643	1.59593	FBgn0045064	bwa
822	2L	20064616	20065814	0.180637	-0.38643	1.59593	XLOC_004339	-
823	2L	20067173	20067657	-1.09161	-1.27773	-1.67064	FBgn0003978	vls
823	2L	20067173	20067657	-1.09161	-1.27773	-1.67064	FBgn0045064	bwa
823	2L	20067173	20067657	-1.09161	-1.27773	-1.67064	XLOC_004339	-
828	2L	20310872	20312197	-0.718029	-1.31587	0.746516	FBgn0003475	spir
828	2L	20310872	20312197	-0.718029	-1.31587	0.746516	XLOC_004367	-
829	2L	20342417	20343156	-1.52641	-5.36597	-4.19043	FBgn0003475	spir
829	2L	20342417	20343156	-1.52641	-5.36597	-4.19043	XLOC_004382	-
829	2L	20342417	20343156	-1.52641	-5.36597	-4.19043	XLOC_004383	-
829	2L	20342417	20343156	-1.52641	-5.36597	-4.19043	XLOC_004384	-
829	2L	20342417	20343156	-1.52641	-5.36597	-4.19043	XLOC_004385	-
829	2L	20342417	20343156	-1.52641	-5.36597	-4.19043	XLOC_004386	-
836	2L	20644601	20648623	-0.462618	-0.597459	-1.17354	FBgn0016054	phr6-4
836	2L	20644601	20648623	-0.462618	-0.597459	-1.17354	FBgn0032869	CG17470
836	2L	20644601	20648623	-0.462618	-0.597459	-1.17354	FBgn0032870	CG2608
836	2L	20644601	20648623	-0.462618	-0.597459	-1.17354	FBgn0032871	CG2611
836	2L	20644601	20648623	-0.462618	-0.597459	-1.17354	FBgn0042133	CG18810
836	2L	20644601	20648623	-0.462618	-0.597459	-1.17354	FBgn0082936	snoRNA:Me28S-C2645c
836	2L	20644601	20648623	-0.462618	-0.597459	-1.17354	FBgn0082937	snoRNA:Me28S-C2645b
836	2L	20644601	20648623	-0.462618	-0.597459	-1.17354	FBgn0082938	snoRNA:Me28S-C2645a
836	2L	20644601	20648623	-0.462618	-0.597459	-1.17354	FBgn0259936	Uhg3
839	2L	20673843	20677773	-0.764753	3.46289	-3.41195	FBgn0032876	Cen
839	2L	20673843	20677773	-0.764753	3.46289	-3.41195	FBgn0051678	CG31678
839	2L	20673843	20677773	-0.764753	3.46289	-3.41195	FBgn0086657	ik2
839	2L	20673843	20677773	-0.764753	3.46289	-3.41195	XLOC_004402	-
839	2L	20673843	20677773	-0.764753	3.46289	-3.41195	XLOC_004403	-
840	2L	20678876	20683563	-0.367523	3.78724	-1.32867	FBgn0014859	Hr38
840	2L	20678876	20683563	-0.367523	3.78724	-1.32867	FBgn0032876	Cen
840	2L	20678876	20683563	-0.367523	3.78724	-1.32867	FBgn0032877	CG2617
840	2L	20678876	20683563	-0.367523	3.78724	-1.32867	FBgn0086657	ik2
843	2L	20734646	20736629	0.0857009	-0.986531	2.54397	FBgn0032880	CG9318
843	2L	20734646	20736629	0.0857009	-0.986531	2.54397	FBgn0262743	Fs(2)Ket
848	2L	20787484	20789107	1.41192	1.92971	1.2718	FBgn0032884	Pomp
848	2L	20787484	20789107	1.41192	1.92971	1.2718	FBgn0250785	vari
853	2L	20859142	20860729	-0.607901	-0.448641	-1.65729	FBgn0032896	CG14400
853	2L	20859142	20860729	-0.607901	-0.448641	-1.65729	FBgn0032897	CG9336
853	2L	20859142	20860729	-0.607901	-0.448641	-1.65729	FBgn0032898	CR9337
865	2L	21107467	21109602	-0.890119	-1.06489	-0.965564	FBgn0040297	Nhe2
865	2L	21107467	21109602	-0.890119	-1.06489	-0.965564	XLOC_004472	-
865	2L	21107467	21109602	-0.890119	-1.06489	-0.965564	XLOC_004473	-
866	2L	21135731	21136980	0.112017	0.906393	-1.36017	FBgn0023388	Dap160
866	2L	21135731	21136980	0.112017	0.906393	-1.36017	FBgn0040297	Nhe2
874	2L	21237007	21239314	0.533493	0.815264	3.92991	FBgn0051626	CG31626
874	2L	21237007	21239314	0.533493	0.815264	3.92991	FBgn0261239	Hr39
874	2L	21237007	21239314	0.533493	0.815264	3.92991	XLOC_004484	-
874	2L	21237007	21239314	0.533493	0.815264	3.92991	XLOC_004485	-
874	2L	21237007	21239314	0.533493	0.815264	3.92991	XLOC_004486	-
875	2L	21260480	21265761	-0.213767	0.619938	-1.79513	FBgn0021856	l(2)k14505
875	2L	21260480	21265761	-0.213767	0.619938	-1.79513	FBgn0032938	CG8671
875	2L	21260480	21265761	-0.213767	0.619938	-1.79513	FBgn0261239	Hr39
875	2L	21260480	21265761	-0.213767	0.619938	-1.79513	FBgn0263536	mir-4974
875	2L	21260480	21265761	-0.213767	0.619938	-1.79513	XLOC_004493	-
878	2L	21344088	21346574	-0.789364	-0.684217	-12.592	FBgn0023091	dimm
878	2L	21344088	21346574	-0.789364	-0.684217	-12.592	FBgn0032943	Tsp39D
878	2L	21344088	21346574	-0.789364	-0.684217	-12.592	XLOC_004510	-
878	2L	21344088	21346574	-0.789364	-0.684217	-12.592	XLOC_004511	-
878	2L	21344088	21346574	-0.789364	-0.684217	-12.592	XLOC_004512	-
878	2L	21344088	21346574	-0.789364	-0.684217	-12.592	XLOC_004513	-
887	2L	21675380	21678074	-1.19937	-1.88793	-3.75027	FBgn0000559	Ef2b
887	2L	21675380	21678074	-1.19937	-1.88793	-3.75027	FBgn0032957	CG2225
887	2L	21675380	21678074	-1.19937	-1.88793	-3.75027	XLOC_004529	-
887	2L	21675380	21678074	-1.19937	-1.88793	-3.75027	XLOC_004530	-
902	2L	22165982	22169988	0.326172	2.03624	-1.57572	FBgn0032979	CG1832
902	2L	22165982	22169988	0.326172	2.03624	-1.57572	FBgn0261802	CG42748
902	2L	22165982	22169988	0.326172	2.03624	-1.57572	XLOC_004553	-
904	2L	22245514	22248064	-0.273649	1.41929	-6.06553	FBgn0032987	RpL21
904	2L	22245514	22248064	-0.273649	1.41929	-6.06553	FBgn0032988	Tif-IA
905	2L	22249242	22251486	-0.27075	0.294656	-5.50223	FBgn0032987	RpL21
905	2L	22249242	22251486	-0.27075	0.294656	-5.50223	FBgn0032988	Tif-IA
905	2L	22249242	22251486	-0.27075	0.294656	-5.50223	XLOC_004564	-
911	2L	22442731	22444930	-0.877554	-0.770057	-6.54109	FBgn0040009	CG17490
911	2L	22442731	22444930	-0.877554	-0.770057	-6.54109	FBgn0040010	CG17493
925	2L	22689682	22691247	-0.841997	-1.85127	-1.16529	FBgn0058439	CG40439
937	2LHet	30487	36311	-0.423595	-0.141258	-2.79511	FBgn0039958	CG12567
937	2LHet	30487	36311	-0.423595	-0.141258	-2.79511	XLOC_004625	-
940	2R	17970	21541	-0.632881	-0.275636	-1.61561	FBgn0262115	CG17683
940	2R	17970	21541	-0.632881	-0.275636	-1.61561	XLOC_007819	-
943	2R	73758	75848	-0.641231	-1.03986	-1.47004	FBgn0262116	CG40127
950	2R	283795	285008	0.685263	1.48498	-0.51045	XLOC_007842	-
950	2R	283795	285008	0.685263	1.48498	-0.51045	XLOC_007843	-
952	2R	357859	359666	-0.285727	-0.111214	-1.25658	FBgn0260798	Gprk1
952	2R	357859	359666	-0.285727	-0.111214	-1.25658	XLOC_007859	-
956	2R	431424	435535	-0.436187	-0.232402	-5.63028	FBgn0046692	Stlk
956	2R	431424	435535	-0.436187	-0.232402	-5.63028	XLOC_004635	-
956	2R	431424	435535	-0.436187	-0.232402	-5.63028	XLOC_004636	-
956	2R	431424	435535	-0.436187	-0.232402	-5.63028	XLOC_007863	-
956	2R	431424	435535	-0.436187	-0.232402	-5.63028	XLOC_007864	-
956	2R	431424	435535	-0.436187	-0.232402	-5.63028	XLOC_007865	-
956	2R	431424	435535	-0.436187	-0.232402	-5.63028	XLOC_007866	-
956	2R	431424	435535	-0.436187	-0.232402	-5.63028	XLOC_007867	-
983	2R	977390	980882	-0.257033	0.460091	-1.7172	FBgn0033005	CG3107
983	2R	977390	980882	-0.257033	0.460091	-1.7172	XLOC_004645	-
995	2R	1194151	1196791	-0.348631	-0.0295606	-1.87657	FBgn0261403	sxc
998	2R	1225138	1229095	-0.226053	0.818992	-1.19553	FBgn0033017	CG10465
999	2R	1237557	1240007	-0.862298	-1.54478	-3.98785	FBgn0033019	CG10395
999	2R	1237557	1240007	-0.862298	-1.54478	-3.98785	FBgn0033020	CG10396
999	2R	1237557	1240007	-0.862298	-1.54478	-3.98785	FBgn0050441	CG30441
1000	2R	1247039	1251228	-0.530624	0.186612	-7.18492	FBgn0033021	CG10417
1000	2R	1247039	1251228	-0.530624	0.186612	-7.18492	FBgn0261429	CR42646
1016	2R	1536718	1543445	-0.547232	-0.26238	-2.16191	FBgn0027507	CG1344
1016	2R	1536718	1543445	-0.547232	-0.26238	-2.16191	FBgn0033028	CG11665
1016	2R	1536718	1543445	-0.547232	-0.26238	-2.16191	FBgn0033029	l(2)NC136
1017	2R	1547831	1553492	-0.232339	-0.000193233	-1.05825	FBgn0033029	l(2)NC136
1017	2R	1547831	1553492	-0.232339	-0.000193233	-1.05825	FBgn0033031	CG8245
1017	2R	1547831	1553492	-0.232339	-0.000193233	-1.05825	FBgn0264331	CR43790
1017	2R	1547831	1553492	-0.232339	-0.000193233	-1.05825	FBgn0264332	CR43791
1018	2R	1555346	1561179	-0.0173648	0.891296	-1.81438	FBgn0033031	CG8245
1018	2R	1555346	1561179	-0.0173648	0.891296	-1.81438	FBgn0033032	kune
1018	2R	1555346	1561179	-0.0173648	0.891296	-1.81438	FBgn0264331	CR43790
1020	2R	1584865	1588114	-0.436699	-0.0356683	-1.78342	FBgn0033033	scaf
1020	2R	1584865	1588114	-0.436699	-0.0356683	-1.78342	FBgn0259978	vlc
1020	2R	1584865	1588114	-0.436699	-0.0356683	-1.78342	FBgn0259979	CG17337
1025	2R	1668781	1670814	-0.381734	-0.510922	-1.49752	FBgn0025693	CG11163
1025	2R	1668781	1670814	-0.381734	-0.510922	-1.49752	XLOC_008011	-
1025	2R	1668781	1670814	-0.381734	-0.510922	-1.49752	XLOC_008012	-
1025	2R	1668781	1670814	-0.381734	-0.510922	-1.49752	XLOC_008013	-
1034	2R	1929937	1931709	-0.121244	-2.80934	0.699183	FBgn0033054	CG14591
1034	2R	1929937	1931709	-0.121244	-2.80934	0.699183	FBgn0033055	tbce
1036	2R	1970310	1973382	-0.164787	2.51672	-2.16703	FBgn0000546	EcR
1036	2R	1970310	1973382	-0.164787	2.51672	-2.16703	FBgn0033062	Ars2
1036	2R	1970310	1973382	-0.164787	2.51672	-2.16703	XLOC_008026	-
1037	2R	2017212	2019598	-0.81145	-0.838365	-1.29323	FBgn0000546	EcR
1037	2R	2017212	2019598	-0.81145	-0.838365	-1.29323	XLOC_004682	-
1037	2R	2017212	2019598	-0.81145	-0.838365	-1.29323	XLOC_008032	-
1041	2R	2107985	2111017	-0.33629	-0.173368	-2.42308	FBgn0263144	bin3
1041	2R	2107985	2111017	-0.33629	-0.173368	-2.42308	XLOC_008036	-
1041	2R	2107985	2111017	-0.33629	-0.173368	-2.42308	XLOC_008037	-
1041	2R	2107985	2111017	-0.33629	-0.173368	-2.42308	XLOC_008038	-
1041	2R	2107985	2111017	-0.33629	-0.173368	-2.42308	XLOC_008039	-
1041	2R	2107985	2111017	-0.33629	-0.173368	-2.42308	XLOC_008040	-
1049	2R	2517902	2519962	-0.179496	-1.33375	1.52029	FBgn0026761	Trap1
1049	2R	2517902	2519962	-0.179496	-1.33375	1.52029	FBgn0262736	Vha16-1
1050	2R	2520047	2520666	0.960833	0.164377	2.71749	FBgn0026761	Trap1
1050	2R	2520047	2520666	0.960833	0.164377	2.71749	FBgn0262736	Vha16-1
1051	2R	2521858	2525215	0.679029	0.326612	2.26943	FBgn0026761	Trap1
1051	2R	2521858	2525215	0.679029	0.326612	2.26943	FBgn0042085	Bap170
1051	2R	2521858	2525215	0.679029	0.326612	2.26943	FBgn0262736	Vha16-1
1058	2R	2582364	2585721	0.112968	-19.7772	1.28915	FBgn0014009	Rab2
1058	2R	2582364	2585721	0.112968	-19.7772	1.28915	FBgn0033092	CG9422
1058	2R	2582364	2585721	0.112968	-19.7772	1.28915	FBgn0033093	CG3270
1058	2R	2582364	2585721	0.112968	-19.7772	1.28915	FBgn0033095	CG3409
1058	2R	2582364	2585721	0.112968	-19.7772	1.28915	FBgn0259483	Mob4
1065	2R	2694939	2698259	0.990041	0.83505	5.86517	FBgn0014028	SdhB
1065	2R	2694939	2698259	0.990041	0.83505	5.86517	FBgn0022224	ubl
1065	2R	2694939	2698259	0.990041	0.83505	5.86517	FBgn0028954	CG3287
1065	2R	2694939	2698259	0.990041	0.83505	5.86517	FBgn0033104	CG15237
1076	2R	2899621	2902215	-0.00121053	-1.1435	2.54524	FBgn0029506	Tsp42Ee
1076	2R	2899621	2902215	-0.00121053	-1.1435	2.54524	FBgn0029507	Tsp42Ed
1078	2R	2926537	2928955	-0.349547	-1.17564	-0.268517	FBgn0033131	CR12842
1078	2R	2926537	2928955	-0.349547	-1.17564	-0.268517	FBgn0033132	Tsp42Ej
1078	2R	2926537	2928955	-0.349547	-1.17564	-0.268517	FBgn0033133	Tsp42Ek
1078	2R	2926537	2928955	-0.349547	-1.17564	-0.268517	FBgn0053914	CG33914
1078	2R	2926537	2928955	-0.349547	-1.17564	-0.268517	XLOC_008121	-
1082	2R	3045165	3045724	1.1016	0.524857	8.13528	FBgn0002930	nec
1085	2R	3136473	3138631	0.286243	1.66798	1.32153	FBgn0033153	Gadd45
1090	2R	3292598	3295545	0.463097	0.301328	1.14326	FBgn0033166	Eaf
1090	2R	3292598	3295545	0.463097	0.301328	1.14326	FBgn0033167	CG1701
1090	2R	3292598	3295545	0.463097	0.301328	1.14326	FBgn0262583	CG43123
1090	2R	3292598	3295545	0.463097	0.301328	1.14326	FBgn0262948	CG43267
1090	2R	3292598	3295545	0.463097	0.301328	1.14326	FBgn0263529	mir-4977
1095	2R	3345198	3346545	-1.71178	-2.24122	-1.5363	FBgn0025885	Inos
1095	2R	3345198	3346545	-1.71178	-2.24122	-1.5363	FBgn0033177	CG11141
1102	2R	3398985	3400347	-0.0663936	-0.828052	2.12389	FBgn0025185	az2
1102	2R	3398985	3400347	-0.0663936	-0.828052	2.12389	FBgn0033184	CG12736
1102	2R	3398985	3400347	-0.0663936	-0.828052	2.12389	FBgn0033185	CG1603
1106	2R	3415138	3418465	-0.945988	-1.17319	-1.23791	FBgn0022772	Orc1
1106	2R	3415138	3418465	-0.945988	-1.17319	-1.23791	FBgn0033188	CG1600
1106	2R	3415138	3418465	-0.945988	-1.17319	-1.23791	XLOC_008136	-
1106	2R	3415138	3418465	-0.945988	-1.17319	-1.23791	XLOC_008137	-
1106	2R	3415138	3418465	-0.945988	-1.17319	-1.23791	XLOC_008138	-
1107	2R	3420815	3423035	1.57168	2.07515	2.45663	FBgn0033188	CG1600
1107	2R	3420815	3423035	1.57168	2.07515	2.45663	FBgn0033190	CG2137
1107	2R	3420815	3423035	1.57168	2.07515	2.45663	FBgn0264294	Cyt-b5
1107	2R	3420815	3423035	1.57168	2.07515	2.45663	XLOC_008138	-
1108	2R	3425644	3427391	0.418451	0.162294	1.78988	FBgn0033190	CG2137
1108	2R	3425644	3427391	0.418451	0.162294	1.78988	FBgn0033191	CG1598
1108	2R	3425644	3427391	0.418451	0.162294	1.78988	FBgn0033192	Corin
1113	2R	3510773	3512418	-0.279135	-0.115181	-1.19952	FBgn0263077	CG43340
1113	2R	3510773	3512418	-0.279135	-0.115181	-1.19952	XLOC_008147	-
1113	2R	3510773	3512418	-0.279135	-0.115181	-1.19952	XLOC_008148	-
1113	2R	3510773	3512418	-0.279135	-0.115181	-1.19952	XLOC_008149	-
1117	2R	3560238	3564023	-0.128169	-0.88014	1.55659	FBgn0033207	CG12826
1117	2R	3560238	3564023	-0.128169	-0.88014	1.55659	FBgn0033208	mRpL52
1117	2R	3560238	3564023	-0.128169	-0.88014	1.55659	FBgn0033209	CG12107
1117	2R	3560238	3564023	-0.128169	-0.88014	1.55659	FBgn0033210	U2A
1117	2R	3560238	3564023	-0.128169	-0.88014	1.55659	FBgn0033212	CG1399
1118	2R	3583838	3588453	-1.48252	-3.39035	-11.6198	FBgn0033212	CG1399
1118	2R	3583838	3588453	-1.48252	-3.39035	-11.6198	FBgn0050493	CG30493
1118	2R	3583838	3588453	-1.48252	-3.39035	-11.6198	FBgn0050496	CG30496
1118	2R	3583838	3588453	-1.48252	-3.39035	-11.6198	XLOC_008159	-
1120	2R	3607556	3610781	-1.28595	-1.4522	-1.53303	FBgn0042135	CG18812
1120	2R	3607556	3610781	-1.28595	-1.4522	-1.53303	XLOC_008160	-
1120	2R	3607556	3610781	-1.28595	-1.4522	-1.53303	XLOC_008161	-
1129	2R	3709547	3711275	0.276888	-0.301607	3.3672	FBgn0003082	phr
1129	2R	3709547	3711275	0.276888	-0.301607	3.3672	FBgn0029093	cathD
1129	2R	3709547	3711275	0.276888	-0.301607	3.3672	FBgn0050383	CG30383
1130	2R	3712647	3714376	0.352437	1.93483	-7.71904	FBgn0003082	phr
1130	2R	3712647	3714376	0.352437	1.93483	-7.71904	FBgn0029093	cathD
1130	2R	3712647	3714376	0.352437	1.93483	-7.71904	FBgn0050383	CG30383
1130	2R	3712647	3714376	0.352437	1.93483	-7.71904	FBgn0263121	Prosalpha1
1133	2R	3802627	3804186	-1.02166	-0.38157	-2.20214	FBgn0015509	lin19
1133	2R	3802627	3804186	-1.02166	-0.38157	-2.20214	FBgn0033232	CG12159
1133	2R	3802627	3804186	-1.02166	-0.38157	-2.20214	FBgn0050377	CG30377
1133	2R	3802627	3804186	-1.02166	-0.38157	-2.20214	XLOC_008201	-
1135	2R	3811106	3812725	-3.8309	-4.80274	-4.49974	FBgn0026393	Or43b
1135	2R	3811106	3812725	-3.8309	-4.80274	-4.49974	FBgn0033233	Kdm4A
1135	2R	3811106	3812725	-3.8309	-4.80274	-4.49974	FBgn0033234	CG8791
1138	2R	3841523	3845704	-0.612033	-0.74642	-1.82322	FBgn0026361	41522
1138	2R	3841523	3845704	-0.612033	-0.74642	-1.82322	FBgn0033236	CG14764
1138	2R	3841523	3845704	-0.612033	-0.74642	-1.82322	FBgn0033240	CG2906
1138	2R	3841523	3845704	-0.612033	-0.74642	-1.82322	FBgn0033241	CG2915
1138	2R	3841523	3845704	-0.612033	-0.74642	-1.82322	XLOC_008202	-
1145	2R	3900209	3901437	0.182247	-1.08198	4.75888	FBgn0033250	CG14762
1145	2R	3900209	3901437	0.182247	-1.08198	4.75888	FBgn0263572	mir-4981
1151	2R	3968281	3969933	-0.646907	-1.50854	-0.409356	FBgn0020279	lig
1151	2R	3968281	3969933	-0.646907	-1.50854	-0.409356	FBgn0021814	Vps28
1151	2R	3968281	3969933	-0.646907	-1.50854	-0.409356	FBgn0025469	slv
1151	2R	3968281	3969933	-0.646907	-1.50854	-0.409356	FBgn0028563	sut1
1153	2R	3984695	3987644	-0.21777	0.167356	-1.27042	FBgn0033257	CG8713
1153	2R	3984695	3987644	-0.21777	0.167356	-1.27042	FBgn0033258	CG8712
1153	2R	3984695	3987644	-0.21777	0.167356	-1.27042	FBgn0033259	CG11210
1156	2R	4006813	4012092	0.542322	0.150341	1.16703	FBgn0033264	Nup50
1156	2R	4006813	4012092	0.542322	0.150341	1.16703	FBgn0033265	coil
1156	2R	4006813	4012092	0.542322	0.150341	1.16703	FBgn0050372	Asap1
1156	2R	4006813	4012092	0.542322	0.150341	1.16703	XLOC_008213	-
1156	2R	4006813	4012092	0.542322	0.150341	1.16703	XLOC_008214	-
1158	2R	4031161	4033687	-0.535671	-0.853422	-2.09315	FBgn0010504	kermit
1158	2R	4031161	4033687	-0.535671	-0.853422	-2.09315	FBgn0263593	Lpin
1158	2R	4031161	4033687	-0.535671	-0.853422	-2.09315	XLOC_008215	-
1158	2R	4031161	4033687	-0.535671	-0.853422	-2.09315	XLOC_008216	-
1158	2R	4031161	4033687	-0.535671	-0.853422	-2.09315	XLOC_008217	-
1158	2R	4031161	4033687	-0.535671	-0.853422	-2.09315	XLOC_008218	-
1159	2R	4041816	4044691	-0.859294	-2.03065	0.881177	FBgn0010504	kermit
1159	2R	4041816	4044691	-0.859294	-2.03065	0.881177	FBgn0050297	tRNA:CR30297
1159	2R	4041816	4044691	-0.859294	-2.03065	0.881177	FBgn0050374	CR30374
1159	2R	4041816	4044691	-0.859294	-2.03065	0.881177	FBgn0263593	Lpin
1159	2R	4041816	4044691	-0.859294	-2.03065	0.881177	XLOC_008221	-
1159	2R	4041816	4044691	-0.859294	-2.03065	0.881177	XLOC_008222	-
1159	2R	4041816	4044691	-0.859294	-2.03065	0.881177	XLOC_008223	-
1159	2R	4041816	4044691	-0.859294	-2.03065	0.881177	XLOC_008224	-
1172	2R	4485551	4487664	0.499851	1.17635	-0.446624	FBgn0033309	CG8735
1172	2R	4485551	4487664	0.499851	1.17635	-0.446624	FBgn0033310	rgr
1177	2R	4552902	4556482	-0.188336	-0.230193	-1.56997	FBgn0003892	ptc
1177	2R	4552902	4556482	-0.188336	-0.230193	-1.56997	FBgn0263120	Acsl
1178	2R	4608644	4613641	-0.611843	-1.20589	-1.66158	FBgn0005695	gcl
1178	2R	4608644	4613641	-0.611843	-1.20589	-1.66158	FBgn0040777	CG14767
1178	2R	4608644	4613641	-0.611843	-1.20589	-1.66158	FBgn0050357	CG30357
1178	2R	4608644	4613641	-0.611843	-1.20589	-1.66158	FBgn0263463	snoRNA:gcl-a
1178	2R	4608644	4613641	-0.611843	-1.20589	-1.66158	XLOC_008243	-
1178	2R	4608644	4613641	-0.611843	-1.20589	-1.66158	XLOC_008244	-
1178	2R	4608644	4613641	-0.611843	-1.20589	-1.66158	XLOC_008245	-
1178	2R	4608644	4613641	-0.611843	-1.20589	-1.66158	XLOC_008246	-
1180	2R	4747914	4749037	-0.233507	-2.18398	1.92682	FBgn0011286	Rya-r44F
1180	2R	4747914	4749037	-0.233507	-2.18398	1.92682	XLOC_008254	-
1182	2R	4786634	4791523	0.554884	1.40707	0.157382	FBgn0004921	Ggamma1
1182	2R	4786634	4791523	0.554884	1.40707	0.157382	FBgn0027513	ana2
1182	2R	4786634	4791523	0.554884	1.40707	0.157382	FBgn0033339	sec31
1182	2R	4786634	4791523	0.554884	1.40707	0.157382	FBgn0033340	CG13751
1182	2R	4786634	4791523	0.554884	1.40707	0.157382	FBgn0033341	MrgBP
1182	2R	4786634	4791523	0.554884	1.40707	0.157382	FBgn0033342	CG8258
1188	2R	4813030	4816547	0.213846	-0.309439	2.25786	FBgn0033349	CG8243
1188	2R	4813030	4816547	0.213846	-0.309439	2.25786	FBgn0033350	CG8237
1188	2R	4813030	4816547	0.213846	-0.309439	2.25786	FBgn0033351	CG8235
1188	2R	4813030	4816547	0.213846	-0.309439	2.25786	FBgn0033352	CG8232
1190	2R	4835523	4842053	1.57776	1.34463	2.90353	FBgn0011300	babo
1190	2R	4835523	4842053	1.57776	1.34463	2.90353	FBgn0027607	CG8230
1190	2R	4835523	4842053	1.57776	1.34463	2.90353	FBgn0033356	CG8229
1190	2R	4835523	4842053	1.57776	1.34463	2.90353	FBgn0033357	Tom7
1190	2R	4835523	4842053	1.57776	1.34463	2.90353	FBgn0053199	CG33199
1190	2R	4835523	4842053	1.57776	1.34463	2.90353	XLOC_008256	-
1190	2R	4835523	4842053	1.57776	1.34463	2.90353	XLOC_008257	-
1192	2R	4962741	4963619	-0.878684	-2.46555	0.94889	FBgn0011746	ana
1195	2R	4982556	4987058	-0.402477	-0.105897	-1.4631	FBgn0033374	CG13741
1195	2R	4982556	4987058	-0.402477	-0.105897	-1.4631	FBgn0033375	CG8078
1195	2R	4982556	4987058	-0.402477	-0.105897	-1.4631	FBgn0033376	CG8777
1195	2R	4982556	4987058	-0.402477	-0.105897	-1.4631	FBgn0082927	snoRNA:Me28S-G3255b
1195	2R	4982556	4987058	-0.402477	-0.105897	-1.4631	FBgn0082928	snoRNA:Me28S-G3255a
1195	2R	4982556	4987058	-0.402477	-0.105897	-1.4631	FBgn0082942	snoRNA:Me28S-A982b
1195	2R	4982556	4987058	-0.402477	-0.105897	-1.4631	FBgn0082943	snoRNA:Me28S-A982a
1195	2R	4982556	4987058	-0.402477	-0.105897	-1.4631	FBgn0082981	snoRNA:Psi28S-2949
1195	2R	4982556	4987058	-0.402477	-0.105897	-1.4631	FBgn0083124	Uhg4
1195	2R	4982556	4987058	-0.402477	-0.105897	-1.4631	FBgn0086603	snoRNA:Or-CD2
1195	2R	4982556	4987058	-0.402477	-0.105897	-1.4631	FBgn0086672	snoRNA:Or-aca5
1196	2R	4990475	4992451	0.604579	0.597231	6.01518	FBgn0015838	Vang
1196	2R	4990475	4992451	0.604579	0.597231	6.01518	FBgn0033376	CG8777
1201	2R	5019984	5020731	0.482182	-1.07004	6.87627	FBgn0027561	CG18659
1201	2R	5019984	5020731	0.482182	-1.07004	6.87627	FBgn0033382	Hydr1
1201	2R	5019984	5020731	0.482182	-1.07004	6.87627	XLOC_008259	-
1205	2R	5053140	5055252	-0.00462413	-1.91387	1.64338	FBgn0015477	Rme-8
1205	2R	5053140	5055252	-0.00462413	-1.91387	1.64338	FBgn0033388	CG8046
1205	2R	5053140	5055252	-0.00462413	-1.91387	1.64338	FBgn0033389	Rad51C
1205	2R	5053140	5055252	-0.00462413	-1.91387	1.64338	FBgn0259728	CG42382
1206	2R	5063143	5064977	0.936899	1.89986	0.592163	FBgn0002567	ltd
1206	2R	5063143	5064977	0.936899	1.89986	0.592163	FBgn0015477	Rme-8
1206	2R	5063143	5064977	0.936899	1.89986	0.592163	XLOC_008268	-
1212	2R	5156264	5157959	-1.64981	-1.43605	-10.8904	FBgn0020621	Pkn
1212	2R	5156264	5157959	-1.64981	-1.43605	-10.8904	XLOC_008277	-
1212	2R	5156264	5157959	-1.64981	-1.43605	-10.8904	XLOC_008278	-
1212	2R	5156264	5157959	-1.64981	-1.43605	-10.8904	XLOC_008279	-
1227	2R	5437635	5443113	-0.200361	-1.42637	1.18878	FBgn0033421	CG1888
1227	2R	5437635	5443113	-0.200361	-1.42637	1.18878	FBgn0262447	mir-14
1227	2R	5437635	5443113	-0.200361	-1.42637	1.18878	FBgn0263660	CR43651
1227	2R	5437635	5443113	-0.200361	-1.42637	1.18878	XLOC_004925	-
1238	2R	5680771	5682239	1.34636	0.558433	3.28687	FBgn0027589	CG1688
1238	2R	5680771	5682239	1.34636	0.558433	3.28687	FBgn0033443	CG1698
1243	2R	5728182	5730149	-0.0444024	1.89737	-2.23072	FBgn0033450	Lsm11
1243	2R	5728182	5730149	-0.0444024	1.89737	-2.23072	FBgn0033451	CG1665
1243	2R	5728182	5730149	-0.0444024	1.89737	-2.23072	FBgn0033452	CG1599
1243	2R	5728182	5730149	-0.0444024	1.89737	-2.23072	FBgn0033453	CG1667
1246	2R	5750853	5754482	-0.294891	0.118551	-1.2676	FBgn0011241	cbx
1246	2R	5750853	5754482	-0.294891	0.118551	-1.2676	FBgn0027580	CG1516
1246	2R	5750853	5754482	-0.294891	0.118551	-1.2676	FBgn0033457	Ntmt
1246	2R	5750853	5754482	-0.294891	0.118551	-1.2676	FBgn0050010	CG30010
1252	2R	5816147	5817161	1.86914	1.41834	4.72119	FBgn0011656	Mef2
1252	2R	5816147	5817161	1.86914	1.41834	4.72119	XLOC_008332	-
1252	2R	5816147	5817161	1.86914	1.41834	4.72119	XLOC_008333	-
1252	2R	5816147	5817161	1.86914	1.41834	4.72119	XLOC_008334	-
1255	2R	5856351	5860139	0.910512	1.13335	1.69604	FBgn0027619	Adam
1255	2R	5856351	5860139	0.910512	1.13335	1.69604	FBgn0033469	CG12133
1255	2R	5856351	5860139	0.910512	1.13335	1.69604	FBgn0033471	CG12134
1257	2R	5910331	5916151	-0.193319	1.21536	-2.77494	FBgn0022382	Pka-R2
1257	2R	5910331	5916151	-0.193319	1.21536	-2.77494	FBgn0033473	CG12128
1257	2R	5910331	5916151	-0.193319	1.21536	-2.77494	FBgn0033474	CG1407
1257	2R	5910331	5916151	-0.193319	1.21536	-2.77494	XLOC_008359	-
1257	2R	5910331	5916151	-0.193319	1.21536	-2.77494	XLOC_008360	-
1257	2R	5910331	5916151	-0.193319	1.21536	-2.77494	XLOC_008361	-
1257	2R	5910331	5916151	-0.193319	1.21536	-2.77494	XLOC_008362	-
1257	2R	5910331	5916151	-0.193319	1.21536	-2.77494	XLOC_008363	-
1259	2R	5933961	5936272	-0.629497	-0.57429	-1.16157	FBgn0033476	oys
1259	2R	5933961	5936272	-0.629497	-0.57429	-1.16157	FBgn0040773	CoVIIc
1261	2R	5944217	5945486	-1.13516	-3.14346	-0.525986	FBgn0262169	magu
1261	2R	5944217	5945486	-1.13516	-3.14346	-0.525986	XLOC_008366	-
1261	2R	5944217	5945486	-1.13516	-3.14346	-0.525986	XLOC_008367	-
1261	2R	5944217	5945486	-1.13516	-3.14346	-0.525986	XLOC_008368	-
1272	2R	6078495	6079936	0.314341	1.64719	-1.02117	FBgn0033494	KCNQ
1272	2R	6078495	6079936	0.314341	1.64719	-1.02117	XLOC_008385	-
1272	2R	6078495	6079936	0.314341	1.64719	-1.02117	XLOC_008386	-
1280	2R	6195736	6199068	-0.160364	-2.30251	0.810977	FBgn0028426	JhI-1
1280	2R	6195736	6199068	-0.160364	-2.30251	0.810977	FBgn0033504	CAP
1280	2R	6195736	6199068	-0.160364	-2.30251	0.810977	FBgn0033507	CG12909
1280	2R	6195736	6199068	-0.160364	-2.30251	0.810977	FBgn0033508	Obp46a
1282	2R	6309518	6311305	-0.790769	-1.10729	-2.18537	FBgn0033519	CG11825
1282	2R	6309518	6311305	-0.790769	-1.10729	-2.18537	FBgn0033520	Prx2540-1
1282	2R	6309518	6311305	-0.790769	-1.10729	-2.18537	FBgn0053474	CG33474
1288	2R	6360922	6363169	0.215719	-0.549339	1.49336	FBgn0261862	whd
1294	2R	6454904	6456162	0.54402	1.01745	0.193416	FBgn0263102	psq
1294	2R	6454904	6456162	0.54402	1.01745	0.193416	XLOC_008436	-
1294	2R	6454904	6456162	0.54402	1.01745	0.193416	XLOC_008437	-
1294	2R	6454904	6456162	0.54402	1.01745	0.193416	XLOC_008438	-
1294	2R	6454904	6456162	0.54402	1.01745	0.193416	XLOC_008439	-
1300	2R	6625970	6627550	0.124349	-0.556566	1.12705	FBgn0024956	Mat1
1300	2R	6625970	6627550	0.124349	-0.556566	1.12705	FBgn0033544	CG7220
1300	2R	6625970	6627550	0.124349	-0.556566	1.12705	FBgn0053144	CG33144
1301	2R	6668015	6670599	-0.323826	-2.37797	-0.218742	FBgn0053144	CG33144
1301	2R	6668015	6670599	-0.323826	-2.37797	-0.218742	XLOC_005010	-
1301	2R	6668015	6670599	-0.323826	-2.37797	-0.218742	XLOC_008465	-
1310	2R	6763245	6769059	-0.120066	-1.01534	0.0817141	FBgn0010356	Taf5
1310	2R	6763245	6769059	-0.120066	-1.01534	0.0817141	FBgn0033564	Pex6
1310	2R	6763245	6769059	-0.120066	-1.01534	0.0817141	FBgn0050015	CG30015
1310	2R	6763245	6769059	-0.120066	-1.01534	0.0817141	FBgn0050016	CG30016
1310	2R	6763245	6769059	-0.120066	-1.01534	0.0817141	FBgn0061356	CG18003
1310	2R	6763245	6769059	-0.120066	-1.01534	0.0817141	FBgn0263510	nclb
1314	2R	6992415	6994491	1.29758	3.69521	1.10958	FBgn0040765	luna
1316	2R	7061202	7063018	-0.434105	-0.648928	-1.12285	FBgn0003396	shn
1316	2R	7061202	7063018	-0.434105	-0.648928	-1.12285	FBgn0033579	CG13229
1316	2R	7061202	7063018	-0.434105	-0.648928	-1.12285	XLOC_008519	-
1319	2R	7106845	7108276	0.283238	-1.12832	1.47965	FBgn0003396	shn
1319	2R	7106845	7108276	0.283238	-1.12832	1.47965	FBgn0033582	CG9084
1319	2R	7106845	7108276	0.283238	-1.12832	1.47965	FBgn0037084	Syx6
1320	2R	7110205	7111756	0.0175631	-1.69583	2.18094	FBgn0033584	CG7737
1320	2R	7110205	7111756	0.0175631	-1.69583	2.18094	FBgn0037084	Syx6
1320	2R	7110205	7111756	0.0175631	-1.69583	2.18094	XLOC_008530	-
1321	2R	7118658	7120235	-1.09982	-1.97418	-0.0503756	FBgn0033587	CG13218
1321	2R	7118658	7120235	-1.09982	-1.97418	-0.0503756	FBgn0033588	CG13228
1321	2R	7118658	7120235	-1.09982	-1.97418	-0.0503756	FBgn0050021	metro
1321	2R	7118658	7120235	-1.09982	-1.97418	-0.0503756	XLOC_008531	-
1321	2R	7118658	7120235	-1.09982	-1.97418	-0.0503756	XLOC_008532	-
1323	2R	7170182	7173087	0.335426	-0.649821	2.32936	FBgn0033607	CG9062
1323	2R	7170182	7173087	0.335426	-0.649821	2.32936	FBgn0033608	CG13220
1323	2R	7170182	7173087	0.335426	-0.649821	2.32936	FBgn0033609	fbl6
1323	2R	7170182	7173087	0.335426	-0.649821	2.32936	FBgn0041174	Vhl
1325	2R	7179093	7180916	-0.392612	-1.35433	1.33187	FBgn0015582	dare
1325	2R	7179093	7180916	-0.392612	-1.35433	1.33187	FBgn0033609	fbl6
1325	2R	7179093	7180916	-0.392612	-1.35433	1.33187	FBgn0033610	CG18335
1325	2R	7179093	7180916	-0.392612	-1.35433	1.33187	FBgn0040763	CG18336
1325	2R	7179093	7180916	-0.392612	-1.35433	1.33187	FBgn0050033	CG30033
1325	2R	7179093	7180916	-0.392612	-1.35433	1.33187	FBgn0259238	CG42336
1331	2R	7257326	7258836	0.809015	0.394088	2.54187	FBgn0021795	Tapdelta
1331	2R	7257326	7258836	0.809015	0.394088	2.54187	FBgn0033627	CG13204
1333	2R	7275014	7276860	-0.513016	-1.16983	-0.867219	FBgn0050022	CG30022
1333	2R	7275014	7276860	-0.513016	-1.16983	-0.867219	FBgn0082585	sprt
1334	2R	7283896	7284984	0.637605	1.68845	-0.750114	FBgn0050257	tRNA:CR30257
1334	2R	7283896	7284984	0.637605	1.68845	-0.750114	FBgn0082585	sprt
1334	2R	7283896	7284984	0.637605	1.68845	-0.750114	XLOC_005061	-
1335	2R	7296242	7296932	0.0389034	-3.88438	3.0791	FBgn0015872	Drip
1335	2R	7296242	7296932	0.0389034	-3.88438	3.0791	FBgn0033633	CG7759
1335	2R	7296242	7296932	0.0389034	-3.88438	3.0791	FBgn0050026	CG30026
1335	2R	7296242	7296932	0.0389034	-3.88438	3.0791	FBgn0054054	CG34054
1336	2R	7316258	7317175	1.49391	2.92456	1.53043	FBgn0015872	Drip
1336	2R	7316258	7317175	1.49391	2.92456	1.53043	XLOC_008540	-
1342	2R	7414884	7417974	-0.452464	-0.553054	-1.57076	FBgn0000577	en
1345	2R	7502410	7503757	-0.522683	-3.08633	0.513839	FBgn0033636	tou
1345	2R	7502410	7503757	-0.522683	-3.08633	0.513839	FBgn0086712	Egm
1345	2R	7502410	7503757	-0.522683	-3.08633	0.513839	FBgn0264508	CR43907
1347	2R	7517276	7520217	-0.0650667	-1.1001	4.70262	FBgn0033638	CG9005
1347	2R	7517276	7520217	-0.0650667	-1.1001	4.70262	XLOC_008546	-
1347	2R	7517276	7520217	-0.0650667	-1.1001	4.70262	XLOC_008547	-
1347	2R	7517276	7520217	-0.0650667	-1.1001	4.70262	XLOC_008548	-
1347	2R	7517276	7520217	-0.0650667	-1.1001	4.70262	XLOC_008549	-
1347	2R	7517276	7520217	-0.0650667	-1.1001	4.70262	XLOC_008550	-
1347	2R	7517276	7520217	-0.0650667	-1.1001	4.70262	XLOC_008551	-
1347	2R	7517276	7520217	-0.0650667	-1.1001	4.70262	XLOC_008552	-
1351	2R	7566093	7568494	-0.710148	-1.03957	-1.60368	FBgn0033644	Tret1-2
1351	2R	7566093	7568494	-0.710148	-1.03957	-1.60368	FBgn0033645	CG13196
1351	2R	7566093	7568494	-0.710148	-1.03957	-1.60368	FBgn0040491	Buffy
1351	2R	7566093	7568494	-0.710148	-1.03957	-1.60368	FBgn0044020	Roc2
1351	2R	7566093	7568494	-0.710148	-1.03957	-1.60368	XLOC_008564	-
1351	2R	7566093	7568494	-0.710148	-1.03957	-1.60368	XLOC_008565	-
1351	2R	7566093	7568494	-0.710148	-1.03957	-1.60368	XLOC_008566	-
1351	2R	7566093	7568494	-0.710148	-1.03957	-1.60368	XLOC_008567	-
1355	2R	7712617	7714009	-0.34873	-0.2593	-1.55838	FBgn0033653	CG13192
1355	2R	7712617	7714009	-0.34873	-0.2593	-1.55838	FBgn0033654	Sobp
1356	2R	7725785	7726994	0.696212	2.21278	-0.00343233	FBgn0033654	Sobp
1356	2R	7725785	7726994	0.696212	2.21278	-0.00343233	XLOC_008577	-
1356	2R	7725785	7726994	0.696212	2.21278	-0.00343233	XLOC_008578	-
1357	2R	7729029	7731937	-1.7815	-10.2399	-2.38914	FBgn0033654	Sobp
1357	2R	7729029	7731937	-1.7815	-10.2399	-2.38914	FBgn0033656	S2P
1357	2R	7729029	7731937	-1.7815	-10.2399	-2.38914	FBgn0033657	Sln
1357	2R	7729029	7731937	-1.7815	-10.2399	-2.38914	FBgn0259832	CG34229
1357	2R	7729029	7731937	-1.7815	-10.2399	-2.38914	FBgn0262819	CG43190
1362	2R	7779407	7783079	-1.14235	-1.37727	-1.36165	FBgn0000556	Ef1alpha48D
1362	2R	7779407	7783079	-1.14235	-1.37727	-1.36165	FBgn0015543	snoRNA:Me28S-A1322
1362	2R	7779407	7783079	-1.14235	-1.37727	-1.36165	FBgn0033663	ERp60
1362	2R	7779407	7783079	-1.14235	-1.37727	-1.36165	FBgn0260959	MCPH1
1362	2R	7779407	7783079	-1.14235	-1.37727	-1.36165	XLOC_008581	-
1364	2R	7854452	7856840	-0.288855	0.171769	-1.74756	FBgn0026573	CG8290
1364	2R	7854452	7856840	-0.288855	0.171769	-1.74756	FBgn0033668	CG13188
1364	2R	7854452	7856840	-0.288855	0.171769	-1.74756	FBgn0033669	PI31
1367	2R	7871772	7878152	-1.02932	-1.60835	-0.868682	FBgn0011704	RnrS
1367	2R	7871772	7878152	-1.02932	-1.60835	-0.868682	FBgn0033672	rho-7
1367	2R	7871772	7878152	-1.02932	-1.60835	-0.868682	FBgn0033673	CG8298
1367	2R	7871772	7878152	-1.02932	-1.60835	-0.868682	FBgn0053145	CG33145
1367	2R	7871772	7878152	-1.02932	-1.60835	-0.868682	FBgn0085260	CG34231
1374	2R	8027927	8029480	0.61765	0.469677	2.08852	FBgn0026176	skpB
1374	2R	8027927	8029480	0.61765	0.469677	2.08852	FBgn0027495	CG8378
1374	2R	8027927	8029480	0.61765	0.469677	2.08852	FBgn0033683	CG18343
1374	2R	8027927	8029480	0.61765	0.469677	2.08852	FBgn0033685	CG13178
1378	2R	8059084	8061827	-0.330876	-0.401786	-1.16398	FBgn0010621	Cct5
1378	2R	8059084	8061827	-0.330876	-0.401786	-1.16398	FBgn0014184	Oda
1378	2R	8059084	8061827	-0.330876	-0.401786	-1.16398	FBgn0023167	SmD3
1378	2R	8059084	8061827	-0.330876	-0.401786	-1.16398	FBgn0262394	mir-281-1
1378	2R	8059084	8061827	-0.330876	-0.401786	-1.16398	FBgn0262423	mir-281-2
1378	2R	8059084	8061827	-0.330876	-0.401786	-1.16398	XLOC_008585	-
1382	2R	8084748	8088532	1.57302	2.47136	4.72585	FBgn0033698	CG8858
1382	2R	8084748	8088532	1.57302	2.47136	4.72585	FBgn0033699	RpS11
1382	2R	8084748	8088532	1.57302	2.47136	4.72585	FBgn0083988	snoRNA:Me28S-C3420a
1382	2R	8084748	8088532	1.57302	2.47136	4.72585	FBgn0083989	snoRNA:Me28S-C3420b
1386	2R	8222591	8223918	-1.7362	-1.40069	-5.53801	FBgn0011877	tRNA:HPsi
1386	2R	8222591	8223918	-1.7362	-1.40069	-5.53801	FBgn0011878	tRNA:H:48F
1386	2R	8222591	8223918	-1.7362	-1.40069	-5.53801	FBgn0033715	CG8490
1386	2R	8222591	8223918	-1.7362	-1.40069	-5.53801	FBgn0033716	Den1
1386	2R	8222591	8223918	-1.7362	-1.40069	-5.53801	FBgn0050249	tRNA:CR30249
1386	2R	8222591	8223918	-1.7362	-1.40069	-5.53801	FBgn0050250	tRNA:CR30250
1386	2R	8222591	8223918	-1.7362	-1.40069	-5.53801	FBgn0050251	tRNA:CR30251
1386	2R	8222591	8223918	-1.7362	-1.40069	-5.53801	FBgn0054021	CG34021
1386	2R	8222591	8223918	-1.7362	-1.40069	-5.53801	FBgn0264560	garz
1389	2R	8310939	8313996	-0.611758	-1.04477	-3.07457	FBgn0033733	CG8834
1389	2R	8310939	8313996	-0.611758	-1.04477	-3.07457	FBgn0033734	CG8520
1389	2R	8310939	8313996	-0.611758	-1.04477	-3.07457	FBgn0033735	CG8525
1389	2R	8310939	8313996	-0.611758	-1.04477	-3.07457	FBgn0033736	CG13154
1389	2R	8310939	8313996	-0.611758	-1.04477	-3.07457	FBgn0033737	Nup54
1391	2R	8321502	8326500	-1.18115	-1.33582	-1.00638	FBgn0033738	CG8830
1391	2R	8321502	8326500	-1.18115	-1.33582	-1.00638	FBgn0033739	Dyb
1391	2R	8321502	8326500	-1.18115	-1.33582	-1.00638	FBgn0050051	CG30051
1391	2R	8321502	8326500	-1.18115	-1.33582	-1.00638	FBgn0050334	CG30334
1391	2R	8321502	8326500	-1.18115	-1.33582	-1.00638	XLOC_008594	-
1391	2R	8321502	8326500	-1.18115	-1.33582	-1.00638	XLOC_008595	-
1391	2R	8321502	8326500	-1.18115	-1.33582	-1.00638	XLOC_008596	-
1396	2R	8393217	8395464	-0.161811	0.727618	-1.28147	FBgn0033748	vis
1396	2R	8393217	8395464	-0.161811	0.727618	-1.28147	FBgn0045063	fdl
1396	2R	8393217	8395464	-0.161811	0.727618	-1.28147	FBgn0050044	s-cup
1396	2R	8393217	8395464	-0.161811	0.727618	-1.28147	XLOC_008602	-
1397	2R	8401310	8408170	0.0682728	-0.43098	1.01745	FBgn0033749	achi
1397	2R	8401310	8408170	0.0682728	-0.43098	1.01745	FBgn0033750	CG13151
1397	2R	8401310	8408170	0.0682728	-0.43098	1.01745	FBgn0033751	CG8818
1397	2R	8401310	8408170	0.0682728	-0.43098	1.01745	FBgn0033752	CG8569
1397	2R	8401310	8408170	0.0682728	-0.43098	1.01745	FBgn0053632	CG33632
1398	2R	8416323	8418743	-1.40863	-1.5702	-2.50842	FBgn0011592	fra
1398	2R	8416323	8418743	-1.40863	-1.5702	-2.50842	XLOC_008603	-
1398	2R	8416323	8418743	-1.40863	-1.5702	-2.50842	XLOC_008604	-
1399	2R	8456021	8457570	-0.923262	-0.955078	-2.54775	FBgn0003527	stil
1399	2R	8456021	8457570	-0.923262	-0.955078	-2.54775	FBgn0033753	Cyp301a1
1399	2R	8456021	8457570	-0.923262	-0.955078	-2.54775	FBgn0033754	Ak6
1412	2R	8755939	8757167	-0.770545	0.0359386	-9.87927	FBgn0000181	bic
1412	2R	8755939	8757167	-0.770545	0.0359386	-9.87927	FBgn0033777	CG17574
1412	2R	8755939	8757167	-0.770545	0.0359386	-9.87927	XLOC_008655	-
1417	2R	8811151	8812839	0.435531	0.276678	1.00041	FBgn0010488	NAT1
1417	2R	8811151	8812839	0.435531	0.276678	1.00041	FBgn0033781	CG13319
1417	2R	8811151	8812839	0.435531	0.276678	1.00041	FBgn0033782	sug
1417	2R	8811151	8812839	0.435531	0.276678	1.00041	XLOC_005196	-
1445	2R	9335746	9337237	0.685573	1.19632	0.804569	FBgn0013765	cnn
1445	2R	9335746	9337237	0.685573	1.19632	0.804569	FBgn0050062	CG30062
1445	2R	9335746	9337237	0.685573	1.19632	0.804569	FBgn0086757	cbs
1445	2R	9335746	9337237	0.685573	1.19632	0.804569	XLOC_008695	-
1445	2R	9335746	9337237	0.685573	1.19632	0.804569	XLOC_008696	-
1449	2R	9379393	9382536	0.581943	1.83957	-1.58292	FBgn0004638	drk
1449	2R	9379393	9382536	0.581943	1.83957	-1.58292	FBgn0033844	bbc
1451	2R	9393743	9398118	-0.073601	-2.88357	3.08104	FBgn0024556	EfTuM
1451	2R	9393743	9398118	-0.073601	-2.88357	3.08104	FBgn0033845	mars
1451	2R	9393743	9398118	-0.073601	-2.88357	3.08104	FBgn0033846	mip120
1455	2R	9444464	9445874	-0.357701	-0.416473	-4.18463	FBgn0014877	Roe1
1455	2R	9444464	9445874	-0.357701	-0.416473	-4.18463	FBgn0033855	CG13333
1455	2R	9444464	9445874	-0.357701	-0.416473	-4.18463	FBgn0033856	CG13334
1455	2R	9444464	9445874	-0.357701	-0.416473	-4.18463	FBgn0083006	snoRNA:Psi28S-1153
1455	2R	9444464	9445874	-0.357701	-0.416473	-4.18463	FBgn0263459	snoRNA:2R:9445410
1455	2R	9444464	9445874	-0.357701	-0.416473	-4.18463	FBgn0263472	snoRNA:2R:9445205
1457	2R	9478568	9482369	-1.00572	-2.66163	-0.578245	FBgn0027581	CG6191
1457	2R	9478568	9482369	-1.00572	-2.66163	-0.578245	FBgn0033859	CG6197
1457	2R	9478568	9482369	-1.00572	-2.66163	-0.578245	FBgn0033860	S-Lap5
1457	2R	9478568	9482369	-1.00572	-2.66163	-0.578245	XLOC_008722	-
1460	2R	9727404	9728862	-2.33878	-2.54592	-10.9917	FBgn0033874	CG6347
1460	2R	9727404	9728862	-2.33878	-2.54592	-10.9917	FBgn0033875	CG6357
1460	2R	9727404	9728862	-2.33878	-2.54592	-10.9917	FBgn0033876	synaptogyrin
1461	2R	9731773	9733669	-0.988608	-0.678263	-1.35174	FBgn0033876	synaptogyrin
1461	2R	9731773	9733669	-0.988608	-0.678263	-1.35174	FBgn0050484	CG30484
1465	2R	9810248	9813612	1.01555	1.54576	2.12474	FBgn0013733	shot
1465	2R	9810248	9813612	1.01555	1.54576	2.12474	XLOC_008742	-
1465	2R	9810248	9813612	1.01555	1.54576	2.12474	XLOC_008743	-
1465	2R	9810248	9813612	1.01555	1.54576	2.12474	XLOC_008744	-
1465	2R	9810248	9813612	1.01555	1.54576	2.12474	XLOC_008745	-
1465	2R	9810248	9813612	1.01555	1.54576	2.12474	XLOC_008746	-
1465	2R	9810248	9813612	1.01555	1.54576	2.12474	XLOC_008747	-
1465	2R	9810248	9813612	1.01555	1.54576	2.12474	XLOC_008748	-
1465	2R	9810248	9813612	1.01555	1.54576	2.12474	XLOC_008749	-
1466	2R	9827405	9829799	0.189583	1.05829	-2.01791	FBgn0013733	shot
1466	2R	9827405	9829799	0.189583	1.05829	-2.01791	FBgn0033885	DJ-1alpha
1466	2R	9827405	9829799	0.189583	1.05829	-2.01791	FBgn0262739	AGO1
1466	2R	9827405	9829799	0.189583	1.05829	-2.01791	XLOC_008756	-
1468	2R	9846732	9849871	-0.462016	-1.60722	0.382231	FBgn0013770	Cp1
1468	2R	9846732	9849871	-0.462016	-1.60722	0.382231	FBgn0033886	CG13349
1468	2R	9846732	9849871	-0.462016	-1.60722	0.382231	FBgn0262739	AGO1
1468	2R	9846732	9849871	-0.462016	-1.60722	0.382231	XLOC_008760	-
1468	2R	9846732	9849871	-0.462016	-1.60722	0.382231	XLOC_008761	-
1472	2R	9876745	9878442	-0.460476	-2.01367	-0.617661	FBgn0002643	mam
1472	2R	9876745	9878442	-0.460476	-2.01367	-0.617661	FBgn0020620	RN-tre
1473	2R	9878497	9880307	0.615727	0.890093	2.91627	FBgn0002643	mam
1473	2R	9878497	9880307	0.615727	0.890093	2.91627	FBgn0020620	RN-tre
1473	2R	9878497	9880307	0.615727	0.890093	2.91627	XLOC_006846	-
1473	2R	9878497	9880307	0.615727	0.890093	2.91627	XLOC_008765	-
1479	2R	10051046	10053641	0.273986	-5.0234	1.61647	FBgn0033901	O-fut1
1479	2R	10051046	10053641	0.273986	-5.0234	1.61647	FBgn0033902	Tango7
1479	2R	10051046	10053641	0.273986	-5.0234	1.61647	FBgn0033903	CG8323
1479	2R	10051046	10053641	0.273986	-5.0234	1.61647	FBgn0033904	CG18327
1479	2R	10051046	10053641	0.273986	-5.0234	1.61647	XLOC_008809	-
1489	2R	10156783	10159081	0.55191	0.101757	1.48801	FBgn0033919	CG8547
1489	2R	10156783	10159081	0.55191	0.101757	1.48801	FBgn0261269	conv
1489	2R	10156783	10159081	0.55191	0.101757	1.48801	FBgn0261270	SelD
1495	2R	10239493	10241253	-1.77787	-1.6031	-2.5527	FBgn0033924	CG8613
1495	2R	10239493	10241253	-1.77787	-1.6031	-2.5527	FBgn0085408	Shroom
1497	2R	10249309	10252411	-0.579274	-1.0947	-0.102099	FBgn0033926	Arc1
1497	2R	10249309	10252411	-0.579274	-1.0947	-0.102099	FBgn0033927	CR10102
1497	2R	10249309	10252411	-0.579274	-1.0947	-0.102099	FBgn0033928	Arc2
1497	2R	10249309	10252411	-0.579274	-1.0947	-0.102099	FBgn0033929	Tfb1
1497	2R	10249309	10252411	-0.579274	-1.0947	-0.102099	FBgn0085213	CG34184
1497	2R	10249309	10252411	-0.579274	-1.0947	-0.102099	FBgn0085471	CG34442
1506	2R	10506080	10511708	0.273307	2.88875	-2.52763	FBgn0010638	Sec61beta
1506	2R	10506080	10511708	0.273307	2.88875	-2.52763	FBgn0026427	Su(var)2-HP2
1506	2R	10506080	10511708	0.273307	2.88875	-2.52763	FBgn0033948	CG12863
1506	2R	10506080	10511708	0.273307	2.88875	-2.52763	FBgn0082919	snoRNA:Or-CD4
1506	2R	10506080	10511708	0.273307	2.88875	-2.52763	FBgn0082926	snoRNA:Me28S-U1848
1506	2R	10506080	10511708	0.273307	2.88875	-2.52763	FBgn0082929	snoRNA:Me28S-G2703c
1506	2R	10506080	10511708	0.273307	2.88875	-2.52763	FBgn0082930	snoRNA:Me28S-G2703b
1506	2R	10506080	10511708	0.273307	2.88875	-2.52763	FBgn0082931	snoRNA:Me28S-G2703a
1506	2R	10506080	10511708	0.273307	2.88875	-2.52763	FBgn0082939	snoRNA:Me28S-C3227b
1506	2R	10506080	10511708	0.273307	2.88875	-2.52763	FBgn0082940	snoRNA:Me28S-C3227a
1506	2R	10506080	10511708	0.273307	2.88875	-2.52763	FBgn0082941	snoRNA:Me28S-A992
1506	2R	10506080	10511708	0.273307	2.88875	-2.52763	FBgn0082950	snoRNA:Me18S-G1952
1506	2R	10506080	10511708	0.273307	2.88875	-2.52763	FBgn0082951	snoRNA:Me18S-C1366
1506	2R	10506080	10511708	0.273307	2.88875	-2.52763	FBgn0082952	snoRNA:Me18S-A1061
1506	2R	10506080	10511708	0.273307	2.88875	-2.52763	FBgn0083123	Uhg5
1510	2R	10637646	10641404	0.408011	0.699365	1.03209	FBgn0012042	AttA
1510	2R	10637646	10641404	0.408011	0.699365	1.03209	FBgn0028689	Rpn6
1510	2R	10637646	10641404	0.408011	0.699365	1.03209	FBgn0033960	CG10151
1510	2R	10637646	10641404	0.408011	0.699365	1.03209	FBgn0041581	AttB
1510	2R	10637646	10641404	0.408011	0.699365	1.03209	FBgn0050476	ave
1515	2R	10734322	10736164	-0.949642	-1.45906	-1.01917	FBgn0016684	NaPi-T
1515	2R	10734322	10736164	-0.949642	-1.45906	-1.01917	FBgn0027783	SMC2
1515	2R	10734322	10736164	-0.949642	-1.45906	-1.01917	FBgn0033971	CG10209
1519	2R	10756493	10758816	-0.113282	-1.7602	0.0968064	FBgn0013773	Cyp6a22
1519	2R	10756493	10758816	-0.113282	-1.7602	0.0968064	FBgn0022063	Pcf11
1519	2R	10756493	10758816	-0.113282	-1.7602	0.0968064	XLOC_008860	-
1520	2R	10763238	10764556	-1.19114	-3.46873	0.0714155	FBgn0015714	Cyp6a17
1520	2R	10763238	10764556	-1.19114	-3.46873	0.0714155	FBgn0033978	Cyp6a23
1520	2R	10763238	10764556	-1.19114	-3.46873	0.0714155	FBgn0033979	Cyp6a19
1522	2R	10769563	10771811	-2.28861	-3.13246	-7.17274	FBgn0013771	Cyp6a9
1522	2R	10769563	10771811	-2.28861	-3.13246	-7.17274	FBgn0033980	Cyp6a20
1522	2R	10769563	10771811	-2.28861	-3.13246	-7.17274	FBgn0033981	Cyp6a21
1526	2R	10814616	10815680	-0.865846	-2.23611	-0.376184	FBgn0027596	CG10249
1526	2R	10814616	10815680	-0.865846	-2.23611	-0.376184	FBgn0033983	CG10253
1526	2R	10814616	10815680	-0.865846	-2.23611	-0.376184	XLOC_005340	-
1526	2R	10814616	10815680	-0.865846	-2.23611	-0.376184	XLOC_008861	-
1531	2R	11002733	11003496	0.398489	-0.732834	1.74029	FBgn0015371	chn
1535	2R	11098829	11101339	0.590921	2.1579	0.896667	FBgn0033998	row
1535	2R	11098829	11101339	0.590921	2.1579	0.896667	FBgn0033999	CG8093
1535	2R	11098829	11101339	0.590921	2.1579	0.896667	FBgn0050081	Ir51b
1538	2R	11127851	11129251	-2.62381	-2.42969	-4.05389	FBgn0259878	Fs
1538	2R	11127851	11129251	-2.62381	-2.42969	-4.05389	XLOC_008883	-
1538	2R	11127851	11129251	-2.62381	-2.42969	-4.05389	XLOC_008884	-
1548	2R	11415523	11419921	-0.649124	0.855365	-2.25929	FBgn0019968	Khc-73
1548	2R	11415523	11419921	-0.649124	0.855365	-2.25929	FBgn0050471	CG30471
1548	2R	11415523	11419921	-0.649124	0.855365	-2.25929	XLOC_008922	-
1548	2R	11415523	11419921	-0.649124	0.855365	-2.25929	XLOC_008923	-
1550	2R	11451493	11453760	-0.312167	-0.242735	-6.74734	FBgn0024754	Flo-1
1550	2R	11451493	11453760	-0.312167	-0.242735	-6.74734	FBgn0034031	CG12963
1550	2R	11451493	11453760	-0.312167	-0.242735	-6.74734	FBgn0034032	CG8195
1551	2R	11455462	11461532	-0.630426	0.442632	-4.07468	FBgn0013762	Cdk5
1551	2R	11455462	11461532	-0.630426	0.442632	-4.07468	FBgn0024754	Flo-1
1551	2R	11455462	11461532	-0.630426	0.442632	-4.07468	FBgn0034033	CG8204
1551	2R	11455462	11461532	-0.630426	0.442632	-4.07468	FBgn0050466	CG30466
1552	2R	11501176	11502833	0.236011	-6.67521	1.51937	FBgn0260429	CG42524
1552	2R	11501176	11502833	0.236011	-6.67521	1.51937	XLOC_008924	-
1552	2R	11501176	11502833	0.236011	-6.67521	1.51937	XLOC_008925	-
1553	2R	11551339	11552722	0.37492	-0.675448	3.49665	FBgn0023441	fus
1553	2R	11551339	11552722	0.37492	-0.675448	3.49665	XLOC_008941	-
1553	2R	11551339	11552722	0.37492	-0.675448	3.49665	XLOC_008942	-
1553	2R	11551339	11552722	0.37492	-0.675448	3.49665	XLOC_008943	-
1554	2R	11564575	11567750	0.667621	0.518665	1.56453	FBgn0023441	fus
1554	2R	11564575	11567750	0.667621	0.518665	1.56453	FBgn0034035	CG8207
1554	2R	11564575	11567750	0.667621	0.518665	1.56453	FBgn0050091	CG30091
1554	2R	11564575	11567750	0.667621	0.518665	1.56453	FBgn0262512	Vha14-1
1554	2R	11564575	11567750	0.667621	0.518665	1.56453	XLOC_008947	-
1559	2R	11747655	11750438	-0.137084	-0.791341	1.74137	FBgn0022160	Gpo-1
1559	2R	11747655	11750438	-0.137084	-0.791341	1.74137	FBgn0050085	CG30085
1559	2R	11747655	11750438	-0.137084	-0.791341	1.74137	XLOC_008973	-
1559	2R	11747655	11750438	-0.137084	-0.791341	1.74137	XLOC_008974	-
1560	2R	11755296	11756783	-0.193994	-0.980117	1.185	FBgn0050085	CG30085
1560	2R	11755296	11756783	-0.193994	-0.980117	1.185	FBgn0264089	sli
1561	2R	11808556	11809825	-0.0143663	-10.5625	1.2646	FBgn0034049	bdg
1561	2R	11808556	11809825	-0.0143663	-10.5625	1.2646	FBgn0264089	sli
1562	2R	11817377	11820201	-1.69264	-2.75151	-1.04789	FBgn0015247	Iap2
1562	2R	11817377	11820201	-1.69264	-2.75151	-1.04789	FBgn0034049	bdg
1562	2R	11817377	11820201	-1.69264	-2.75151	-1.04789	XLOC_008975	-
1562	2R	11817377	11820201	-1.69264	-2.75151	-1.04789	XLOC_008976	-
1566	2R	11877474	11881918	0.682026	-1.28533	4.48508	FBgn0020236	ATPCL
1566	2R	11877474	11881918	0.682026	-1.28533	4.48508	FBgn0034056	CG15699
1566	2R	11877474	11881918	0.682026	-1.28533	4.48508	FBgn0034057	CG8314
1566	2R	11877474	11881918	0.682026	-1.28533	4.48508	FBgn0034058	Pex11
1566	2R	11877474	11881918	0.682026	-1.28533	4.48508	FBgn0034059	CG8320
1568	2R	11889019	11891007	0.665522	0.821503	2.71187	FBgn0020236	ATPCL
1568	2R	11889019	11891007	0.665522	0.821503	2.71187	FBgn0034060	CG8370
1568	2R	11889019	11891007	0.665522	0.821503	2.71187	XLOC_008981	-
1574	2R	11995997	11997731	0.436252	-0.328435	1.72921	FBgn0014020	Rho1
1574	2R	11995997	11997731	0.436252	-0.328435	1.72921	FBgn0017549	Ric
1574	2R	11995997	11997731	0.436252	-0.328435	1.72921	FBgn0034075	Asph
1576	2R	12012317	12015392	0.525947	0.629491	1.88238	FBgn0050095	CG30095
1576	2R	12012317	12015392	0.525947	0.629491	1.88238	FBgn0086676	spin
1576	2R	12012317	12015392	0.525947	0.629491	1.88238	XLOC_008986	-
1576	2R	12012317	12015392	0.525947	0.629491	1.88238	XLOC_008987	-
1576	2R	12012317	12015392	0.525947	0.629491	1.88238	XLOC_008988	-
1576	2R	12012317	12015392	0.525947	0.629491	1.88238	XLOC_008989	-
1576	2R	12012317	12015392	0.525947	0.629491	1.88238	XLOC_008990	-
1576	2R	12012317	12015392	0.525947	0.629491	1.88238	XLOC_008991	-
1576	2R	12012317	12015392	0.525947	0.629491	1.88238	XLOC_008992	-
1583	2R	12072134	12073771	-0.29731	0.526585	-1.7587	FBgn0015754	Lis-1
1583	2R	12072134	12073771	-0.29731	0.526585	-1.7587	FBgn0034086	CG8441
1583	2R	12072134	12073771	-0.29731	0.526585	-1.7587	FBgn0034087	clu
1585	2R	12082307	12086299	0.724488	1.22736	1.12728	FBgn0015295	shark
1585	2R	12082307	12086299	0.724488	1.22736	1.12728	FBgn0034087	clu
1585	2R	12082307	12086299	0.724488	1.22736	1.12728	FBgn0034089	CG8446
1585	2R	12082307	12086299	0.724488	1.22736	1.12728	FBgn0262026	CG42837
1585	2R	12082307	12086299	0.724488	1.22736	1.12728	FBgn0262166	calypso
1592	2R	12157124	12159599	-1.02062	-1.5992	-1.15737	FBgn0001308	Khc
1592	2R	12157124	12159599	-1.02062	-1.5992	-1.15737	FBgn0053017	CG33017
1593	2R	12176684	12183728	-1.42091	-0.779893	-2.27296	FBgn0028424	JhI-26
1593	2R	12176684	12183728	-1.42091	-0.779893	-2.27296	FBgn0034106	CG9068
1593	2R	12176684	12183728	-1.42091	-0.779893	-2.27296	FBgn0034109	CG7747
1593	2R	12176684	12183728	-1.42091	-0.779893	-2.27296	FBgn0034110	Atg9
1593	2R	12176684	12183728	-1.42091	-0.779893	-2.27296	FBgn0050099	CG30099
1593	2R	12176684	12183728	-1.42091	-0.779893	-2.27296	FBgn0050100	CG30100
1593	2R	12176684	12183728	-1.42091	-0.779893	-2.27296	FBgn0050324	CG30324
1593	2R	12176684	12183728	-1.42091	-0.779893	-2.27296	FBgn0259718	CG42372
1593	2R	12176684	12183728	-1.42091	-0.779893	-2.27296	FBgn0262946	CG43265
1593	2R	12176684	12183728	-1.42091	-0.779893	-2.27296	FBgn0263981	CR43730
1593	2R	12176684	12183728	-1.42091	-0.779893	-2.27296	XLOC_009014	-
1598	2R	12387524	12388360	1.0523	1.50051	3.37687	FBgn0011260	Sema-2a
1598	2R	12387524	12388360	1.0523	1.50051	3.37687	FBgn0034133	CG7813
1602	2R	12466760	12468272	-0.51287	-3.44813	0.0961123	FBgn0016131	Cdk4
1602	2R	12466760	12468272	-0.51287	-3.44813	0.0961123	XLOC_009025	-
1616	2R	12716419	12722135	0.649963	0.958199	1.27144	FBgn0085489	CG34460
1616	2R	12716419	12722135	0.649963	0.958199	1.27144	FBgn0262432	mir-8
1616	2R	12716419	12722135	0.649963	0.958199	1.27144	FBgn0263659	CR43650
1617	2R	12737754	12739604	0.310411	-0.142832	12.6159	FBgn0025830	IntS8
1617	2R	12737754	12739604	0.310411	-0.142832	12.6159	FBgn0025832	Fen1
1617	2R	12737754	12739604	0.310411	-0.142832	12.6159	XLOC_005479	-
1621	2R	12781774	12782851	0.439014	-0.900828	1.14774	FBgn0025833	CG8910
1621	2R	12781774	12782851	0.439014	-0.900828	1.14774	FBgn0262307	mir-990
1623	2R	12837774	12841187	-1.04873	-0.847897	-3.00038	FBgn0015562	veg
1623	2R	12837774	12841187	-1.04873	-0.847897	-3.00038	FBgn0085220	CG34191
1623	2R	12837774	12841187	-1.04873	-0.847897	-3.00038	FBgn0085444	mute
1624	2R	12841714	12842955	1.02712	1.41505	1.88861	FBgn0015562	veg
1624	2R	12841714	12842955	1.02712	1.41505	1.88861	FBgn0085220	CG34191
1624	2R	12841714	12842955	1.02712	1.41505	1.88861	FBgn0085444	mute
1631	2R	12913233	12918376	0.226508	1.73216	-0.751775	FBgn0023172	RhoGEF2
1631	2R	12913233	12918376	0.226508	1.73216	-0.751775	FBgn0263032	CG43327
1631	2R	12913233	12918376	0.226508	1.73216	-0.751775	FBgn0263033	CG43328
1631	2R	12913233	12918376	0.226508	1.73216	-0.751775	FBgn0263864	Ark
1631	2R	12913233	12918376	0.226508	1.73216	-0.751775	XLOC_007078	-
1633	2R	12942442	12944463	-0.808015	-0.979909	-3.87696	FBgn0026721	fat-spondin
1633	2R	12942442	12944463	-0.808015	-0.979909	-3.87696	FBgn0034184	CG9646
1633	2R	12942442	12944463	-0.808015	-0.979909	-3.87696	FBgn0086350	tef
1637	2R	12987594	12989815	0.425728	0.353622	1.84034	FBgn0010226	GstS1
1637	2R	12987594	12989815	0.425728	0.353622	1.84034	FBgn0050456	CG30456
1637	2R	12987594	12989815	0.425728	0.353622	1.84034	XLOC_005507	-
1637	2R	12987594	12989815	0.425728	0.353622	1.84034	XLOC_009096	-
1637	2R	12987594	12989815	0.425728	0.353622	1.84034	XLOC_009097	-
1637	2R	12987594	12989815	0.425728	0.353622	1.84034	XLOC_009098	-
1638	2R	12996245	12997630	-0.276294	-1.09609	1.03909	FBgn0034194	CG15611
1638	2R	12996245	12997630	-0.276294	-1.09609	1.03909	FBgn0050456	CG30456
1638	2R	12996245	12997630	-0.276294	-1.09609	1.03909	XLOC_005508	-
1639	2R	13026566	13028628	-0.369997	-3.0918	-1.29376	FBgn0034200	CG11395
1639	2R	13026566	13028628	-0.369997	-3.0918	-1.29376	FBgn0262563	CG43103
1639	2R	13026566	13028628	-0.369997	-3.0918	-1.29376	FBgn0262567	CG43107
1648	2R	13343745	13349973	0.203907	1.97172	-0.719568	FBgn0024196	robl
1648	2R	13343745	13349973	0.203907	1.97172	-0.719568	FBgn0028953	CG14478
1648	2R	13343745	13349973	0.203907	1.97172	-0.719568	FBgn0034221	CG10764
1648	2R	13343745	13349973	0.203907	1.97172	-0.719568	FBgn0263233	robls54B
1648	2R	13343745	13349973	0.203907	1.97172	-0.719568	XLOC_009136	-
1648	2R	13343745	13349973	0.203907	1.97172	-0.719568	XLOC_009137	-
1648	2R	13343745	13349973	0.203907	1.97172	-0.719568	XLOC_009138	-
1648	2R	13343745	13349973	0.203907	1.97172	-0.719568	XLOC_009139	-
1648	2R	13343745	13349973	0.203907	1.97172	-0.719568	XLOC_009140	-
1658	2R	13467025	13469287	-0.528854	0.230957	-12.3907	FBgn0034246	Dcr-2
1658	2R	13467025	13469287	-0.528854	0.230957	-12.3907	FBgn0034247	CG6484
1660	2R	13477213	13482738	-0.696882	-0.426231	-5.72726	FBgn0029006	lack
1660	2R	13477213	13482738	-0.696882	-0.426231	-5.72726	FBgn0029079	icln
1660	2R	13477213	13482738	-0.696882	-0.426231	-5.72726	FBgn0034249	RhoGAP54D
1660	2R	13477213	13482738	-0.696882	-0.426231	-5.72726	FBgn0034251	CG11423
1660	2R	13477213	13482738	-0.696882	-0.426231	-5.72726	FBgn0050105	CG30105
1662	2R	13553022	13555372	0.0166191	-0.819511	1.71456	FBgn0034258	eIF3-S8
1662	2R	13553022	13555372	0.0166191	-0.819511	1.71456	FBgn0050106	CCHa1r
1662	2R	13553022	13555372	0.0166191	-0.819511	1.71456	FBgn0050108	CG30108
1662	2R	13553022	13555372	0.0166191	-0.819511	1.71456	FBgn0050109	CG30109
1664	2R	13567691	13572466	-0.268604	1.17839	-1.49237	FBgn0016059	Sema-1b
1664	2R	13567691	13572466	-0.268604	1.17839	-1.49237	FBgn0034261	HPS4
1664	2R	13567691	13572466	-0.268604	1.17839	-1.49237	FBgn0260763	CG42561
1664	2R	13567691	13572466	-0.268604	1.17839	-1.49237	FBgn0260764	CG42562
1664	2R	13567691	13572466	-0.268604	1.17839	-1.49237	XLOC_009146	-
1666	2R	13586330	13589467	-0.118298	0.0455283	-3.78371	FBgn0027872	rdgBbeta
1666	2R	13586330	13589467	-0.118298	0.0455283	-3.78371	FBgn0028494	CG6424
1666	2R	13586330	13589467	-0.118298	0.0455283	-3.78371	FBgn0045800	Uhg1
1666	2R	13586330	13589467	-0.118298	0.0455283	-3.78371	FBgn0063373	snoRNA:snR38:54Ec
1666	2R	13586330	13589467	-0.118298	0.0455283	-3.78371	FBgn0063374	snoRNA:snR38:54Eb
1666	2R	13586330	13589467	-0.118298	0.0455283	-3.78371	FBgn0063375	snoRNA:Me28S-G3277a
1666	2R	13586330	13589467	-0.118298	0.0455283	-3.78371	FBgn0063376	snoRNA:U76:54Eb
1666	2R	13586330	13589467	-0.118298	0.0455283	-3.78371	FBgn0063377	snoRNA:Me28S-A1666a
1666	2R	13586330	13589467	-0.118298	0.0455283	-3.78371	FBgn0063378	snoRNA:U31:54Ed
1666	2R	13586330	13589467	-0.118298	0.0455283	-3.78371	FBgn0063379	snoRNA:U31:54Ec
1666	2R	13586330	13589467	-0.118298	0.0455283	-3.78371	FBgn0063380	snoRNA:U31:54Eb
1666	2R	13586330	13589467	-0.118298	0.0455283	-3.78371	FBgn0063381	snoRNA:Me28S-G3081a
1666	2R	13586330	13589467	-0.118298	0.0455283	-3.78371	FBgn0063382	snoRNA:U29:54Ed
1666	2R	13586330	13589467	-0.118298	0.0455283	-3.78371	FBgn0063383	snoRNA:U29:54Ec
1666	2R	13586330	13589467	-0.118298	0.0455283	-3.78371	FBgn0063384	snoRNA:U29:54Eb
1666	2R	13586330	13589467	-0.118298	0.0455283	-3.78371	FBgn0063385	snoRNA:Me28S-A3407a
1666	2R	13586330	13589467	-0.118298	0.0455283	-3.78371	FBgn0063386	snoRNA:Me18S-A28a
1666	2R	13586330	13589467	-0.118298	0.0455283	-3.78371	FBgn0063387	snoRNA:U27:54Eb
1666	2R	13586330	13589467	-0.118298	0.0455283	-3.78371	FBgn0063388	snoRNA:U27:54Ea
1667	2R	13595388	13596704	-0.652399	-2.20142	0.295078	FBgn0028494	CG6424
1667	2R	13595388	13596704	-0.652399	-2.20142	0.295078	XLOC_009148	-
1671	2R	13625638	13629804	-0.164791	-1.29165	2.31555	FBgn0034269	CG6406
1671	2R	13625638	13629804	-0.164791	-1.29165	2.31555	FBgn0034270	CG6401
1671	2R	13625638	13629804	-0.164791	-1.29165	2.31555	FBgn0034271	CG4996
1671	2R	13625638	13629804	-0.164791	-1.29165	2.31555	FBgn0034272	Ir54a
1674	2R	13652999	13654718	0.689387	-0.0739759	2.80615	FBgn0027572	CG5009
1674	2R	13652999	13654718	0.689387	-0.0739759	2.80615	FBgn0034277	CG6370
1674	2R	13652999	13654718	0.689387	-0.0739759	2.80615	FBgn0034278	CG14488
1674	2R	13652999	13654718	0.689387	-0.0739759	2.80615	FBgn0034279	CG18635
1674	2R	13652999	13654718	0.689387	-0.0739759	2.80615	FBgn0263629	mir-3643
1677	2R	13680305	13681946	-0.294977	-1.30815	0.629594	FBgn0028743	CG5036
1677	2R	13680305	13681946	-0.294977	-1.30815	0.629594	FBgn0028744	CG5033
1677	2R	13680305	13681946	-0.294977	-1.30815	0.629594	XLOC_009154	-
1686	2R	14022685	14024506	0.0651477	-4.13045	2.71713	FBgn0001222	Hsf
1686	2R	14022685	14024506	0.0651477	-4.13045	2.71713	FBgn0003044	Pcl
1686	2R	14022685	14024506	0.0651477	-4.13045	2.71713	XLOC_009170	-
1691	2R	14053122	14056434	0.416715	-0.826999	1.32832	FBgn0027836	Dgp-1
1691	2R	14053122	14056434	0.416715	-0.826999	1.32832	FBgn0034308	CG10915
1691	2R	14053122	14056434	0.416715	-0.826999	1.32832	FBgn0034310	Nup75
1691	2R	14053122	14056434	0.416715	-0.826999	1.32832	FBgn0260392	CG42518
1691	2R	14053122	14056434	0.416715	-0.826999	1.32832	FBgn0260401	MED9
1692	2R	14058553	14060320	-0.445758	-0.411825	-1.12344	FBgn0027836	Dgp-1
1692	2R	14058553	14060320	-0.445758	-0.411825	-1.12344	FBgn0034312	CG10916
1693	2R	14060944	14062785	-0.261886	-1.17546	-0.119523	FBgn0027836	Dgp-1
1693	2R	14060944	14062785	-0.261886	-1.17546	-0.119523	FBgn0034312	CG10916
1693	2R	14060944	14062785	-0.261886	-1.17546	-0.119523	FBgn0034313	CG5726
1694	2R	14065836	14069461	-0.518634	0.723013	-5.96376	FBgn0034313	CG5726
1694	2R	14065836	14069461	-0.518634	0.723013	-5.96376	FBgn0034314	nopo
1694	2R	14065836	14069461	-0.518634	0.723013	-5.96376	FBgn0034315	CG5721
1707	2R	14328221	14331127	0.446389	2.25603	-1.02418	FBgn0050118	CG30118
1707	2R	14328221	14331127	0.446389	2.25603	-1.02418	FBgn0261477	slim
1709	2R	14337101	14340544	0.00502487	-0.399582	3.08623	FBgn0034350	CG5189
1709	2R	14337101	14340544	0.00502487	-0.399582	3.08623	FBgn0034351	CG5190
1709	2R	14337101	14340544	0.00502487	-0.399582	3.08623	FBgn0034352	CG17669
1709	2R	14337101	14340544	0.00502487	-0.399582	3.08623	FBgn0050120	CG30120
1709	2R	14337101	14340544	0.00502487	-0.399582	3.08623	FBgn0261119	Prp19
1711	2R	14390912	14391873	-0.800138	-0.9073	-2.48961	FBgn0034354	CG5224
1713	2R	14500346	14503776	0.0866334	-3.42572	1.6228	FBgn0034360	CG10927
1713	2R	14500346	14503776	0.0866334	-3.42572	1.6228	FBgn0034361	mRpS28
1713	2R	14500346	14503776	0.0866334	-3.42572	1.6228	FBgn0034362	CG5323
1713	2R	14500346	14503776	0.0866334	-3.42572	1.6228	FBgn0034363	CG5327
1713	2R	14500346	14503776	0.0866334	-3.42572	1.6228	FBgn0034364	CG5493
1713	2R	14500346	14503776	0.0866334	-3.42572	1.6228	FBgn0050115	GEFmeso
1713	2R	14500346	14503776	0.0866334	-3.42572	1.6228	FBgn0261587	CG42697
1716	2R	14525390	14526977	0.409761	0.127014	1.48071	FBgn0011868	tRNA:G3:55E
1716	2R	14525390	14526977	0.409761	0.127014	1.48071	FBgn0034371	SP2637
1716	2R	14525390	14526977	0.409761	0.127014	1.48071	FBgn0050122	CG30122
1716	2R	14525390	14526977	0.409761	0.127014	1.48071	FBgn0050227	tRNA:CR30227
1716	2R	14525390	14526977	0.409761	0.127014	1.48071	FBgn0262595	CheA56a
1717	2R	14539357	14540432	-0.770515	-0.755165	-6.56138	FBgn0034371	SP2637
1717	2R	14539357	14540432	-0.770515	-0.755165	-6.56138	XLOC_009220	-
1729	2R	14683066	14684344	-0.636125	-1.10469	-3.51037	FBgn0010651	l(2)08717
1729	2R	14683066	14684344	-0.636125	-1.10469	-3.51037	FBgn0034391	CG15080
1729	2R	14683066	14684344	-0.636125	-1.10469	-3.51037	FBgn0034392	MFS15
1739	2R	14856930	14862308	0.12502	-0.304094	1.46344	FBgn0014269	prod
1739	2R	14856930	14862308	0.12502	-0.304094	1.46344	FBgn0034410	Topors
1739	2R	14856930	14862308	0.12502	-0.304094	1.46344	FBgn0041702	CG15107
1746	2R	15106078	15107469	0.711293	1.16238	-0.963546	FBgn0263395	hppy
1746	2R	15106078	15107469	0.711293	1.16238	-0.963546	XLOC_009273	-
1746	2R	15106078	15107469	0.711293	1.16238	-0.963546	XLOC_009274	-
1746	2R	15106078	15107469	0.711293	1.16238	-0.963546	XLOC_009275	-
1749	2R	15162116	15164231	-0.443623	1.47112	-1.43987	FBgn0003254	rib
1751	2R	15177370	15182355	0.339546	-0.462563	3.55964	FBgn0013954	FK506-bp2
1751	2R	15177370	15182355	0.339546	-0.462563	3.55964	FBgn0034428	CG18606
1751	2R	15177370	15182355	0.339546	-0.462563	3.55964	FBgn0034429	CG18607
1751	2R	15177370	15182355	0.339546	-0.462563	3.55964	FBgn0034430	mip40
1751	2R	15177370	15182355	0.339546	-0.462563	3.55964	FBgn0086358	Tab2
1751	2R	15177370	15182355	0.339546	-0.462563	3.55964	XLOC_009280	-
1751	2R	15177370	15182355	0.339546	-0.462563	3.55964	XLOC_009281	-
1753	2R	15196834	15198383	-1.14063	-1.64458	-2.31938	FBgn0034433	endoB
1753	2R	15196834	15198383	-1.14063	-1.64458	-2.31938	FBgn0034434	Rgk1
1754	2R	15277389	15279507	0.37048	0.400531	1.82504	FBgn0034441	CG10081
1754	2R	15277389	15279507	0.37048	0.400531	1.82504	FBgn0034442	CG11257
1754	2R	15277389	15279507	0.37048	0.400531	1.82504	FBgn0261439	SdhA
1757	2R	15322384	15327254	-0.738224	-0.316254	-3.2958	FBgn0020440	Fak56D
1757	2R	15322384	15327254	-0.738224	-0.316254	-3.2958	FBgn0040273	Spt5
1764	2R	15353652	15357104	-0.0139683	-1.6292	4.18037	FBgn0260934	par-1
1764	2R	15353652	15357104	-0.0139683	-1.6292	4.18037	XLOC_009287	-
1764	2R	15353652	15357104	-0.0139683	-1.6292	4.18037	XLOC_009288	-
1776	2R	16123672	16124588	-0.187568	-1.05624	0.604655	FBgn0034484	CG11044
1776	2R	16123672	16124588	-0.187568	-1.05624	0.604655	FBgn0034485	CG11099
1776	2R	16123672	16124588	-0.187568	-1.05624	0.604655	FBgn0034486	CG13869
1782	2R	16172734	16174693	0.915294	1.4868	0.570532	FBgn0034498	CG16868
1782	2R	16172734	16174693	0.915294	1.4868	0.570532	FBgn0034499	Cpr56F
1782	2R	16172734	16174693	0.915294	1.4868	0.570532	FBgn0085228	CG34199
1798	2R	16717719	16720153	0.805874	1.0518	2.94669	FBgn0016984	sktl
1798	2R	16717719	16720153	0.805874	1.0518	2.94669	XLOC_009361	-
1798	2R	16717719	16720153	0.805874	1.0518	2.94669	XLOC_009362	-
1798	2R	16717719	16720153	0.805874	1.0518	2.94669	XLOC_009363	-
1798	2R	16717719	16720153	0.805874	1.0518	2.94669	XLOC_009364	-
1800	2R	16790053	16791741	-0.137317	-1.00348	1.39702	FBgn0015524	otp
1802	2R	16873329	16874137	-0.166481	-1.2059	2.6722	FBgn0034566	CG9313
1802	2R	16873329	16874137	-0.166481	-1.2059	2.6722	FBgn0034567	CG15651
1802	2R	16873329	16874137	-0.166481	-1.2059	2.6722	FBgn0034568	CG3216
1804	2R	16895860	16897275	0.268399	-0.691151	5.15352	FBgn0001133	grau
1804	2R	16895860	16897275	0.268399	-0.691151	5.15352	FBgn0034570	CG10543
1804	2R	16895860	16897275	0.268399	-0.691151	5.15352	FBgn0050291	CG30291
1808	2R	16941603	16949543	-0.584665	-1.22574	-0.0780287	FBgn0003391	shg
1808	2R	16941603	16949543	-0.584665	-1.22574	-0.0780287	FBgn0034577	cpa
1808	2R	16941603	16949543	-0.584665	-1.22574	-0.0780287	FBgn0034578	CG15653
1808	2R	16941603	16949543	-0.584665	-1.22574	-0.0780287	FBgn0034579	mRpL54
1808	2R	16941603	16949543	-0.584665	-1.22574	-0.0780287	FBgn0034580	Cht8
1808	2R	16941603	16949543	-0.584665	-1.22574	-0.0780287	FBgn0050293	Cht12
1808	2R	16941603	16949543	-0.584665	-1.22574	-0.0780287	XLOC_009372	-
1810	2R	16963620	16965334	-0.372601	-1.03121	0.421792	FBgn0003748	Treh
1810	2R	16963620	16965334	-0.372601	-1.03121	0.421792	XLOC_009373	-
1810	2R	16963620	16965334	-0.372601	-1.03121	0.421792	XLOC_009374	-
1811	2R	16975832	16978738	0.452004	0.604329	1.46116	FBgn0003748	Treh
1811	2R	16975832	16978738	0.452004	0.604329	1.46116	FBgn0034585	CG4030
1811	2R	16975832	16978738	0.452004	0.604329	1.46116	FBgn0085425	CG34396
1825	2R	17198161	17202150	-0.596675	-0.961035	-1.69112	FBgn0034617	CG9754
1825	2R	17198161	17202150	-0.596675	-0.961035	-1.69112	FBgn0034618	CG9485
1825	2R	17198161	17202150	-0.596675	-0.961035	-1.69112	FBgn0261554	CG42672
1835	2R	17405468	17406813	-0.473963	-1.20226	-0.268354	FBgn0034634	CG10494
1835	2R	17405468	17406813	-0.473963	-1.20226	-0.268354	FBgn0043070	MESK2
1835	2R	17405468	17406813	-0.473963	-1.20226	-0.268354	FBgn0050288	CG30288
1835	2R	17405468	17406813	-0.473963	-1.20226	-0.268354	FBgn0050289	CG30289
1839	2R	17502261	17504634	0.437688	1.48335	-1.31974	FBgn0000326	clt
1839	2R	17502261	17504634	0.437688	1.48335	-1.31974	FBgn0034639	CG15673
1839	2R	17502261	17504634	0.437688	1.48335	-1.31974	FBgn0042180	CG18870
1839	2R	17502261	17504634	0.437688	1.48335	-1.31974	XLOC_009469	-
1846	2R	17572566	17575238	1.15187	1.54092	2.38772	FBgn0003687	Tbp
1846	2R	17572566	17575238	1.15187	1.54092	2.38772	FBgn0034654	CG10306
1846	2R	17572566	17575238	1.15187	1.54092	2.38772	FBgn0034655	CG10307
1846	2R	17572566	17575238	1.15187	1.54092	2.38772	FBgn0050263	CG30263
1846	2R	17572566	17575238	1.15187	1.54092	2.38772	FBgn0050285	CG30285
1850	2R	17600708	17603263	-0.225133	0.586512	-1.00415	FBgn0004362	HmgD
1850	2R	17600708	17603263	-0.225133	0.586512	-1.00415	FBgn0050403	CG30403
1850	2R	17600708	17603263	-0.225133	0.586512	-1.00415	FBgn0050404	Tango11
1850	2R	17600708	17603263	-0.225133	0.586512	-1.00415	XLOC_009486	-
1851	2R	17606231	17607703	0.227123	-2.59852	2.82654	FBgn0034657	LBR
1851	2R	17606231	17607703	0.227123	-2.59852	2.82654	FBgn0050398	CG30398
1851	2R	17606231	17607703	0.227123	-2.59852	2.82654	FBgn0050404	Tango11
1859	2R	17967011	17969020	-0.727545	-1.91922	-1.94553	FBgn0034691	synj
1859	2R	17967011	17969020	-0.727545	-1.91922	-1.94553	FBgn0067102	GlcT-1
1880	2R	18291518	18292924	0.465862	1.30611	-1.16333	FBgn0034724	babos
1880	2R	18291518	18292924	0.465862	1.30611	-1.16333	FBgn0034725	CG6044
1883	2R	18308333	18309963	-1.5462	-3.66177	-2.92249	FBgn0034727	mRpS29
1883	2R	18308333	18309963	-1.5462	-3.66177	-2.92249	FBgn0034728	rad50
1885	2R	18365763	18366617	-0.0959485	-1.02935	0.433741	FBgn0034732	CG3701
1885	2R	18365763	18366617	-0.0959485	-1.02935	0.433741	FBgn0034733	CG4752
1902	2R	18626645	18628101	0.197816	2.62156	-1.32263	FBgn0028371	jbug
1902	2R	18626645	18628101	0.197816	2.62156	-1.32263	FBgn0259145	CG42260
1902	2R	18626645	18628101	0.197816	2.62156	-1.32263	XLOC_009573	-
1906	2R	18762123	18763611	0.456775	0.494684	1.60642	FBgn0034788	CG13532
1906	2R	18762123	18763611	0.456775	0.494684	1.60642	FBgn0034789	PIP5K59B
1908	2R	18773864	18777805	0.190847	-0.18961	1.19777	FBgn0034792	CG3499
1908	2R	18773864	18777805	0.190847	-0.18961	1.19777	FBgn0034793	asrij
1908	2R	18773864	18777805	0.190847	-0.18961	1.19777	FBgn0034794	Gmer
1908	2R	18773864	18777805	0.190847	-0.18961	1.19777	FBgn0034795	MED23
1908	2R	18773864	18777805	0.190847	-0.18961	1.19777	FBgn0034796	CG3700
1911	2R	18821915	18826750	0.830667	0.534597	1.9666	FBgn0034800	CG3788
1911	2R	18821915	18826750	0.830667	0.534597	1.9666	FBgn0034802	CG3800
1911	2R	18821915	18826750	0.830667	0.534597	1.9666	FBgn0034803	CG9849
1911	2R	18821915	18826750	0.830667	0.534597	1.9666	FBgn0034804	CG3831
1921	2R	19263116	19264778	0.853268	0.561806	2.14372	FBgn0034854	CG3493
1921	2R	19263116	19264778	0.853268	0.561806	2.14372	FBgn0040660	CG13551
1921	2R	19263116	19264778	0.853268	0.561806	2.14372	FBgn0041712	yellow-d
1923	2R	19283112	19284372	0.208865	0.0759312	2.71764	FBgn0028497	CG3530
1923	2R	19283112	19284372	0.208865	0.0759312	2.71764	FBgn0034859	CG3520
1923	2R	19283112	19284372	0.208865	0.0759312	2.71764	XLOC_009589	-
1928	2R	19440158	19443878	-0.175079	-1.09035	2.82526	FBgn0010501	Dcp-1
1928	2R	19440158	19443878	-0.175079	-1.09035	2.82526	FBgn0034878	pita
1928	2R	19440158	19443878	-0.175079	-1.09035	2.82526	FBgn0034879	Rrp4
1928	2R	19440158	19443878	-0.175079	-1.09035	2.82526	FBgn0034880	alphaPS5
1928	2R	19440158	19443878	-0.175079	-1.09035	2.82526	XLOC_009597	-
1928	2R	19440158	19443878	-0.175079	-1.09035	2.82526	XLOC_009598	-
1935	2R	19554574	19555637	0.246142	-0.532811	2.49748	FBgn0034886	Pde8
1935	2R	19554574	19555637	0.246142	-0.532811	2.49748	XLOC_009604	-
1935	2R	19554574	19555637	0.246142	-0.532811	2.49748	XLOC_009605	-
1935	2R	19554574	19555637	0.246142	-0.532811	2.49748	XLOC_009606	-
1939	2R	19595799	19597529	0.406317	1.05939	-0.00218325	FBgn0002174	l(2)tid
1939	2R	19595799	19597529	0.406317	1.05939	-0.00218325	FBgn0011297	l(2)not
1940	2R	19601329	19603172	-0.789795	-1.24256	-2.06224	FBgn0034897	Sesn
1943	2R	19695206	19700190	-0.198646	-1.03563	0.438463	FBgn0010278	Ssrp
1943	2R	19695206	19700190	-0.198646	-1.03563	0.438463	FBgn0028411	Nxt1
1943	2R	19695206	19700190	-0.198646	-1.03563	0.438463	FBgn0034906	CG13561
1943	2R	19695206	19700190	-0.198646	-1.03563	0.438463	FBgn0034907	CG5539
1943	2R	19695206	19700190	-0.198646	-1.03563	0.438463	FBgn0034908	CG5543
1943	2R	19695206	19700190	-0.198646	-1.03563	0.438463	FBgn0034909	CG4797
1943	2R	19695206	19700190	-0.198646	-1.03563	0.438463	XLOC_009611	-
1946	2R	19736326	19740085	1.06591	1.93736	3.67442	FBgn0004581	bgcn
1946	2R	19736326	19740085	1.06591	1.93736	3.67442	FBgn0021895	ytr
1946	2R	19736326	19740085	1.06591	1.93736	3.67442	FBgn0024234	gbb
1946	2R	19736326	19740085	1.06591	1.93736	3.67442	FBgn0034914	CG5554
1946	2R	19736326	19740085	1.06591	1.93736	3.67442	FBgn0034915	eIF6
1955	2R	19792390	19797431	-0.533111	-1.09577	-0.252889	FBgn0015268	Nap1
1955	2R	19792390	19797431	-0.533111	-1.09577	-0.252889	FBgn0034928	CG13562
1955	2R	19792390	19797431	-0.533111	-1.09577	-0.252889	FBgn0261794	kcc
1955	2R	19792390	19797431	-0.533111	-1.09577	-0.252889	FBgn0263667	Lpt
1955	2R	19792390	19797431	-0.533111	-1.09577	-0.252889	XLOC_009618	-
1955	2R	19792390	19797431	-0.533111	-1.09577	-0.252889	XLOC_009619	-
1956	2R	19812078	19814068	0.0533326	-1.24253	5.12822	FBgn0034931	CG2812
1956	2R	19812078	19814068	0.0533326	-1.24253	5.12822	FBgn0261794	kcc
1956	2R	19812078	19814068	0.0533326	-1.24253	5.12822	FBgn0263006	Ca-P60A
1956	2R	19812078	19814068	0.0533326	-1.24253	5.12822	XLOC_009620	-
1964	2R	19862222	19865909	0.478187	1.88083	-0.389001	FBgn0002791	mr
1964	2R	19862222	19865909	0.478187	1.88083	-0.389001	FBgn0005612	Sox14
1964	2R	19862222	19865909	0.478187	1.88083	-0.389001	FBgn0034948	Gadd34
1964	2R	19862222	19865909	0.478187	1.88083	-0.389001	XLOC_009623	-
1972	2R	19931698	19938394	-0.628223	-0.615149	-10.5973	FBgn0003353	sei
1972	2R	19931698	19938394	-0.628223	-0.615149	-10.5973	FBgn0011726	tsr
1972	2R	19931698	19938394	-0.628223	-0.615149	-10.5973	FBgn0028552	gammaSnap
1972	2R	19931698	19938394	-0.628223	-0.615149	-10.5973	FBgn0034964	IntS1
1977	2R	19973126	19975938	-0.111381	0.307732	-2.81196	FBgn0034974	CG16786
1977	2R	19973126	19975938	-0.111381	0.307732	-2.81196	FBgn0086129	snama
1980	2R	20000487	20002856	-0.582067	-1.39619	-0.826107	FBgn0034976	CG4049
1980	2R	20000487	20002856	-0.582067	-1.39619	-0.826107	FBgn0034978	CG3257
1980	2R	20000487	20002856	-0.582067	-1.39619	-0.826107	FBgn0041706	CG3253
1980	2R	20000487	20002856	-0.582067	-1.39619	-0.826107	XLOC_009630	-
1986	2R	20082332	20084823	-1.08923	-2.46376	0.634002	FBgn0034987	CG3363
1986	2R	20082332	20084823	-1.08923	-2.46376	0.634002	FBgn0034988	CG3362
1986	2R	20082332	20084823	-1.08923	-2.46376	0.634002	FBgn0034989	CG3356
1987	2R	20085165	20087575	0.295292	0.183088	5.13874	FBgn0034988	CG3362
1987	2R	20085165	20087575	0.295292	0.183088	5.13874	FBgn0034989	CG3356
1991	2R	20231042	20233472	0.576216	1.8307	-1.2438	FBgn0004101	bs
1995	2R	20309597	20310206	0.0118614	0.824786	-1.51756	FBgn0259210	prom
1995	2R	20309597	20310206	0.0118614	0.824786	-1.51756	FBgn0259729	CG42383
2002	2R	20451524	20454658	-0.691948	-2.07877	0.649514	FBgn0035024	CG11414
2002	2R	20451524	20454658	-0.691948	-2.07877	0.649514	FBgn0035025	uri
2002	2R	20451524	20454658	-0.691948	-2.07877	0.649514	FBgn0035026	Fcp1
2004	2R	20461848	20463615	-1.06342	-0.417907	-7.04093	FBgn0035027	CG3511
2004	2R	20461848	20463615	-1.06342	-0.417907	-7.04093	FBgn0035028	Start1
2004	2R	20461848	20463615	-1.06342	-0.417907	-7.04093	FBgn0053527	IFa
2007	2R	20498970	20500399	-0.746136	-0.681321	-1.10003	FBgn0035039	CG3608
2007	2R	20498970	20500399	-0.746136	-0.681321	-1.10003	FBgn0035040	CG4741
2007	2R	20498970	20500399	-0.746136	-0.681321	-1.10003	FBgn0259742	CG42360
2007	2R	20498970	20500399	-0.746136	-0.681321	-1.10003	XLOC_009659	-
2008	2R	20518560	20519105	-1.23617	-3.00592	-0.409229	FBgn0015040	Cyp9c1
2008	2R	20518560	20519105	-1.23617	-3.00592	-0.409229	FBgn0264328	CR43787
2010	2R	20548781	20550390	-0.405173	0.549076	-2.16997	FBgn0035044	CG3663
2010	2R	20548781	20550390	-0.405173	0.549076	-2.16997	FBgn0035046	CG3683
2010	2R	20548781	20550390	-0.405173	0.549076	-2.16997	FBgn0050161	CG30161
2010	2R	20548781	20550390	-0.405173	0.549076	-2.16997	FBgn0050163	Cpr60D
2016	2R	20631168	20634087	0.175726	-1.08348	3.75335	FBgn0050421	CG30421
2016	2R	20631168	20634087	0.175726	-1.08348	3.75335	XLOC_009667	-
2016	2R	20631168	20634087	0.175726	-1.08348	3.75335	XLOC_009668	-
2016	2R	20631168	20634087	0.175726	-1.08348	3.75335	XLOC_009669	-
2017	2R	20649305	20651288	0.450748	0.674492	3.5139	FBgn0035056	spz6
2017	2R	20649305	20651288	0.450748	0.674492	3.5139	FBgn0035057	CG3880
2017	2R	20649305	20651288	0.450748	0.674492	3.5139	FBgn0035059	CG3894
2017	2R	20649305	20651288	0.450748	0.674492	3.5139	FBgn0040666	CG12848
2024	2R	20683841	20685141	0.163818	-1.29246	2.2385	FBgn0023181	Orc4
2024	2R	20683841	20685141	0.163818	-1.29246	2.2385	FBgn0028738	ETH
2024	2R	20683841	20685141	0.163818	-1.29246	2.2385	FBgn0035068	CG12849
2024	2R	20683841	20685141	0.163818	-1.29246	2.2385	FBgn0035069	CG3611
2024	2R	20683841	20685141	0.163818	-1.29246	2.2385	FBgn0262902	CR43257
2034	2R	20849092	20852772	0.204796	-0.689412	2.64627	FBgn0035087	CG2765
2034	2R	20849092	20852772	0.204796	-0.689412	2.64627	FBgn0050424	CG30424
2034	2R	20849092	20852772	0.204796	-0.689412	2.64627	XLOC_009685	-
2037	2R	20873623	20874510	0.70834	-0.0972377	1.69934	FBgn0010435	emp
2037	2R	20873623	20874510	0.70834	-0.0972377	1.69934	FBgn0035091	CG3829
2037	2R	20873623	20874510	0.70834	-0.0972377	1.69934	XLOC_006196	-
2037	2R	20873623	20874510	0.70834	-0.0972377	1.69934	XLOC_009691	-
2066	2RHet	389944	393352	-1.30994	-2.26171	-0.351838	FBgn0058191	CG40191
2075	2RHet	566461	567861	-0.429864	-1.04195	-0.632389	FBgn0262123	l(2)41Ab
2075	2RHet	566461	567861	-0.429864	-1.04195	-0.632389	XLOC_009780	-
2080	2RHet	1619813	1620891	-1.15327	-1.05533	-5.70554	FBgn0085638	CG41378
2080	2RHet	1619813	1620891	-1.15327	-1.05533	-5.70554	XLOC_009855	-
2080	2RHet	1619813	1620891	-1.15327	-1.05533	-5.70554	XLOC_009856	-
2081	2RHet	1621118	1621978	0.0260587	0.813082	-1.2567	FBgn0085638	CG41378
2081	2RHet	1621118	1621978	0.0260587	0.813082	-1.2567	XLOC_009855	-
2081	2RHet	1621118	1621978	0.0260587	0.813082	-1.2567	XLOC_009856	-
2087	2RHet	2775600	2778119	-0.278928	0.105529	-1.72551	FBgn0039959	CG17514
2088	2RHet	2901189	2905462	-0.54868	-0.167337	-1.61507	FBgn0020660	eIF-4B
2088	2RHet	2901189	2905462	-0.54868	-0.167337	-1.61507	XLOC_009884	-
2088	2RHet	2901189	2905462	-0.54868	-0.167337	-1.61507	XLOC_009885	-
2088	2RHet	2901189	2905462	-0.54868	-0.167337	-1.61507	XLOC_009886	-
2089	2RHet	3177586	3179713	-0.563332	-0.64064	-1.70528	FBgn0262124	uex
2090	2RHet	3198748	3201681	-0.592156	-0.205293	-2.27002	FBgn0046706	Haspin
2090	2RHet	3198748	3201681	-0.592156	-0.205293	-2.27002	XLOC_009895	-
2090	2RHet	3198748	3201681	-0.592156	-0.205293	-2.27002	XLOC_009896	-
2093	3L	19692	21103	-0.783895	-0.847773	-1.39311	FBgn0052475	mthl8
2093	3L	19692	21103	-0.783895	-0.847773	-1.39311	XLOC_009906	-
2094	3L	21212	24108	-0.740726	-0.489392	-2.10768	FBgn0052475	mthl8
2094	3L	21212	24108	-0.740726	-0.489392	-2.10768	XLOC_009906	-
2096	3L	131671	135271	0.188324	1.15174	-0.286395	FBgn0020386	Pdk1
2096	3L	131671	135271	0.188324	1.15174	-0.286395	XLOC_009911	-
2096	3L	131671	135271	0.188324	1.15174	-0.286395	XLOC_012964	-
2096	3L	131671	135271	0.188324	1.15174	-0.286395	XLOC_012965	-
2096	3L	131671	135271	0.188324	1.15174	-0.286395	XLOC_012966	-
2096	3L	131671	135271	0.188324	1.15174	-0.286395	XLOC_012967	-
2096	3L	131671	135271	0.188324	1.15174	-0.286395	XLOC_012968	-
2096	3L	131671	135271	0.188324	1.15174	-0.286395	XLOC_012969	-
2107	3L	256078	259590	-0.914148	-3.26085	-1.29308	FBgn0024806	DIP2
2107	3L	256078	259590	-0.914148	-3.26085	-1.29308	FBgn0035120	wac
2107	3L	256078	259590	-0.914148	-3.26085	-1.29308	FBgn0035121	Tudor-SN
2107	3L	256078	259590	-0.914148	-3.26085	-1.29308	FBgn0263470	snoRNA:Tudor-SN-a
2109	3L	270642	272832	-0.272717	-0.709597	1.15279	FBgn0027111	miple
2109	3L	270642	272832	-0.272717	-0.709597	1.15279	FBgn0029002	miple2
2109	3L	270642	272832	-0.272717	-0.709597	1.15279	FBgn0052845	CG32845
2111	3L	292235	294399	0.300514	1.21441	0.773096	FBgn0264707	RhoGEF3
2111	3L	292235	294399	0.300514	1.21441	0.773096	XLOC_012979	-
2111	3L	292235	294399	0.300514	1.21441	0.773096	XLOC_012980	-
2111	3L	292235	294399	0.300514	1.21441	0.773096	XLOC_012981	-
2119	3L	376474	379851	-0.824294	-0.863259	-1.07433	FBgn0262139	trh
2119	3L	376474	379851	-0.824294	-0.863259	-1.07433	XLOC_009935	-
2131	3L	684385	685790	-0.227033	-4.6312	1.83385	FBgn0035152	CG3386
2131	3L	684385	685790	-0.227033	-4.6312	1.83385	FBgn0035153	ebd1
2131	3L	684385	685790	-0.227033	-4.6312	1.83385	FBgn0035154	CG3344
2132	3L	690303	693554	1.07543	2.16602	0.953424	FBgn0035155	RabX6
2132	3L	690303	693554	1.07543	2.16602	0.953424	FBgn0035157	CG13894
2132	3L	690303	693554	1.07543	2.16602	0.953424	FBgn0052483	CG32483
2132	3L	690303	693554	1.07543	2.16602	0.953424	FBgn0260862	Vti1
2133	3L	707228	712150	-0.0484578	1.71341	-1.37381	FBgn0025676	CkIIalpha-i3
2133	3L	707228	712150	-0.0484578	1.71341	-1.37381	FBgn0035158	CG13895
2133	3L	707228	712150	-0.0484578	1.71341	-1.37381	FBgn0035159	CG13896
2138	3L	851085	852699	-0.873634	-3.17829	-0.56362	FBgn0035168	CG13889
2138	3L	851085	852699	-0.873634	-3.17829	-0.56362	FBgn0035169	CG13890
2138	3L	851085	852699	-0.873634	-3.17829	-0.56362	FBgn0035170	dpr20
2143	3L	959484	960869	0.0519684	0.297466	-1.41126	FBgn0264574	Glut1
2147	3L	1019895	1021817	0.0993443	-9.19379	1.3921	FBgn0024277	trio
2147	3L	1019895	1021817	0.0993443	-9.19379	1.3921	XLOC_013054	-
2147	3L	1019895	1021817	0.0993443	-9.19379	1.3921	XLOC_013055	-
2158	3L	1310905	1316128	0.541978	0.303213	1.84572	FBgn0035205	CG2469
2158	3L	1310905	1316128	0.541978	0.303213	1.84572	FBgn0035206	CG9186
2158	3L	1310905	1316128	0.541978	0.303213	1.84572	FBgn0035207	CG9153
2161	3L	1348598	1350816	0.359012	-0.042165	1.23105	FBgn0003138	Ptp61F
2161	3L	1348598	1350816	0.359012	-0.042165	1.23105	FBgn0029514	312
2179	3L	1639490	1641446	0.178943	-0.688522	2.554	FBgn0013342	n-syb
2179	3L	1639490	1641446	0.178943	-0.688522	2.554	FBgn0013753	Bgb
2179	3L	1639490	1641446	0.178943	-0.688522	2.554	FBgn0025725	alphaCop
2179	3L	1639490	1641446	0.178943	-0.688522	2.554	FBgn0035247	metl
2183	3L	1727634	1731675	-0.887175	-0.654378	-4.22904	FBgn0027594	drpr
2183	3L	1727634	1731675	-0.887175	-0.654378	-4.22904	FBgn0035263	CG12035
2183	3L	1727634	1731675	-0.887175	-0.654378	-4.22904	FBgn0035264	Oseg4
2183	3L	1727634	1731675	-0.887175	-0.654378	-4.22904	XLOC_010047	-
2190	3L	1801735	1804499	0.657975	0.180312	2.30325	FBgn0025820	JTBR
2190	3L	1801735	1804499	0.657975	0.180312	2.30325	FBgn0067864	Patj
2190	3L	1801735	1804499	0.657975	0.180312	2.30325	FBgn0261562	CG42676
2207	3L	2255988	2259392	-1.73541	-2.70309	-3.41269	FBgn0015359	CG2034
2207	3L	2255988	2259392	-1.73541	-2.70309	-3.41269	FBgn0015360	oxt
2207	3L	2255988	2259392	-1.73541	-2.70309	-3.41269	FBgn0035321	CG1275
2207	3L	2255988	2259392	-1.73541	-2.70309	-3.41269	XLOC_013117	-
2216	3L	2488714	2491391	-0.564804	-1.18244	-0.358595	FBgn0035346	CG1146
2216	3L	2488714	2491391	-0.564804	-1.18244	-0.358595	XLOC_010089	-
2216	3L	2488714	2491391	-0.564804	-1.18244	-0.358595	XLOC_013143	-
2216	3L	2488714	2491391	-0.564804	-1.18244	-0.358595	XLOC_013144	-
2217	3L	2494500	2495377	-0.164506	-3.91921	1.97719	FBgn0035346	CG1146
2217	3L	2494500	2495377	-0.164506	-3.91921	1.97719	FBgn0035347	CG33232
2217	3L	2494500	2495377	-0.164506	-3.91921	1.97719	XLOC_013144	-
2217	3L	2494500	2495377	-0.164506	-3.91921	1.97719	XLOC_013145	-
2221	3L	2598235	2601685	-0.757664	-1.09854	-1.13021	FBgn0011828	Pxn
2221	3L	2598235	2601685	-0.757664	-1.09854	-1.13021	FBgn0028504	CG12182
2221	3L	2598235	2601685	-0.757664	-1.09854	-1.13021	FBgn0035355	CG16985
2221	3L	2598235	2601685	-0.757664	-1.09854	-1.13021	FBgn0035356	CG16986
2221	3L	2598235	2601685	-0.757664	-1.09854	-1.13021	FBgn0062517	CG16984
2240	3L	3070913	3073623	-0.371809	-0.307788	-17.1502	FBgn0035397	CG11486
2240	3L	3070913	3073623	-0.371809	-0.307788	-17.1502	FBgn0052486	CG32486
2240	3L	3070913	3073623	-0.371809	-0.307788	-17.1502	XLOC_013190	-
2248	3L	3159804	3160753	0.368134	0.14139	1.28884	FBgn0024194	rasp
2248	3L	3159804	3160753	0.368134	0.14139	1.28884	FBgn0035404	CG12079
2248	3L	3159804	3160753	0.368134	0.14139	1.28884	FBgn0035405	pfk
2248	3L	3159804	3160753	0.368134	0.14139	1.28884	FBgn0263108	BtbVII
2249	3L	3164061	3166461	0.292536	1.90646	0.604222	FBgn0024194	rasp
2249	3L	3164061	3166461	0.292536	1.90646	0.604222	FBgn0035407	CG14962
2249	3L	3164061	3166461	0.292536	1.90646	0.604222	FBgn0052280	CG32280
2249	3L	3164061	3166461	0.292536	1.90646	0.604222	XLOC_013197	-
2253	3L	3193051	3195046	-0.354789	-0.249623	-2.04114	FBgn0001233	Hsp83
2253	3L	3193051	3195046	-0.354789	-0.249623	-2.04114	FBgn0035414	CG14965
2253	3L	3193051	3195046	-0.354789	-0.249623	-2.04114	FBgn0035415	CG14966
2258	3L	3249314	3252106	0.586088	-0.143913	3.32397	FBgn0262368	mir-282
2258	3L	3249314	3252106	0.586088	-0.143913	3.32397	FBgn0263246	CG43389
2258	3L	3249314	3252106	0.586088	-0.143913	3.32397	FBgn0263617	CR43626
2263	3L	3336725	3339752	0.0800897	0.861991	-3.53395	FBgn0004167	kst
2263	3L	3336725	3339752	0.0800897	0.861991	-3.53395	FBgn0035440	CG14969
2263	3L	3336725	3339752	0.0800897	0.861991	-3.53395	FBgn0052268	dro6
2263	3L	3336725	3339752	0.0800897	0.861991	-3.53395	FBgn0052274	Drs-l
2263	3L	3336725	3339752	0.0800897	0.861991	-3.53395	XLOC_013202	-
2267	3L	3414860	3418462	0.277394	1.08287	0.960644	FBgn0014388	sty
2267	3L	3414860	3418462	0.277394	1.08287	0.960644	XLOC_013211	-
2267	3L	3414860	3418462	0.277394	1.08287	0.960644	XLOC_013212	-
2268	3L	3424065	3424674	0.513379	3.78879	-0.304384	FBgn0014388	sty
2270	3L	3469583	3473078	-0.775277	-0.82268	-7.72845	FBgn0010317	CycJ
2270	3L	3469583	3473078	-0.775277	-0.82268	-7.72845	FBgn0035449	CG14971
2270	3L	3469583	3473078	-0.775277	-0.82268	-7.72845	FBgn0052267	CG32267
2270	3L	3469583	3473078	-0.775277	-0.82268	-7.72845	FBgn0259224	CG42324
2274	3L	3624361	3625945	-1.01741	-1.14871	-2.31064	FBgn0263239	dar1
2274	3L	3624361	3625945	-1.01741	-1.14871	-2.31064	XLOC_010181	-
2278	3L	3804974	3808419	-1.03759	-3.11699	-1.63431	FBgn0035461	ntc
2278	3L	3804974	3808419	-1.03759	-3.11699	-1.63431	FBgn0035462	IntS10
2278	3L	3804974	3808419	-1.03759	-3.11699	-1.63431	FBgn0052262	CG32262
2278	3L	3804974	3808419	-1.03759	-3.11699	-1.63431	FBgn0052263	CG32263
2278	3L	3804974	3808419	-1.03759	-3.11699	-1.63431	FBgn0052264	CG32264
2279	3L	3811222	3812777	-1.91493	-0.652737	-8.68888	FBgn0004888	Scsalpha
2279	3L	3811222	3812777	-1.91493	-0.652737	-8.68888	FBgn0035464	CG12006
2279	3L	3811222	3812777	-1.91493	-0.652737	-8.68888	FBgn0052262	CG32262
2279	3L	3811222	3812777	-1.91493	-0.652737	-8.68888	FBgn0052263	CG32263
2279	3L	3811222	3812777	-1.91493	-0.652737	-8.68888	FBgn0264553	CR43932
2280	3L	3814123	3815864	-0.144073	0.984919	-1.66468	FBgn0004888	Scsalpha
2280	3L	3814123	3815864	-0.144073	0.984919	-1.66468	FBgn0015585	Acp63F
2280	3L	3814123	3815864	-0.144073	0.984919	-1.66468	FBgn0035464	CG12006
2280	3L	3814123	3815864	-0.144073	0.984919	-1.66468	FBgn0264553	CR43932
2288	3L	3936419	3938229	-0.629327	-1.70699	-0.777848	FBgn0004910	Eip63F-1
2288	3L	3936419	3938229	-0.629327	-1.70699	-0.777848	FBgn0004911	Eip63F-2
2288	3L	3936419	3938229	-0.629327	-1.70699	-0.777848	FBgn0035475	CG10866
2288	3L	3936419	3938229	-0.629327	-1.70699	-0.777848	FBgn0035476	CG12766
2289	3L	3940169	3942619	-1.67171	-6.69495	-1.2832	FBgn0027552	CG10863
2289	3L	3940169	3942619	-1.67171	-6.69495	-1.2832	FBgn0035476	CG12766
2289	3L	3940169	3942619	-1.67171	-6.69495	-1.2832	FBgn0035477	CG14982
2289	3L	3940169	3942619	-1.67171	-6.69495	-1.2832	FBgn0264517	CR43916
2291	3L	3983722	3985312	0.411205	-0.929104	1.13091	FBgn0004880	scrt
2298	3L	4120542	4122587	0.646052	1.98267	0.423746	FBgn0035499	Chd64
2298	3L	4120542	4122587	0.646052	1.98267	0.423746	FBgn0264693	ens
2298	3L	4120542	4122587	0.646052	1.98267	0.423746	XLOC_013304	-
2298	3L	4120542	4122587	0.646052	1.98267	0.423746	XLOC_013305	-
2298	3L	4120542	4122587	0.646052	1.98267	0.423746	XLOC_013306	-
2298	3L	4120542	4122587	0.646052	1.98267	0.423746	XLOC_013307	-
2302	3L	4185739	4187803	-1.39062	-0.124594	-3.28168	FBgn0003710	tipE
2302	3L	4185739	4187803	-1.39062	-0.124594	-3.28168	FBgn0028664	VhaM9.7-c
2302	3L	4185739	4187803	-1.39062	-0.124594	-3.28168	FBgn0035504	Teh4
2302	3L	4185739	4187803	-1.39062	-0.124594	-3.28168	FBgn0035505	Teh2
2302	3L	4185739	4187803	-1.39062	-0.124594	-3.28168	FBgn0040696	CG18675
2302	3L	4185739	4187803	-1.39062	-0.124594	-3.28168	FBgn0040697	Teh3
2302	3L	4185739	4187803	-1.39062	-0.124594	-3.28168	XLOC_013311	-
2316	3L	4320734	4323232	-1.29228	-2.2653	-0.169677	FBgn0035532	CG15014
2316	3L	4320734	4323232	-1.29228	-2.2653	-0.169677	FBgn0035533	Cip4
2316	3L	4320734	4323232	-1.29228	-2.2653	-0.169677	FBgn0052250	CG32250
2320	3L	4384623	4385704	0.180303	0.96759	-3.86611	FBgn0035539	slow
2320	3L	4384623	4385704	0.180303	0.96759	-3.86611	XLOC_013323	-
2320	3L	4384623	4385704	0.180303	0.96759	-3.86611	XLOC_013324	-
2321	3L	4403251	4406292	0.499078	3.00889	-2.3503	FBgn0035539	slow
2321	3L	4403251	4406292	0.499078	3.00889	-2.3503	FBgn0035540	Syx17
2321	3L	4403251	4406292	0.499078	3.00889	-2.3503	FBgn0035541	CG15019
2321	3L	4403251	4406292	0.499078	3.00889	-2.3503	FBgn0035542	DOR
2321	3L	4403251	4406292	0.499078	3.00889	-2.3503	XLOC_011756	-
2321	3L	4403251	4406292	0.499078	3.00889	-2.3503	XLOC_013332	-
2326	3L	4539914	4541482	-0.668605	-1.39467	-0.944108	FBgn0035557	CG11353
2326	3L	4539914	4541482	-0.668605	-1.39467	-0.944108	FBgn0035558	CG11357
2326	3L	4539914	4541482	-0.668605	-1.39467	-0.944108	FBgn0052243	CG32243
2327	3L	4542010	4544039	0.208474	1.55452	-0.350728	FBgn0035558	CG11357
2327	3L	4542010	4544039	0.208474	1.55452	-0.350728	FBgn0052243	CG32243
2328	3L	4623569	4628535	-0.471191	-1.05923	-0.509589	FBgn0015805	Rpd3
2328	3L	4623569	4628535	-0.471191	-1.05923	-0.509589	FBgn0052246	CG32246
2328	3L	4623569	4628535	-0.471191	-1.05923	-0.509589	FBgn0262733	Src64B
2328	3L	4623569	4628535	-0.471191	-1.05923	-0.509589	FBgn0262870	axo
2329	3L	4692796	4693657	0.53104	0.672892	2.52909	FBgn0035569	CG15876
2329	3L	4692796	4693657	0.53104	0.672892	2.52909	FBgn0035574	Gef64C
2330	3L	4824875	4827352	0.00779705	-0.519626	1.16708	FBgn0027085	Aats-leu
2330	3L	4824875	4827352	0.00779705	-0.519626	1.16708	FBgn0035577	CG13708
2330	3L	4824875	4827352	0.00779705	-0.519626	1.16708	FBgn0261797	Dhc64C
2331	3L	4839456	4840196	1.56912	3.22643	0.721482	FBgn0035578	CG13707
2332	3L	5127175	5130779	0.756796	0.908816	1.94055	FBgn0035589	CHMP2B
2332	3L	5127175	5130779	0.756796	0.908816	1.94055	FBgn0035590	CG10673
2332	3L	5127175	5130779	0.756796	0.908816	1.94055	FBgn0035591	CG4611
2332	3L	5127175	5130779	0.756796	0.908816	1.94055	FBgn0035592	CG10674
2332	3L	5127175	5130779	0.756796	0.908816	1.94055	FBgn0035593	CG4603
2332	3L	5127175	5130779	0.756796	0.908816	1.94055	FBgn0040842	CG15212
2332	3L	5127175	5130779	0.756796	0.908816	1.94055	FBgn0040843	CG15213
2333	3L	5131012	5135011	0.225336	-0.480646	5.3996	FBgn0035587	CG4623
2333	3L	5131012	5135011	0.225336	-0.480646	5.3996	FBgn0035588	CG10672
2333	3L	5131012	5135011	0.225336	-0.480646	5.3996	FBgn0035589	CHMP2B
2333	3L	5131012	5135011	0.225336	-0.480646	5.3996	FBgn0035590	CG10673
2333	3L	5131012	5135011	0.225336	-0.480646	5.3996	FBgn0035591	CG4611
2333	3L	5131012	5135011	0.225336	-0.480646	5.3996	FBgn0035592	CG10674
2333	3L	5131012	5135011	0.225336	-0.480646	5.3996	XLOC_013352	-
2334	3L	5137983	5140740	0.454191	-0.0652427	2.43466	FBgn0028962	Aats-ala-m
2334	3L	5137983	5140740	0.454191	-0.0652427	2.43466	FBgn0035586	CG10671
2334	3L	5137983	5140740	0.454191	-0.0652427	2.43466	FBgn0035587	CG4623
2334	3L	5137983	5140740	0.454191	-0.0652427	2.43466	XLOC_013352	-
2335	3L	5144410	5145584	-1.13435	-2.40548	-1.60119	FBgn0010747	Srp54k
2335	3L	5144410	5145584	-1.13435	-2.40548	-1.60119	FBgn0028962	Aats-ala-m
2335	3L	5144410	5145584	-1.13435	-2.40548	-1.60119	FBgn0263831	Gen
2336	3L	5145649	5147445	0.405415	-0.0311445	2.14541	FBgn0010747	Srp54k
2336	3L	5145649	5147445	0.405415	-0.0311445	2.14541	FBgn0052423	shep
2336	3L	5145649	5147445	0.405415	-0.0311445	2.14541	FBgn0263831	Gen
2342	3L	5350680	5353046	0.809591	1.34583	1.3926	FBgn0004380	Klp64D
2342	3L	5350680	5353046	0.809591	1.34583	1.3926	FBgn0016031	lama
2342	3L	5350680	5353046	0.809591	1.34583	1.3926	FBgn0035600	CG4769
2342	3L	5350680	5353046	0.809591	1.34583	1.3926	FBgn0052420	tRNA:CR32420
2342	3L	5350680	5353046	0.809591	1.34583	1.3926	FBgn0052421	tRNA:CR32421
2344	3L	5357596	5361345	2.48556	3.95921	2.40954	FBgn0035600	CG4769
2344	3L	5357596	5361345	2.48556	3.95921	2.40954	FBgn0035601	Uev1A
2344	3L	5357596	5361345	2.48556	3.95921	2.40954	FBgn0035603	CG10635
2344	3L	5357596	5361345	2.48556	3.95921	2.40954	FBgn0260856	membrin
2347	3L	5576540	5578924	0.404443	0.157516	2.82283	FBgn0035617	l(3)psg2
2349	3L	5595529	5597485	1.0136	1.1641	2.32222	FBgn0035622	CG10590
2349	3L	5595529	5597485	1.0136	1.1641	2.32222	FBgn0035623	mthl2
2352	3L	5635477	5638129	0.112908	-0.827741	1.83403	FBgn0035625	Blimp-1
2352	3L	5635477	5638129	0.112908	-0.827741	1.83403	XLOC_013387	-
2352	3L	5635477	5638129	0.112908	-0.827741	1.83403	XLOC_013388	-
2353	3L	5651034	5652069	0.615042	0.0745062	1.36276	FBgn0035626	lin-28
2353	3L	5651034	5652069	0.615042	0.0745062	1.36276	FBgn0035627	Sse
2353	3L	5651034	5652069	0.615042	0.0745062	1.36276	FBgn0085447	sif
2359	3L	5758937	5760648	-0.00389545	-0.620351	1.65807	FBgn0016756	Ubp64E
2359	3L	5758937	5760648	-0.00389545	-0.620351	1.65807	FBgn0035630	CG10576
2359	3L	5758937	5760648	-0.00389545	-0.620351	1.65807	FBgn0035631	Txl
2359	3L	5758937	5760648	-0.00389545	-0.620351	1.65807	FBgn0035632	Ppat-Dpck
2359	3L	5758937	5760648	-0.00389545	-0.620351	1.65807	FBgn0082994	snoRNA:Psi28S-1837c
2359	3L	5758937	5760648	-0.00389545	-0.620351	1.65807	FBgn0082995	snoRNA:Psi28S-1837b
2359	3L	5758937	5760648	-0.00389545	-0.620351	1.65807	FBgn0086660	snoRNA:Psi28S-1837a
2359	3L	5758937	5760648	-0.00389545	-0.620351	1.65807	FBgn0260936	scny
2359	3L	5758937	5760648	-0.00389545	-0.620351	1.65807	FBgn0263488	unsRNA:CG10576-a
2360	3L	5761413	5763963	0.737628	-0.960444	2.68701	FBgn0035631	Txl
2360	3L	5761413	5763963	0.737628	-0.960444	2.68701	FBgn0035632	Ppat-Dpck
2360	3L	5761413	5763963	0.737628	-0.960444	2.68701	FBgn0260936	scny
2361	3L	5764034	5765009	0.59156	-0.238299	1.69281	FBgn0260936	scny
2364	3L	5801018	5806268	0.630247	1.07405	2.38682	FBgn0003984	vn
2364	3L	5801018	5806268	0.630247	1.07405	2.38682	FBgn0015806	S6k
2364	3L	5801018	5806268	0.630247	1.07405	2.38682	FBgn0035639	CG5537
2364	3L	5801018	5806268	0.630247	1.07405	2.38682	FBgn0035640	mad2
2364	3L	5801018	5806268	0.630247	1.07405	2.38682	XLOC_013397	-
2366	3L	5838978	5839960	-0.179125	0.505507	-1.06334	FBgn0003984	vn
2369	3L	5919697	5922177	-1.41406	-1.03637	-3.1626	FBgn0002638	Bj1
2369	3L	5919697	5922177	-1.41406	-1.03637	-3.1626	FBgn0053523	CG33523
2369	3L	5919697	5922177	-1.41406	-1.03637	-3.1626	XLOC_010313	-
2369	3L	5919697	5922177	-1.41406	-1.03637	-3.1626	XLOC_013399	-
2369	3L	5919697	5922177	-1.41406	-1.03637	-3.1626	XLOC_013400	-
2369	3L	5919697	5922177	-1.41406	-1.03637	-3.1626	XLOC_013401	-
2370	3L	5924596	5925917	-0.0490534	-1.60557	4.00752	FBgn0002638	Bj1
2370	3L	5924596	5925917	-0.0490534	-1.60557	4.00752	FBgn0053523	CG33523
2370	3L	5924596	5925917	-0.0490534	-1.60557	4.00752	FBgn0053993	CG33993
2382	3L	6247201	6249796	0.795501	1.12465	4.15813	FBgn0035696	Best2
2382	3L	6247201	6249796	0.795501	1.12465	4.15813	FBgn0035697	CG10163
2382	3L	6247201	6249796	0.795501	1.12465	4.15813	XLOC_013409	-
2382	3L	6247201	6249796	0.795501	1.12465	4.15813	XLOC_013410	-
2382	3L	6247201	6249796	0.795501	1.12465	4.15813	XLOC_013411	-
2388	3L	6543677	6545133	-0.292694	-1.29386	0.496602	FBgn0020251	sfl
2388	3L	6543677	6545133	-0.292694	-1.29386	0.496602	FBgn0042185	CG18769
2388	3L	6543677	6545133	-0.292694	-1.29386	0.496602	XLOC_013440	-
2392	3L	6734509	6736486	0.853906	1.10996	0.692444	FBgn0035713	CG10107
2392	3L	6734509	6736486	0.853906	1.10996	0.692444	FBgn0261934	dikar
2392	3L	6734509	6736486	0.853906	1.10996	0.692444	XLOC_013452	-
2394	3L	6743543	6749832	-0.450743	-0.0861018	-2.10348	FBgn0035713	CG10107
2394	3L	6743543	6749832	-0.450743	-0.0861018	-2.10348	FBgn0035714	CG8549
2394	3L	6743543	6749832	-0.450743	-0.0861018	-2.10348	FBgn0035715	CG10103
2394	3L	6743543	6749832	-0.450743	-0.0861018	-2.10348	FBgn0052392	CG32392
2394	3L	6743543	6749832	-0.450743	-0.0861018	-2.10348	XLOC_013453	-
2418	3L	7348273	7356585	0.6653	0.790499	59.809	FBgn0019662	qm
2418	3L	7348273	7356585	0.6653	0.790499	59.809	FBgn0035769	CTCF
2418	3L	7348273	7356585	0.6653	0.790499	59.809	FBgn0035770	pst
2418	3L	7348273	7356585	0.6653	0.790499	59.809	FBgn0035771	sec63
2418	3L	7348273	7356585	0.6653	0.790499	59.809	FBgn0035772	Sh3beta
2424	3L	7598046	7599280	-1.13765	-1.83302	-1.65633	FBgn0035802	CG33275
2424	3L	7598046	7599280	-1.13765	-1.83302	-1.65633	XLOC_013498	-
2424	3L	7598046	7599280	-1.13765	-1.83302	-1.65633	XLOC_013499	-
2424	3L	7598046	7599280	-1.13765	-1.83302	-1.65633	XLOC_013500	-
2427	3L	7645778	7648051	0.536114	0.145515	1.83323	FBgn0035806	PGRP-SD
2427	3L	7645778	7648051	0.536114	0.145515	1.83323	FBgn0035807	CG7492
2427	3L	7645778	7648051	0.536114	0.145515	1.83323	FBgn0052373	CG32373
2427	3L	7645778	7648051	0.536114	0.145515	1.83323	FBgn0261788	Ank2
2437	3L	7861994	7863013	-0.255336	-0.704068	1.33279	FBgn0016694	Pdp1
2437	3L	7861994	7863013	-0.255336	-0.704068	1.33279	FBgn0052365	CG32365
2437	3L	7861994	7863013	-0.255336	-0.704068	1.33279	XLOC_013546	-
2439	3L	7926536	7930846	-0.73052	-0.0920827	-1.8326	FBgn0024187	syd
2439	3L	7926536	7930846	-0.73052	-0.0920827	-1.8326	FBgn0035827	Srp9
2439	3L	7926536	7930846	-0.73052	-0.0920827	-1.8326	XLOC_013555	-
2439	3L	7926536	7930846	-0.73052	-0.0920827	-1.8326	XLOC_013556	-
2442	3L	7966527	7971779	0.232708	-0.863182	1.54395	FBgn0010406	RNaseX25
[truncated: 2,365 more rows]
