# Supplementary material for: Transcriptional and epigenetic responses to mating and aging in Drosophila melanogaster
Source: BMC Genomics. 2014 Oct 23;15(1):927. doi: 10.1186/1471-2164-15-927 (PMC4221674; doi:10.1186/1471-2164-15-927)
Supplement: Supplementary file 9 — Additional file 9: Changes in H3K9ac modification. Table S8. (a) Changes in H3K9ac modification between young and aged virgin female flies. (b) Changes in H3K9ac modification between young and aged mated female flies. Table S9. (a) Changes in H3K9ac modification between virgin and mated young female flies. (b) Changes in H3K9ac modification between virgin and mated aged female flies. (XLSX 715 KB) [file 12864_2014_6621_MOESM9_ESM.xlsx]

## Sheet: Table S8 (a) and (b)
Histone Modification Peak ID	Chromosome	Start	End	Comparison Between Young and Aged Flies	Comparison Between Young and Aged Virgin Flies	Comparison Between Young and Aged Mated Flies	Target Gene ID	Target Gene Name
1	2L	46759	47358	-1.54612	-2.38969	-1.57232	XLOC_002954	-
5	2L	102298	103183	2.30348	1.73164	4.57788	FBgn0026787	Nhe1
5	2L	102298	103183	2.30348	1.73164	4.57788	FBgn0031216	CG11376
5	2L	102298	103183	2.30348	1.73164	4.57788	FBgn0031217	CG11377
5	2L	102298	103183	2.30348	1.73164	4.57788	XLOC_000006	-
6	2L	107738	110279	-0.345364	0.536293	-1.58857	FBgn0005278	Sam-S
6	2L	107738	110279	-0.345364	0.536293	-1.58857	FBgn0026787	Nhe1
8	2L	143162	144372	2.95795	4.39386	1.8338	FBgn0031224	CG11454
8	2L	143162	144372	2.95795	4.39386	1.8338	FBgn0051974	CG31974
8	2L	143162	144372	2.95795	4.39386	1.8338	FBgn0259818	CG42399
8	2L	143162	144372	2.95795	4.39386	1.8338	XLOC_002972	-
10	2L	181677	182742	-2.64321	-2.54395	-3.97875	FBgn0016977	spen
10	2L	181677	182742	-2.64321	-2.54395	-3.97875	XLOC_002977	-
17	2L	271153	271962	-2.99752	-2.84079	-2.46167	FBgn0031238	CG3645
17	2L	271153	271962	-2.99752	-2.84079	-2.46167	FBgn0031240	CG3345
17	2L	271153	271962	-2.99752	-2.84079	-2.46167	FBgn0086856	CG11555
17	2L	271153	271962	-2.99752	-2.84079	-2.46167	FBgn0086912	mbm
18	2L	273245	274808	2.71546	3.71984	2.62443	FBgn0031238	CG3645
18	2L	273245	274808	2.71546	3.71984	2.62443	FBgn0031240	CG3345
18	2L	273245	274808	2.71546	3.71984	2.62443	FBgn0086855	CG17078
18	2L	273245	274808	2.71546	3.71984	2.62443	FBgn0086856	CG11555
18	2L	273245	274808	2.71546	3.71984	2.62443	FBgn0086912	mbm
22	2L	292446	292995	3.02519	7.67228	2.68153	FBgn0017457	U2af38
22	2L	292446	292995	3.02519	7.67228	2.68153	FBgn0031245	CG3625
22	2L	292446	292995	3.02519	7.67228	2.68153	FBgn0031247	CG11562
23	2L	295011	295941	1.41296	1.44986	10.9371	FBgn0017457	U2af38
23	2L	295011	295941	1.41296	1.44986	10.9371	FBgn0020622	Pi3K21B
23	2L	295011	295941	1.41296	1.44986	10.9371	FBgn0024352	Hop
23	2L	295011	295941	1.41296	1.44986	10.9371	FBgn0031247	CG11562
25	2L	302768	305413	-3.95696	-2.25657	-10.4589	FBgn0004611	Plc21C
25	2L	302768	305413	-3.95696	-2.25657	-10.4589	FBgn0020622	Pi3K21B
25	2L	302768	305413	-3.95696	-2.25657	-10.4589	XLOC_002988	-
34	2L	542132	542570	1.55175	2.18631	5.34725	FBgn0003963	ush
34	2L	542132	542570	1.55175	2.18631	5.34725	FBgn0010602	lwr
34	2L	542132	542570	1.55175	2.18631	5.34725	FBgn0031260	Spp
35	2L	543989	544650	3.4954	2.83873	5.29036	FBgn0010602	lwr
35	2L	543989	544650	3.4954	2.83873	5.29036	FBgn0031260	Spp
35	2L	543989	544650	3.4954	2.83873	5.29036	FBgn0031261	nAcRbeta-21C
36	2L	559480	560607	4.1747	7.89437	3.2271	FBgn0031263	CG2789
36	2L	559480	560607	4.1747	7.89437	3.2271	FBgn0031264	CG11835
36	2L	559480	560607	4.1747	7.89437	3.2271	FBgn0260933	rempA
37	2L	567512	568825	1.72006	3.66795	0.780099	FBgn0021874	Nle
37	2L	567512	568825	1.72006	3.66795	0.780099	FBgn0031265	CG2794
37	2L	567512	568825	1.72006	3.66795	0.780099	FBgn0031266	CG2807
40	2L	811490	812329	4.36774	7.85594	4.66222	FBgn0031281	Saf6
40	2L	811490	812329	4.36774	7.85594	4.66222	FBgn0051658	Nnf1b
40	2L	811490	812329	4.36774	7.85594	4.66222	FBgn0086130	KH1
41	2L	815134	816787	2.6259	1.69554	3.22029	FBgn0031281	Saf6
41	2L	815134	816787	2.6259	1.69554	3.22029	FBgn0031282	Pex12
41	2L	815134	816787	2.6259	1.69554	3.22029	FBgn0031283	CG15880
41	2L	815134	816787	2.6259	1.69554	3.22029	FBgn0031284	CG3876
41	2L	815134	816787	2.6259	1.69554	3.22029	FBgn0086130	KH1
45	2L	852190	853633	4.50173	8.93578	3.69064	FBgn0020304	drongo
45	2L	852190	853633	4.50173	8.93578	3.69064	FBgn0020545	kraken
45	2L	852190	853633	4.50173	8.93578	3.69064	FBgn0031287	CG4291
45	2L	852190	853633	4.50173	8.93578	3.69064	FBgn0031288	CG13949
47	2L	864828	865912	-7.52972	-5.07506	-13.1155	FBgn0029095	aru
47	2L	864828	865912	-7.52972	-5.07506	-13.1155	FBgn0086031	snoRNA:Me28S-U1230
47	2L	864828	865912	-7.52972	-5.07506	-13.1155	XLOC_003025	-
47	2L	864828	865912	-7.52972	-5.07506	-13.1155	XLOC_003026	-
48	2L	870387	872383	-0.990265	-1.49183	-0.604762	FBgn0020305	dbe
48	2L	870387	872383	-0.990265	-1.49183	-0.604762	FBgn0053526	PNUTS
49	2L	1009038	1009819	-3.40277	-15.6693	-3.8845	FBgn0031294	IA-2
54	2L	1147806	1148460	2.71968	3.3027	1.86341	FBgn0031307	MFS3
54	2L	1147806	1148460	2.71968	3.3027	1.86341	FBgn0031308	CG4749
54	2L	1147806	1148460	2.71968	3.3027	1.86341	FBgn0031309	Tfb4
55	2L	1149919	1151295	3.1907	1.8884	4.37662	FBgn0031308	CG4749
55	2L	1149919	1151295	3.1907	1.8884	4.37662	FBgn0031309	Tfb4
55	2L	1149919	1151295	3.1907	1.8884	4.37662	FBgn0031310	CG4764
55	2L	1149919	1151295	3.1907	1.8884	4.37662	FBgn0261458	capt
57	2L	1166296	1167329	2.93111	1.65768	7.76365	FBgn0024314	Plap
57	2L	1166296	1167329	2.93111	1.65768	7.76365	FBgn0031314	CG4785
57	2L	1166296	1167329	2.93111	1.65768	7.76365	FBgn0031315	CG14341
60	2L	1177577	1178376	3.61507	3.30255	8.6767	FBgn0031318	CG4887
60	2L	1177577	1178376	3.61507	3.30255	8.6767	FBgn0031319	CG4896
63	2L	1610488	1611216	4.18013	4.35097	3.63542	FBgn0021906	RFeSP
63	2L	1610488	1611216	4.18013	4.35097	3.63542	FBgn0031351	CG14352
63	2L	1610488	1611216	4.18013	4.35097	3.63542	FBgn0051935	CG31935
63	2L	1610488	1611216	4.18013	4.35097	3.63542	FBgn0261509	haf
67	2L	1709762	1710498	3.43675	2.88024	3.39678	FBgn0031356	CG17660
67	2L	1709762	1710498	3.43675	2.88024	3.39678	FBgn0031357	mRpL48
67	2L	1709762	1710498	3.43675	2.88024	3.39678	FBgn0086698	frtz
70	2L	1726589	1727911	-3.93259	-2.57089	-14.562	FBgn0000579	Eno
70	2L	1726589	1727911	-3.93259	-2.57089	-14.562	FBgn0031360	CG31937
70	2L	1726589	1727911	-3.93259	-2.57089	-14.562	FBgn0260648	Rrp40
71	2L	1727916	1728718	-3.15511	-3.48927	-5.37879	FBgn0000579	Eno
71	2L	1727916	1728718	-3.15511	-3.48927	-5.37879	FBgn0031360	CG31937
71	2L	1727916	1728718	-3.15511	-3.48927	-5.37879	FBgn0260648	Rrp40
74	2L	1888178	1892192	-0.595737	-0.760507	-1.37434	XLOC_001615	-
74	2L	1888178	1892192	-0.595737	-0.760507	-1.37434	XLOC_001616	-
74	2L	1888178	1892192	-0.595737	-0.760507	-1.37434	XLOC_001617	-
75	2L	1900823	1902981	-0.506668	-4.02774	0.84537	XLOC_001618	-
75	2L	1900823	1902981	-0.506668	-4.02774	0.84537	XLOC_001619	-
75	2L	1900823	1902981	-0.506668	-4.02774	0.84537	XLOC_001620	-
75	2L	1900823	1902981	-0.506668	-4.02774	0.84537	XLOC_001621	-
76	2L	1974030	1974991	2.33211	3.91246	2.44432	FBgn0031376	Der-1
76	2L	1974030	1974991	2.33211	3.91246	2.44432	FBgn0031377	CG15356
78	2L	1980975	1981686	2.50731	1.12818	7.4565	FBgn0031377	CG15356
78	2L	1980975	1981686	2.50731	1.12818	7.4565	FBgn0031378	CG15362
78	2L	1980975	1981686	2.50731	1.12818	7.4565	FBgn0031379	CG7289
79	2L	1982150	1982788	0.775854	-1.35989	4.29288	FBgn0001125	Got2
79	2L	1982150	1982788	0.775854	-1.35989	4.29288	FBgn0031377	CG15356
79	2L	1982150	1982788	0.775854	-1.35989	4.29288	FBgn0031378	CG15362
79	2L	1982150	1982788	0.775854	-1.35989	4.29288	FBgn0031379	CG7289
80	2L	1985879	1987783	-4.894	-3.04079	-7.54941	FBgn0001125	Got2
80	2L	1985879	1987783	-4.894	-3.04079	-7.54941	FBgn0031379	CG7289
80	2L	1985879	1987783	-4.894	-3.04079	-7.54941	FBgn0031381	Npc2a
80	2L	1985879	1987783	-4.894	-3.04079	-7.54941	FBgn0262148	CR42874
83	2L	2037657	2040407	-1.79757	-5.00656	-1.35766	FBgn0003557	Su(dx)
83	2L	2037657	2040407	-1.79757	-5.00656	-1.35766	FBgn0259192	CG42296
83	2L	2037657	2040407	-1.79757	-5.00656	-1.35766	FBgn0259230	lectin-22C
83	2L	2037657	2040407	-1.79757	-5.00656	-1.35766	XLOC_003077	-
85	2L	2146462	2148393	3.58404	2.29097	4.44835	FBgn0027509	CG7261
85	2L	2146462	2148393	3.58404	2.29097	4.44835	FBgn0031390	tho2
85	2L	2146462	2148393	3.58404	2.29097	4.44835	FBgn0031391	CG11723
86	2L	2151701	2152612	2.90452	3.13823	3.57002	FBgn0027509	CG7261
86	2L	2151701	2152612	2.90452	3.13823	3.57002	FBgn0031392	AIF
90	2L	2213335	2214515	-1.884	-1.344	-3.56962	FBgn0010288	Uch
90	2L	2213335	2214515	-1.884	-1.344	-3.56962	FBgn0031397	CG15385
90	2L	2213335	2214515	-1.884	-1.344	-3.56962	FBgn0031398	CG10880
90	2L	2213335	2214515	-1.884	-1.344	-3.56962	FBgn0040715	CG15386
90	2L	2213335	2214515	-1.884	-1.344	-3.56962	FBgn0085203	CG34174
90	2L	2213335	2214515	-1.884	-1.344	-3.56962	FBgn0259717	CG42371
95	2L	2355443	2356495	-0.848501	-2.58758	0.413013	FBgn0031413	CG9967
95	2L	2355443	2356495	-0.848501	-2.58758	0.413013	FBgn0031414	eys
96	2L	2356694	2357613	-4.72544	-5.00309	-7.75603	FBgn0014010	Rab5
96	2L	2356694	2357613	-4.72544	-5.00309	-7.75603	FBgn0031413	CG9967
96	2L	2356694	2357613	-4.72544	-5.00309	-7.75603	FBgn0031414	eys
100	2L	2380943	2382043	3.15411	1.67961	6.33231	FBgn0031420	CG9866
100	2L	2380943	2382043	3.15411	1.67961	6.33231	FBgn0031422	CG9870
100	2L	2380943	2382043	3.15411	1.67961	6.33231	FBgn0264672	Eogt
103	2L	2491976	2492898	0.936148	0.00164956	3.3672	FBgn0011818	oaf
103	2L	2491976	2492898	0.936148	0.00164956	3.3672	FBgn0015816	Slh
103	2L	2491976	2492898	0.936148	0.00164956	3.3672	FBgn0031429	CG15393
107	2L	2584054	2585528	2.82873	2.55176	2.56975	FBgn0026479	Drp1
108	2L	2739919	2740732	-3.04721	-18.4365	-2.04258	FBgn0031449	CG31689
108	2L	2739919	2740732	-3.04721	-18.4365	-2.04258	FBgn0031450	Hrs
110	2L	2758966	2760462	2.00487	0.862296	17.5515	FBgn0031453	CG9894
110	2L	2758966	2760462	2.00487	0.862296	17.5515	FBgn0031454	CG9960
110	2L	2758966	2760462	2.00487	0.862296	17.5515	FBgn0031455	snapin
110	2L	2758966	2760462	2.00487	0.862296	17.5515	FBgn0031456	Trn-SR
114	2L	2856097	2856770	1.15956	0.729352	7.9358	FBgn0015521	RpS21
114	2L	2856097	2856770	1.15956	0.729352	7.9358	FBgn0031473	CG3104
114	2L	2856097	2856770	1.15956	0.729352	7.9358	FBgn0031474	CG2991
115	2L	2857065	2857910	-2.33203	-0.97031	-9.50259	FBgn0015521	RpS21
115	2L	2857065	2857910	-2.33203	-0.97031	-9.50259	FBgn0031473	CG3104
115	2L	2857065	2857910	-2.33203	-0.97031	-9.50259	FBgn0031474	CG2991
115	2L	2857065	2857910	-2.33203	-0.97031	-9.50259	XLOC_003091	-
116	2L	2871546	2873373	-2.23355	-1.52132	-3.3956	FBgn0031476	CG8813
116	2L	2871546	2873373	-2.23355	-1.52132	-3.3956	FBgn0031478	CG8814
116	2L	2871546	2873373	-2.23355	-1.52132	-3.3956	FBgn0051694	CG31694
120	2L	2944850	2946030	2.20569	1.20869	3.88537	FBgn0041111	lilli
120	2L	2944850	2946030	2.20569	1.20869	3.88537	XLOC_003124	-
120	2L	2944850	2946030	2.20569	1.20869	3.88537	XLOC_003125	-
122	2L	2976248	2978085	1.74742	1.53345	22.9722	FBgn0031483	CG9641
122	2L	2976248	2978085	1.74742	1.53345	22.9722	FBgn0031484	CG3165
122	2L	2976248	2978085	1.74742	1.53345	22.9722	FBgn0031485	CG9643
122	2L	2976248	2978085	1.74742	1.53345	22.9722	FBgn0250786	Chd1
122	2L	2976248	2978085	1.74742	1.53345	22.9722	FBgn0260639	gammaTub23C
123	2L	2978457	2979280	2.52925	1.94455	3.68501	FBgn0031483	CG9641
123	2L	2978457	2979280	2.52925	1.94455	3.68501	FBgn0031484	CG3165
123	2L	2978457	2979280	2.52925	1.94455	3.68501	FBgn0031485	CG9643
123	2L	2978457	2979280	2.52925	1.94455	3.68501	FBgn0250786	Chd1
127	2L	3022519	3023863	3.04338	1.91619	3.91906	FBgn0031490	CG17264
127	2L	3022519	3023863	3.04338	1.91619	3.91906	FBgn0031491	alpha4GT1
127	2L	3022519	3023863	3.04338	1.91619	3.91906	FBgn0031492	CG3542
130	2L	3036563	3038247	1.64712	1.54648	1.8058	FBgn0031496	CG17258
130	2L	3036563	3038247	1.64712	1.54648	1.8058	FBgn0031497	CG17259
130	2L	3036563	3038247	1.64712	1.54648	1.8058	FBgn0031498	CG17260
130	2L	3036563	3038247	1.64712	1.54648	1.8058	FBgn0031500	CG17221
130	2L	3036563	3038247	1.64712	1.54648	1.8058	FBgn0243513	cnir
132	2L	3056564	3059092	-1.02937	-1.48777	-1.69339	FBgn0027571	CG3523
132	2L	3056564	3059092	-1.02937	-1.48777	-1.69339	FBgn0042627	v(2)k05816
132	2L	3056564	3059092	-1.02937	-1.48777	-1.69339	XLOC_003132	-
132	2L	3056564	3059092	-1.02937	-1.48777	-1.69339	XLOC_003133	-
132	2L	3056564	3059092	-1.02937	-1.48777	-1.69339	XLOC_003134	-
132	2L	3056564	3059092	-1.02937	-1.48777	-1.69339	XLOC_003135	-
138	2L	3165477	3166867	-1.09396	-1.82056	-2.81846	FBgn0014906	Hydr2
138	2L	3165477	3166867	-1.09396	-1.82056	-2.81846	FBgn0260817	gkt
138	2L	3165477	3166867	-1.09396	-1.82056	-2.81846	XLOC_003163	-
138	2L	3165477	3166867	-1.09396	-1.82056	-2.81846	XLOC_003164	-
138	2L	3165477	3166867	-1.09396	-1.82056	-2.81846	XLOC_003165	-
141	2L	3298742	3301156	-2.45211	-3.76992	-3.03284	FBgn0031516	CG9663
141	2L	3298742	3301156	-2.45211	-3.76992	-3.03284	XLOC_003167	-
141	2L	3298742	3301156	-2.45211	-3.76992	-3.03284	XLOC_003168	-
141	2L	3298742	3301156	-2.45211	-3.76992	-3.03284	XLOC_003169	-
141	2L	3298742	3301156	-2.45211	-3.76992	-3.03284	XLOC_003170	-
143	2L	3369204	3371432	-2.3903	-6.77748	-1.59821	FBgn0085423	CG34394
143	2L	3369204	3371432	-2.3903	-6.77748	-1.59821	XLOC_000235	-
149	2L	3477230	3480460	-2.01951	-3.44695	-14.6923	FBgn0031542	CG15414
149	2L	3477230	3480460	-2.01951	-3.44695	-14.6923	FBgn0051956	pgant4
149	2L	3477230	3480460	-2.01951	-3.44695	-14.6923	FBgn0261560	Thor
149	2L	3477230	3480460	-2.01951	-3.44695	-14.6923	FBgn0264549	CR43928
152	2L	3529848	3530438	1.57426	4.95682	0.91633	FBgn0031549	Spindly
152	2L	3529848	3530438	1.57426	4.95682	0.91633	FBgn0031550	Che-13
156	2L	3648697	3649928	-3.45174	-4.51927	-2.83664	XLOC_003185	-
157	2L	3654979	3655697	-1.1242	-1.65028	-1.78048	FBgn0000721	for
157	2L	3654979	3655697	-1.1242	-1.65028	-1.78048	XLOC_003186	-
157	2L	3654979	3655697	-1.1242	-1.65028	-1.78048	XLOC_003187	-
159	2L	3712891	3714270	-2.94503	-6.4625	-1.61738	FBgn0015376	cutlet
159	2L	3712891	3714270	-2.94503	-6.4625	-1.61738	FBgn0031566	CG2818
159	2L	3712891	3714270	-2.94503	-6.4625	-1.61738	FBgn0051955	CG31955
160	2L	3777264	3778754	-1.8042	-2.69296	-1.48051	FBgn0004893	bowl
160	2L	3777264	3778754	-1.8042	-2.69296	-1.48051	XLOC_003190	-
160	2L	3777264	3778754	-1.8042	-2.69296	-1.48051	XLOC_003191	-
160	2L	3777264	3778754	-1.8042	-2.69296	-1.48051	XLOC_003192	-
160	2L	3777264	3778754	-1.8042	-2.69296	-1.48051	XLOC_003193	-
160	2L	3777264	3778754	-1.8042	-2.69296	-1.48051	XLOC_003194	-
161	2L	3787177	3788460	-1.97066	-2.62161	-1.27043	FBgn0031571	CG3921
161	2L	3787177	3788460	-1.97066	-2.62161	-1.27043	FBgn0051958	CG31958
161	2L	3787177	3788460	-1.97066	-2.62161	-1.27043	FBgn0051960	CG31960
161	2L	3787177	3788460	-1.97066	-2.62161	-1.27043	XLOC_000274	-
162	2L	3803200	3804854	-3.28205	-8.67602	-1.93858	FBgn0021800	l(2)k16918
162	2L	3803200	3804854	-3.28205	-8.67602	-1.93858	FBgn0031571	CG3921
162	2L	3803200	3804854	-3.28205	-8.67602	-1.93858	XLOC_003196	-
163	2L	3812764	3813558	2.57581	3.15509	2.51826	FBgn0021800	l(2)k16918
163	2L	3812764	3813558	2.57581	3.15509	2.51826	FBgn0031573	CG3407
165	2L	3871698	3872437	2.82743	8.70772	1.57318	FBgn0000256	capu
165	2L	3871698	3872437	2.82743	8.70772	1.57318	FBgn0031575	Cep97
165	2L	3871698	3872437	2.82743	8.70772	1.57318	FBgn0051957	CG31957
166	2L	3888275	3889007	-2.16412	-3.97695	-1.74184	FBgn0000256	capu
166	2L	3888275	3889007	-2.16412	-3.97695	-1.74184	XLOC_003198	-
167	2L	4031346	4033407	-3.77411	-4.06981	-16.551	FBgn0000547	ed
167	2L	4031346	4033407	-3.77411	-4.06981	-16.551	XLOC_003199	-
171	2L	4227546	4229001	1.6249	7.1163	1.86602	FBgn0003941	RpL40
171	2L	4227546	4229001	1.6249	7.1163	1.86602	FBgn0031590	CG3702
173	2L	4339238	4340351	-2.73665	-3.00965	-15.6233	FBgn0020762	Atet
173	2L	4339238	4340351	-2.73665	-3.00965	-15.6233	XLOC_003231	-
173	2L	4339238	4340351	-2.73665	-3.00965	-15.6233	XLOC_003232	-
173	2L	4339238	4340351	-2.73665	-3.00965	-15.6233	XLOC_003233	-
173	2L	4339238	4340351	-2.73665	-3.00965	-15.6233	XLOC_003234	-
178	2L	4393022	4393982	2.12834	2.08264	2.01321	FBgn0022153	l(2)k05819
178	2L	4393022	4393982	2.12834	2.08264	2.01321	FBgn0027560	Tps1
178	2L	4393022	4393982	2.12834	2.08264	2.01321	FBgn0031600	CG3652
179	2L	4394023	4394908	2.95027	2.37404	5.06065	FBgn0022153	l(2)k05819
179	2L	4394023	4394908	2.95027	2.37404	5.06065	FBgn0027560	Tps1
179	2L	4394023	4394908	2.95027	2.37404	5.06065	FBgn0031600	CG3652
181	2L	4442390	4442916	3.54249	7.89662	4.63582	FBgn0027609	morgue
181	2L	4442390	4442916	3.54249	7.89662	4.63582	FBgn0031602	CG15431
181	2L	4442390	4442916	3.54249	7.89662	4.63582	FBgn0031603	CG15432
181	2L	4442390	4442916	3.54249	7.89662	4.63582	FBgn0031604	Elp3
181	2L	4442390	4442916	3.54249	7.89662	4.63582	FBgn0259958	Sfp24F
181	2L	4442390	4442916	3.54249	7.89662	4.63582	XLOC_003241	-
188	2L	4794672	4795260	3.08296	4.65467	3.87001	FBgn0031627	CG15630
188	2L	4794672	4795260	3.08296	4.65467	3.87001	FBgn0031628	CG3294
188	2L	4794672	4795260	3.08296	4.65467	3.87001	FBgn0031629	Clect27
192	2L	4837113	4838063	1.09978	0.498232	5.00374	FBgn0031634	Ir25a
192	2L	4837113	4838063	1.09978	0.498232	5.00374	FBgn0031635	CG15626
192	2L	4837113	4838063	1.09978	0.498232	5.00374	FBgn0031636	CG12194
194	2L	4847563	4848186	2.00156	2.34105	2.64752	FBgn0031637	CG2950
194	2L	4847563	4848186	2.00156	2.34105	2.64752	FBgn0031638	CG11927
194	2L	4847563	4848186	2.00156	2.34105	2.64752	FBgn0031639	mRpS2
195	2L	4849763	4851755	2.8915	1.61929	7.05494	FBgn0031638	CG11927
195	2L	4849763	4851755	2.8915	1.61929	7.05494	FBgn0031639	mRpS2
195	2L	4849763	4851755	2.8915	1.61929	7.05494	FBgn0031640	CG11926
195	2L	4849763	4851755	2.8915	1.61929	7.05494	FBgn0051660	pog
195	2L	4849763	4851755	2.8915	1.61929	7.05494	XLOC_000329	-
197	2L	4892125	4893577	-1.31915	0.0404114	-6.89285	FBgn0031644	CG15625
197	2L	4892125	4893577	-1.31915	0.0404114	-6.89285	FBgn0031645	CG3036
201	2L	4955477	4956440	2.73032	2.03451	2.54194	FBgn0020906	Jon25Bi
201	2L	4955477	4956440	2.73032	2.03451	2.54194	FBgn0031655	Marcal1
201	2L	4955477	4956440	2.73032	2.03451	2.54194	FBgn0083960	CG34124
203	2L	4971480	4972132	1.12223	2.05551	-3.88095	FBgn0010607	l(2)05714
203	2L	4971480	4972132	1.12223	2.05551	-3.88095	FBgn0031657	CG3756
203	2L	4971480	4972132	1.12223	2.05551	-3.88095	FBgn0031659	CG14043
203	2L	4971480	4972132	1.12223	2.05551	-3.88095	FBgn0031660	mRpL28
208	2L	5052276	5053601	1.7678	1.70052	2.9002	FBgn0014857	His3.3A
208	2L	5052276	5053601	1.7678	1.70052	2.9002	FBgn0022023	eIF-3p40
208	2L	5052276	5053601	1.7678	1.70052	2.9002	FBgn0031675	CG9121
208	2L	5052276	5053601	1.7678	1.70052	2.9002	FBgn0031676	CG14040
208	2L	5052276	5053601	1.7678	1.70052	2.9002	FBgn0031677	CG14036
209	2L	5070887	5072286	0.930158	1.05013	0.769524	FBgn0028572	qtc
209	2L	5070887	5072286	0.930158	1.05013	0.769524	FBgn0031681	pgant5
209	2L	5070887	5072286	0.930158	1.05013	0.769524	FBgn0261608	RpL37A
210	2L	5092447	5093572	-1.09816	-19.5784	-1.37834	FBgn0031681	pgant5
210	2L	5092447	5093572	-1.09816	-19.5784	-1.37834	FBgn0031682	CG5828
212	2L	5099415	5100273	4.34468	10.5197	3.6284	FBgn0031683	CG4230
212	2L	5099415	5100273	4.34468	10.5197	3.6284	FBgn0031684	CG8680
212	2L	5099415	5100273	4.34468	10.5197	3.6284	FBgn0261836	Msp-300
212	2L	5099415	5100273	4.34468	10.5197	3.6284	XLOC_003275	-
214	2L	5108570	5109359	3.60693	4.16849	6.4384	FBgn0261836	Msp-300
214	2L	5108570	5109359	3.60693	4.16849	6.4384	XLOC_003276	-
215	2L	5150253	5151294	-3.17602	-1.74864	-11.0433	FBgn0261836	Msp-300
215	2L	5150253	5151294	-3.17602	-1.74864	-11.0433	XLOC_003281	-
215	2L	5150253	5151294	-3.17602	-1.74864	-11.0433	XLOC_003282	-
215	2L	5150253	5151294	-3.17602	-1.74864	-11.0433	XLOC_003283	-
215	2L	5150253	5151294	-3.17602	-1.74864	-11.0433	XLOC_003284	-
219	2L	5279067	5279499	2.05528	2.11475	2.16566	FBgn0000228	Bsg25D
219	2L	5279067	5279499	2.05528	2.11475	2.16566	FBgn0031696	Bub1
220	2L	5289704	5291318	-2.88003	-2.01691	-7.9817	XLOC_003313	-
220	2L	5289704	5291318	-2.88003	-2.01691	-7.9817	XLOC_003314	-
220	2L	5289704	5291318	-2.88003	-2.01691	-7.9817	XLOC_003315	-
220	2L	5289704	5291318	-2.88003	-2.01691	-7.9817	XLOC_003316	-
220	2L	5289704	5291318	-2.88003	-2.01691	-7.9817	XLOC_003317	-
221	2L	5303723	5305381	-1.97568	-1.62698	-3.78737	FBgn0016076	vri
221	2L	5303723	5305381	-1.97568	-1.62698	-3.78737	XLOC_003320	-
226	2L	5519249	5520037	1.72486	4.71733	0.475738	FBgn0000318	cl
226	2L	5519249	5520037	1.72486	4.71733	0.475738	FBgn0031707	CG14020
226	2L	5519249	5520037	1.72486	4.71733	0.475738	FBgn0031708	CG7382
226	2L	5519249	5520037	1.72486	4.71733	0.475738	FBgn0031710	CG7371
227	2L	5520066	5521266	2.32356	2.17237	2.28409	FBgn0000318	cl
227	2L	5520066	5521266	2.32356	2.17237	2.28409	FBgn0031707	CG14020
227	2L	5520066	5521266	2.32356	2.17237	2.28409	FBgn0031708	CG7382
227	2L	5520066	5521266	2.32356	2.17237	2.28409	FBgn0031710	CG7371
230	2L	5531369	5532239	3.76404	4.82525	4.5169	FBgn0031713	CG7277
230	2L	5531369	5532239	3.76404	4.82525	4.5169	FBgn0051915	CG31915
230	2L	5531369	5532239	3.76404	4.82525	4.5169	FBgn0051989	Cap-D3
231	2L	5541662	5543229	-1.93687	-1.72117	-4.27068	FBgn0002525	Lam
231	2L	5541662	5543229	-1.93687	-1.72117	-4.27068	FBgn0014189	Hel25E
232	2L	5545989	5548420	-2.66214	-2.25231	-5.84355	FBgn0002525	Lam
232	2L	5545989	5548420	-2.66214	-2.25231	-5.84355	FBgn0031717	Oscillin
232	2L	5545989	5548420	-2.66214	-2.25231	-5.84355	FBgn0031718	CG14014
233	2L	5721004	5721458	0.612524	1.75087	-0.0279639	FBgn0024191	sip1
233	2L	5721004	5721458	0.612524	1.75087	-0.0279639	FBgn0031732	CG11149
239	2L	5986245	5988231	2.62053	2.6709	2.22878	FBgn0001941	ifc
239	2L	5986245	5988231	2.62053	2.6709	2.22878	FBgn0001942	eIF-4a
239	2L	5986245	5988231	2.62053	2.6709	2.22878	FBgn0031759	lid
240	2L	5998215	5999612	3.13043	10.2671	1.66885	FBgn0031759	lid
240	2L	5998215	5999612	3.13043	10.2671	1.66885	FBgn0031760	Tsp26A
240	2L	5998215	5999612	3.13043	10.2671	1.66885	XLOC_003346	-
240	2L	5998215	5999612	3.13043	10.2671	1.66885	XLOC_003347	-
240	2L	5998215	5999612	3.13043	10.2671	1.66885	XLOC_003348	-
243	2L	6036292	6037124	4.9484	4.56816	4.24353	FBgn0025742	mtm
243	2L	6036292	6037124	4.9484	4.56816	4.24353	FBgn0031765	CG9109
243	2L	6036292	6037124	4.9484	4.56816	4.24353	FBgn0031766	CG9117
243	2L	6036292	6037124	4.9484	4.56816	4.24353	FBgn0051643	CG31643
247	2L	6065519	6066783	1.81243	1.59214	3.04299	FBgn0031772	CG13994
247	2L	6065519	6066783	1.81243	1.59214	3.04299	FBgn0031773	Fbw5
247	2L	6065519	6066783	1.81243	1.59214	3.04299	FBgn0031774	CG9147
247	2L	6065519	6066783	1.81243	1.59214	3.04299	FBgn0031775	CG9150
248	2L	6069058	6069793	2.67723	1.4168	8.72445	FBgn0028419	Kr-h2
248	2L	6069058	6069793	2.67723	1.4168	8.72445	FBgn0031774	CG9147
248	2L	6069058	6069793	2.67723	1.4168	8.72445	FBgn0031775	CG9150
248	2L	6069058	6069793	2.67723	1.4168	8.72445	FBgn0031776	CG13993
248	2L	6069058	6069793	2.67723	1.4168	8.72445	FBgn0031777	CG9154
252	2L	6100430	6101199	-15.2618	-24.5874	-20.2255	FBgn0031779	CG9175
252	2L	6100430	6101199	-15.2618	-24.5874	-20.2255	FBgn0051641	stai
253	2L	6124908	6126121	1.51871	9.05137	1.71864	FBgn0031781	Arc-p20
253	2L	6124908	6126121	1.51871	9.05137	1.71864	FBgn0031782	WDR79
253	2L	6124908	6126121	1.51871	9.05137	1.71864	FBgn0051641	stai
253	2L	6124908	6126121	1.51871	9.05137	1.71864	FBgn0261683	CG42730
253	2L	6124908	6126121	1.51871	9.05137	1.71864	FBgn0261697	tectonic
257	2L	6371706	6372501	-3.37506	-2.05176	-6.89252	FBgn0031805	CG9505
257	2L	6371706	6372501	-3.37506	-2.05176	-6.89252	FBgn0043854	slam
258	2L	6424226	6425020	2.36865	2.49808	1.74635	FBgn0011722	Tig
258	2L	6424226	6425020	2.36865	2.49808	1.74635	FBgn0263278	l(2)k11101
260	2L	6453997	6455965	-1.8521	-1.93866	-5.34737	FBgn0031814	retm
260	2L	6453997	6455965	-1.8521	-1.93866	-5.34737	FBgn0031815	frj
260	2L	6453997	6455965	-1.8521	-1.93866	-5.34737	XLOC_003361	-
264	2L	6479569	6480655	-0.824795	-0.0482175	-1.70728	FBgn0031820	DLP
264	2L	6479569	6480655	-0.824795	-0.0482175	-1.70728	FBgn0086357	Sec61alpha
264	2L	6479569	6480655	-0.824795	-0.0482175	-1.70728	XLOC_003362	-
267	2L	6499748	6500824	-3.67339	-2.1796	-6.53654	FBgn0031826	CG9550
267	2L	6499748	6500824	-3.67339	-2.1796	-6.53654	FBgn0051637	CG31637
267	2L	6499748	6500824	-3.67339	-2.1796	-6.53654	XLOC_003364	-
267	2L	6499748	6500824	-3.67339	-2.1796	-6.53654	XLOC_003365	-
267	2L	6499748	6500824	-3.67339	-2.1796	-6.53654	XLOC_003366	-
267	2L	6499748	6500824	-3.67339	-2.1796	-6.53654	XLOC_003367	-
268	2L	6524036	6525180	-1.53767	-3.9014	-0.877069	FBgn0051637	CG31637
268	2L	6524036	6525180	-1.53767	-3.9014	-0.877069	XLOC_003376	-
268	2L	6524036	6525180	-1.53767	-3.9014	-0.877069	XLOC_003377	-
268	2L	6524036	6525180	-1.53767	-3.9014	-0.877069	XLOC_003378	-
268	2L	6524036	6525180	-1.53767	-3.9014	-0.877069	XLOC_003379	-
268	2L	6524036	6525180	-1.53767	-3.9014	-0.877069	XLOC_003380	-
269	2L	6557803	6558784	1.539	2.316	1.50605	FBgn0031829	osm-6
269	2L	6557803	6558784	1.539	2.316	1.50605	FBgn0031830	CoVb
269	2L	6557803	6558784	1.539	2.316	1.50605	FBgn0031831	CG11043
269	2L	6557803	6558784	1.539	2.316	1.50605	FBgn0031832	CG9596
272	2L	6611021	6612506	-2.74213	-5.10823	-1.76829	FBgn0031836	CG11050
273	2L	6613589	6615799	-4.49388	-2.54746	-12.2242	FBgn0031836	CG11050
273	2L	6613589	6615799	-4.49388	-2.54746	-12.2242	FBgn0031837	CG11320
274	2L	6641711	6646111	-4.10098	-2.45859	-12.805	FBgn0051635	CG31635
274	2L	6641711	6646111	-4.10098	-2.45859	-12.805	XLOC_003397	-
274	2L	6641711	6646111	-4.10098	-2.45859	-12.805	XLOC_003398	-
274	2L	6641711	6646111	-4.10098	-2.45859	-12.805	XLOC_003399	-
274	2L	6641711	6646111	-4.10098	-2.45859	-12.805	XLOC_003400	-
276	2L	6649448	6649971	0.251509	-0.415047	2.37892	FBgn0031842	Tango1
276	2L	6649448	6649971	0.251509	-0.415047	2.37892	FBgn0051635	CG31635
283	2L	6722523	6723202	1.21155	32.3097	-0.205752	FBgn0025777	homer
283	2L	6722523	6723202	1.21155	32.3097	-0.205752	FBgn0046704	Liprin-alpha
285	2L	6784302	6786639	-5.67367	-4.6384	-5.37229	FBgn0015776	nrv1
286	2L	6787832	6789249	-0.334673	-1.45499	1.03409	FBgn0015776	nrv1
286	2L	6787832	6789249	-0.334673	-1.45499	1.03409	FBgn0015777	nrv2
289	2L	6906734	6908723	2.35671	6.11854	1.08573	FBgn0031866	neuroligin
289	2L	6906734	6908723	2.35671	6.11854	1.08573	FBgn0031868	Rat1
289	2L	6906734	6908723	2.35671	6.11854	1.08573	FBgn0042092	CG13773
290	2L	6917423	6918802	1.72566	1.77862	9.33671	FBgn0004838	Hrb27C
290	2L	6917423	6918802	1.72566	1.77862	9.33671	FBgn0026196	nop5
290	2L	6917423	6918802	1.72566	1.77862	9.33671	FBgn0028554	x16
290	2L	6917423	6918802	1.72566	1.77862	9.33671	FBgn0052829	CG32829
290	2L	6917423	6918802	1.72566	1.77862	9.33671	FBgn0263467	snoRNA:nop5-x16-a
291	2L	6920482	6922536	-1.68919	-1.46326	-2.45055	FBgn0004838	Hrb27C
291	2L	6920482	6922536	-1.68919	-1.46326	-2.45055	FBgn0026196	nop5
291	2L	6920482	6922536	-1.68919	-1.46326	-2.45055	FBgn0028554	x16
291	2L	6920482	6922536	-1.68919	-1.46326	-2.45055	XLOC_003416	-
294	2L	6955590	6956980	-1.06906	-1.65392	-3.81806	FBgn0020616	SA
294	2L	6955590	6956980	-1.06906	-1.65392	-3.81806	FBgn0031874	CG13775
294	2L	6955590	6956980	-1.06906	-1.65392	-3.81806	FBgn0031875	CG3430
299	2L	7023045	7024659	-2.31436	-2.53483	-6.53066	FBgn0000053	ade3
299	2L	7023045	7024659	-2.31436	-2.53483	-6.53066	FBgn0003046	Pcp
299	2L	7023045	7024659	-2.31436	-2.53483	-6.53066	FBgn0051908	CG31908
303	2L	7049112	7051202	-2.1526	-4.54969	-2.46094	FBgn0262872	milt
305	2L	7063935	7065022	0.926996	1.57929	-0.0900425	FBgn0031885	Mnn1
305	2L	7063935	7065022	0.926996	1.57929	-0.0900425	FBgn0031886	Nuf2
305	2L	7063935	7065022	0.926996	1.57929	-0.0900425	FBgn0040954	CG13779
306	2L	7181250	7182973	0.796164	-0.766057	2.03601	FBgn0031893	CG4495
307	2L	7193810	7194640	1.19767	2.36009	-0.212113	FBgn0031895	CG4497
307	2L	7193810	7194640	1.19767	2.36009	-0.212113	FBgn0031896	CG4502
310	2L	7222123	7223044	1.24662	1.63889	0.860637	FBgn0259111	Ndae1
310	2L	7222123	7223044	1.24662	1.63889	0.860637	FBgn0263133	ico
316	2L	7434999	7437012	-2.33331	-1.66678	-20.6856	FBgn0031913	CG5958
316	2L	7434999	7437012	-2.33331	-1.66678	-20.6856	FBgn0031914	CG5973
316	2L	7434999	7437012	-2.33331	-1.66678	-20.6856	XLOC_003447	-
316	2L	7434999	7437012	-2.33331	-1.66678	-20.6856	XLOC_003448	-
318	2L	7800131	7801068	-0.773855	1.43802	-2.02461	FBgn0031950	Herp
318	2L	7800131	7801068	-0.773855	1.43802	-2.02461	FBgn0031951	r2d2
318	2L	7800131	7801068	-0.773855	1.43802	-2.02461	FBgn0031952	cdc14
319	2L	7807328	7810739	-1.94269	-2.71778	-5.39703	FBgn0031952	cdc14
319	2L	7807328	7810739	-1.94269	-2.71778	-5.39703	FBgn0261800	LanB1
319	2L	7807328	7810739	-1.94269	-2.71778	-5.39703	XLOC_003502	-
319	2L	7807328	7810739	-1.94269	-2.71778	-5.39703	XLOC_003503	-
323	2L	7884597	7886186	-2.18378	-2.13944	-20.6728	FBgn0031961	CG7102
323	2L	7884597	7886186	-2.18378	-2.13944	-20.6728	FBgn0051902	Spn28Da
323	2L	7884597	7886186	-2.18378	-2.13944	-20.6728	FBgn0083968	CG34132
323	2L	7884597	7886186	-2.18378	-2.13944	-20.6728	FBgn0261790	SmE
324	2L	7960531	7962081	-4.19302	-3.28967	-8.29759	FBgn0085450	Snoo
329	2L	8008698	8010798	-1.48889	-2.79719	-1.29117	FBgn0031973	Spn28D
329	2L	8008698	8010798	-1.48889	-2.79719	-1.29117	FBgn0031974	CG12560
329	2L	8008698	8010798	-1.48889	-2.79719	-1.29117	FBgn0031975	Tg
329	2L	8008698	8010798	-1.48889	-2.79719	-1.29117	FBgn0054010	CG34010
339	2L	8123367	8124048	6.57963	4.44149	11.1157	FBgn0031985	mon2
339	2L	8123367	8124048	6.57963	4.44149	11.1157	FBgn0031986	CG8673
339	2L	8123367	8124048	6.57963	4.44149	11.1157	FBgn0031987	CG12375
342	2L	8198967	8199798	2.12119	1.87048	2.55422	FBgn0031996	CG8460
342	2L	8198967	8199798	2.12119	1.87048	2.55422	FBgn0031997	CG8455
342	2L	8198967	8199798	2.12119	1.87048	2.55422	FBgn0031998	CG8451
346	2L	8274887	8277707	-4.00756	-210.488	-3.78918	FBgn0003502	Btk29A
348	2L	8305583	8306288	2.25597	1.26536	6.04972	FBgn0032013	Scgalpha
348	2L	8305583	8306288	2.25597	1.26536	6.04972	FBgn0032014	CG7840
348	2L	8305583	8306288	2.25597	1.26536	6.04972	FBgn0032015	CG7830
350	2L	8310380	8312182	1.98536	2.23331	2.45413	FBgn0032016	CG7818
350	2L	8310380	8312182	1.98536	2.23331	2.45413	FBgn0032017	CG7810
350	2L	8310380	8312182	1.98536	2.23331	2.45413	FBgn0032018	CG7806
351	2L	8320229	8321011	2.88607	2.58851	2.97985	FBgn0032020	CG7787
351	2L	8320229	8321011	2.88607	2.58851	2.97985	FBgn0032021	CG7781
351	2L	8320229	8321011	2.88607	2.58851	2.97985	FBgn0262598	mtsh
352	2L	8360427	8362467	-3.56476	-3.14818	-21.3327	FBgn0010265	RpS13
352	2L	8360427	8362467	-3.56476	-3.14818	-21.3327	FBgn0032026	CG7627
356	2L	8374469	8375030	4.75928	3.12403	14.7247	FBgn0032029	CG17292
356	2L	8374469	8375030	4.75928	3.12403	14.7247	FBgn0032030	Wdr82
356	2L	8374469	8375030	4.75928	3.12403	14.7247	FBgn0032031	CG13390
362	2L	8436661	8437401	1.93379	0.87472	3.87117	FBgn0002887	mus201
362	2L	8436661	8437401	1.93379	0.87472	3.87117	FBgn0027490	D12
362	2L	8436661	8437401	1.93379	0.87472	3.87117	FBgn0043002	Chrac-14
363	2L	8437436	8438961	-0.240353	-1.96773	0.610363	FBgn0002887	mus201
363	2L	8437436	8438961	-0.240353	-1.96773	0.610363	FBgn0027490	D12
363	2L	8437436	8438961	-0.240353	-1.96773	0.610363	FBgn0043002	Chrac-14
366	2L	8464377	8465170	2.56357	1.16846	20.1166	FBgn0026718	fu12
366	2L	8464377	8465170	2.56357	1.16846	20.1166	FBgn0029173	fu2
366	2L	8464377	8465170	2.56357	1.16846	20.1166	FBgn0262029	d
367	2L	8488804	8489773	0.188962	-1.074	2.71283	FBgn0032047	CG13088
367	2L	8488804	8489773	0.188962	-1.074	2.71283	FBgn0262029	d
367	2L	8488804	8489773	0.188962	-1.074	2.71283	FBgn0263314	CG43400
376	2L	8721870	8723150	-3.32918	-7.98338	-3.01149	XLOC_003587	-
376	2L	8721870	8723150	-3.32918	-7.98338	-3.01149	XLOC_003588	-
379	2L	8740054	8740686	-3.36532	-4.24203	-3.35684	FBgn0003209	raw
379	2L	8740054	8740686	-3.36532	-4.24203	-3.35684	XLOC_003592	-
379	2L	8740054	8740686	-3.36532	-4.24203	-3.35684	XLOC_003593	-
379	2L	8740054	8740686	-3.36532	-4.24203	-3.35684	XLOC_003594	-
379	2L	8740054	8740686	-3.36532	-4.24203	-3.35684	XLOC_003595	-
379	2L	8740054	8740686	-3.36532	-4.24203	-3.35684	XLOC_003596	-
385	2L	8957057	8958239	-2.16421	-3.94566	-2.15108	FBgn0032079	CG31886
385	2L	8957057	8958239	-2.16421	-3.94566	-2.15108	FBgn0032080	CG9525
385	2L	8957057	8958239	-2.16421	-3.94566	-2.15108	XLOC_003611	-
385	2L	8957057	8958239	-2.16421	-3.94566	-2.15108	XLOC_003612	-
390	2L	9165662	9167538	-1.58754	-4.2689	-1.16068	FBgn0032100	CG13108
390	2L	9165662	9167538	-1.58754	-4.2689	-1.16068	FBgn0032101	CG9586
390	2L	9165662	9167538	-1.58754	-4.2689	-1.16068	FBgn0041092	tai
390	2L	9165662	9167538	-1.58754	-4.2689	-1.16068	FBgn0052982	CG32982
390	2L	9165662	9167538	-1.58754	-4.2689	-1.16068	XLOC_003633	-
390	2L	9165662	9167538	-1.58754	-4.2689	-1.16068	XLOC_003634	-
392	2L	9387497	9389711	-3.07183	-3.43388	-3.42965	FBgn0012036	Aldh
392	2L	9387497	9389711	-3.07183	-3.43388	-3.42965	XLOC_003655	-
394	2L	9431228	9432222	0.566261	1.57311	-0.826202	FBgn0011232	scat
394	2L	9431228	9432222	0.566261	1.57311	-0.826202	FBgn0032117	FucTB
397	2L	9450079	9451108	-4.04225	-2.887	-4.96095	FBgn0002973	numb
397	2L	9450079	9451108	-4.04225	-2.887	-4.96095	XLOC_003662	-
397	2L	9450079	9451108	-4.04225	-2.887	-4.96095	XLOC_003663	-
397	2L	9450079	9451108	-4.04225	-2.887	-4.96095	XLOC_003664	-
397	2L	9450079	9451108	-4.04225	-2.887	-4.96095	XLOC_003665	-
400	2L	9521151	9527331	-1.40749	-1.77164	-18.4404	FBgn0032120	CG33298
400	2L	9521151	9527331	-1.40749	-1.77164	-18.4404	FBgn0032122	CG31883
400	2L	9521151	9527331	-1.40749	-1.77164	-18.4404	FBgn0032123	Oatp30B
400	2L	9521151	9527331	-1.40749	-1.77164	-18.4404	XLOC_003675	-
400	2L	9521151	9527331	-1.40749	-1.77164	-18.4404	XLOC_003676	-
400	2L	9521151	9527331	-1.40749	-1.77164	-18.4404	XLOC_003677	-
403	2L	9567592	9571904	1.92692	1.17555	5.02623	FBgn0028479	Mtpalpha
403	2L	9567592	9571904	1.92692	1.17555	5.02623	FBgn0032129	jp
403	2L	9567592	9571904	1.92692	1.17555	5.02623	FBgn0032130	CG3838
403	2L	9567592	9571904	1.92692	1.17555	5.02623	XLOC_003679	-
406	2L	9619153	9620364	-3.97215	-5.21204	-2.61488	FBgn0032135	GlcAT-S
407	2L	9697881	9699312	-3.05335	-1.76595	-7.22255	FBgn0000273	Pka-C1
407	2L	9697881	9699312	-3.05335	-1.76595	-7.22255	FBgn0011207	pelo
407	2L	9697881	9699312	-3.05335	-1.76595	-7.22255	FBgn0015393	hoip
407	2L	9697881	9699312	-3.05335	-1.76595	-7.22255	XLOC_003685	-
411	2L	9762741	9763211	2.68445	2.60077	2.77769	FBgn0011291	Taf11
411	2L	9762741	9763211	2.68445	2.60077	2.77769	FBgn0022720	zf30C
411	2L	9762741	9763211	2.68445	2.60077	2.77769	FBgn0025117	und
412	2L	9763320	9764035	2.5227	1.49092	3.29837	FBgn0011291	Taf11
412	2L	9763320	9764035	2.5227	1.49092	3.29837	FBgn0022720	zf30C
412	2L	9763320	9764035	2.5227	1.49092	3.29837	FBgn0025117	und
412	2L	9763320	9764035	2.5227	1.49092	3.29837	FBgn0032142	CG13120
415	2L	9893898	9895959	-2.7333	-1.43611	-10.6105	FBgn0004867	RpS2
415	2L	9893898	9895959	-2.7333	-1.43611	-10.6105	FBgn0010520	Bka
415	2L	9893898	9895959	-2.7333	-1.43611	-10.6105	FBgn0025881	snoRNA:Me18S-A1576
415	2L	9893898	9895959	-2.7333	-1.43611	-10.6105	FBgn0032154	CG5924
415	2L	9893898	9895959	-2.7333	-1.43611	-10.6105	FBgn0053300	Muc30E
415	2L	9893898	9895959	-2.7333	-1.43611	-10.6105	FBgn0063389	snoRNA:Me18S-G1620
415	2L	9893898	9895959	-2.7333	-1.43611	-10.6105	FBgn0063391	snoRNA:U14:30Eb
415	2L	9893898	9895959	-2.7333	-1.43611	-10.6105	FBgn0063392	snoRNA:U14:30Ea
415	2L	9893898	9895959	-2.7333	-1.43611	-10.6105	FBgn0063449	Uhg2
420	2L	9937480	9938174	5.39515	6.00053	5.68429	FBgn0032166	CG4619
420	2L	9937480	9938174	5.39515	6.00053	5.68429	FBgn0051712	CG31712
420	2L	9937480	9938174	5.39515	6.00053	5.68429	FBgn0051713	Apf
426	2L	10003730	10004736	0.491303	2.22188	-3.87376	FBgn0043456	CG4747
426	2L	10003730	10004736	0.491303	2.22188	-3.87376	FBgn0051755	SoYb
426	2L	10003730	10004736	0.491303	2.22188	-3.87376	FBgn0051875	CG31875
428	2L	10010156	10011159	0.438545	0.58776	1.33239	FBgn0011584	Trp1
428	2L	10010156	10011159	0.438545	0.58776	1.33239	FBgn0043456	CG4747
430	2L	10206559	10206933	6.08939	6.65275	4.86485	FBgn0032191	CG5734
430	2L	10206559	10206933	6.08939	6.65275	4.86485	FBgn0032192	CG5731
432	2L	10211146	10211876	2.34181	2.16971	4.06368	FBgn0032192	CG5731
432	2L	10211146	10211876	2.34181	2.16971	4.06368	FBgn0032193	CG5727
432	2L	10211146	10211876	2.34181	2.16971	4.06368	FBgn0032194	CG4901
433	2L	10218473	10219526	-2.60412	-2.08179	-23.7999	FBgn0024320	Npc1a
433	2L	10218473	10219526	-2.60412	-2.08179	-23.7999	FBgn0250843	Pros35
433	2L	10218473	10219526	-2.60412	-2.08179	-23.7999	XLOC_003706	-
433	2L	10218473	10219526	-2.60412	-2.08179	-23.7999	XLOC_003707	-
436	2L	10230603	10231904	-1.88698	-2.43401	-1.96422	FBgn0032197	CG5694
436	2L	10230603	10231904	-1.88698	-2.43401	-1.96422	FBgn0032198	eEF1delta
437	2L	10232473	10233604	-2.17037	-1.10098	-5.66472	FBgn0032197	CG5694
437	2L	10232473	10233604	-2.17037	-1.10098	-5.66472	FBgn0032198	eEF1delta
437	2L	10232473	10233604	-2.17037	-1.10098	-5.66472	FBgn0051720	CG31720
441	2L	10255075	10255988	-2.52277	-2.03337	-3.71097	FBgn0010407	Ror
441	2L	10255075	10255988	-2.52277	-2.03337	-3.71097	FBgn0026379	Pten
441	2L	10255075	10255988	-2.52277	-2.03337	-3.71097	FBgn0032200	CG5676
442	2L	10259642	10261138	-5.58112	-8.66104	-3.49535	FBgn0011305	Rsf1
442	2L	10259642	10261138	-5.58112	-8.66104	-3.49535	FBgn0026379	Pten
444	2L	10276190	10277346	-5.24071	-6.42445	-5.66048	FBgn0054043	CG34043
444	2L	10276190	10277346	-5.24071	-6.42445	-5.66048	FBgn0260749	Utx
445	2L	10277998	10278796	-0.541729	-3.74125	1.18658	FBgn0054043	CG34043
445	2L	10277998	10278796	-0.541729	-3.74125	1.18658	FBgn0260749	Utx
446	2L	10291049	10292498	-5.22736	-3.35527	-9.32648	FBgn0032208	CG5604
446	2L	10291049	10292498	-5.22736	-3.35527	-9.32648	FBgn0032209	Hand
447	2L	10299169	10300069	-4.67416	-2.77566	-12.8896	FBgn0032210	CYLD
447	2L	10299169	10300069	-4.67416	-2.77566	-12.8896	FBgn0032211	CG13138
447	2L	10299169	10300069	-4.67416	-2.77566	-12.8896	XLOC_003710	-
449	2L	10305585	10306701	-3.08732	-1.95235	-9.36874	FBgn0005322	nmd
449	2L	10305585	10306701	-3.08732	-1.95235	-9.36874	FBgn0027491	Cdk5alpha
449	2L	10305585	10306701	-3.08732	-1.95235	-9.36874	FBgn0032213	CG5390
449	2L	10305585	10306701	-3.08732	-1.95235	-9.36874	FBgn0032214	CG4968
449	2L	10305585	10306701	-3.08732	-1.95235	-9.36874	XLOC_003711	-
451	2L	10311052	10312247	-3.28108	-2.19479	-10.5497	FBgn0027491	Cdk5alpha
451	2L	10311052	10312247	-3.28108	-2.19479	-10.5497	FBgn0032215	CG5385
451	2L	10311052	10312247	-3.28108	-2.19479	-10.5497	FBgn0032216	CG5384
454	2L	10320130	10322507	-6.95068	-4.77089	-7.55943	FBgn0032218	CG5381
454	2L	10320130	10322507	-6.95068	-4.77089	-7.55943	FBgn0032219	CG4995
454	2L	10320130	10322507	-6.95068	-4.77089	-7.55943	XLOC_003712	-
454	2L	10320130	10322507	-6.95068	-4.77089	-7.55943	XLOC_003713	-
454	2L	10320130	10322507	-6.95068	-4.77089	-7.55943	XLOC_003714	-
455	2L	10327077	10328028	-2.79219	-2.70841	-10.7403	FBgn0011703	RnrL
455	2L	10327077	10328028	-2.79219	-2.70841	-10.7403	FBgn0032221	CG5375
459	2L	10355812	10356553	-2.40823	-1.11229	-52.2472	FBgn0027568	Cand1
459	2L	10355812	10356553	-2.40823	-1.11229	-52.2472	FBgn0032228	CG5367
459	2L	10355812	10356553	-2.40823	-1.11229	-52.2472	FBgn0032229	CG5045
459	2L	10355812	10356553	-2.40823	-1.11229	-52.2472	FBgn0085396	CG34367
463	2L	10374992	10375834	2.22637	1.02582	11.2517	FBgn0032233	dpr19
463	2L	10374992	10375834	2.22637	1.02582	11.2517	FBgn0041723	rho-5
463	2L	10374992	10375834	2.22637	1.02582	11.2517	FBgn0053303	CG33303
464	2L	10379950	10381125	2.1711	2.96739	1.19979	FBgn0032233	dpr19
464	2L	10379950	10381125	2.1711	2.96739	1.19979	FBgn0032234	gny
464	2L	10379950	10381125	2.1711	2.96739	1.19979	FBgn0032235	CG5096
465	2L	10386467	10387483	-2.19506	-3.08577	-1.80914	FBgn0000413	da
465	2L	10386467	10387483	-2.19506	-3.08577	-1.80914	FBgn0004106	cdc2
465	2L	10386467	10387483	-2.19506	-3.08577	-1.80914	FBgn0032235	CG5096
465	2L	10386467	10387483	-2.19506	-3.08577	-1.80914	FBgn0032236	mRpS7
466	2L	10387910	10389521	-4.15851	-2.65514	-5.24423	FBgn0000413	da
466	2L	10387910	10389521	-4.15851	-2.65514	-5.24423	FBgn0004106	cdc2
466	2L	10387910	10389521	-4.15851	-2.65514	-5.24423	FBgn0032236	mRpS7
467	2L	10394769	10396376	-5.66578	-3.54927	-9.73614	FBgn0000413	da
467	2L	10394769	10396376	-5.66578	-3.54927	-9.73614	FBgn0051716	Cnot4
467	2L	10394769	10396376	-5.66578	-3.54927	-9.73614	FBgn0262782	Mdh1
468	2L	10396476	10398144	-2.3407	-1.23649	-6.23691	FBgn0051716	Cnot4
468	2L	10396476	10398144	-2.3407	-1.23649	-6.23691	FBgn0262782	Mdh1
469	2L	10403468	10404258	-4.907	-3.15217	-6.54173	FBgn0032240	CG17768
469	2L	10403468	10404258	-4.907	-3.15217	-6.54173	FBgn0051716	Cnot4
469	2L	10403468	10404258	-4.907	-3.15217	-6.54173	FBgn0051718	Ir31a
469	2L	10403468	10404258	-4.907	-3.15217	-6.54173	FBgn0067622	LSm-4
470	2L	10404428	10405693	-2.498	-5.29441	-1.57615	FBgn0032240	CG17768
470	2L	10404428	10405693	-2.498	-5.29441	-1.57615	FBgn0051716	Cnot4
470	2L	10404428	10405693	-2.498	-5.29441	-1.57615	FBgn0051718	Ir31a
470	2L	10404428	10405693	-2.498	-5.29441	-1.57615	FBgn0067622	LSm-4
471	2L	10408200	10410191	1.08597	1.5639	1.37621	FBgn0003942	RpS27A
471	2L	10408200	10410191	1.08597	1.5639	1.37621	FBgn0025366	Ip259
471	2L	10408200	10410191	1.08597	1.5639	1.37621	FBgn0032242	CG5355
471	2L	10408200	10410191	1.08597	1.5639	1.37621	FBgn0051718	Ir31a
472	2L	10412861	10413492	-1.24309	-1.61246	-4.97862	FBgn0032242	CG5355
472	2L	10412861	10413492	-1.24309	-1.61246	-4.97862	FBgn0032243	Klp31E
481	2L	10488198	10489452	1.80995	1.90145	1.72637	FBgn0032258	CG7456
481	2L	10488198	10489452	1.80995	1.90145	1.72637	FBgn0032259	CG6144
481	2L	10488198	10489452	1.80995	1.90145	1.72637	FBgn0032260	CG13144
482	2L	10500294	10503043	-2.70081	-2.30768	-2.9977	XLOC_003722	-
482	2L	10500294	10503043	-2.70081	-2.30768	-2.9977	XLOC_003723	-
482	2L	10500294	10503043	-2.70081	-2.30768	-2.9977	XLOC_003724	-
482	2L	10500294	10503043	-2.70081	-2.30768	-2.9977	XLOC_003725	-
482	2L	10500294	10503043	-2.70081	-2.30768	-2.9977	XLOC_003726	-
482	2L	10500294	10503043	-2.70081	-2.30768	-2.9977	XLOC_003727	-
484	2L	10516758	10517984	1.5674	1.33721	2.9715	FBgn0010398	Lrr47
484	2L	10516758	10517984	1.5674	1.33721	2.9715	FBgn0021953	Fatp
485	2L	10731774	10732649	0.886022	1.05047	2.40862	FBgn0027868	Nup107
485	2L	10731774	10732649	0.886022	1.05047	2.40862	FBgn0032290	CG6443
485	2L	10731774	10732649	0.886022	1.05047	2.40862	FBgn0032291	CG17118
485	2L	10731774	10732649	0.886022	1.05047	2.40862	FBgn0032292	CG6750
485	2L	10731774	10732649	0.886022	1.05047	2.40862	FBgn0032293	Dpy-30L1
486	2L	10737220	10738104	4.10339	7.23578	2.74208	FBgn0027868	Nup107
486	2L	10737220	10738104	4.10339	7.23578	2.74208	FBgn0032294	Vha16-5
486	2L	10737220	10738104	4.10339	7.23578	2.74208	FBgn0032295	CG12299
487	2L	10743269	10744004	4.2044	4.86939	2.982	FBgn0032296	CG6729
487	2L	10743269	10744004	4.2044	4.86939	2.982	FBgn0032297	CG17124
487	2L	10743269	10744004	4.2044	4.86939	2.982	FBgn0263528	mir-4970
489	2L	10769353	10770043	4.21013	2.3887	11.0618	FBgn0015320	UbcD2
489	2L	10769353	10770043	4.21013	2.3887	11.0618	FBgn0032298	CG6724
489	2L	10769353	10770043	4.21013	2.3887	11.0618	FBgn0032299	CG17127
489	2L	10769353	10770043	4.21013	2.3887	11.0618	FBgn0051869	CG31869
491	2L	10841281	10842616	3.18934	4.20321	5.41831	FBgn0032305	CG6700
491	2L	10841281	10842616	3.18934	4.20321	5.41831	FBgn0260453	CG17140
491	2L	10841281	10842616	3.18934	4.20321	5.41831	FBgn0260454	CG17139
491	2L	10841281	10842616	3.18934	4.20321	5.41831	FBgn0263560	mir-4987
492	2L	10849699	10850988	1.02661	1.85697	0.535964	FBgn0004363	porin
492	2L	10849699	10850988	1.02661	1.85697	0.535964	FBgn0262599	CG43129
493	2L	10856150	10856597	0.798943	2.42955	-0.227343	FBgn0024227	ial
493	2L	10856150	10856597	0.798943	2.42955	-0.227343	FBgn0027363	Stam
493	2L	10856150	10856597	0.798943	2.42955	-0.227343	FBgn0027453	Dnz1
493	2L	10856150	10856597	0.798943	2.42955	-0.227343	FBgn0262599	CG43129
494	2L	10858473	10859338	1.07397	0.160501	5.21818	FBgn0024227	ial
494	2L	10858473	10859338	1.07397	0.160501	5.21818	FBgn0027363	Stam
494	2L	10858473	10859338	1.07397	0.160501	5.21818	FBgn0027453	Dnz1
495	2L	10966914	10968204	-2.12094	-2.34878	-5.2581	FBgn0053129	CG33129
495	2L	10966914	10968204	-2.12094	-2.34878	-5.2581	XLOC_003751	-
498	2L	10975757	10977861	-0.627807	-0.350619	-1.31891	FBgn0000018	abo
498	2L	10975757	10977861	-0.627807	-0.350619	-1.31891	FBgn0010612	l(2)06225
498	2L	10975757	10977861	-0.627807	-0.350619	-1.31891	FBgn0041781	SCAR
499	2L	10987643	10988330	-1.82187	-2.70884	-4.46303	FBgn0004872	piwi
499	2L	10987643	10988330	-1.82187	-2.70884	-4.46303	FBgn0026147	CG16833
499	2L	10987643	10988330	-1.82187	-2.70884	-4.46303	FBgn0026148	CG12253
499	2L	10987643	10988330	-1.82187	-2.70884	-4.46303	XLOC_003752	-
502	2L	11004729	11005653	2.63695	1.57545	7.29647	FBgn0015756	RpL9
502	2L	11004729	11005653	2.63695	1.57545	7.29647	FBgn0021761	Nup154
502	2L	11004729	11005653	2.63695	1.57545	7.29647	FBgn0040096	lectin-33A
505	2L	11065992	11066975	-2.30922	-1.7097	-3.80756	FBgn0032330	Samuel
505	2L	11065992	11066975	-2.30922	-1.7097	-3.80756	XLOC_003761	-
505	2L	11065992	11066975	-2.30922	-1.7097	-3.80756	XLOC_003762	-
506	2L	11091347	11092148	3.39426	2.96776	5.6006	FBgn0032338	CG16854
506	2L	11091347	11092148	3.39426	2.96776	5.6006	FBgn0032339	CG4705
508	2L	11105953	11106614	4.39358	3.45001	10.8053	FBgn0032341	Reps
508	2L	11105953	11106614	4.39358	3.45001	10.8053	FBgn0261983	l(2)gd1
510	2L	11119163	11120368	6.27134	6.4838	4.86025	FBgn0027582	CG6230
510	2L	11119163	11120368	6.27134	6.4838	4.86025	FBgn0032345	CG14921
512	2L	11129795	11130430	1.30356	0.73059	3.37832	FBgn0028700	RfC38
512	2L	11129795	11130430	1.30356	0.73059	3.37832	FBgn0032348	CG4751
512	2L	11129795	11130430	1.30356	0.73059	3.37832	FBgn0262647	Nup160
514	2L	11154234	11155869	-4.73591	-8.47975	-2.84544	FBgn0032350	CG6287
514	2L	11154234	11155869	-4.73591	-8.47975	-2.84544	FBgn0259822	Ca-beta
515	2L	11178911	11179750	2.37182	4.94558	1.55569	FBgn0032354	CG4788
518	2L	11281900	11283021	2.35335	2.15138	2.37487	FBgn0020270	mre11
518	2L	11281900	11283021	2.35335	2.15138	2.37487	FBgn0032358	Ppt2
518	2L	11281900	11283021	2.35335	2.15138	2.37487	FBgn0032359	Osi21
518	2L	11281900	11283021	2.35335	2.15138	2.37487	FBgn0052831	CG33695
520	2L	11516008	11517513	-2.07554	-1.31714	-7.3051	FBgn0032363	CG6509
520	2L	11516008	11517513	-2.07554	-1.31714	-7.3051	FBgn0032364	CG4970
520	2L	11516008	11517513	-2.07554	-1.31714	-7.3051	XLOC_003768	-
521	2L	11526115	11528379	-5.33526	-5.38228	-4.51202	FBgn0028490	CG31705
521	2L	11526115	11528379	-5.33526	-5.38228	-4.51202	FBgn0051706	CG31706
522	2L	11804892	11808243	-2.47945	-3.05258	-4.80837	FBgn0020309	crol
522	2L	11804892	11808243	-2.47945	-3.05258	-4.80837	FBgn0032378	CycY
522	2L	11804892	11808243	-2.47945	-3.05258	-4.80837	XLOC_003774	-
522	2L	11804892	11808243	-2.47945	-3.05258	-4.80837	XLOC_003775	-
528	2L	12001130	12002312	2.481	2.7869	2.51654	FBgn0032393	CG12264
528	2L	12001130	12002312	2.481	2.7869	2.51654	FBgn0032394	CG6746
528	2L	12001130	12002312	2.481	2.7869	2.51654	FBgn0042125	CG18787
528	2L	12001130	12002312	2.481	2.7869	2.51654	XLOC_003800	-
530	2L	12037683	12039157	1.72218	3.31483	0.954932	FBgn0032397	Tom70
530	2L	12037683	12039157	1.72218	3.31483	0.954932	FBgn0032398	CG6766
530	2L	12037683	12039157	1.72218	3.31483	0.954932	FBgn0032399	CG6785
530	2L	12037683	12039157	1.72218	3.31483	0.954932	FBgn0042126	CG18788
532	2L	12043431	12047854	-3.36638	-2.44616	-3.93944	FBgn0032399	CG6785
532	2L	12043431	12047854	-3.36638	-2.44616	-3.93944	FBgn0032400	CG6770
532	2L	12043431	12047854	-3.36638	-2.44616	-3.93944	FBgn0032401	CG6792
532	2L	12043431	12047854	-3.36638	-2.44616	-3.93944	FBgn0032402	CG14945
534	2L	12056364	12056959	2.9128	2.27987	2.53169	FBgn0027505	rab3-GAP
534	2L	12056364	12056959	2.9128	2.27987	2.53169	FBgn0028425	JhI-21
534	2L	12056364	12056959	2.9128	2.27987	2.53169	FBgn0032404	RpL7-like
534	2L	12056364	12056959	2.9128	2.27987	2.53169	FBgn0085193	CG34164
536	2L	12093744	12094247	2.7107	3.29541	2.94223	FBgn0032407	Pex19
536	2L	12093744	12094247	2.7107	3.29541	2.94223	FBgn0032408	CG6712
545	2L	12207781	12208853	-0.427763	-2.12438	1.20889	FBgn0000114	aret
545	2L	12207781	12208853	-0.427763	-2.12438	1.20889	FBgn0051759	CG31759
545	2L	12207781	12208853	-0.427763	-2.12438	1.20889	XLOC_003804	-
546	2L	12422240	12422987	-3.21578	-3.50328	-2.26963	FBgn0032428	CG6405
546	2L	12422240	12422987	-3.21578	-3.50328	-2.26963	FBgn0043841	vir-1
546	2L	12422240	12422987	-3.21578	-3.50328	-2.26963	XLOC_003834	-
551	2L	12459309	12461200	-3.37218	-2.49804	-4.83469	FBgn0259176	bun
551	2L	12459309	12461200	-3.37218	-2.49804	-4.83469	FBgn0262203	mir-967
551	2L	12459309	12461200	-3.37218	-2.49804	-4.83469	XLOC_003837	-
551	2L	12459309	12461200	-3.37218	-2.49804	-4.83469	XLOC_003838	-
551	2L	12459309	12461200	-3.37218	-2.49804	-4.83469	XLOC_003839	-
551	2L	12459309	12461200	-3.37218	-2.49804	-4.83469	XLOC_003840	-
551	2L	12459309	12461200	-3.37218	-2.49804	-4.83469	XLOC_003841	-
552	2L	12507923	12509461	-6.78749	-5.06101	-15.7921	FBgn0261812	CG42754
552	2L	12507923	12509461	-6.78749	-5.06101	-15.7921	FBgn0262353	CG43051
552	2L	12507923	12509461	-6.78749	-5.06101	-15.7921	FBgn0263458	snoRNA:CG43051-a
552	2L	12507923	12509461	-6.78749	-5.06101	-15.7921	XLOC_003856	-
552	2L	12507923	12509461	-6.78749	-5.06101	-15.7921	XLOC_003857	-
552	2L	12507923	12509461	-6.78749	-5.06101	-15.7921	XLOC_003858	-
554	2L	12692056	12693700	0.156116	0.932033	-1.41123	FBgn0032444	CG5525
554	2L	12692056	12693700	0.156116	0.932033	-1.41123	FBgn0032445	CG6153
554	2L	12692056	12693700	0.156116	0.932033	-1.41123	FBgn0032446	CG5780
554	2L	12692056	12693700	0.156116	0.932033	-1.41123	FBgn0032447	PICK1
555	2L	12703765	12705896	1.51978	3.89435	3.28809	FBgn0032450	CG5776
555	2L	12703765	12705896	1.51978	3.89435	3.28809	FBgn0032451	spict
555	2L	12703765	12705896	1.51978	3.89435	3.28809	FBgn0032452	CG15484
555	2L	12703765	12705896	1.51978	3.89435	3.28809	FBgn0032453	CG6180
559	2L	12974335	12975899	-2.35692	-3.52314	-2.10931	FBgn0263598	Vha68-2
563	2L	13020789	13021386	2.23616	2.64373	1.78397	FBgn0028965	A16
563	2L	13020789	13021386	2.23616	2.64373	1.78397	FBgn0032467	CG9934
563	2L	13020789	13021386	2.23616	2.64373	1.78397	FBgn0262160	CG9932
564	2L	13056578	13060270	-3.66619	-2.34923	-23.1054	FBgn0262160	CG9932
564	2L	13056578	13060270	-3.66619	-2.34923	-23.1054	XLOC_003895	-
564	2L	13056578	13060270	-3.66619	-2.34923	-23.1054	XLOC_003896	-
564	2L	13056578	13060270	-3.66619	-2.34923	-23.1054	XLOC_003897	-
567	2L	13177185	13177639	2.93996	2.97853	7.79198	FBgn0032475	Sfmbt
567	2L	13177185	13177639	2.93996	2.97853	7.79198	FBgn0032476	CG5439
567	2L	13177185	13177639	2.93996	2.97853	7.79198	FBgn0032477	CG5287
567	2L	13177185	13177639	2.93996	2.97853	7.79198	FBgn0264546	CG43925
569	2L	13202882	13203274	1.18944	0.233803	1.79574	FBgn0032481	CG16972
569	2L	13202882	13203274	1.18944	0.233803	1.79574	FBgn0032482	Pect
570	2L	13203734	13208235	-2.34617	-1.2121	-6.30065	FBgn0032481	CG16972
570	2L	13203734	13208235	-2.34617	-1.2121	-6.30065	FBgn0032482	Pect
575	2L	13286794	13287473	2.51649	2.96484	5.75271	FBgn0028406	Drep-4
575	2L	13286794	13287473	2.51649	2.96484	5.75271	FBgn0032499	Uvrag
575	2L	13286794	13287473	2.51649	2.96484	5.75271	XLOC_003911	-
580	2L	13370369	13370997	3.45882	1.99299	8.17414	FBgn0032511	CG9306
580	2L	13370369	13370997	3.45882	1.99299	8.17414	FBgn0032512	CG9305
580	2L	13370369	13370997	3.45882	1.99299	8.17414	FBgn0051852	Tap42
580	2L	13370369	13370997	3.45882	1.99299	8.17414	FBgn0051855	CG31855
581	2L	13378106	13378540	1.15461	1.72904	0.893869	FBgn0025724	beta'Cop
581	2L	13378106	13378540	1.15461	1.72904	0.893869	FBgn0032513	CG6565
581	2L	13378106	13378540	1.15461	1.72904	0.893869	FBgn0032514	CG9302
583	2L	13382547	13383296	0.853847	1.31872	0.25565	FBgn0025724	beta'Cop
583	2L	13382547	13383296	0.853847	1.31872	0.25565	FBgn0032515	loqs
587	2L	13444801	13445848	0.808141	10.1521	0.737952	FBgn0032524	CG9267
587	2L	13444801	13445848	0.808141	10.1521	0.737952	FBgn0032525	Hsp60D
587	2L	13444801	13445848	0.808141	10.1521	0.737952	FBgn0263354	CG42784
590	2L	13770974	13771946	2.58813	1.31099	6.25875	FBgn0028541	TM9SF4
595	2L	13793380	13794178	6.71486	12.6283	5.72791	FBgn0028538	sec71
595	2L	13793380	13794178	6.71486	12.6283	5.72791	FBgn0028931	CG16863
596	2L	13811536	13812189	4.60692	7.44007	20.5746	FBgn0001965	Sos
596	2L	13811536	13812189	4.60692	7.44007	20.5746	FBgn0027844	CAH1
596	2L	13811536	13812189	4.60692	7.44007	20.5746	FBgn0028658	adat
596	2L	13811536	13812189	4.60692	7.44007	20.5746	FBgn0028919	CG16865
596	2L	13811536	13812189	4.60692	7.44007	20.5746	FBgn0032533	CG16888
599	2L	13829258	13829744	2.96869	6.90326	2.43074	FBgn0001961	Sop2
599	2L	13829258	13829744	2.96869	6.90326	2.43074	FBgn0004406	tam
599	2L	13829258	13829744	2.96869	6.90326	2.43074	FBgn0004407	DNApol-gamma35
599	2L	13829258	13829744	2.96869	6.90326	2.43074	FBgn0015271	Orc5
599	2L	13829258	13829744	2.96869	6.90326	2.43074	FBgn0064115	CG33649
601	2L	13878872	13882996	-5.07969	-17.3055	-2.82498	FBgn0028509	cenG1A
601	2L	13878872	13882996	-5.07969	-17.3055	-2.82498	XLOC_003957	-
601	2L	13878872	13882996	-5.07969	-17.3055	-2.82498	XLOC_003958	-
601	2L	13878872	13882996	-5.07969	-17.3055	-2.82498	XLOC_003959	-
602	2L	13903305	13904776	1.95683	2.63702	1.33922	FBgn0012037	Ance
602	2L	13903305	13904776	1.95683	2.63702	1.33922	FBgn0019890	Smg5
604	2L	14219154	14222487	-3.45703	-4.17793	-7.37243	FBgn0016930	smi35A
604	2L	14219154	14222487	-3.45703	-4.17793	-7.37243	XLOC_003987	-
604	2L	14219154	14222487	-3.45703	-4.17793	-7.37243	XLOC_003988	-
604	2L	14219154	14222487	-3.45703	-4.17793	-7.37243	XLOC_003989	-
604	2L	14219154	14222487	-3.45703	-4.17793	-7.37243	XLOC_003990	-
604	2L	14219154	14222487	-3.45703	-4.17793	-7.37243	XLOC_003991	-
604	2L	14219154	14222487	-3.45703	-4.17793	-7.37243	XLOC_003992	-
604	2L	14219154	14222487	-3.45703	-4.17793	-7.37243	XLOC_003993	-
604	2L	14219154	14222487	-3.45703	-4.17793	-7.37243	XLOC_003994	-
605	2L	14232032	14234126	-4.75608	-4.33955	-4.8005	FBgn0016930	smi35A
605	2L	14232032	14234126	-4.75608	-4.33955	-4.8005	XLOC_003998	-
605	2L	14232032	14234126	-4.75608	-4.33955	-4.8005	XLOC_003999	-
605	2L	14232032	14234126	-4.75608	-4.33955	-4.8005	XLOC_004000	-
605	2L	14232032	14234126	-4.75608	-4.33955	-4.8005	XLOC_004001	-
605	2L	14232032	14234126	-4.75608	-4.33955	-4.8005	XLOC_004002	-
605	2L	14232032	14234126	-4.75608	-4.33955	-4.8005	XLOC_004003	-
607	2L	14336210	14336774	-2.99825	-3.09346	-3.40119	FBgn0028531	CG15286
607	2L	14336210	14336774	-2.99825	-3.09346	-3.40119	FBgn0028916	CG33090
608	2L	14347859	14348897	4.1303	3.52046	4.7414	FBgn0028530	mTTF
608	2L	14347859	14348897	4.1303	3.52046	4.7414	FBgn0261534	l(2)34Fc
608	2L	14347859	14348897	4.1303	3.52046	4.7414	FBgn0264253	Send2
613	2L	14492738	14494783	-3.65024	-3.61589	-4.13451	FBgn0005771	noc
613	2L	14492738	14494783	-3.65024	-3.61589	-4.13451	FBgn0028882	tRNA:P:35Bd
615	2L	15005642	15006396	0.395796	1.99962	-2.17669	FBgn0028926	NC2beta
615	2L	15005642	15006396	0.395796	1.99962	-2.17669	FBgn0040228	dyn-p25
615	2L	15005642	15006396	0.395796	1.99962	-2.17669	FBgn0261881	l(2)35Be
624	2L	15113303	15114489	2.76588	4.68355	1.79403	FBgn0001978	stc
624	2L	15113303	15114489	2.76588	4.68355	1.79403	FBgn0028878	CG15269
626	2L	15270840	15272236	-2.69715	-2.88217	-2.82888	FBgn0086691	UK114
626	2L	15270840	15272236	-2.69715	-2.88217	-2.82888	FBgn0261268	Cul-3
632	2L	15767409	15768538	2.40064	2.38963	4.43971	FBgn0001990	wek
632	2L	15767409	15768538	2.40064	2.38963	4.43971	FBgn0028507	CG3793
632	2L	15767409	15768538	2.40064	2.38963	4.43971	FBgn0041627	Ku80
633	2L	15770363	15771184	0.741561	1.50293	0.944729	FBgn0041627	Ku80
633	2L	15770363	15771184	0.741561	1.50293	0.944729	FBgn0051826	CG31826
634	2L	16250526	16251717	-3.20585	-4.44584	-16.9208	FBgn0024734	PRL-1
637	2L	16267478	16269678	-2.08623	-1.73008	-2.49767	FBgn0001994	crp
637	2L	16267478	16269678	-2.08623	-1.73008	-2.49767	XLOC_004062	-
637	2L	16267478	16269678	-2.08623	-1.73008	-2.49767	XLOC_004063	-
638	2L	16282455	16286778	-2.60307	-1.40394	-99.3611	FBgn0001994	crp
638	2L	16282455	16286778	-2.60307	-1.40394	-99.3611	FBgn0040079	pkaap
638	2L	16282455	16286778	-2.60307	-1.40394	-99.3611	XLOC_004065	-
638	2L	16282455	16286778	-2.60307	-1.40394	-99.3611	XLOC_004066	-
639	2L	16299010	16299859	1.07513	0.302879	1.73119	FBgn0028375	heix
639	2L	16299010	16299859	1.07513	0.302879	1.73119	FBgn0028894	CG5869
639	2L	16299010	16299859	1.07513	0.302879	1.73119	FBgn0028895	CG17328
640	2L	16300040	16300901	-2.56159	-3.52488	-2.13211	FBgn0028375	heix
640	2L	16300040	16300901	-2.56159	-3.52488	-2.13211	FBgn0028894	CG5869
640	2L	16300040	16300901	-2.56159	-3.52488	-2.13211	FBgn0028895	CG17328
641	2L	16302451	16302947	-2.33146	-11.9217	-1.34364	FBgn0028525	c(2)M
641	2L	16302451	16302947	-2.33146	-11.9217	-1.34364	FBgn0028894	CG5869
641	2L	16302451	16302947	-2.33146	-11.9217	-1.34364	FBgn0028895	CG17328
644	2L	16324676	16325849	-3.08823	-8.28649	-3.07348	FBgn0000250	cact
644	2L	16324676	16325849	-3.08823	-8.28649	-3.07348	FBgn0014092	CG4278
649	2L	16491101	16495342	-2.97203	-3.95505	-3.09299	FBgn0032585	CG4580
649	2L	16491101	16495342	-2.97203	-3.95505	-3.09299	FBgn0032586	Tpr2
651	2L	16545074	16545864	-2.29511	-3.27989	-2.11647	FBgn0051816	CG31816
651	2L	16545074	16545864	-2.29511	-3.27989	-2.11647	FBgn0259735	CG42389
652	2L	16602400	16603792	-3.28984	-9.67633	-1.70185	FBgn0259735	CG42389
652	2L	16602400	16603792	-3.28984	-9.67633	-1.70185	XLOC_004086	-
652	2L	16602400	16603792	-3.28984	-9.67633	-1.70185	XLOC_004087	-
652	2L	16602400	16603792	-3.28984	-9.67633	-1.70185	XLOC_004088	-
653	2L	16620636	16622248	-1.8913	-4.59917	-1.78432	FBgn0259735	CG42389
653	2L	16620636	16622248	-1.8913	-4.59917	-1.78432	XLOC_004092	-
653	2L	16620636	16622248	-1.8913	-4.59917	-1.78432	XLOC_004093	-
653	2L	16620636	16622248	-1.8913	-4.59917	-1.78432	XLOC_004094	-
660	2L	16818810	16819832	-1.12869	-0.914105	-1.38511	FBgn0004797	mdy
660	2L	16818810	16819832	-1.12869	-0.914105	-1.38511	FBgn0022213	Cas
660	2L	16818810	16819832	-1.12869	-0.914105	-1.38511	FBgn0032609	CG13280
660	2L	16818810	16819832	-1.12869	-0.914105	-1.38511	XLOC_004121	-
660	2L	16818810	16819832	-1.12869	-0.914105	-1.38511	XLOC_004122	-
660	2L	16818810	16819832	-1.12869	-0.914105	-1.38511	XLOC_004123	-
663	2L	16857264	16858039	-3.09698	-3.16894	-2.31672	FBgn0032615	CG6012
663	2L	16857264	16858039	-3.09698	-3.16894	-2.31672	FBgn0051809	CG31809
665	2L	16881263	16883343	-1.13043	-2.15167	-0.760979	FBgn0032618	CG31743
665	2L	16881263	16883343	-1.13043	-2.15167	-0.760979	FBgn0052832	CG32832
665	2L	16881263	16883343	-1.13043	-2.15167	-0.760979	FBgn0085342	CG34313
665	2L	16881263	16883343	-1.13043	-2.15167	-0.760979	XLOC_004128	-
665	2L	16881263	16883343	-1.13043	-2.15167	-0.760979	XLOC_004129	-
665	2L	16881263	16883343	-1.13043	-2.15167	-0.760979	XLOC_004130	-
665	2L	16881263	16883343	-1.13043	-2.15167	-0.760979	XLOC_004131	-
665	2L	16881263	16883343	-1.13043	-2.15167	-0.760979	XLOC_004132	-
681	2L	18442057	18443375	1.93375	1.70931	2.02283	FBgn0086707	ncm
681	2L	18442057	18443375	1.93375	1.70931	2.02283	FBgn0261597	RpS26
683	2L	18456361	18457122	-2.02956	-3.37206	-3.59442	FBgn0032679	bsf
683	2L	18456361	18457122	-2.02956	-3.37206	-3.59442	FBgn0032680	Ntf-2r
683	2L	18456361	18457122	-2.02956	-3.37206	-3.59442	FBgn0263049	CR43344
687	2L	18590718	18591411	2.28107	2.86038	4.79668	FBgn0032688	CG15160
688	2L	18604350	18605032	1.19298	2.18881	0.452816	FBgn0032689	CG10413
688	2L	18604350	18605032	1.19298	2.18881	0.452816	FBgn0032690	CG10333
688	2L	18604350	18605032	1.19298	2.18881	0.452816	FBgn0051789	CG31789
689	2L	18606872	18607352	1.27495	3.66237	1.4636	FBgn0032689	CG10413
689	2L	18606872	18607352	1.27495	3.66237	1.4636	FBgn0032690	CG10333
689	2L	18606872	18607352	1.27495	3.66237	1.4636	FBgn0051789	CG31789
690	2L	18611598	18612266	2.96988	2.913	4.368	FBgn0032691	Atac2
694	2L	18654818	18656038	-2.92299	-2.91643	-2.40437	FBgn0032693	Cyp310a1
694	2L	18654818	18656038	-2.92299	-2.91643	-2.40437	XLOC_004246	-
694	2L	18654818	18656038	-2.92299	-2.91643	-2.40437	XLOC_004247	-
695	2L	18677120	18678542	0.0903651	-1.42772	1.22987	FBgn0015553	tos
695	2L	18677120	18678542	0.0903651	-1.42772	1.22987	FBgn0086681	Mst36Fa
695	2L	18677120	18678542	0.0903651	-1.42772	1.22987	FBgn0086909	CG31751
695	2L	18677120	18678542	0.0903651	-1.42772	1.22987	XLOC_004251	-
695	2L	18677120	18678542	0.0903651	-1.42772	1.22987	XLOC_004252	-
695	2L	18677120	18678542	0.0903651	-1.42772	1.22987	XLOC_004253	-
699	2L	18698666	18699791	1.88862	0.556082	6.62056	FBgn0032700	CG10338
699	2L	18698666	18699791	1.88862	0.556082	6.62056	FBgn0032701	CG10341
699	2L	18698666	18699791	1.88862	0.556082	6.62056	FBgn0032702	CG10376
700	2L	18703417	18703945	-2.18634	-3.40938	-1.14128	FBgn0032702	CG10376
700	2L	18703417	18703945	-2.18634	-3.40938	-1.14128	FBgn0032703	CG10343
700	2L	18703417	18703945	-2.18634	-3.40938	-1.14128	FBgn0032704	Jwa
708	2L	18943468	18944093	1.99103	0.966601	4.21425	FBgn0032723	ssp3
710	2L	18951041	18951952	0.0850688	-1.42408	10.5647	FBgn0032724	CG10428
710	2L	18951041	18951952	0.0850688	-1.42408	10.5647	FBgn0032725	Nedd8
710	2L	18951041	18951952	0.0850688	-1.42408	10.5647	FBgn0032726	CG10621
710	2L	18951041	18951952	0.0850688	-1.42408	10.5647	XLOC_004257	-
712	2L	18966383	18970188	-2.30278	-2.01701	-2.43934	FBgn0015772	Nak
712	2L	18966383	18970188	-2.30278	-2.01701	-2.43934	FBgn0032728	Tango6
712	2L	18966383	18970188	-2.30278	-2.01701	-2.43934	FBgn0032729	CG10639
712	2L	18966383	18970188	-2.30278	-2.01701	-2.43934	XLOC_004260	-
717	2L	19007840	19009371	2.69696	2.32028	5.50549	FBgn0028569	robl37BC
717	2L	19007840	19009371	2.69696	2.32028	5.50549	FBgn0051793	CG31793
717	2L	19007840	19009371	2.69696	2.32028	5.50549	FBgn0086039	snoRNA:Me28S-A2113
717	2L	19007840	19009371	2.69696	2.32028	5.50549	FBgn0086710	RpL30
724	2L	19063098	19064000	0.155668	-1.77384	0.954587	FBgn0032749	Phlpp
724	2L	19063098	19064000	0.155668	-1.77384	0.954587	FBgn0032750	CG10495
724	2L	19063098	19064000	0.155668	-1.77384	0.954587	FBgn0032751	CG17343
724	2L	19063098	19064000	0.155668	-1.77384	0.954587	FBgn0032752	CG10702
725	2L	19064846	19065733	2.44536	5.52011	1.55628	FBgn0032749	Phlpp
725	2L	19064846	19065733	2.44536	5.52011	1.55628	FBgn0032750	CG10495
725	2L	19064846	19065733	2.44536	5.52011	1.55628	FBgn0032751	CG17343
725	2L	19064846	19065733	2.44536	5.52011	1.55628	FBgn0032752	CG10702
726	2L	19114248	19115055	-5.45487	-3.10535	-13.5592	FBgn0000075	amd
726	2L	19114248	19115055	-5.45487	-3.10535	-13.5592	FBgn0000422	Ddc
726	2L	19114248	19115055	-5.45487	-3.10535	-13.5592	FBgn0002036	CG10561
728	2L	19127089	19127928	2.5725	1.75875	19.1326	FBgn0086443	Aats-asn
728	2L	19127089	19127928	2.5725	1.75875	19.1326	FBgn0086444	l(2)37Cb
728	2L	19127089	19127928	2.5725	1.75875	19.1326	FBgn0086445	l(2)37Cd
729	2L	19131493	19134797	-2.09403	-2.04475	-3.9648	FBgn0010300	brat
729	2L	19131493	19134797	-2.09403	-2.04475	-3.9648	FBgn0086443	Aats-asn
729	2L	19131493	19134797	-2.09403	-2.04475	-3.9648	FBgn0086446	l(2)37Ce
729	2L	19131493	19134797	-2.09403	-2.04475	-3.9648	FBgn0086447	l(2)37Cg
732	2L	19186045	19186688	4.52802	6.96343	4.41914	FBgn0010097	gammaTub37C
732	2L	19186045	19186688	4.52802	6.96343	4.41914	FBgn0010309	pigeon
736	2L	19432602	19434964	-0.748626	-2.43346	1.43769	FBgn0032781	CG9987
736	2L	19432602	19434964	-0.748626	-2.43346	1.43769	FBgn0032782	Rab9
736	2L	19432602	19434964	-0.748626	-2.43346	1.43769	FBgn0032783	CG10237
737	2L	19443890	19445775	4.77484	2.95106	9.04419	FBgn0003346	RanGap
737	2L	19443890	19445775	4.77484	2.95106	9.04419	FBgn0003732	Top2
737	2L	19443890	19445775	4.77484	2.95106	9.04419	FBgn0024230	Hs2st
737	2L	19443890	19445775	4.77484	2.95106	9.04419	FBgn0032783	CG10237
739	2L	19466267	19468187	-2.79369	-2.67021	-7.0156	FBgn0000964	tj
742	2L	19491640	19493705	2.23246	2.24494	4.41893	FBgn0002044	swm
742	2L	19491640	19493705	2.23246	2.24494	4.41893	FBgn0032790	CG10194
742	2L	19491640	19493705	2.23246	2.24494	4.41893	FBgn0032791	CG18094
742	2L	19491640	19493705	2.23246	2.24494	4.41893	FBgn0032793	CG10189
744	2L	19507781	19508802	2.56922	3.92115	2.40352	FBgn0032796	CG10188
744	2L	19507781	19508802	2.56922	3.92115	2.40352	FBgn0032797	CG10186
749	2L	19576040	19577532	-3.63134	-2.66806	-4.08594	FBgn0005672	spi
749	2L	19576040	19577532	-3.63134	-2.66806	-4.08594	FBgn0027949	msb1l
749	2L	19576040	19577532	-3.63134	-2.66806	-4.08594	FBgn0032811	CG10268
749	2L	19576040	19577532	-3.63134	-2.66806	-4.08594	XLOC_004289	-
749	2L	19576040	19577532	-3.63134	-2.66806	-4.08594	XLOC_004290	-
749	2L	19576040	19577532	-3.63134	-2.66806	-4.08594	XLOC_004291	-
749	2L	19576040	19577532	-3.63134	-2.66806	-4.08594	XLOC_004292	-
750	2L	19583544	19584889	0.293596	-1.65832	1.82471	FBgn0000464	Lar
750	2L	19583544	19584889	0.293596	-1.65832	1.82471	FBgn0032812	Hakai
750	2L	19583544	19584889	0.293596	-1.65832	1.82471	FBgn0032813	CG10262
750	2L	19583544	19584889	0.293596	-1.65832	1.82471	FBgn0032814	CG10366
756	2L	19764649	19765528	-2.59093	-1.8324	-4.86977	FBgn0000529	bsh
756	2L	19764649	19765528	-2.59093	-1.8324	-4.86977	FBgn0032820	fbp
756	2L	19764649	19765528	-2.59093	-1.8324	-4.86977	XLOC_004323	-
764	2L	20067363	20068494	-1.97994	-3.97879	-1.51036	FBgn0003978	vls
764	2L	20067363	20068494	-1.97994	-3.97879	-1.51036	FBgn0032843	CG10730
764	2L	20067363	20068494	-1.97994	-3.97879	-1.51036	FBgn0045064	bwa
764	2L	20067363	20068494	-1.97994	-3.97879	-1.51036	XLOC_004339	-
766	2L	20082161	20085090	-3.245	-5.03887	-2.5912	FBgn0004374	neb
766	2L	20082161	20085090	-3.245	-5.03887	-2.5912	FBgn0263773	fok
766	2L	20082161	20085090	-3.245	-5.03887	-2.5912	XLOC_001296	-
766	2L	20082161	20085090	-3.245	-5.03887	-2.5912	XLOC_004341	-
766	2L	20082161	20085090	-3.245	-5.03887	-2.5912	XLOC_004342	-
766	2L	20082161	20085090	-3.245	-5.03887	-2.5912	XLOC_004343	-
766	2L	20082161	20085090	-3.245	-5.03887	-2.5912	XLOC_004344	-
766	2L	20082161	20085090	-3.245	-5.03887	-2.5912	XLOC_004345	-
769	2L	20311074	20311891	-1.81547	-2.03665	-1.71289	FBgn0003475	spir
769	2L	20311074	20311891	-1.81547	-2.03665	-1.71289	XLOC_004367	-
770	2L	20349151	20349995	4.672	11.8502	2.84343	FBgn0003475	spir
770	2L	20349151	20349995	4.672	11.8502	2.84343	FBgn0011638	La
770	2L	20349151	20349995	4.672	11.8502	2.84343	FBgn0015803	rtGEF
770	2L	20349151	20349995	4.672	11.8502	2.84343	XLOC_004388	-
771	2L	20350290	20351340	-6.54193	-5.85078	-7.66532	FBgn0003475	spir
771	2L	20350290	20351340	-6.54193	-5.85078	-7.66532	FBgn0011638	La
771	2L	20350290	20351340	-6.54193	-5.85078	-7.66532	FBgn0015803	rtGEF
771	2L	20350290	20351340	-6.54193	-5.85078	-7.66532	XLOC_004388	-
776	2L	20645682	20646513	2.04463	0.873254	4.84905	FBgn0016054	phr6-4
776	2L	20645682	20646513	2.04463	0.873254	4.84905	FBgn0032870	CG2608
776	2L	20645682	20646513	2.04463	0.873254	4.84905	FBgn0082936	snoRNA:Me28S-C2645c
776	2L	20645682	20646513	2.04463	0.873254	4.84905	FBgn0082937	snoRNA:Me28S-C2645b
776	2L	20645682	20646513	2.04463	0.873254	4.84905	FBgn0082938	snoRNA:Me28S-C2645a
776	2L	20645682	20646513	2.04463	0.873254	4.84905	FBgn0259936	Uhg3
777	2L	20646670	20648173	-2.7784	-6.28716	-1.40294	FBgn0016054	phr6-4
777	2L	20646670	20648173	-2.7784	-6.28716	-1.40294	FBgn0032870	CG2608
777	2L	20646670	20648173	-2.7784	-6.28716	-1.40294	FBgn0042133	CG18810
777	2L	20646670	20648173	-2.7784	-6.28716	-1.40294	FBgn0082936	snoRNA:Me28S-C2645c
777	2L	20646670	20648173	-2.7784	-6.28716	-1.40294	FBgn0082937	snoRNA:Me28S-C2645b
777	2L	20646670	20648173	-2.7784	-6.28716	-1.40294	FBgn0082938	snoRNA:Me28S-C2645a
777	2L	20646670	20648173	-2.7784	-6.28716	-1.40294	FBgn0259936	Uhg3
782	2L	20682382	20683103	3.2802	2.17325	8.07659	FBgn0014859	Hr38
782	2L	20682382	20683103	3.2802	2.17325	8.07659	FBgn0032876	Cen
782	2L	20682382	20683103	3.2802	2.17325	8.07659	FBgn0032877	CG2617
788	2L	20760629	20762115	-2.16087	-7.33377	-1.48827	FBgn0011202	dia
788	2L	20760629	20762115	-2.16087	-7.33377	-1.48827	XLOC_004404	-
788	2L	20760629	20762115	-2.16087	-7.33377	-1.48827	XLOC_004405	-
788	2L	20760629	20762115	-2.16087	-7.33377	-1.48827	XLOC_004406	-
789	2L	20762419	20763384	-4.08803	-2.93595	-8.80656	FBgn0011202	dia
789	2L	20762419	20763384	-4.08803	-2.93595	-8.80656	XLOC_004406	-
790	2L	20792432	20794134	-0.744662	-0.485301	-3.87918	FBgn0250785	vari
790	2L	20792432	20794134	-0.744662	-0.485301	-3.87918	XLOC_004407	-
790	2L	20792432	20794134	-0.744662	-0.485301	-3.87918	XLOC_004408	-
790	2L	20792432	20794134	-0.744662	-0.485301	-3.87918	XLOC_004409	-
794	2L	20863701	20864884	-1.53091	-2.99591	-1.12079	FBgn0032898	CR9337
794	2L	20863701	20864884	-1.53091	-2.99591	-1.12079	FBgn0032899	CG9338
796	2L	20896581	20897549	-3.59178	-20.3342	-3.58815	XLOC_004430	-
797	2L	20904193	20906122	-2.5504	-2.95432	-2.57434	FBgn0032901	sky
797	2L	20904193	20906122	-2.5504	-2.95432	-2.57434	FBgn0263996	CG43739
798	2L	20915827	20917386	-3.18916	-2.22614	-13.0104	FBgn0032901	sky
798	2L	20915827	20917386	-3.18916	-2.22614	-13.0104	FBgn0032904	Mtp
798	2L	20915827	20917386	-3.18916	-2.22614	-13.0104	FBgn0263996	CG43739
798	2L	20915827	20917386	-3.18916	-2.22614	-13.0104	XLOC_004434	-
798	2L	20915827	20917386	-3.18916	-2.22614	-13.0104	XLOC_004435	-
798	2L	20915827	20917386	-3.18916	-2.22614	-13.0104	XLOC_004436	-
806	2L	21135946	21136466	-1.06438	-1.38873	-1.97923	FBgn0023388	Dap160
806	2L	21135946	21136466	-1.06438	-1.38873	-1.97923	FBgn0040297	Nhe2
810	2L	21162031	21163097	2.06145	3.65894	1.0698	FBgn0032923	CG9248
810	2L	21162031	21163097	2.06145	3.65894	1.0698	FBgn0032924	Nbr
810	2L	21162031	21163097	2.06145	3.65894	1.0698	FBgn0032925	CG9246
815	2L	21179938	21180377	-0.0954467	0.499046	-3.6573	FBgn0000239	bur
815	2L	21179938	21180377	-0.0954467	0.499046	-3.6573	FBgn0032929	Mcm10
819	2L	21262843	21264219	-4.73664	-4.96809	-4.94322	FBgn0021856	l(2)k14505
819	2L	21262843	21264219	-4.73664	-4.96809	-4.94322	FBgn0032938	CG8671
819	2L	21262843	21264219	-4.73664	-4.96809	-4.94322	FBgn0263536	mir-4974
819	2L	21262843	21264219	-4.73664	-4.96809	-4.94322	XLOC_004493	-
820	2L	21344074	21345546	-2.29465	-1.16261	-3.85776	FBgn0023091	dimm
820	2L	21344074	21345546	-2.29465	-1.16261	-3.85776	FBgn0032943	Tsp39D
820	2L	21344074	21345546	-2.29465	-1.16261	-3.85776	XLOC_004510	-
820	2L	21344074	21345546	-2.29465	-1.16261	-3.85776	XLOC_004511	-
820	2L	21344074	21345546	-2.29465	-1.16261	-3.85776	XLOC_004512	-
820	2L	21344074	21345546	-2.29465	-1.16261	-3.85776	XLOC_004513	-
821	2L	21380153	21381106	-5.63905	-4.18323	-6.83402	FBgn0032946	nrv3
821	2L	21380153	21381106	-5.63905	-4.18323	-6.83402	XLOC_004515	-
823	2L	21618526	21619461	-2.35019	-1.14118	-9.32137	FBgn0032955	CG2201
825	2L	21628356	21629979	-4.38815	-5.22879	-3.69398	FBgn0022893	Df31
825	2L	21628356	21629979	-4.38815	-5.22879	-3.69398	FBgn0023416	Ac3
827	2L	21676307	21678038	-2.68535	-3.88896	-1.56907	FBgn0000559	Ef2b
827	2L	21676307	21678038	-2.68535	-3.88896	-1.56907	FBgn0032957	CG2225
827	2L	21676307	21678038	-2.68535	-3.88896	-1.56907	XLOC_004529	-
827	2L	21676307	21678038	-2.68535	-3.88896	-1.56907	XLOC_004530	-
829	2L	21752060	21753799	-2.90672	-2.58163	-4.1619	FBgn0086779	step
829	2L	21752060	21753799	-2.90672	-2.58163	-4.1619	XLOC_004536	-
829	2L	21752060	21753799	-2.90672	-2.58163	-4.1619	XLOC_004537	-
829	2L	21752060	21753799	-2.90672	-2.58163	-4.1619	XLOC_004538	-
829	2L	21752060	21753799	-2.90672	-2.58163	-4.1619	XLOC_004539	-
829	2L	21752060	21753799	-2.90672	-2.58163	-4.1619	XLOC_004540	-
833	2L	22107889	22108600	-3.21714	-5.3436	-4.23464	FBgn0032972	CG10834
833	2L	22107889	22108600	-3.21714	-5.3436	-4.23464	FBgn0032973	CG6675
837	2L	22133728	22135382	-3.0333	-2.80055	-3.11564	FBgn0261802	CG42748
837	2L	22133728	22135382	-3.0333	-2.80055	-3.11564	FBgn0262886	CR43241
837	2L	22133728	22135382	-3.0333	-2.80055	-3.11564	XLOC_004544	-
837	2L	22133728	22135382	-3.0333	-2.80055	-3.11564	XLOC_004545	-
838	2L	22147328	22150009	-2.11541	-1.60267	-3.1088	FBgn0083973	CG34137
838	2L	22147328	22150009	-2.11541	-1.60267	-3.1088	FBgn0261802	CG42748
838	2L	22147328	22150009	-2.11541	-1.60267	-3.1088	XLOC_004547	-
838	2L	22147328	22150009	-2.11541	-1.60267	-3.1088	XLOC_004548	-
838	2L	22147328	22150009	-2.11541	-1.60267	-3.1088	XLOC_004549	-
839	2L	22167841	22169951	-2.47648	-3.36527	-3.75449	FBgn0032979	CG1832
839	2L	22167841	22169951	-2.47648	-3.36527	-3.75449	FBgn0261802	CG42748
839	2L	22167841	22169951	-2.47648	-3.36527	-3.75449	XLOC_004553	-
844	2L	22427177	22429543	1.0367	1.56597	14.4975	FBgn0040009	CG17490
844	2L	22427177	22429543	1.0367	1.56597	14.4975	FBgn0064225	RpL5
844	2L	22427177	22429543	1.0367	1.56597	14.4975	FBgn0082980	snoRNA:Psi28S-2996
847	2L	22471268	22473353	-2.91583	-6.64101	-1.75818	FBgn0040011	CG17494
847	2L	22471268	22473353	-2.91583	-6.64101	-1.75818	XLOC_004580	-
848	2L	22647971	22648830	-5.38124	-3.16781	-9.59766	FBgn0058006	CG40006
848	2L	22647971	22648830	-5.38124	-3.16781	-9.59766	XLOC_001494	-
848	2L	22647971	22648830	-5.38124	-3.16781	-9.59766	XLOC_004593	-
848	2L	22647971	22648830	-5.38124	-3.16781	-9.59766	XLOC_004594	-
849	2L	22649178	22649804	-2.98026	-5.54976	-1.9869	FBgn0058006	CG40006
849	2L	22649178	22649804	-2.98026	-5.54976	-1.9869	XLOC_001494	-
849	2L	22649178	22649804	-2.98026	-5.54976	-1.9869	XLOC_004594	-
854	2L	22874726	22875943	-1.69166	-2.31851	-1.33261	FBgn0000384	cta
862	2R	74120	75785	-3.38031	-2.27355	-4.90462	FBgn0262116	CG40127
864	2R	159267	160139	-2.91114	-1.68757	-8.84851	XLOC_007833	-
865	2R	358006	359111	-2.11495	-10.907	-1.04502	FBgn0260798	Gprk1
865	2R	358006	359111	-2.11495	-10.907	-1.04502	XLOC_007859	-
866	2R	402367	404153	-4.57419	-2.97238	-13.6314	FBgn0040007	RpL38
866	2R	402367	404153	-4.57419	-2.97238	-13.6314	XLOC_007862	-
868	2R	482572	484120	-7.59624	-5.61893	-9.46948	FBgn0260799	p120ctn
875	2R	710585	711910	-2.42868	-2.06438	-2.54054	FBgn0261387	CG17528
875	2R	710585	711910	-2.42868	-2.06438	-2.54054	XLOC_007907	-
875	2R	710585	711910	-2.42868	-2.06438	-2.54054	XLOC_007908	-
875	2R	710585	711910	-2.42868	-2.06438	-2.54054	XLOC_007909	-
875	2R	710585	711910	-2.42868	-2.06438	-2.54054	XLOC_007910	-
875	2R	710585	711910	-2.42868	-2.06438	-2.54054	XLOC_007911	-
878	2R	977523	979845	-1.4837	-1.77743	-1.46295	FBgn0033005	CG3107
878	2R	977523	979845	-1.4837	-1.77743	-1.46295	XLOC_004645	-
881	2R	1014628	1016120	-3.62069	-2.61457	-5.72778	FBgn0026238	gus
881	2R	1014628	1016120	-3.62069	-2.61457	-5.72778	FBgn0262901	CR43256
882	2R	1031956	1033738	-2.55083	-2.60635	-1.81724	FBgn0033010	Atf6
882	2R	1031956	1033738	-2.55083	-2.60635	-1.81724	XLOC_007933	-
882	2R	1031956	1033738	-2.55083	-2.60635	-1.81724	XLOC_007934	-
882	2R	1031956	1033738	-2.55083	-2.60635	-1.81724	XLOC_007935	-
883	2R	1137414	1138661	-2.54837	-1.67891	-3.43453	FBgn0053554	Nipped-A
884	2R	1146215	1148041	-3.86174	-2.73222	-6.42668	FBgn0033015	d4
886	2R	1194566	1195850	-4.89692	-2.81668	-24.9306	FBgn0261403	sxc
888	2R	1227210	1228694	-2.27208	-1.50139	-10.8032	FBgn0033017	CG10465
890	2R	1249521	1250820	-3.0313	-2.34697	-2.72843	FBgn0033021	CG10417
890	2R	1249521	1250820	-3.0313	-2.34697	-2.72843	FBgn0261429	CR42646
892	2R	1303174	1305653	-4.21631	-3.00044	-8.25232	FBgn0259247	laccase2
892	2R	1303174	1305653	-4.21631	-3.00044	-8.25232	XLOC_004655	-
892	2R	1303174	1305653	-4.21631	-3.00044	-8.25232	XLOC_007975	-
892	2R	1303174	1305653	-4.21631	-3.00044	-8.25232	XLOC_007976	-
894	2R	1491309	1492503	-3.21866	-1.8352	-5.10292	FBgn0039969	Fis1
895	2R	1495913	1497894	-2.47883	-4.15006	-2.37434	FBgn0039970	CG17508
896	2R	1538997	1540483	-3.0731	-1.82166	-4.3473	FBgn0027507	CG1344
896	2R	1538997	1540483	-3.0731	-1.82166	-4.3473	FBgn0033028	CG11665
899	2R	1559049	1560298	-0.788385	0.103012	-3.09307	FBgn0033031	CG8245
899	2R	1559049	1560298	-0.788385	0.103012	-3.09307	FBgn0033032	kune
911	2R	1900235	1902062	-2.13851	-1.4238	-2.92496	FBgn0000043	Act42A
911	2R	1900235	1902062	-2.13851	-1.4238	-2.92496	FBgn0004603	Src42A
911	2R	1900235	1902062	-2.13851	-1.4238	-2.92496	FBgn0033050	Pngl
914	2R	1910494	1911654	-2.7663	-4.99494	-1.90858	FBgn0033051	dream
919	2R	1972294	1973329	-1.21085	0.186053	-4.0134	FBgn0033062	Ars2
919	2R	1972294	1973329	-1.21085	0.186053	-4.0134	XLOC_008026	-
920	2R	1990309	1990538	1.87175	4.0377	1.59965	XLOC_008027	-
922	2R	2017126	2019471	-2.69644	-2.56719	-2.45155	FBgn0000546	EcR
922	2R	2017126	2019471	-2.69644	-2.56719	-2.45155	XLOC_004682	-
922	2R	2017126	2019471	-2.69644	-2.56719	-2.45155	XLOC_008032	-
926	2R	2055522	2056667	-3.36657	-2.71388	-7.34216	FBgn0000546	EcR
926	2R	2055522	2056667	-3.36657	-2.71388	-7.34216	FBgn0011880	tRNA:I:42A
926	2R	2055522	2056667	-3.36657	-2.71388	-7.34216	FBgn0011887	tRNA:K2:42Aa
926	2R	2055522	2056667	-3.36657	-2.71388	-7.34216	FBgn0011956	tRNA:R2:42Ab
926	2R	2055522	2056667	-3.36657	-2.71388	-7.34216	XLOC_008034	-
928	2R	2108447	2110876	-3.95106	-2.13456	-15.9934	FBgn0263144	bin3
928	2R	2108447	2110876	-3.95106	-2.13456	-15.9934	XLOC_008036	-
928	2R	2108447	2110876	-3.95106	-2.13456	-15.9934	XLOC_008037	-
928	2R	2108447	2110876	-3.95106	-2.13456	-15.9934	XLOC_008038	-
928	2R	2108447	2110876	-3.95106	-2.13456	-15.9934	XLOC_008039	-
930	2R	2499850	2500408	-3.10529	-1.65143	-6.48068	FBgn0086655	jing
940	2R	2583241	2585112	2.34839	1.40736	6.06681	FBgn0014009	Rab2
940	2R	2583241	2585112	2.34839	1.40736	6.06681	FBgn0033093	CG3270
940	2R	2583241	2585112	2.34839	1.40736	6.06681	FBgn0259483	Mob4
941	2R	2600536	2603858	-2.28691	-1.74288	-7.44695	FBgn0033095	CG3409
941	2R	2600536	2603858	-2.28691	-1.74288	-7.44695	FBgn0033096	ZIP1
941	2R	2600536	2603858	-2.28691	-1.74288	-7.44695	FBgn0033097	CG9430
941	2R	2600536	2603858	-2.28691	-1.74288	-7.44695	XLOC_008097	-
944	2R	2636613	2638516	1.61908	6.00176	1.62481	FBgn0027066	Eb1
944	2R	2636613	2638516	1.61908	6.00176	1.62481	FBgn0042083	CG3267
946	2R	2646962	2648254	-1.94901	-1.79655	-3.45604	FBgn0033101	CG9436
946	2R	2646962	2648254	-1.94901	-1.79655	-3.45604	FBgn0085421	Epac
947	2R	2669192	2670351	-6.67557	-4.52392	-8.05629	FBgn0000473	Cyp6a2
948	2R	2675443	2676299	-1.22677	-0.860488	-3.00939	FBgn0085421	Epac
949	2R	2695050	2695926	2.67473	2.23819	3.99025	FBgn0014028	SdhB
949	2R	2695050	2695926	2.67473	2.23819	3.99025	FBgn0022224	ubl
949	2R	2695050	2695926	2.67473	2.23819	3.99025	FBgn0033104	CG15237
950	2R	2696600	2698229	1.41998	3.60653	0.150706	FBgn0014028	SdhB
950	2R	2696600	2698229	1.41998	3.60653	0.150706	FBgn0022224	ubl
950	2R	2696600	2698229	1.41998	3.60653	0.150706	FBgn0028954	CG3287
950	2R	2696600	2698229	1.41998	3.60653	0.150706	FBgn0033104	CG15237
955	2R	2810707	2811632	2.22089	1.99382	5.138	FBgn0033117	CG3358
955	2R	2810707	2811632	2.22089	1.99382	5.138	FBgn0050158	CG30158
955	2R	2810707	2811632	2.22089	1.99382	5.138	FBgn0053558	mim
961	2R	2881551	2882486	-3.28009	-2.6813	-27.0155	FBgn0029508	Tsp42Ea
961	2R	2881551	2882486	-3.28009	-2.6813	-27.0155	FBgn0050159	CG30159
961	2R	2881551	2882486	-3.28009	-2.6813	-27.0155	XLOC_008115	-
961	2R	2881551	2882486	-3.28009	-2.6813	-27.0155	XLOC_008116	-
964	2R	2927616	2928810	-0.866205	-1.21806	-0.48663	FBgn0033131	CR12842
964	2R	2927616	2928810	-0.866205	-1.21806	-0.48663	FBgn0033132	Tsp42Ej
964	2R	2927616	2928810	-0.866205	-1.21806	-0.48663	FBgn0033133	Tsp42Ek
964	2R	2927616	2928810	-0.866205	-1.21806	-0.48663	FBgn0053914	CG33914
964	2R	2927616	2928810	-0.866205	-1.21806	-0.48663	XLOC_008121	-
965	2R	2936346	2937185	-0.883865	-10.168	0.147413	FBgn0016032	lbm
965	2R	2936346	2937185	-0.883865	-10.168	0.147413	FBgn0033134	Tsp42El
966	2R	2948116	2949458	2.85705	2.73428	2.91577	FBgn0027558	pgant3
966	2R	2948116	2949458	2.85705	2.73428	2.91577	FBgn0033138	Tsp42Eq
967	2R	3017079	3017811	-1.70475	-0.565544	-4.95918	FBgn0015038	Cyp9b1
967	2R	3017079	3017811	-1.70475	-0.565544	-4.95918	FBgn0015039	Cyp9b2
967	2R	3017079	3017811	-1.70475	-0.565544	-4.95918	FBgn0263934	esn
968	2R	3018703	3019840	1.81845	1.07648	2.58253	FBgn0015038	Cyp9b1
968	2R	3018703	3019840	1.81845	1.07648	2.58253	FBgn0015039	Cyp9b2
969	2R	3122726	3123396	-3.34626	-3.08869	-2.93673	FBgn0026389	Or43a
974	2R	3294140	3295433	1.74779	1.69926	4.57709	FBgn0033166	Eaf
974	2R	3294140	3295433	1.74779	1.69926	4.57709	FBgn0033167	CG1701
974	2R	3294140	3295433	1.74779	1.69926	4.57709	FBgn0263529	mir-4977
983	2R	3387556	3388620	3.92737	7.7185	2.58473	FBgn0015929	dpa
983	2R	3387556	3388620	3.92737	7.7185	2.58473	FBgn0261397	didum
986	2R	3416737	3419797	-5.09858	-9.97636	-7.93357	FBgn0033188	CG1600
986	2R	3416737	3419797	-5.09858	-9.97636	-7.93357	FBgn0264294	Cyt-b5
986	2R	3416737	3419797	-5.09858	-9.97636	-7.93357	XLOC_008136	-
986	2R	3416737	3419797	-5.09858	-9.97636	-7.93357	XLOC_008137	-
986	2R	3416737	3419797	-5.09858	-9.97636	-7.93357	XLOC_008138	-
988	2R	3426459	3427361	2.00517	1.9575	1.91675	FBgn0033190	CG2137
988	2R	3426459	3427361	2.00517	1.9575	1.91675	FBgn0033191	CG1598
988	2R	3426459	3427361	2.00517	1.9575	1.91675	FBgn0033192	Corin
992	2R	3511130	3512058	-3.25735	-6.30893	-4.15786	FBgn0263077	CG43340
992	2R	3511130	3512058	-3.25735	-6.30893	-4.15786	XLOC_008147	-
992	2R	3511130	3512058	-3.25735	-6.30893	-4.15786	XLOC_008148	-
992	2R	3511130	3512058	-3.25735	-6.30893	-4.15786	XLOC_008149	-
994	2R	3542162	3543822	2.87811	3.08255	2.11263	FBgn0028687	Rpt1
994	2R	3542162	3543822	2.87811	3.08255	2.11263	FBgn0033199	CG17985
994	2R	3542162	3543822	2.87811	3.08255	2.11263	FBgn0050491	CG30491
994	2R	3542162	3543822	2.87811	3.08255	2.11263	FBgn0050495	CG30495
994	2R	3542162	3543822	2.87811	3.08255	2.11263	XLOC_008155	-
996	2R	3556056	3556532	2.09032	2.00537	1.90153	FBgn0033205	CG2064
996	2R	3556056	3556532	2.09032	2.00537	1.90153	FBgn0033206	CG12042
996	2R	3556056	3556532	2.09032	2.00537	1.90153	FBgn0033207	CG12826
997	2R	3560891	3561960	2.00877	1.93178	3.19478	FBgn0033208	mRpL52
997	2R	3560891	3561960	2.00877	1.93178	3.19478	FBgn0033209	CG12107
997	2R	3560891	3561960	2.00877	1.93178	3.19478	FBgn0033210	U2A
999	2R	3585215	3586404	2.968	4.64249	2.96649	FBgn0033212	CG1399
999	2R	3585215	3586404	2.968	4.64249	2.96649	FBgn0050493	CG30493
999	2R	3585215	3586404	2.968	4.64249	2.96649	FBgn0050496	CG30496
1001	2R	3621764	3623153	2.19107	7.38137	1.69265	FBgn0042135	CG18812
1001	2R	3621764	3623153	2.19107	7.38137	1.69265	FBgn0050497	CG30497
1001	2R	3621764	3623153	2.19107	7.38137	1.69265	XLOC_008163	-
1001	2R	3621764	3623153	2.19107	7.38137	1.69265	XLOC_008164	-
1001	2R	3621764	3623153	2.19107	7.38137	1.69265	XLOC_008165	-
1005	2R	3673334	3674741	-1.65522	-0.235766	-7.55786	FBgn0000337	cn
1005	2R	3673334	3674741	-1.65522	-0.235766	-7.55786	FBgn0015614	CanB2
1005	2R	3673334	3674741	-1.65522	-0.235766	-7.55786	FBgn0033221	CG12825
1005	2R	3673334	3674741	-1.65522	-0.235766	-7.55786	FBgn0263558	mir-4980
1010	2R	3699992	3701231	2.14658	1.19063	30.2135	FBgn0033225	CG1550
1010	2R	3699992	3701231	2.14658	1.19063	30.2135	FBgn0033226	CG1882
1018	2R	3819137	3820603	5.54233	3.49757	9.97983	FBgn0023171	rnh1
1018	2R	3819137	3820603	5.54233	3.49757	9.97983	FBgn0026722	drosha
1018	2R	3819137	3820603	5.54233	3.49757	9.97983	FBgn0033234	CG8791
1018	2R	3819137	3820603	5.54233	3.49757	9.97983	FBgn0050381	CG30381
1019	2R	3825919	3826660	3.87889	7.32095	4.4715	FBgn0026722	drosha
1019	2R	3825919	3826660	3.87889	7.32095	4.4715	FBgn0033235	CG8728
1019	2R	3825919	3826660	3.87889	7.32095	4.4715	FBgn0050379	CG30379
1019	2R	3825919	3826660	3.87889	7.32095	4.4715	FBgn0050380	CG30380
1020	2R	3842005	3844732	-2.16281	-16.0749	-1.3744	FBgn0033236	CG14764
1020	2R	3842005	3844732	-2.16281	-16.0749	-1.3744	FBgn0033240	CG2906
1020	2R	3842005	3844732	-2.16281	-16.0749	-1.3744	FBgn0033241	CG2915
1020	2R	3842005	3844732	-2.16281	-16.0749	-1.3744	XLOC_008202	-
1021	2R	3849951	3850413	1.56247	2.6128	2.78686	FBgn0026361	41522
1021	2R	3849951	3850413	1.56247	2.6128	2.78686	FBgn0027548	nito
1023	2R	3858665	3859719	2.50198	1.99867	4.43481	FBgn0027054	CSN4
1023	2R	3858665	3859719	2.50198	1.99867	4.43481	FBgn0027548	nito
1023	2R	3858665	3859719	2.50198	1.99867	4.43481	FBgn0033244	CG8726
1023	2R	3858665	3859719	2.50198	1.99867	4.43481	FBgn0033246	ACC
1024	2R	3859968	3860879	3.05616	2.92406	9.01704	FBgn0027054	CSN4
1024	2R	3859968	3860879	3.05616	2.92406	9.01704	FBgn0033244	CG8726
1024	2R	3859968	3860879	3.05616	2.92406	9.01704	FBgn0033246	ACC
1027	2R	3954392	3957461	-3.40491	-1.88984	-12.818	FBgn0020279	lig
1027	2R	3954392	3957461	-3.40491	-1.88984	-12.818	FBgn0033252	CG12769
1027	2R	3954392	3957461	-3.40491	-1.88984	-12.818	FBgn0040778	CG17977
1034	2R	4031243	4033629	-2.62617	-1.2327	-7.42573	FBgn0010504	kermit
1034	2R	4031243	4033629	-2.62617	-1.2327	-7.42573	FBgn0263593	Lpin
1034	2R	4031243	4033629	-2.62617	-1.2327	-7.42573	XLOC_008215	-
1034	2R	4031243	4033629	-2.62617	-1.2327	-7.42573	XLOC_008216	-
1034	2R	4031243	4033629	-2.62617	-1.2327	-7.42573	XLOC_008217	-
1034	2R	4031243	4033629	-2.62617	-1.2327	-7.42573	XLOC_008218	-
1035	2R	4037625	4039710	-2.23886	-6.03341	-2.35382	FBgn0010504	kermit
1035	2R	4037625	4039710	-2.23886	-6.03341	-2.35382	XLOC_008219	-
1035	2R	4037625	4039710	-2.23886	-6.03341	-2.35382	XLOC_008220	-
1035	2R	4037625	4039710	-2.23886	-6.03341	-2.35382	XLOC_008221	-
1035	2R	4037625	4039710	-2.23886	-6.03341	-2.35382	XLOC_008222	-
1035	2R	4037625	4039710	-2.23886	-6.03341	-2.35382	XLOC_008223	-
1035	2R	4037625	4039710	-2.23886	-6.03341	-2.35382	XLOC_008224	-
1043	2R	4308309	4309340	1.14755	3.00177	0.977957	FBgn0028836	CSN7
1044	2R	4330982	4333892	-3.07781	-4.43815	-3.26384	FBgn0014469	Cyp4e2
1044	2R	4330982	4333892	-3.07781	-4.43815	-3.26384	FBgn0015034	Cyp4e1
1044	2R	4330982	4333892	-3.07781	-4.43815	-3.26384	FBgn0033292	Cyp4ad1
1044	2R	4330982	4333892	-3.07781	-4.43815	-3.26384	FBgn0262316	mir-986
1045	2R	4349356	4351070	-2.6879	-3.32655	-4.44786	FBgn0033294	Mal-A4
1045	2R	4349356	4351070	-2.6879	-3.32655	-4.44786	FBgn0050359	Mal-A5
1045	2R	4349356	4351070	-2.6879	-3.32655	-4.44786	FBgn0050360	Mal-A6
1046	2R	4459123	4460273	-2.34371	-2.35124	-2.01291	FBgn0033303	Cyp6a15Psi
1046	2R	4459123	4460273	-2.34371	-2.35124	-2.01291	FBgn0033304	Cyp6a13
1046	2R	4459123	4460273	-2.34371	-2.35124	-2.01291	FBgn0259226	CG42326
1048	2R	4494984	4495732	-1.28939	-0.354239	-2.11476	FBgn0033310	rgr
1050	2R	4512769	4513479	3.54488	2.09344	6.23499	FBgn0022027	Vps25
1050	2R	4512769	4513479	3.54488	2.09344	6.23499	FBgn0033313	Cirl
1050	2R	4512769	4513479	3.54488	2.09344	6.23499	FBgn0033315	beta3GalTII
1050	2R	4512769	4513479	3.54488	2.09344	6.23499	FBgn0033316	CG14749
1051	2R	4514174	4516048	3.03292	2.40718	3.53879	FBgn0022027	Vps25
1051	2R	4514174	4516048	3.03292	2.40718	3.53879	FBgn0033313	Cirl
1051	2R	4514174	4516048	3.03292	2.40718	3.53879	FBgn0033315	beta3GalTII
1051	2R	4514174	4516048	3.03292	2.40718	3.53879	FBgn0033316	CG14749
1051	2R	4514174	4516048	3.03292	2.40718	3.53879	FBgn0033317	CG8635
1053	2R	4553127	4555359	-5.03979	-8.35797	-6.86384	FBgn0003892	ptc
1053	2R	4553127	4555359	-5.03979	-8.35797	-6.86384	FBgn0263120	Acsl
1056	2R	4620165	4620960	2.12652	1.77284	2.52918	FBgn0086784	stmA
1057	2R	4777910	4779047	5.19767	3.44392	7.29206	FBgn0011286	Rya-r44F
1057	2R	4777910	4779047	5.19767	3.44392	7.29206	FBgn0021825	Dmn
1057	2R	4777910	4779047	5.19767	3.44392	7.29206	FBgn0033337	CG8272
1060	2R	4787675	4790058	1.53893	1.25644	4.12918	FBgn0004921	Ggamma1
1060	2R	4787675	4790058	1.53893	1.25644	4.12918	FBgn0027513	ana2
1060	2R	4787675	4790058	1.53893	1.25644	4.12918	FBgn0033339	sec31
1060	2R	4787675	4790058	1.53893	1.25644	4.12918	FBgn0033340	CG13751
1060	2R	4787675	4790058	1.53893	1.25644	4.12918	FBgn0033341	MrgBP
1062	2R	4795055	4795558	3.92938	3.22983	4.57591	FBgn0033342	CG8258
1062	2R	4795055	4795558	3.92938	3.22983	4.57591	FBgn0033344	CG8252
1062	2R	4795055	4795558	3.92938	3.22983	4.57591	FBgn0050349	CG30349
1065	2R	4810312	4810912	1.94927	3.28285	7.48674	FBgn0033348	CG8247
1065	2R	4810312	4810912	1.94927	3.28285	7.48674	FBgn0033349	CG8243
1066	2R	4812963	4814136	2.27187	15.009	1.28372	FBgn0033349	CG8243
1066	2R	4812963	4814136	2.27187	15.009	1.28372	FBgn0033350	CG8237
1066	2R	4812963	4814136	2.27187	15.009	1.28372	FBgn0033351	CG8235
1066	2R	4812963	4814136	2.27187	15.009	1.28372	FBgn0033352	CG8232
1067	2R	4814982	4815633	3.47741	18.6121	1.78528	FBgn0033350	CG8237
1067	2R	4814982	4815633	3.47741	18.6121	1.78528	FBgn0033351	CG8235
1067	2R	4814982	4815633	3.47741	18.6121	1.78528	FBgn0033352	CG8232
1075	2R	4982602	4984121	-1.70513	-1.17427	-2.78183	FBgn0033374	CG13741
1075	2R	4982602	4984121	-1.70513	-1.17427	-2.78183	FBgn0033375	CG8078
1075	2R	4982602	4984121	-1.70513	-1.17427	-2.78183	FBgn0033376	CG8777
1075	2R	4982602	4984121	-1.70513	-1.17427	-2.78183	FBgn0082927	snoRNA:Me28S-G3255b
1075	2R	4982602	4984121	-1.70513	-1.17427	-2.78183	FBgn0082928	snoRNA:Me28S-G3255a
1075	2R	4982602	4984121	-1.70513	-1.17427	-2.78183	FBgn0082942	snoRNA:Me28S-A982b
1075	2R	4982602	4984121	-1.70513	-1.17427	-2.78183	FBgn0082943	snoRNA:Me28S-A982a
1075	2R	4982602	4984121	-1.70513	-1.17427	-2.78183	FBgn0082981	snoRNA:Psi28S-2949
1075	2R	4982602	4984121	-1.70513	-1.17427	-2.78183	FBgn0083124	Uhg4
1075	2R	4982602	4984121	-1.70513	-1.17427	-2.78183	FBgn0086603	snoRNA:Or-CD2
1075	2R	4982602	4984121	-1.70513	-1.17427	-2.78183	FBgn0086672	snoRNA:Or-aca5
1076	2R	4985333	4986749	1.70511	2.47238	1.21999	FBgn0033375	CG8078
1076	2R	4985333	4986749	1.70511	2.47238	1.21999	FBgn0033376	CG8777
1076	2R	4985333	4986749	1.70511	2.47238	1.21999	FBgn0082927	snoRNA:Me28S-G3255b
1076	2R	4985333	4986749	1.70511	2.47238	1.21999	FBgn0082928	snoRNA:Me28S-G3255a
1076	2R	4985333	4986749	1.70511	2.47238	1.21999	FBgn0082942	snoRNA:Me28S-A982b
1076	2R	4985333	4986749	1.70511	2.47238	1.21999	FBgn0082943	snoRNA:Me28S-A982a
1076	2R	4985333	4986749	1.70511	2.47238	1.21999	FBgn0083124	Uhg4
1076	2R	4985333	4986749	1.70511	2.47238	1.21999	FBgn0086603	snoRNA:Or-CD2
1076	2R	4985333	4986749	1.70511	2.47238	1.21999	FBgn0086672	snoRNA:Or-aca5
1077	2R	4990661	4991243	2.62018	3.65473	2.61149	FBgn0015838	Vang
1077	2R	4990661	4991243	2.62018	3.65473	2.61149	FBgn0033376	CG8777
1082	2R	5009582	5010538	0.849493	2.39967	0.142503	FBgn0003612	Su(var)2-10
1082	2R	5009582	5010538	0.849493	2.39967	0.142503	FBgn0027561	CG18659
1082	2R	5009582	5010538	0.849493	2.39967	0.142503	FBgn0033381	CG11784
1085	2R	5033327	5034581	-2.22329	-1.02848	-6.54935	FBgn0050342	Prp38
1085	2R	5033327	5034581	-2.22329	-1.02848	-6.54935	FBgn0050344	CG30344
1085	2R	5033327	5034581	-2.22329	-1.02848	-6.54935	FBgn0050345	CG30345
1085	2R	5033327	5034581	-2.22329	-1.02848	-6.54935	FBgn0086656	shrb
1087	2R	5054235	5055037	4.62195	3.28534	5.79394	FBgn0015477	Rme-8
1087	2R	5054235	5055037	4.62195	3.28534	5.79394	FBgn0033388	CG8046
1087	2R	5054235	5055037	4.62195	3.28534	5.79394	FBgn0033389	Rad51C
1087	2R	5054235	5055037	4.62195	3.28534	5.79394	FBgn0259728	CG42382
1089	2R	5070935	5072128	-1.003	0.642458	-8.32267	FBgn0002567	ltd
1090	2R	5076800	5079671	-0.0810699	2.99621	-1.65888	FBgn0033391	CG8026
1090	2R	5076800	5079671	-0.0810699	2.99621	-1.65888	XLOC_008269	-
1090	2R	5076800	5079671	-0.0810699	2.99621	-1.65888	XLOC_008270	-
1093	2R	5171321	5172589	-2.476	-64.3623	-2.00742	FBgn0020621	Pkn
1093	2R	5171321	5172589	-2.476	-64.3623	-2.00742	FBgn0033400	CG2063
1093	2R	5171321	5172589	-2.476	-64.3623	-2.00742	FBgn0033401	CG1968
1093	2R	5171321	5172589	-2.476	-64.3623	-2.00742	XLOC_008281	-
1094	2R	5173451	5175130	0.477641	-1.08988	1.33898	FBgn0020621	Pkn
1094	2R	5173451	5175130	0.477641	-1.08988	1.33898	FBgn0026326	Mad1
1094	2R	5173451	5175130	0.477641	-1.08988	1.33898	FBgn0033400	CG2063
1094	2R	5173451	5175130	0.477641	-1.08988	1.33898	FBgn0033401	CG1968
1098	2R	5286530	5286982	1.53053	1.51745	1.70823	FBgn0016078	wun
1098	2R	5286530	5286982	1.53053	1.51745	1.70823	FBgn0016970	l(2)k10201
1098	2R	5286530	5286982	1.53053	1.51745	1.70823	FBgn0028473	CG8801
1098	2R	5286530	5286982	1.53053	1.51745	1.70823	FBgn0053774	CG33774
1099	2R	5295703	5297007	-2.11389	-4.42539	-6.49697	FBgn0016078	wun
1099	2R	5295703	5297007	-2.11389	-4.42539	-6.49697	XLOC_008287	-
1099	2R	5295703	5297007	-2.11389	-4.42539	-6.49697	XLOC_008288	-
1101	2R	5314037	5316843	-2.20746	-2.00135	-2.2757	FBgn0017558	Pdk
1101	2R	5314037	5316843	-2.20746	-2.00135	-2.2757	FBgn0033413	prel
1103	2R	5325354	5328166	-6.81966	-8.76446	-7.56433	FBgn0029092	ced-6
1103	2R	5325354	5328166	-6.81966	-8.76446	-7.56433	XLOC_008289	-
1103	2R	5325354	5328166	-6.81966	-8.76446	-7.56433	XLOC_008290	-
1106	2R	5437683	5440176	-2.30374	-1.96006	-3.31114	FBgn0262447	mir-14
1106	2R	5437683	5440176	-2.30374	-1.96006	-3.31114	FBgn0263660	CR43651
1109	2R	5474575	5476336	1.01851	0.690411	3.41743	FBgn0010342	Map60
1109	2R	5474575	5476336	1.01851	0.690411	3.41743	FBgn0025286	RpL31
1109	2R	5474575	5476336	1.01851	0.690411	3.41743	FBgn0033428	Updo
1109	2R	5474575	5476336	1.01851	0.690411	3.41743	FBgn0033429	CG12929
1109	2R	5474575	5476336	1.01851	0.690411	3.41743	FBgn0033431	CG1827
1109	2R	5474575	5476336	1.01851	0.690411	3.41743	FBgn0261016	clos
1111	2R	5493380	5494397	1.30513	1.51593	3.16999	FBgn0033434	CG1902
1111	2R	5493380	5494397	1.30513	1.51593	3.16999	FBgn0033437	CG12926
1111	2R	5493380	5494397	1.30513	1.51593	3.16999	FBgn0050000	CG30000
1111	2R	5493380	5494397	1.30513	1.51593	3.16999	FBgn0050005	CG30005
1112	2R	5494617	5495810	2.39204	2.18115	2.87454	FBgn0033434	CG1902
1112	2R	5494617	5495810	2.39204	2.18115	2.87454	FBgn0033437	CG12926
1112	2R	5494617	5495810	2.39204	2.18115	2.87454	FBgn0050000	CG30000
1112	2R	5494617	5495810	2.39204	2.18115	2.87454	FBgn0050005	CG30005
1114	2R	5579010	5580264	-0.666755	-1.02675	-1.88809	FBgn0023143	Uba1
1120	2R	5724295	5725505	1.99786	1.85872	2.14632	FBgn0033448	hebe
1120	2R	5724295	5725505	1.99786	1.85872	2.14632	FBgn0033449	CG1663
1120	2R	5724295	5725505	1.99786	1.85872	2.14632	FBgn0033450	Lsm11
1120	2R	5724295	5725505	1.99786	1.85872	2.14632	FBgn0033451	CG1665
1120	2R	5724295	5725505	1.99786	1.85872	2.14632	XLOC_008324	-
1120	2R	5724295	5725505	1.99786	1.85872	2.14632	XLOC_008325	-
1123	2R	5734027	5736400	3.53902	2.06772	6.03972	FBgn0023175	Prosalpha7
1123	2R	5734027	5736400	3.53902	2.06772	6.03972	FBgn0023180	Orc6
1123	2R	5734027	5736400	3.53902	2.06772	6.03972	FBgn0027580	CG1516
1123	2R	5734027	5736400	3.53902	2.06772	6.03972	FBgn0033453	CG1667
1123	2R	5734027	5736400	3.53902	2.06772	6.03972	FBgn0033454	CG1671
1127	2R	5760270	5761122	-2.24387	-2.91127	-1.5964	FBgn0011241	cbx
1127	2R	5760270	5761122	-2.24387	-2.91127	-1.5964	FBgn0033458	CG18446
1127	2R	5760270	5761122	-2.24387	-2.91127	-1.5964	FBgn0033459	CG12744
1133	2R	5844329	5845756	-2.21564	-3.5557	-2.01437	FBgn0011656	Mef2
1133	2R	5844329	5845756	-2.21564	-3.5557	-2.01437	FBgn0033466	Pal1
1133	2R	5844329	5845756	-2.21564	-3.5557	-2.01437	FBgn0033467	CG15863
1133	2R	5844329	5845756	-2.21564	-3.5557	-2.01437	XLOC_008345	-
1134	2R	5846631	5847290	-1.76875	-3.79486	-5.47903	FBgn0011656	Mef2
1134	2R	5846631	5847290	-1.76875	-3.79486	-5.47903	FBgn0033466	Pal1
1134	2R	5846631	5847290	-1.76875	-3.79486	-5.47903	FBgn0033467	CG15863
1134	2R	5846631	5847290	-1.76875	-3.79486	-5.47903	XLOC_008345	-
1137	2R	5856510	5857234	2.54008	3.37116	2.249	FBgn0027619	Adam
1137	2R	5856510	5857234	2.54008	3.37116	2.249	FBgn0033469	CG12133
1137	2R	5856510	5857234	2.54008	3.37116	2.249	FBgn0033471	CG12134
1139	2R	5876542	5877912	0.215564	-1.3542	1.71241	FBgn0261014	TER94
1142	2R	5927680	5928636	-5.79369	-5.63231	-5.27672	FBgn0033476	oys
1142	2R	5927680	5928636	-5.79369	-5.63231	-5.27672	FBgn0085249	CG34220
1143	2R	5931509	5936209	-6.56491	-6.59842	-7.42753	FBgn0033476	oys
1143	2R	5931509	5936209	-6.56491	-6.59842	-7.42753	FBgn0040773	CoVIIc
1143	2R	5931509	5936209	-6.56491	-6.59842	-7.42753	FBgn0085249	CG34220
1151	2R	5988495	5992203	-1.92929	-4.30098	-0.900675	FBgn0004907	14-3-3zeta
1151	2R	5988495	5992203	-1.92929	-4.30098	-0.900675	FBgn0033485	RpLP0-like
1159	2R	6190488	6191891	-1.80806	-1.55491	-2.8251	FBgn0033504	CAP
1161	2R	6197630	6198487	3.69865	2.41879	8.36398	FBgn0028426	JhI-1
1161	2R	6197630	6198487	3.69865	2.41879	8.36398	FBgn0033507	CG12909
1161	2R	6197630	6198487	3.69865	2.41879	8.36398	FBgn0033508	Obp46a
1162	2R	6310704	6311306	-2.16778	-1.39777	-3.05937	FBgn0033519	CG11825
1162	2R	6310704	6311306	-2.16778	-1.39777	-3.05937	FBgn0033520	Prx2540-1
1162	2R	6310704	6311306	-2.16778	-1.39777	-3.05937	FBgn0053474	CG33474
1163	2R	6316071	6316734	-6.88395	-13.1208	-10.2841	FBgn0033521	CG12896
1163	2R	6316071	6316734	-6.88395	-13.1208	-10.2841	FBgn0262114	RanBPM
1164	2R	6316981	6318233	-1.56035	-2.82457	-1.71792	FBgn0033521	CG12896
1164	2R	6316981	6318233	-1.56035	-2.82457	-1.71792	FBgn0262114	RanBPM
1168	2R	6360535	6362384	-1.71318	-10.3568	-1.01673	FBgn0261862	whd
1174	2R	6505152	6506108	-0.466182	-3.46931	1.53417	FBgn0033538	CG11883
1174	2R	6505152	6506108	-0.466182	-3.46931	1.53417	FBgn0263102	psq
1174	2R	6505152	6506108	-0.466182	-3.46931	1.53417	XLOC_008455	-
1174	2R	6505152	6506108	-0.466182	-3.46931	1.53417	XLOC_008456	-
1181	2R	6693203	6696587	-3.5237	-16.3586	-3.1197	FBgn0027499	wde
1181	2R	6693203	6696587	-3.5237	-16.3586	-3.1197	FBgn0033547	CG12935
1181	2R	6693203	6696587	-3.5237	-16.3586	-3.1197	FBgn0033548	CG7637
1181	2R	6693203	6696587	-3.5237	-16.3586	-3.1197	FBgn0033549	mms4
1181	2R	6693203	6696587	-3.5237	-16.3586	-3.1197	XLOC_008470	-
1181	2R	6693203	6696587	-3.5237	-16.3586	-3.1197	XLOC_008471	-
1184	2R	6708675	6709404	1.48061	1.38005	2.99777	FBgn0029134	Prosbeta5
1184	2R	6708675	6709404	1.48061	1.38005	2.99777	FBgn0033554	Lsm10
1184	2R	6708675	6709404	1.48061	1.38005	2.99777	FBgn0033555	RpS15Ab
1184	2R	6708675	6709404	1.48061	1.38005	2.99777	FBgn0033556	CG12343
1184	2R	6708675	6709404	1.48061	1.38005	2.99777	FBgn0033557	CG12325
1184	2R	6708675	6709404	1.48061	1.38005	2.99777	FBgn0086898	dgo
1186	2R	6725318	6726386	3.21781	3.72944	2.19882	FBgn0027525	CG7686
1186	2R	6725318	6726386	3.21781	3.72944	2.19882	FBgn0050015	CG30015
1187	2R	6740039	6741408	-3.59406	-6.99193	-5.66884	FBgn0050015	CG30015
1187	2R	6740039	6741408	-3.59406	-6.99193	-5.66884	XLOC_008477	-
1187	2R	6740039	6741408	-3.59406	-6.99193	-5.66884	XLOC_008478	-
1187	2R	6740039	6741408	-3.59406	-6.99193	-5.66884	XLOC_008479	-
1188	2R	6766384	6767212	2.26149	2.31186	5.22645	FBgn0010356	Taf5
1188	2R	6766384	6767212	2.26149	2.31186	5.22645	FBgn0033564	Pex6
1188	2R	6766384	6767212	2.26149	2.31186	5.22645	FBgn0061356	CG18003
1188	2R	6766384	6767212	2.26149	2.31186	5.22645	FBgn0263510	nclb
1189	2R	6767291	6768248	0.76864	1.81647	0.0597695	FBgn0010356	Taf5
1189	2R	6767291	6768248	0.76864	1.81647	0.0597695	FBgn0033564	Pex6
1189	2R	6767291	6768248	0.76864	1.81647	0.0597695	FBgn0061356	CG18003
1191	2R	6780910	6782482	1.82894	2.51833	2.432	FBgn0017414	cag
1191	2R	6780910	6782482	1.82894	2.51833	2.432	FBgn0033569	CG12942
1191	2R	6780910	6782482	1.82894	2.51833	2.432	FBgn0050020	CG30020
1199	2R	7110265	7111200	0.105748	10.6683	-1.85198	FBgn0033584	CG7737
1199	2R	7110265	7111200	0.105748	10.6683	-1.85198	FBgn0037084	Syx6
1199	2R	7110265	7111200	0.105748	10.6683	-1.85198	XLOC_008530	-
1201	2R	7122093	7122857	-2.76293	-3.19506	-5.29715	FBgn0033587	CG13218
1201	2R	7122093	7122857	-2.76293	-3.19506	-5.29715	FBgn0033588	CG13228
1201	2R	7122093	7122857	-2.76293	-3.19506	-5.29715	FBgn0033589	CG13227
1201	2R	7122093	7122857	-2.76293	-3.19506	-5.29715	FBgn0033590	CG13217
1201	2R	7122093	7122857	-2.76293	-3.19506	-5.29715	FBgn0085252	CG34223
1201	2R	7122093	7122857	-2.76293	-3.19506	-5.29715	FBgn0085253	CG34224
1205	2R	7180011	7180701	2.32812	1.60048	2.97838	FBgn0015582	dare
1205	2R	7180011	7180701	2.32812	1.60048	2.97838	FBgn0033610	CG18335
1205	2R	7180011	7180701	2.32812	1.60048	2.97838	FBgn0040763	CG18336
1205	2R	7180011	7180701	2.32812	1.60048	2.97838	FBgn0050033	CG30033
1205	2R	7180011	7180701	2.32812	1.60048	2.97838	FBgn0259238	CG42336
1209	2R	7245567	7246895	-2.37425	-2.36229	-2.41779	FBgn0001276	ix
1209	2R	7245567	7246895	-2.37425	-2.36229	-2.41779	FBgn0010358	deltaTry
1209	2R	7245567	7246895	-2.37425	-2.36229	-2.41779	FBgn0011987	tRNA:SeC
1209	2R	7245567	7246895	-2.37425	-2.36229	-2.41779	FBgn0015001	iotaTry
1209	2R	7245567	7246895	-2.37425	-2.36229	-2.41779	FBgn0024188	san
1209	2R	7245567	7246895	-2.37425	-2.36229	-2.41779	FBgn0033623	CG13202
1209	2R	7245567	7246895	-2.37425	-2.36229	-2.41779	FBgn0033624	CG12384
1210	2R	7246921	7247695	2.39477	1.84395	3.21622	FBgn0001276	ix
1210	2R	7246921	7247695	2.39477	1.84395	3.21622	FBgn0011987	tRNA:SeC
1210	2R	7246921	7247695	2.39477	1.84395	3.21622	FBgn0015001	iotaTry
1210	2R	7246921	7247695	2.39477	1.84395	3.21622	FBgn0024188	san
1210	2R	7246921	7247695	2.39477	1.84395	3.21622	FBgn0033624	CG12384
1210	2R	7246921	7247695	2.39477	1.84395	3.21622	FBgn0041241	Gr47b
1212	2R	7254368	7254934	-0.136865	1.0307	-1.01825	FBgn0033627	CG13204
1213	2R	7257789	7258740	2.7797	6.05306	9.91817	FBgn0021795	Tapdelta
1213	2R	7257789	7258740	2.7797	6.05306	9.91817	FBgn0033627	CG13204
1214	2R	7270645	7271717	-3.53539	-11.287	-2.36608	FBgn0033631	Sod3
1214	2R	7270645	7271717	-3.53539	-11.287	-2.36608	FBgn0082585	sprt
1214	2R	7270645	7271717	-3.53539	-11.287	-2.36608	XLOC_008536	-
1220	2R	7525756	7528546	-4.1005	-3.27024	-5.33479	FBgn0033638	CG9005
1220	2R	7525756	7528546	-4.1005	-3.27024	-5.33479	FBgn0033639	CG9003
1220	2R	7525756	7528546	-4.1005	-3.27024	-5.33479	XLOC_008554	-
1220	2R	7525756	7528546	-4.1005	-3.27024	-5.33479	XLOC_008555	-
1220	2R	7525756	7528546	-4.1005	-3.27024	-5.33479	XLOC_008556	-
1220	2R	7525756	7528546	-4.1005	-3.27024	-5.33479	XLOC_008557	-
1224	2R	7577702	7578542	-1.75358	-0.919385	-2.64249	FBgn0010516	wal
1224	2R	7577702	7578542	-1.75358	-0.919385	-2.64249	FBgn0040491	Buffy
1224	2R	7577702	7578542	-1.75358	-0.919385	-2.64249	FBgn0062449	CG13197
1226	2R	7600297	7601606	-2.14697	-1.69894	-4.92756	FBgn0033649	pyr
1226	2R	7600297	7601606	-2.14697	-1.69894	-4.92756	XLOC_005076	-
1235	2R	7857925	7858975	2.17261	1.40483	16.6448	FBgn0026573	CG8290
1235	2R	7857925	7858975	2.17261	1.40483	16.6448	FBgn0033669	PI31
1235	2R	7857925	7858975	2.17261	1.40483	16.6448	XLOC_008582	-
1238	2R	7873251	7873998	-2.71645	-1.5804	-4.04747	FBgn0011704	RnrS
1238	2R	7873251	7873998	-2.71645	-1.5804	-4.04747	FBgn0033672	rho-7
1238	2R	7873251	7873998	-2.71645	-1.5804	-4.04747	FBgn0085260	CG34231
1240	2R	7876458	7877414	0.879586	2.49618	-0.645108	FBgn0033672	rho-7
1240	2R	7876458	7877414	0.879586	2.49618	-0.645108	FBgn0033673	CG8298
1240	2R	7876458	7877414	0.879586	2.49618	-0.645108	FBgn0085260	CG34231
1243	2R	7921393	7923047	-1.88246	-1.09107	-33.4664	FBgn0010339	128up
1243	2R	7921393	7923047	-1.88246	-1.09107	-33.4664	FBgn0033677	CG8321
1243	2R	7921393	7923047	-1.88246	-1.09107	-33.4664	FBgn0260012	pds5
1243	2R	7921393	7923047	-1.88246	-1.09107	-33.4664	FBgn0262820	CG43191
1243	2R	7921393	7923047	-1.88246	-1.09107	-33.4664	XLOC_008583	-
1246	2R	7932073	7933290	-1.67227	-18.9353	-0.560622	FBgn0004463	RpIII128
1246	2R	7932073	7933290	-1.67227	-18.9353	-0.560622	FBgn0024732	Drep-1
1246	2R	7932073	7933290	-1.67227	-18.9353	-0.560622	XLOC_005100	-
1247	2R	8026097	8026891	2.85135	2.79347	2.37485	FBgn0026176	skpB
1247	2R	8026097	8026891	2.85135	2.79347	2.37485	FBgn0027495	CG8378
1247	2R	8026097	8026891	2.85135	2.79347	2.37485	FBgn0033683	CG18343
1251	2R	8049799	8050577	2.31431	4.4972	2.31716	FBgn0033688	Prp8
1251	2R	8049799	8050577	2.31431	4.4972	2.31716	FBgn0040759	CG13177
1251	2R	8049799	8050577	2.31431	4.4972	2.31716	FBgn0085261	CG34232
1251	2R	8049799	8050577	2.31431	4.4972	2.31716	FBgn0263485	snoRNA:Prp8-a
1255	2R	8087311	8088521	4.33134	8.34798	11.232	FBgn0033698	CG8858
1255	2R	8087311	8088521	4.33134	8.34798	11.232	FBgn0033699	RpS11
1255	2R	8087311	8088521	4.33134	8.34798	11.232	FBgn0083988	snoRNA:Me28S-C3420a
1255	2R	8087311	8088521	4.33134	8.34798	11.232	FBgn0083989	snoRNA:Me28S-C3420b
1259	2R	8212812	8213789	2.9534	2.5231	2.44627	FBgn0033713	CG8841
1259	2R	8212812	8213789	2.9534	2.5231	2.44627	FBgn0264560	garz
1263	2R	8229573	8232136	-3.56242	-2.33536	-7.45231	FBgn0033717	CG8839
1263	2R	8229573	8232136	-3.56242	-2.33536	-7.45231	FBgn0033718	ana3
1263	2R	8229573	8232136	-3.56242	-2.33536	-7.45231	XLOC_008589	-
1263	2R	8229573	8232136	-3.56242	-2.33536	-7.45231	XLOC_008590	-
1263	2R	8229573	8232136	-3.56242	-2.33536	-7.45231	XLOC_008591	-
1263	2R	8229573	8232136	-3.56242	-2.33536	-7.45231	XLOC_008592	-
1263	2R	8229573	8232136	-3.56242	-2.33536	-7.45231	XLOC_008593	-
1266	2R	8317821	8318605	3.02041	1.8117	4.07411	FBgn0033737	Nup54
1266	2R	8317821	8318605	3.02041	1.8117	4.07411	FBgn0033738	CG8830
1266	2R	8317821	8318605	3.02041	1.8117	4.07411	FBgn0262840	CG43204
1269	2R	8356052	8356846	1.37312	3.19573	-0.144273	FBgn0033740	dgt5
1269	2R	8356052	8356846	1.37312	3.19573	-0.144273	FBgn0033741	CG8545
1270	2R	8394032	8395569	-1.84913	-1.58292	-8.17768	FBgn0033748	vis
1270	2R	8394032	8395569	-1.84913	-1.58292	-8.17768	FBgn0045063	fdl
1270	2R	8394032	8395569	-1.84913	-1.58292	-8.17768	XLOC_008602	-
1273	2R	8405894	8407362	4.23123	9.74323	2.42033	FBgn0033750	CG13151
1273	2R	8405894	8407362	4.23123	9.74323	2.42033	FBgn0033751	CG8818
1273	2R	8405894	8407362	4.23123	9.74323	2.42033	FBgn0033752	CG8569
1277	2R	8473657	8478322	-2.47843	-2.78667	-3.58756	FBgn0022764	Sin3A
1277	2R	8473657	8478322	-2.47843	-2.78667	-3.58756	FBgn0050055	CR30055
1277	2R	8473657	8478322	-2.47843	-2.78667	-3.58756	XLOC_008614	-
1277	2R	8473657	8478322	-2.47843	-2.78667	-3.58756	XLOC_008615	-
1277	2R	8473657	8478322	-2.47843	-2.78667	-3.58756	XLOC_008616	-
1284	2R	8565809	8566797	-1.39211	-8.02816	0.29484	FBgn0033766	CG8771
1284	2R	8565809	8566797	-1.39211	-8.02816	0.29484	FBgn0261625	CG42708
1284	2R	8565809	8566797	-1.39211	-8.02816	0.29484	XLOC_008634	-
1284	2R	8565809	8566797	-1.39211	-8.02816	0.29484	XLOC_008635	-
1286	2R	8579379	8580269	2.37873	11.315	2.73602	FBgn0033769	CG8768
1286	2R	8579379	8580269	2.37873	11.315	2.73602	FBgn0050052	Obp49a
1286	2R	8579379	8580269	2.37873	11.315	2.73602	FBgn0050053	CG30053
1290	2R	8643126	8645050	-1.2195	-2.64536	-0.600652	FBgn0011227	ox
1290	2R	8643126	8645050	-1.2195	-2.64536	-0.600652	FBgn0020930	Dgkepsilon
1290	2R	8643126	8645050	-1.2195	-2.64536	-0.600652	FBgn0026619	Taz
1290	2R	8643126	8645050	-1.2195	-2.64536	-0.600652	FBgn0026741	mRpL18
1292	2R	8756029	8757151	-2.73728	-1.80078	-10.0754	FBgn0000181	bic
1292	2R	8756029	8757151	-2.73728	-1.80078	-10.0754	FBgn0033777	CG17574
1292	2R	8756029	8757151	-2.73728	-1.80078	-10.0754	XLOC_008655	-
1305	2R	9046164	9047022	0.691842	3.02266	-1.79833	FBgn0020370	TppII
1305	2R	9046164	9047022	0.691842	3.02266	-1.79833	FBgn0020391	Nrk
1305	2R	9046164	9047022	0.691842	3.02266	-1.79833	FBgn0085468	CG34439
1313	2R	9116474	9117962	3.02399	1.83154	8.31847	FBgn0011763	Dp
1313	2R	9116474	9117962	3.02399	1.83154	8.31847	FBgn0033812	Pex13
1313	2R	9116474	9117962	3.02399	1.83154	8.31847	FBgn0033813	fsd
1313	2R	9116474	9117962	3.02399	1.83154	8.31847	FBgn0033814	CG4670
1315	2R	9126208	9126977	4.07923	3.94584	10.024	FBgn0033815	CG4676
1315	2R	9126208	9126977	4.07923	3.94584	10.024	FBgn0033816	CG4679
1315	2R	9126208	9126977	4.07923	3.94584	10.024	FBgn0033817	CG4688
1320	2R	9337993	9338817	2.15934	1.9851	3.99102	FBgn0013765	cnn
1320	2R	9337993	9338817	2.15934	1.9851	3.99102	FBgn0086757	cbs
1320	2R	9337993	9338817	2.15934	1.9851	3.99102	XLOC_008696	-
1326	2R	9433860	9434591	1.84203	4.31106	1.13803	FBgn0033853	CG6145
1326	2R	9433860	9434591	1.84203	4.31106	1.13803	FBgn0053156	CG33156
1326	2R	9433860	9434591	1.84203	4.31106	1.13803	XLOC_005236	-
1326	2R	9433860	9434591	1.84203	4.31106	1.13803	XLOC_008713	-
1326	2R	9433860	9434591	1.84203	4.31106	1.13803	XLOC_008714	-
1329	2R	9444928	9445825	-1.62488	-1.45993	-2.99175	FBgn0014877	Roe1
1329	2R	9444928	9445825	-1.62488	-1.45993	-2.99175	FBgn0033855	CG13333
1329	2R	9444928	9445825	-1.62488	-1.45993	-2.99175	FBgn0033856	CG13334
1329	2R	9444928	9445825	-1.62488	-1.45993	-2.99175	FBgn0083006	snoRNA:Psi28S-1153
1329	2R	9444928	9445825	-1.62488	-1.45993	-2.99175	FBgn0263459	snoRNA:2R:9445410
1329	2R	9444928	9445825	-1.62488	-1.45993	-2.99175	FBgn0263472	snoRNA:2R:9445205
1330	2R	9472036	9476306	-2.23372	-2.26685	-4.56228	FBgn0027581	CG6191
1330	2R	9472036	9476306	-2.23372	-2.26685	-4.56228	XLOC_008718	-
1330	2R	9472036	9476306	-2.23372	-2.26685	-4.56228	XLOC_008719	-
1330	2R	9472036	9476306	-2.23372	-2.26685	-4.56228	XLOC_008720	-
1330	2R	9472036	9476306	-2.23372	-2.26685	-4.56228	XLOC_008721	-
1330	2R	9472036	9476306	-2.23372	-2.26685	-4.56228	XLOC_008722	-
1338	2R	9848098	9849413	-6.71492	-4.9945	-8.36633	FBgn0013770	Cp1
1338	2R	9848098	9849413	-6.71492	-4.9945	-8.36633	FBgn0033886	CG13349
1339	2R	9855717	9856577	1.83355	4.21116	1.14285	FBgn0013770	Cp1
1339	2R	9855717	9856577	1.83355	4.21116	1.14285	FBgn0020766	Aats-phe
1339	2R	9855717	9856577	1.83355	4.21116	1.14285	FBgn0033887	St4
1342	2R	9877436	9878291	-2.20587	-2.03255	-2.36945	FBgn0002643	mam
1342	2R	9877436	9878291	-2.20587	-2.03255	-2.36945	FBgn0020620	RN-tre
1344	2R	9896861	9897611	-1.75045	-2.28704	-2.85257	FBgn0002643	mam
1344	2R	9896861	9897611	-1.75045	-2.28704	-2.85257	XLOC_006849	-
1344	2R	9896861	9897611	-1.75045	-2.28704	-2.85257	XLOC_006850	-
1344	2R	9896861	9897611	-1.75045	-2.28704	-2.85257	XLOC_008770	-
1344	2R	9896861	9897611	-1.75045	-2.28704	-2.85257	XLOC_008771	-
1347	2R	9936667	9937301	0.839509	-0.744674	1.38539	XLOC_008781	-
1347	2R	9936667	9937301	0.839509	-0.744674	1.38539	XLOC_008782	-
1347	2R	9936667	9937301	0.839509	-0.744674	1.38539	XLOC_008783	-
1347	2R	9936667	9937301	0.839509	-0.744674	1.38539	XLOC_008784	-
1348	2R	10025127	10028261	-4.13154	-3.18567	-9.9167	FBgn0040752	Prosap
1348	2R	10025127	10028261	-4.13154	-3.18567	-9.9167	XLOC_008805	-
1350	2R	10048081	10049430	0.299897	2.57584	-3.69449	FBgn0033899	CG13016
1350	2R	10048081	10049430	0.299897	2.57584	-3.69449	FBgn0033900	CG8257
1350	2R	10048081	10049430	0.299897	2.57584	-3.69449	FBgn0033901	O-fut1
1350	2R	10048081	10049430	0.299897	2.57584	-3.69449	FBgn0033902	Tango7
1354	2R	10069852	10070529	-3.37005	-2.41381	-7.01448	FBgn0000289	cg
1354	2R	10069852	10070529	-3.37005	-2.41381	-7.01448	XLOC_008812	-
1356	2R	10122495	10122908	1.10919	0.510694	1.67644	FBgn0033915	CG8485
1356	2R	10122495	10122908	1.10919	0.510694	1.67644	FBgn0261276	opa1-like
1356	2R	10122495	10122908	1.10919	0.510694	1.67644	FBgn0262427	mir-1016
1359	2R	10146490	10147501	3.41997	2.60379	5.52091	FBgn0027538	beta4GalNAcTA
1359	2R	10146490	10147501	3.41997	2.60379	5.52091	FBgn0033918	CG8531
1359	2R	10146490	10147501	3.41997	2.60379	5.52091	FBgn0033919	CG8547
1360	2R	10157893	10158157	0.836149	6.839	-0.456417	FBgn0261269	conv
1360	2R	10157893	10158157	0.836149	6.839	-0.456417	FBgn0261270	SelD
1362	2R	10239645	10240508	3.30312	8.49714	2.3559	FBgn0033924	CG8613
1362	2R	10239645	10240508	3.30312	8.49714	2.3559	FBgn0085408	Shroom
1366	2R	10297951	10300670	6.75271	6.32991	5.48097	FBgn0033934	CG17385
1366	2R	10297951	10300670	6.75271	6.32991	5.48097	FBgn0033935	Sin1
1368	2R	10368720	10370778	-4.08235	-3.72394	-5.57992	FBgn0001332	L
1368	2R	10368720	10370778	-4.08235	-3.72394	-5.57992	XLOC_008834	-
1368	2R	10368720	10370778	-4.08235	-3.72394	-5.57992	XLOC_008835	-
1368	2R	10368720	10370778	-4.08235	-3.72394	-5.57992	XLOC_008836	-
1368	2R	10368720	10370778	-4.08235	-3.72394	-5.57992	XLOC_008837	-
1370	2R	10390338	10390969	1.57246	1.26029	2.42719	FBgn0024698	Cpsf160
1370	2R	10390338	10390969	1.57246	1.26029	2.42719	FBgn0261823	Asx
1370	2R	10390338	10390969	1.57246	1.26029	2.42719	XLOC_008845	-
1373	2R	10413946	10414770	1.44676	2.4636	0.720359	FBgn0020245	ttv
1373	2R	10413946	10414770	1.44676	2.4636	0.720359	XLOC_008847	-
1374	2R	10460986	10462737	-2.16142	-2.97664	-2.03234	FBgn0010397	LamC
1374	2R	10460986	10462737	-2.16142	-2.97664	-2.03234	XLOC_008858	-
1377	2R	10506267	10507185	0.26595	1.61842	-0.750009	FBgn0010638	Sec61beta
1377	2R	10506267	10507185	0.26595	1.61842	-0.750009	FBgn0026427	Su(var)2-HP2
1377	2R	10506267	10507185	0.26595	1.61842	-0.750009	FBgn0033948	CG12863
1377	2R	10506267	10507185	0.26595	1.61842	-0.750009	FBgn0083123	Uhg5
1378	2R	10508165	10510243	-3.40274	-3.96104	-2.75936	FBgn0010638	Sec61beta
1378	2R	10508165	10510243	-3.40274	-3.96104	-2.75936	FBgn0033948	CG12863
1378	2R	10508165	10510243	-3.40274	-3.96104	-2.75936	FBgn0082919	snoRNA:Or-CD4
1378	2R	10508165	10510243	-3.40274	-3.96104	-2.75936	FBgn0082926	snoRNA:Me28S-U1848
1378	2R	10508165	10510243	-3.40274	-3.96104	-2.75936	FBgn0082929	snoRNA:Me28S-G2703c
1378	2R	10508165	10510243	-3.40274	-3.96104	-2.75936	FBgn0082930	snoRNA:Me28S-G2703b
1378	2R	10508165	10510243	-3.40274	-3.96104	-2.75936	FBgn0082931	snoRNA:Me28S-G2703a
1378	2R	10508165	10510243	-3.40274	-3.96104	-2.75936	FBgn0082939	snoRNA:Me28S-C3227b
1378	2R	10508165	10510243	-3.40274	-3.96104	-2.75936	FBgn0082940	snoRNA:Me28S-C3227a
1378	2R	10508165	10510243	-3.40274	-3.96104	-2.75936	FBgn0082941	snoRNA:Me28S-A992
1378	2R	10508165	10510243	-3.40274	-3.96104	-2.75936	FBgn0082950	snoRNA:Me18S-G1952
1378	2R	10508165	10510243	-3.40274	-3.96104	-2.75936	FBgn0082951	snoRNA:Me18S-C1366
1378	2R	10508165	10510243	-3.40274	-3.96104	-2.75936	FBgn0082952	snoRNA:Me18S-A1061
1378	2R	10508165	10510243	-3.40274	-3.96104	-2.75936	FBgn0083123	Uhg5
1381	2R	10643811	10644469	-1.20148	-1.33088	-1.72334	FBgn0033960	CG10151
1381	2R	10643811	10644469	-1.20148	-1.33088	-1.72334	FBgn0033961	CG12859
1381	2R	10643811	10644469	-1.20148	-1.33088	-1.72334	FBgn0033962	CG10153
1381	2R	10643811	10644469	-1.20148	-1.33088	-1.72334	FBgn0033963	CG12857
1384	2R	10658184	10659761	1.1111	1.20073	1.01131	FBgn0001319	kn
1384	2R	10658184	10659761	1.1111	1.20073	1.01131	FBgn0015602	BEAF-32
1384	2R	10658184	10659761	1.1111	1.20073	1.01131	FBgn0020767	Spred
1384	2R	10658184	10659761	1.1111	1.20073	1.01131	FBgn0259112	CG42254
1386	2R	10740236	10741427	2.97624	5.63274	2.07812	FBgn0027783	SMC2
1386	2R	10740236	10741427	2.97624	5.63274	2.07812	FBgn0028434	Ercc1
1386	2R	10740236	10741427	2.97624	5.63274	2.07812	FBgn0033972	Ciao1
1386	2R	10740236	10741427	2.97624	5.63274	2.07812	FBgn0033973	HPS1
1387	2R	10741529	10742600	2.54031	3.58516	1.76662	FBgn0027783	SMC2
1387	2R	10741529	10742600	2.54031	3.58516	1.76662	FBgn0028434	Ercc1
1387	2R	10741529	10742600	2.54031	3.58516	1.76662	FBgn0033972	Ciao1
1387	2R	10741529	10742600	2.54031	3.58516	1.76662	FBgn0033973	HPS1
1389	2R	10747652	10748256	2.26263	2.12768	2.09844	FBgn0022063	Pcf11
1389	2R	10747652	10748256	2.26263	2.12768	2.09844	FBgn0053505	U3-55K
1389	2R	10747652	10748256	2.26263	2.12768	2.09844	FBgn0053506	CG33506
1390	2R	10757885	10758752	-1.33599	-7.04454	-0.799148	FBgn0013773	Cyp6a22
1390	2R	10757885	10758752	-1.33599	-7.04454	-0.799148	FBgn0022063	Pcf11
1390	2R	10757885	10758752	-1.33599	-7.04454	-0.799148	XLOC_008860	-
1397	2R	10860995	10863667	-2.14775	-1.14865	-20.1711	FBgn0033987	ckn
1397	2R	10860995	10863667	-2.14775	-1.14865	-20.1711	XLOC_008873	-
1397	2R	10860995	10863667	-2.14775	-1.14865	-20.1711	XLOC_008874	-
1398	2R	10868553	10871931	-4.96516	-2.90044	-17.5545	FBgn0033987	ckn
1398	2R	10868553	10871931	-4.96516	-2.90044	-17.5545	FBgn0033988	pcs
1398	2R	10868553	10871931	-4.96516	-2.90044	-17.5545	FBgn0050241	tRNA:CR30241
1398	2R	10868553	10871931	-4.96516	-2.90044	-17.5545	XLOC_008875	-
1406	2R	11099869	11101269	3.17055	1.91775	7.07257	FBgn0033998	row
1406	2R	11099869	11101269	3.17055	1.91775	7.07257	FBgn0033999	CG8093
1409	2R	11140403	11141459	-2.69073	-1.68075	-4.44547	FBgn0003328	scb
1409	2R	11140403	11141459	-2.69073	-1.68075	-4.44547	XLOC_008885	-
1409	2R	11140403	11141459	-2.69073	-1.68075	-4.44547	XLOC_008886	-
1415	2R	11268764	11270343	2.31943	1.73366	5.97485	FBgn0000996	dup
1415	2R	11268764	11270343	2.31943	1.73366	5.97485	FBgn0026370	SRPK
1422	2R	11452427	11453363	-1.63744	-8.4354	-0.860609	FBgn0024754	Flo-1
1422	2R	11452427	11453363	-1.63744	-8.4354	-0.860609	FBgn0034032	CG8195
1423	2R	11458323	11458907	5.05053	9.69832	8.0022	FBgn0013762	Cdk5
1423	2R	11458323	11458907	5.05053	9.69832	8.0022	FBgn0024754	Flo-1
1423	2R	11458323	11458907	5.05053	9.69832	8.0022	FBgn0034033	CG8204
1423	2R	11458323	11458907	5.05053	9.69832	8.0022	FBgn0050466	CG30466
1425	2R	11460267	11461671	0.486565	0.743402	2.51937	FBgn0013762	Cdk5
1425	2R	11460267	11461671	0.486565	0.743402	2.51937	FBgn0034033	CG8204
1425	2R	11460267	11461671	0.486565	0.743402	2.51937	FBgn0050466	CG30466
1427	2R	11551354	11552639	2.85774	3.18428	3.35595	FBgn0023441	fus
1427	2R	11551354	11552639	2.85774	3.18428	3.35595	XLOC_008941	-
1427	2R	11551354	11552639	2.85774	3.18428	3.35595	XLOC_008942	-
1427	2R	11551354	11552639	2.85774	3.18428	3.35595	XLOC_008943	-
1428	2R	11566780	11567733	-0.968745	-0.664758	-2.33076	FBgn0034035	CG8207
1428	2R	11566780	11567733	-0.968745	-0.664758	-2.33076	FBgn0050091	CG30091
1428	2R	11566780	11567733	-0.968745	-0.664758	-2.33076	FBgn0262512	Vha14-1
1429	2R	11641087	11642453	-2.91013	-3.92712	-2.91944	FBgn0050089	CG30089
1432	2R	11748737	11750195	0.0280998	-1.8473	1.87248	FBgn0022160	Gpo-1
1432	2R	11748737	11750195	0.0280998	-1.8473	1.87248	FBgn0050085	CG30085
1432	2R	11748737	11750195	0.0280998	-1.8473	1.87248	XLOC_008973	-
1432	2R	11748737	11750195	0.0280998	-1.8473	1.87248	XLOC_008974	-
1433	2R	11755902	11756610	1.24631	4.47419	0.344986	FBgn0050085	CG30085
1433	2R	11755902	11756610	1.24631	4.47419	0.344986	FBgn0264089	sli
1435	2R	11821405	11822322	2.90558	9.5562	1.62524	FBgn0015247	Iap2
1435	2R	11821405	11822322	2.90558	9.5562	1.62524	FBgn0034049	bdg
1435	2R	11821405	11822322	2.90558	9.5562	1.62524	FBgn0034050	CG8297
1435	2R	11821405	11822322	2.90558	9.5562	1.62524	FBgn0034051	Mlf
1439	2R	11887754	11888848	0.28902	-0.862429	8.98302	FBgn0020236	ATPCL
1439	2R	11887754	11888848	0.28902	-0.862429	8.98302	FBgn0034060	CG8370
1439	2R	11887754	11888848	0.28902	-0.862429	8.98302	XLOC_008981	-
1440	2R	11889255	11889652	4.89709	3.03898	14.2915	FBgn0020236	ATPCL
1440	2R	11889255	11889652	4.89709	3.03898	14.2915	FBgn0034060	CG8370
1440	2R	11889255	11889652	4.89709	3.03898	14.2915	XLOC_008981	-
1441	2R	11894289	11895263	3.29097	2.04657	4.44576	FBgn0034060	CG8370
1441	2R	11894289	11895263	3.29097	2.04657	4.44576	FBgn0034061	CG8386
1441	2R	11894289	11895263	3.29097	2.04657	4.44576	FBgn0034062	CG8388
1441	2R	11894289	11895263	3.29097	2.04657	4.44576	FBgn0034063	CG8389
1447	2R	12013491	12016053	-3.94737	-4.11833	-4.62626	FBgn0050095	CG30095
1447	2R	12013491	12016053	-3.94737	-4.11833	-4.62626	FBgn0086676	spin
1447	2R	12013491	12016053	-3.94737	-4.11833	-4.62626	XLOC_008986	-
1447	2R	12013491	12016053	-3.94737	-4.11833	-4.62626	XLOC_008987	-
1447	2R	12013491	12016053	-3.94737	-4.11833	-4.62626	XLOC_008988	-
1447	2R	12013491	12016053	-3.94737	-4.11833	-4.62626	XLOC_008989	-
1447	2R	12013491	12016053	-3.94737	-4.11833	-4.62626	XLOC_008990	-
1447	2R	12013491	12016053	-3.94737	-4.11833	-4.62626	XLOC_008991	-
1447	2R	12013491	12016053	-3.94737	-4.11833	-4.62626	XLOC_008992	-
1453	2R	12073033	12073749	1.1282	0.210781	2.15874	FBgn0015754	Lis-1
1453	2R	12073033	12073749	1.1282	0.210781	2.15874	FBgn0034086	CG8441
1453	2R	12073033	12073749	1.1282	0.210781	2.15874	FBgn0034087	clu
1455	2R	12083750	12084498	-0.29064	-1.11983	0.0776072	FBgn0034087	clu
1455	2R	12083750	12084498	-0.29064	-1.11983	0.0776072	FBgn0034089	CG8446
1455	2R	12083750	12084498	-0.29064	-1.11983	0.0776072	FBgn0262026	CG42837
1455	2R	12083750	12084498	-0.29064	-1.11983	0.0776072	FBgn0262166	calypso
1456	2R	12084501	12085707	2.08395	2.13892	1.7262	FBgn0015295	shark
1456	2R	12084501	12085707	2.08395	2.13892	1.7262	FBgn0034089	CG8446
1456	2R	12084501	12085707	2.08395	2.13892	1.7262	FBgn0262026	CG42837
1456	2R	12084501	12085707	2.08395	2.13892	1.7262	FBgn0262166	calypso
1458	2R	12095844	12098480	-1.94404	-2.46077	-3.03752	FBgn0034091	mrj
1458	2R	12095844	12098480	-1.94404	-2.46077	-3.03752	FBgn0050237	tRNA:CR30237
1458	2R	12095844	12098480	-1.94404	-2.46077	-3.03752	XLOC_005421	-
1458	2R	12095844	12098480	-1.94404	-2.46077	-3.03752	XLOC_009004	-
1458	2R	12095844	12098480	-1.94404	-2.46077	-3.03752	XLOC_009005	-
1458	2R	12095844	12098480	-1.94404	-2.46077	-3.03752	XLOC_009006	-
1458	2R	12095844	12098480	-1.94404	-2.46077	-3.03752	XLOC_009007	-
1458	2R	12095844	12098480	-1.94404	-2.46077	-3.03752	XLOC_009008	-
1459	2R	12108175	12109148	-0.911232	-1.54729	0.00823084	FBgn0034091	mrj
1459	2R	12108175	12109148	-0.911232	-1.54729	0.00823084	FBgn0034092	CG7798
1459	2R	12108175	12109148	-0.911232	-1.54729	0.00823084	FBgn0034093	CG15706
1459	2R	12108175	12109148	-0.911232	-1.54729	0.00823084	FBgn0050238	tRNA:CR30238
1459	2R	12108175	12109148	-0.911232	-1.54729	0.00823084	FBgn0050239	tRNA:CR30239
1459	2R	12108175	12109148	-0.911232	-1.54729	0.00823084	FBgn0050240	tRNA:CR30240
1459	2R	12108175	12109148	-0.911232	-1.54729	0.00823084	FBgn0264496	CR43898
1459	2R	12108175	12109148	-0.911232	-1.54729	0.00823084	XLOC_009011	-
1459	2R	12108175	12109148	-0.911232	-1.54729	0.00823084	XLOC_009012	-
1464	2R	12181720	12183118	1.37894	1.16306	3.10738	FBgn0034109	CG7747
1464	2R	12181720	12183118	1.37894	1.16306	3.10738	FBgn0034110	Atg9
1464	2R	12181720	12183118	1.37894	1.16306	3.10738	FBgn0050100	CG30100
1464	2R	12181720	12183118	1.37894	1.16306	3.10738	FBgn0259718	CG42372
1468	2R	12231989	12232623	8.64666	9.16068	8.13075	FBgn0034117	CG7997
1468	2R	12231989	12232623	8.64666	9.16068	8.13075	FBgn0034118	Nup62
1468	2R	12231989	12232623	8.64666	9.16068	8.13075	FBgn0262560	wcd
1470	2R	12403494	12404651	-1.19537	-1.4923	-1.56666	FBgn0011260	Sema-2a
1470	2R	12403494	12404651	-1.19537	-1.4923	-1.56666	XLOC_009019	-
1470	2R	12403494	12404651	-1.19537	-1.4923	-1.56666	XLOC_009020	-
1471	2R	12457770	12458767	1.63034	2.14149	0.919628	FBgn0034137	CG4945
1471	2R	12457770	12458767	1.63034	2.14149	0.919628	FBgn0034138	RpS15
1471	2R	12457770	12458767	1.63034	2.14149	0.919628	FBgn0034139	CG4927
1475	2R	12481036	12481828	-2.43937	-2.75857	-3.01112	FBgn0034142	CG8306
1475	2R	12481036	12481828	-2.43937	-2.75857	-3.01112	FBgn0034143	CG8303
1475	2R	12481036	12481828	-2.43937	-2.75857	-3.01112	XLOC_009027	-
1480	2R	12737853	12738621	2.74503	1.66024	20.0145	FBgn0025830	IntS8
1480	2R	12737853	12738621	2.74503	1.66024	20.0145	XLOC_005479	-
1484	2R	12755549	12756388	-0.0649095	1.40754	-2.65591	FBgn0014870	Psi
1484	2R	12755549	12756388	-0.0649095	1.40754	-2.65591	FBgn0028737	Ef1beta
1484	2R	12755549	12756388	-0.0649095	1.40754	-2.65591	FBgn0034162	CG6426
1486	2R	12842754	12844078	1.45307	2.55656	0.476992	FBgn0015562	veg
1486	2R	12842754	12844078	1.45307	2.55656	0.476992	FBgn0034172	CG6665
1486	2R	12842754	12844078	1.45307	2.55656	0.476992	FBgn0085444	mute
1487	2R	12844936	12845823	3.40695	7.58676	2.46191	FBgn0015562	veg
1487	2R	12844936	12845823	3.40695	7.58676	2.46191	FBgn0034172	CG6665
1487	2R	12844936	12845823	3.40695	7.58676	2.46191	FBgn0034173	CG9010
1489	2R	12892067	12892668	0.0411462	-10.1703	2.1145	FBgn0026402	NiPp1
1489	2R	12892067	12892668	0.0411462	-10.1703	2.1145	FBgn0034177	CG6796
1489	2R	12892067	12892668	0.0411462	-10.1703	2.1145	FBgn0034179	CG6805
1493	2R	12936148	12937452	0.20849	2.62667	-1.06461	FBgn0034182	CG9640
1493	2R	12936148	12937452	0.20849	2.62667	-1.06461	FBgn0034183	CG9642
1493	2R	12936148	12937452	0.20849	2.62667	-1.06461	FBgn0034184	CG9646
1493	2R	12936148	12937452	0.20849	2.62667	-1.06461	XLOC_009088	-
1495	2R	12973797	12974812	-1.5744	-1.74944	-2.99384	FBgn0010591	Sply
1495	2R	12973797	12974812	-1.5744	-1.74944	-2.99384	FBgn0050460	CG30460
1495	2R	12973797	12974812	-1.5744	-1.74944	-2.99384	XLOC_009095	-
1497	2R	12987682	12989461	-4.00616	-3.76453	-11.6564	FBgn0010226	GstS1
1497	2R	12987682	12989461	-4.00616	-3.76453	-11.6564	FBgn0050456	CG30456
1497	2R	12987682	12989461	-4.00616	-3.76453	-11.6564	XLOC_009096	-
1497	2R	12987682	12989461	-4.00616	-3.76453	-11.6564	XLOC_009097	-
1497	2R	12987682	12989461	-4.00616	-3.76453	-11.6564	XLOC_009098	-
1499	2R	13027715	13028438	-2.50068	-1.3291	-5.10735	FBgn0034200	CG11395
1499	2R	13027715	13028438	-2.50068	-1.3291	-5.10735	FBgn0262563	CG43103
1499	2R	13027715	13028438	-2.50068	-1.3291	-5.10735	FBgn0262567	CG43107
1502	2R	13282115	13283819	-4.10824	-2.3758	-18.9526	FBgn0010620	Sip1
1502	2R	13282115	13283819	-4.10824	-2.3758	-18.9526	XLOC_009131	-
1506	2R	13308737	13310214	2.016	3.06727	1.05972	FBgn0021818	cnk
1506	2R	13308737	13310214	2.016	3.06727	1.05972	FBgn0022029	l(2)k01209
1506	2R	13308737	13310214	2.016	3.06727	1.05972	XLOC_005528	-
1512	2R	13365838	13366288	-0.968788	-1.40326	-1.83263	FBgn0034225	veil
1518	2R	13452199	13453102	2.05959	1.60323	3.9921	FBgn0034242	CG14480
1518	2R	13452199	13453102	2.05959	1.60323	3.9921	FBgn0034243	ns2
1518	2R	13452199	13453102	2.05959	1.60323	3.9921	FBgn0263029	CG43324
1518	2R	13452199	13453102	2.05959	1.60323	3.9921	FBgn0263076	Klp54D
1520	2R	13467751	13469197	-3.09329	-4.16521	-2.64136	FBgn0034246	Dcr-2
1520	2R	13467751	13469197	-3.09329	-4.16521	-2.64136	FBgn0034247	CG6484
1524	2R	13553028	13554075	1.17148	1.13018	4.6161	FBgn0034258	eIF3-S8
1524	2R	13553028	13554075	1.17148	1.13018	4.6161	FBgn0050106	CCHa1r
1529	2R	13586543	13587760	-3.17543	-2.20259	-6.06401	FBgn0027872	rdgBbeta
1529	2R	13586543	13587760	-3.17543	-2.20259	-6.06401	FBgn0045800	Uhg1
1529	2R	13586543	13587760	-3.17543	-2.20259	-6.06401	FBgn0063374	snoRNA:snR38:54Eb
1529	2R	13586543	13587760	-3.17543	-2.20259	-6.06401	FBgn0063375	snoRNA:Me28S-G3277a
1529	2R	13586543	13587760	-3.17543	-2.20259	-6.06401	FBgn0063376	snoRNA:U76:54Eb
1529	2R	13586543	13587760	-3.17543	-2.20259	-6.06401	FBgn0063377	snoRNA:Me28S-A1666a
1529	2R	13586543	13587760	-3.17543	-2.20259	-6.06401	FBgn0063379	snoRNA:U31:54Ec
1529	2R	13586543	13587760	-3.17543	-2.20259	-6.06401	FBgn0063380	snoRNA:U31:54Eb
1529	2R	13586543	13587760	-3.17543	-2.20259	-6.06401	FBgn0063381	snoRNA:Me28S-G3081a
1529	2R	13586543	13587760	-3.17543	-2.20259	-6.06401	FBgn0063382	snoRNA:U29:54Ed
1529	2R	13586543	13587760	-3.17543	-2.20259	-6.06401	FBgn0063383	snoRNA:U29:54Ec
1529	2R	13586543	13587760	-3.17543	-2.20259	-6.06401	FBgn0063384	snoRNA:U29:54Eb
1529	2R	13586543	13587760	-3.17543	-2.20259	-6.06401	FBgn0063385	snoRNA:Me28S-A3407a
1529	2R	13586543	13587760	-3.17543	-2.20259	-6.06401	FBgn0063388	snoRNA:U27:54Ea
1530	2R	13604139	13606043	-3.2199	-3.2381	-2.75968	FBgn0028494	CG6424
1530	2R	13604139	13606043	-3.2199	-3.2381	-2.75968	XLOC_009150	-
1530	2R	13604139	13606043	-3.2199	-3.2381	-2.75968	XLOC_009151	-
1532	2R	13620771	13621064	-3.70283	-2.92	-3.28995	FBgn0034266	CG4975
1532	2R	13620771	13621064	-3.70283	-2.92	-3.28995	FBgn0034267	CG4984
1532	2R	13620771	13621064	-3.70283	-2.92	-3.28995	FBgn0034269	CG6406
1532	2R	13620771	13621064	-3.70283	-2.92	-3.28995	FBgn0085224	CG34195
1533	2R	13624331	13624750	4.20658	7.23229	2.86001	FBgn0034269	CG6406
1533	2R	13624331	13624750	4.20658	7.23229	2.86001	FBgn0034270	CG6401
1534	2R	13626696	13628122	1.94875	1.65672	2.58873	FBgn0034269	CG6406
1534	2R	13626696	13628122	1.94875	1.65672	2.58873	FBgn0034270	CG6401
1534	2R	13626696	13628122	1.94875	1.65672	2.58873	FBgn0034271	CG4996
1536	2R	13653684	13654484	4.32727	2.83468	20.5709	FBgn0027572	CG5009
1536	2R	13653684	13654484	4.32727	2.83468	20.5709	FBgn0034277	CG6370
1536	2R	13653684	13654484	4.32727	2.83468	20.5709	FBgn0034278	CG14488
1536	2R	13653684	13654484	4.32727	2.83468	20.5709	FBgn0034279	CG18635
1536	2R	13653684	13654484	4.32727	2.83468	20.5709	FBgn0263629	mir-3643
1538	2R	13675995	13677986	2.69744	2.02714	2.96818	FBgn0026309	aft
1538	2R	13675995	13677986	2.69744	2.02714	2.96818	FBgn0026316	UbcD10
1538	2R	13675995	13677986	2.69744	2.02714	2.96818	FBgn0028744	CG5033
1539	2R	13735505	13736972	-2.4065	-1.86248	-2.55903	FBgn0015522	olf186-M
1539	2R	13735505	13736972	-2.4065	-1.86248	-2.55903	FBgn0041585	olf186-F
1539	2R	13735505	13736972	-2.4065	-1.86248	-2.55903	XLOC_009159	-
1539	2R	13735505	13736972	-2.4065	-1.86248	-2.55903	XLOC_009160	-
1539	2R	13735505	13736972	-2.4065	-1.86248	-2.55903	XLOC_009161	-
1540	2R	13742956	13743905	-1.24345	0.0577181	-2.22743	FBgn0041585	olf186-F
1540	2R	13742956	13743905	-1.24345	0.0577181	-2.22743	FBgn0050323	CG30323
1540	2R	13742956	13743905	-1.24345	0.0577181	-2.22743	XLOC_009165	-
1541	2R	13756373	13757392	-0.708386	2.94124	-4.88771	FBgn0034282	Mapmodulin
1541	2R	13756373	13757392	-0.708386	2.94124	-4.88771	XLOC_009166	-
1541	2R	13756373	13757392	-0.708386	2.94124	-4.88771	XLOC_009167	-
1542	2R	13757569	13759615	-0.623213	-1.6697	-1.28639	FBgn0011589	elk
1542	2R	13757569	13759615	-0.623213	-1.6697	-1.28639	FBgn0034282	Mapmodulin
1542	2R	13757569	13759615	-0.623213	-1.6697	-1.28639	XLOC_009166	-
1542	2R	13757569	13759615	-0.623213	-1.6697	-1.28639	XLOC_009167	-
1545	2R	14021460	14022222	0.388121	1.56369	-1.7472	FBgn0001222	Hsf
1545	2R	14021460	14022222	0.388121	1.56369	-1.7472	FBgn0003044	Pcl
1545	2R	14021460	14022222	0.388121	1.56369	-1.7472	XLOC_009170	-
1547	2R	14028201	14029467	-1.73606	-3.76324	-1.35605	FBgn0003044	Pcl
1547	2R	14028201	14029467	-1.73606	-3.76324	-1.35605	FBgn0083053	snoRNA:Psi18S-1347b
1547	2R	14028201	14029467	-1.73606	-3.76324	-1.35605	FBgn0083054	snoRNA:Psi18S-1347a
1547	2R	14028201	14029467	-1.73606	-3.76324	-1.35605	FBgn0086600	snoRNA:Psi18S-1347c
1547	2R	14028201	14029467	-1.73606	-3.76324	-1.35605	FBgn0261619	pAbp
1551	2R	14043661	14046429	-0.289709	8.02092	-1.46432	FBgn0022238	lolal
1551	2R	14043661	14046429	-0.289709	8.02092	-1.46432	FBgn0034307	CG10914
1551	2R	14043661	14046429	-0.289709	8.02092	-1.46432	FBgn0034308	CG10915
1551	2R	14043661	14046429	-0.289709	8.02092	-1.46432	XLOC_009171	-
1551	2R	14043661	14046429	-0.289709	8.02092	-1.46432	XLOC_009172	-
1552	2R	14054606	14055550	3.86871	4.15202	3.3671	FBgn0027836	Dgp-1
1552	2R	14054606	14055550	3.86871	4.15202	3.3671	FBgn0034310	Nup75
1552	2R	14054606	14055550	3.86871	4.15202	3.3671	FBgn0260392	CG42518
1552	2R	14054606	14055550	3.86871	4.15202	3.3671	FBgn0260401	MED9
1553	2R	14058991	14060255	-3.68673	-2.66302	-11.0881	FBgn0027836	Dgp-1
1553	2R	14058991	14060255	-3.68673	-2.66302	-11.0881	FBgn0034312	CG10916
1554	2R	14060986	14061857	2.84605	2.75346	7.40018	FBgn0027836	Dgp-1
1554	2R	14060986	14061857	2.84605	2.75346	7.40018	FBgn0034312	CG10916
1554	2R	14060986	14061857	2.84605	2.75346	7.40018	FBgn0034313	CG5726
1561	2R	14285375	14286711	-2.92972	-2.30608	-3.37082	FBgn0034335	GstE1
1561	2R	14285375	14286711	-2.92972	-2.30608	-3.37082	FBgn0063497	GstE3
1561	2R	14285375	14286711	-2.92972	-2.30608	-3.37082	FBgn0063498	GstE2
1561	2R	14285375	14286711	-2.92972	-2.30608	-3.37082	FBgn0063499	GstE10
1570	2R	14501284	14503389	2.54915	2.61342	5.16559	FBgn0034360	CG10927
1570	2R	14501284	14503389	2.54915	2.61342	5.16559	FBgn0034361	mRpS28
1570	2R	14501284	14503389	2.54915	2.61342	5.16559	FBgn0034362	CG5323
1570	2R	14501284	14503389	2.54915	2.61342	5.16559	FBgn0034363	CG5327
1570	2R	14501284	14503389	2.54915	2.61342	5.16559	FBgn0034364	CG5493
1570	2R	14501284	14503389	2.54915	2.61342	5.16559	FBgn0050115	GEFmeso
1570	2R	14501284	14503389	2.54915	2.61342	5.16559	FBgn0261587	CG42697
1574	2R	14544779	14545871	-0.720381	-0.655599	-2.01624	FBgn0034371	SP2637
1574	2R	14544779	14545871	-0.720381	-0.655599	-2.01624	FBgn0034372	Gint3
1574	2R	14544779	14545871	-0.720381	-0.655599	-2.01624	FBgn0259202	CG42306
1577	2R	14593477	14594316	1.81062	8.57072	0.988057	FBgn0034379	CG15073
1577	2R	14593477	14594316	1.81062	8.57072	0.988057	FBgn0034380	CG15087
1577	2R	14593477	14594316	1.81062	8.57072	0.988057	FBgn0262103	Sik3
1580	2R	14664908	14665761	-2.98832	-6.52934	-2.2347	FBgn0034390	CG15093
1580	2R	14664908	14665761	-2.98832	-6.52934	-2.2347	FBgn0264679	CR43964
1587	2R	14737475	14738176	3.04219	2.62456	4.18159	FBgn0034401	CG15100
1587	2R	14737475	14738176	3.04219	2.62456	4.18159	FBgn0034402	CG15084
1587	2R	14737475	14738176	3.04219	2.62456	4.18159	FBgn0034403	CG18190
1588	2R	14738338	14739127	3.63057	7.25532	2.36778	FBgn0010053	Jheh1
1588	2R	14738338	14739127	3.63057	7.25532	2.36778	FBgn0034401	CG15100
1588	2R	14738338	14739127	3.63057	7.25532	2.36778	FBgn0034402	CG15084
1588	2R	14738338	14739127	3.63057	7.25532	2.36778	FBgn0034403	CG18190
1589	2R	14742914	14744095	-1.4263	-0.212011	-6.29102	FBgn0010053	Jheh1
1589	2R	14742914	14744095	-1.4263	-0.212011	-6.29102	FBgn0034405	Jheh2
1590	2R	14857978	14858706	5.70209	3.73756	7.10679	FBgn0014269	prod
1590	2R	14857978	14858706	5.70209	3.73756	7.10679	FBgn0034410	Topors
1590	2R	14857978	14858706	5.70209	3.73756	7.10679	FBgn0041702	CG15107
1594	2R	15017120	15017626	3.63904	8.66735	2.03478	FBgn0027535	botv
1594	2R	15017120	15017626	3.63904	8.66735	2.03478	FBgn0034417	CG15117
1595	2R	15023985	15024615	1.78768	16.7712	1.16319	FBgn0034418	CG15118
1595	2R	15023985	15024615	1.78768	16.7712	1.16319	FBgn0034419	CG15111
1595	2R	15023985	15024615	1.78768	16.7712	1.16319	XLOC_009239	-
1597	2R	15031320	15032888	-0.341526	0.579187	-1.57438	FBgn0000578	ena
1597	2R	15031320	15032888	-0.341526	0.579187	-1.57438	FBgn0034418	CG15118
1597	2R	15031320	15032888	-0.341526	0.579187	-1.57438	FBgn0263290	CR43399
1597	2R	15031320	15032888	-0.341526	0.579187	-1.57438	XLOC_009241	-
1597	2R	15031320	15032888	-0.341526	0.579187	-1.57438	XLOC_009242	-
1598	2R	15032938	15034783	-6.16528	-5.80325	-7.48708	FBgn0034418	CG15118
1598	2R	15032938	15034783	-6.16528	-5.80325	-7.48708	FBgn0263290	CR43399
1598	2R	15032938	15034783	-6.16528	-5.80325	-7.48708	XLOC_009241	-
1598	2R	15032938	15034783	-6.16528	-5.80325	-7.48708	XLOC_009242	-
1598	2R	15032938	15034783	-6.16528	-5.80325	-7.48708	XLOC_009243	-
1600	2R	15051608	15053817	-1.70243	-0.714396	-9.29836	FBgn0000578	ena
1600	2R	15051608	15053817	-1.70243	-0.714396	-9.29836	FBgn0034420	CG10737
1600	2R	15051608	15053817	-1.70243	-0.714396	-9.29836	XLOC_009247	-
1600	2R	15051608	15053817	-1.70243	-0.714396	-9.29836	XLOC_009248	-
1600	2R	15051608	15053817	-1.70243	-0.714396	-9.29836	XLOC_009249	-
1604	2R	15170790	15171505	4.76409	6.3923	4.14376	FBgn0003254	rib
1604	2R	15170790	15171505	4.76409	6.3923	4.14376	FBgn0034425	CG11906
1604	2R	15170790	15171505	4.76409	6.3923	4.14376	FBgn0034426	CG10476
1604	2R	15170790	15171505	4.76409	6.3923	4.14376	FBgn0034427	CG10474
1605	2R	15177406	15178118	3.37742	14.9219	2.19415	FBgn0013954	FK506-bp2
1605	2R	15177406	15178118	3.37742	14.9219	2.19415	FBgn0034428	CG18606
1605	2R	15177406	15178118	3.37742	14.9219	2.19415	FBgn0034429	CG18607
1605	2R	15177406	15178118	3.37742	14.9219	2.19415	FBgn0034430	mip40
1605	2R	15177406	15178118	3.37742	14.9219	2.19415	FBgn0086358	Tab2
1606	2R	15179952	15182380	-4.05422	-7.80395	-3.87842	FBgn0013954	FK506-bp2
1606	2R	15179952	15182380	-4.05422	-7.80395	-3.87842	FBgn0034430	mip40
1606	2R	15179952	15182380	-4.05422	-7.80395	-3.87842	FBgn0086358	Tab2
1606	2R	15179952	15182380	-4.05422	-7.80395	-3.87842	XLOC_009280	-
1606	2R	15179952	15182380	-4.05422	-7.80395	-3.87842	XLOC_009281	-
1610	2R	15277520	15278462	4.41659	3.60824	5.34287	FBgn0034441	CG10081
1610	2R	15277520	15278462	4.41659	3.60824	5.34287	FBgn0034442	CG11257
1610	2R	15277520	15278462	4.41659	3.60824	5.34287	FBgn0261439	SdhA
1614	2R	15324975	15325507	-2.27545	-5.18809	-1.67133	FBgn0020440	Fak56D
1614	2R	15324975	15325507	-2.27545	-5.18809	-1.67133	FBgn0040273	Spt5
1616	2R	15337093	15339243	-3.51847	-2.05686	-7.1686	FBgn0003887	betaTub56D
1616	2R	15337093	15339243	-3.51847	-2.05686	-7.1686	FBgn0034447	CG7744
1617	2R	15343422	15345475	-3.50721	-2.1329	-5.09716	FBgn0002716	mei-W68
1617	2R	15343422	15345475	-3.50721	-2.1329	-5.09716	FBgn0034447	CG7744
1617	2R	15343422	15345475	-3.50721	-2.1329	-5.09716	FBgn0260934	par-1
1617	2R	15343422	15345475	-3.50721	-2.1329	-5.09716	XLOC_009286	-
1618	2R	15348293	15351303	-2.18986	-2.8095	-3.79072	FBgn0002716	mei-W68
1618	2R	15348293	15351303	-2.18986	-2.8095	-3.79072	FBgn0260934	par-1
1625	2R	15505002	15506125	-2.54749	-1.99589	-6.36515	XLOC_009318	-
1629	2R	15887917	15888360	-4.12922	-4.56231	-5.3933	FBgn0050212	tRNA:CR30212
1629	2R	15887917	15888360	-4.12922	-4.56231	-5.3933	FBgn0053538	tRNA:CR33538
1631	2R	16132024	16133220	-2.56261	-1.86363	-24.6621	FBgn0034487	Efhc1.2
1631	2R	16132024	16133220	-2.56261	-1.86363	-24.6621	FBgn0034488	CG11208
1631	2R	16132024	16133220	-2.56261	-1.86363	-24.6621	FBgn0034489	ppk6
1634	2R	16157368	16160078	-2.43486	-1.55335	-3.35505	FBgn0034493	CG8908
1634	2R	16157368	16160078	-2.43486	-1.55335	-3.35505	FBgn0034494	CG10444
1637	2R	16199021	16201111	-0.505252	0.189467	-1.75619	FBgn0034501	CG13868
1637	2R	16199021	16201111	-0.505252	0.189467	-1.75619	XLOC_009332	-
1637	2R	16199021	16201111	-0.505252	0.189467	-1.75619	XLOC_009333	-
1637	2R	16199021	16201111	-0.505252	0.189467	-1.75619	XLOC_009334	-
1637	2R	16199021	16201111	-0.505252	0.189467	-1.75619	XLOC_009335	-
1637	2R	16199021	16201111	-0.505252	0.189467	-1.75619	XLOC_009336	-
1637	2R	16199021	16201111	-0.505252	0.189467	-1.75619	XLOC_009337	-
1637	2R	16199021	16201111	-0.505252	0.189467	-1.75619	XLOC_009338	-
1640	2R	16214556	16215288	-3.32366	-2.56964	-4.96324	FBgn0027529	CG8920
1640	2R	16214556	16215288	-3.32366	-2.56964	-4.96324	FBgn0034503	MED8
1640	2R	16214556	16215288	-3.32366	-2.56964	-4.96324	FBgn0034504	CG8929
1644	2R	16506026	16506899	2.25333	7.04044	2.59429	FBgn0034527	CG9945
1644	2R	16506026	16506899	2.25333	7.04044	2.59429	FBgn0034528	CG11180
1644	2R	16506026	16506899	2.25333	7.04044	2.59429	FBgn0050147	Hil
1644	2R	16506026	16506899	2.25333	7.04044	2.59429	XLOC_009356	-
1644	2R	16506026	16506899	2.25333	7.04044	2.59429	XLOC_009357	-
1646	2R	16511057	16511716	3.03031	3.57641	2.54498	FBgn0034528	CG11180
1646	2R	16511057	16511716	3.03031	3.57641	2.54498	FBgn0034529	CG16742
1647	2R	16528402	16529924	6.97156	9.80089	4.78307	FBgn0034534	maf-S
1647	2R	16528402	16529924	6.97156	9.80089	4.78307	FBgn0034535	CG11110
1647	2R	16528402	16529924	6.97156	9.80089	4.78307	FBgn0034537	DMAP1
[truncated: 3,809 more rows]

## Sheet: Table S9 (a) and (b)
Histone Modification Peak ID	Chromosome	Start	End	Comparison Between Virgin and Mated Flies	Comparison Between Virgin and Mated Young Flies	Comparison Between Virgin and Mated Aged Flies	Target Gene ID	Target Gene Name
1	2L	46759	47358	-1.09296	-1.75017	-1.88959	XLOC_002954	-
5	2L	102298	103183	-0.620967	-0.686013	-2.67966	FBgn0026787	Nhe1
5	2L	102298	103183	-0.620967	-0.686013	-2.67966	FBgn0031216	CG11376
5	2L	102298	103183	-0.620967	-0.686013	-2.67966	FBgn0031217	CG11377
5	2L	102298	103183	-0.620967	-0.686013	-2.67966	XLOC_000006	-
6	2L	107738	110279	2.59827	2.98947	4.16917	FBgn0005278	Sam-S
6	2L	107738	110279	2.59827	2.98947	4.16917	FBgn0026787	Nhe1
10	2L	181677	182742	-0.600634	-2.02565	-0.557552	FBgn0016977	spen
10	2L	181677	182742	-0.600634	-2.02565	-0.557552	XLOC_002977	-
18	2L	273245	274808	0.678606	1.33374	2.02521	FBgn0031238	CG3645
18	2L	273245	274808	0.678606	1.33374	2.02521	FBgn0031240	CG3345
18	2L	273245	274808	0.678606	1.33374	2.02521	FBgn0086855	CG17078
18	2L	273245	274808	0.678606	1.33374	2.02521	FBgn0086856	CG11555
18	2L	273245	274808	0.678606	1.33374	2.02521	FBgn0086912	mbm
22	2L	292446	292995	0.384625	3.52812	-0.876539	FBgn0017457	U2af38
22	2L	292446	292995	0.384625	3.52812	-0.876539	FBgn0031245	CG3625
22	2L	292446	292995	0.384625	3.52812	-0.876539	FBgn0031247	CG11562
23	2L	295011	295941	1.41435	2.95068	1.58971	FBgn0017457	U2af38
23	2L	295011	295941	1.41435	2.95068	1.58971	FBgn0020622	Pi3K21B
23	2L	295011	295941	1.41435	2.95068	1.58971	FBgn0024352	Hop
23	2L	295011	295941	1.41435	2.95068	1.58971	FBgn0031247	CG11562
34	2L	542132	542570	1.5398	6.52792	2.02364	FBgn0003963	ush
34	2L	542132	542570	1.5398	6.52792	2.02364	FBgn0010602	lwr
34	2L	542132	542570	1.5398	6.52792	2.02364	FBgn0031260	Spp
35	2L	543989	544650	0.424224	0.514244	1.38802	FBgn0010602	lwr
35	2L	543989	544650	0.424224	0.514244	1.38802	FBgn0031260	Spp
35	2L	543989	544650	0.424224	0.514244	1.38802	FBgn0031261	nAcRbeta-21C
36	2L	559480	560607	-0.327507	-1.48864	-0.406924	FBgn0031263	CG2789
36	2L	559480	560607	-0.327507	-1.48864	-0.406924	FBgn0031264	CG11835
36	2L	559480	560607	-0.327507	-1.48864	-0.406924	FBgn0260933	rempA
37	2L	567512	568825	0.548298	2.19656	-0.103021	FBgn0021874	Nle
37	2L	567512	568825	0.548298	2.19656	-0.103021	FBgn0031265	CG2794
37	2L	567512	568825	0.548298	2.19656	-0.103021	FBgn0031266	CG2807
40	2L	811490	812329	-0.458967	-1.1652	-2.07546	FBgn0031281	Saf6
40	2L	811490	812329	-0.458967	-1.1652	-2.07546	FBgn0051658	Nnf1b
40	2L	811490	812329	-0.458967	-1.1652	-2.07546	FBgn0086130	KH1
45	2L	852190	853633	-0.42592	-1.05797	-1.48862	FBgn0020304	drongo
45	2L	852190	853633	-0.42592	-1.05797	-1.48862	FBgn0020545	kraken
45	2L	852190	853633	-0.42592	-1.05797	-1.48862	FBgn0031287	CG4291
45	2L	852190	853633	-0.42592	-1.05797	-1.48862	FBgn0031288	CG13949
47	2L	864828	865912	-0.0535737	0.640934	-1.13681	FBgn0029095	aru
47	2L	864828	865912	-0.0535737	0.640934	-1.13681	FBgn0086031	snoRNA:Me28S-U1230
47	2L	864828	865912	-0.0535737	0.640934	-1.13681	XLOC_003025	-
47	2L	864828	865912	-0.0535737	0.640934	-1.13681	XLOC_003026	-
48	2L	870387	872383	1.05775	0.766827	1.41089	FBgn0020305	dbe
48	2L	870387	872383	1.05775	0.766827	1.41089	FBgn0053526	PNUTS
49	2L	1009038	1009819	0.230038	1.41755	-4.25824	FBgn0031294	IA-2
54	2L	1147806	1148460	-0.150707	0.539789	-1.16255	FBgn0031307	MFS3
54	2L	1147806	1148460	-0.150707	0.539789	-1.16255	FBgn0031308	CG4749
54	2L	1147806	1148460	-0.150707	0.539789	-1.16255	FBgn0031309	Tfb4
60	2L	1177577	1178376	-0.579894	-2.27775	-1.24153	FBgn0031318	CG4887
60	2L	1177577	1178376	-0.579894	-2.27775	-1.24153	FBgn0031319	CG4896
63	2L	1610488	1611216	0.126581	1.12119	-0.497674	FBgn0021906	RFeSP
63	2L	1610488	1611216	0.126581	1.12119	-0.497674	FBgn0031351	CG14352
63	2L	1610488	1611216	0.126581	1.12119	-0.497674	FBgn0051935	CG31935
63	2L	1610488	1611216	0.126581	1.12119	-0.497674	FBgn0261509	haf
71	2L	1727916	1728718	-0.628417	-1.93794	-1.04949	FBgn0000579	Eno
71	2L	1727916	1728718	-0.628417	-1.93794	-1.04949	FBgn0031360	CG31937
71	2L	1727916	1728718	-0.628417	-1.93794	-1.04949	FBgn0260648	Rrp40
74	2L	1888178	1892192	-2.23751	-1.97901	-2.46642	XLOC_001615	-
74	2L	1888178	1892192	-2.23751	-1.97901	-2.46642	XLOC_001616	-
74	2L	1888178	1892192	-2.23751	-1.97901	-2.46642	XLOC_001617	-
75	2L	1900823	1902981	-2.54919	-6.38198	-2.84533	XLOC_001618	-
75	2L	1900823	1902981	-2.54919	-6.38198	-2.84533	XLOC_001619	-
75	2L	1900823	1902981	-2.54919	-6.38198	-2.84533	XLOC_001620	-
75	2L	1900823	1902981	-2.54919	-6.38198	-2.84533	XLOC_001621	-
76	2L	1974030	1974991	0.21279	4.67774	-1.04312	FBgn0031376	Der-1
76	2L	1974030	1974991	0.21279	4.67774	-1.04312	FBgn0031377	CG15356
78	2L	1980975	1981686	0.0239847	-0.771386	4.48811	FBgn0031377	CG15356
78	2L	1980975	1981686	0.0239847	-0.771386	4.48811	FBgn0031378	CG15362
78	2L	1980975	1981686	0.0239847	-0.771386	4.48811	FBgn0031379	CG7289
79	2L	1982150	1982788	-0.0522074	-2.33679	3.94961	FBgn0001125	Got2
79	2L	1982150	1982788	-0.0522074	-2.33679	3.94961	FBgn0031377	CG15356
79	2L	1982150	1982788	-0.0522074	-2.33679	3.94961	FBgn0031378	CG15362
79	2L	1982150	1982788	-0.0522074	-2.33679	3.94961	FBgn0031379	CG7289
83	2L	2037657	2040407	0.92652	1.03399	1.68611	FBgn0003557	Su(dx)
83	2L	2037657	2040407	0.92652	1.03399	1.68611	FBgn0259192	CG42296
83	2L	2037657	2040407	0.92652	1.03399	1.68611	FBgn0259230	lectin-22C
83	2L	2037657	2040407	0.92652	1.03399	1.68611	XLOC_003077	-
86	2L	2151701	2152612	0.480881	1.26178	0.693653	FBgn0027509	CG7261
86	2L	2151701	2152612	0.480881	1.26178	0.693653	FBgn0031392	AIF
95	2L	2355443	2356495	-1.00487	-2.19397	1.1365	FBgn0031413	CG9967
95	2L	2355443	2356495	-1.00487	-2.19397	1.1365	FBgn0031414	eys
96	2L	2356694	2357613	-0.437631	-0.663391	-4.57993	FBgn0014010	Rab5
96	2L	2356694	2357613	-0.437631	-0.663391	-4.57993	FBgn0031413	CG9967
96	2L	2356694	2357613	-0.437631	-0.663391	-4.57993	FBgn0031414	eys
103	2L	2491976	2492898	1.48953	0.563453	7.20749	FBgn0011818	oaf
103	2L	2491976	2492898	1.48953	0.563453	7.20749	FBgn0015816	Slh
103	2L	2491976	2492898	1.48953	0.563453	7.20749	FBgn0031429	CG15393
108	2L	2739919	2740732	0.457488	3.66363	0.638005	FBgn0031449	CG31689
108	2L	2739919	2740732	0.457488	3.66363	0.638005	FBgn0031450	Hrs
110	2L	2758966	2760462	0.503785	-0.9812	1.33132	FBgn0031453	CG9894
110	2L	2758966	2760462	0.503785	-0.9812	1.33132	FBgn0031454	CG9960
110	2L	2758966	2760462	0.503785	-0.9812	1.33132	FBgn0031455	snapin
110	2L	2758966	2760462	0.503785	-0.9812	1.33132	FBgn0031456	Trn-SR
114	2L	2856097	2856770	1.31655	0.921577	2.94172	FBgn0015521	RpS21
114	2L	2856097	2856770	1.31655	0.921577	2.94172	FBgn0031473	CG3104
114	2L	2856097	2856770	1.31655	0.921577	2.94172	FBgn0031474	CG2991
115	2L	2857065	2857910	0.133032	3.92128	-0.9355	FBgn0015521	RpS21
115	2L	2857065	2857910	0.133032	3.92128	-0.9355	FBgn0031473	CG3104
115	2L	2857065	2857910	0.133032	3.92128	-0.9355	FBgn0031474	CG2991
115	2L	2857065	2857910	0.133032	3.92128	-0.9355	XLOC_003091	-
116	2L	2871546	2873373	0.490265	2.27314	-0.105381	FBgn0031476	CG8813
116	2L	2871546	2873373	0.490265	2.27314	-0.105381	FBgn0031478	CG8814
116	2L	2871546	2873373	0.490265	2.27314	-0.105381	FBgn0051694	CG31694
120	2L	2944850	2946030	-0.123995	-1.66962	1.25559	FBgn0041111	lilli
120	2L	2944850	2946030	-0.123995	-1.66962	1.25559	XLOC_003124	-
120	2L	2944850	2946030	-0.123995	-1.66962	1.25559	XLOC_003125	-
122	2L	2976248	2978085	-1.19435	-1.62204	-11.8096	FBgn0031483	CG9641
122	2L	2976248	2978085	-1.19435	-1.62204	-11.8096	FBgn0031484	CG3165
122	2L	2976248	2978085	-1.19435	-1.62204	-11.8096	FBgn0031485	CG9643
122	2L	2976248	2978085	-1.19435	-1.62204	-11.8096	FBgn0250786	Chd1
122	2L	2976248	2978085	-1.19435	-1.62204	-11.8096	FBgn0260639	gammaTub23C
130	2L	3036563	3038247	0.725021	1.64247	1.0043	FBgn0031496	CG17258
130	2L	3036563	3038247	0.725021	1.64247	1.0043	FBgn0031497	CG17259
130	2L	3036563	3038247	0.725021	1.64247	1.0043	FBgn0031498	CG17260
130	2L	3036563	3038247	0.725021	1.64247	1.0043	FBgn0031500	CG17221
130	2L	3036563	3038247	0.725021	1.64247	1.0043	FBgn0243513	cnir
132	2L	3056564	3059092	1.73845	4.43761	1.31949	FBgn0027571	CG3523
132	2L	3056564	3059092	1.73845	4.43761	1.31949	FBgn0042627	v(2)k05816
132	2L	3056564	3059092	1.73845	4.43761	1.31949	XLOC_003132	-
132	2L	3056564	3059092	1.73845	4.43761	1.31949	XLOC_003133	-
132	2L	3056564	3059092	1.73845	4.43761	1.31949	XLOC_003134	-
132	2L	3056564	3059092	1.73845	4.43761	1.31949	XLOC_003135	-
138	2L	3165477	3166867	-0.953247	-5.16934	-0.0813807	FBgn0014906	Hydr2
138	2L	3165477	3166867	-0.953247	-5.16934	-0.0813807	FBgn0260817	gkt
138	2L	3165477	3166867	-0.953247	-5.16934	-0.0813807	XLOC_003163	-
138	2L	3165477	3166867	-0.953247	-5.16934	-0.0813807	XLOC_003164	-
138	2L	3165477	3166867	-0.953247	-5.16934	-0.0813807	XLOC_003165	-
141	2L	3298742	3301156	-0.638624	-2.08989	-0.263988	FBgn0031516	CG9663
141	2L	3298742	3301156	-0.638624	-2.08989	-0.263988	XLOC_003167	-
141	2L	3298742	3301156	-0.638624	-2.08989	-0.263988	XLOC_003168	-
141	2L	3298742	3301156	-0.638624	-2.08989	-0.263988	XLOC_003169	-
141	2L	3298742	3301156	-0.638624	-2.08989	-0.263988	XLOC_003170	-
143	2L	3369204	3371432	-0.663814	-1.91271	-0.515455	FBgn0085423	CG34394
143	2L	3369204	3371432	-0.663814	-1.91271	-0.515455	XLOC_000235	-
149	2L	3477230	3480460	-1.3282	-5.75359	-2.90636	FBgn0031542	CG15414
149	2L	3477230	3480460	-1.3282	-5.75359	-2.90636	FBgn0051956	pgant4
149	2L	3477230	3480460	-1.3282	-5.75359	-2.90636	FBgn0261560	Thor
149	2L	3477230	3480460	-1.3282	-5.75359	-2.90636	FBgn0264549	CR43928
152	2L	3529848	3530438	-1.01368	-0.481328	-4.78036	FBgn0031549	Spindly
152	2L	3529848	3530438	-1.01368	-0.481328	-4.78036	FBgn0031550	Che-13
156	2L	3648697	3649928	-0.0827198	-1.26226	1.19515	XLOC_003185	-
157	2L	3654979	3655697	-0.846775	-1.47084	-0.340165	FBgn0000721	for
157	2L	3654979	3655697	-0.846775	-1.47084	-0.340165	XLOC_003186	-
157	2L	3654979	3655697	-0.846775	-1.47084	-0.340165	XLOC_003187	-
160	2L	3777264	3778754	-0.868244	-1.12632	-2.03512	FBgn0004893	bowl
160	2L	3777264	3778754	-0.868244	-1.12632	-2.03512	XLOC_003190	-
160	2L	3777264	3778754	-0.868244	-1.12632	-2.03512	XLOC_003191	-
160	2L	3777264	3778754	-0.868244	-1.12632	-2.03512	XLOC_003192	-
160	2L	3777264	3778754	-0.868244	-1.12632	-2.03512	XLOC_003193	-
160	2L	3777264	3778754	-0.868244	-1.12632	-2.03512	XLOC_003194	-
161	2L	3787177	3788460	-0.459693	-1.25949	0.0634627	FBgn0031571	CG3921
161	2L	3787177	3788460	-0.459693	-1.25949	0.0634627	FBgn0051958	CG31958
161	2L	3787177	3788460	-0.459693	-1.25949	0.0634627	FBgn0051960	CG31960
161	2L	3787177	3788460	-0.459693	-1.25949	0.0634627	XLOC_000274	-
162	2L	3803200	3804854	-0.265646	-1.33555	1.55675	FBgn0021800	l(2)k16918
162	2L	3803200	3804854	-0.265646	-1.33555	1.55675	FBgn0031571	CG3921
162	2L	3803200	3804854	-0.265646	-1.33555	1.55675	XLOC_003196	-
163	2L	3812764	3813558	-0.621085	-1.53185	-1.27723	FBgn0021800	l(2)k16918
163	2L	3812764	3813558	-0.621085	-1.53185	-1.27723	FBgn0031573	CG3407
165	2L	3871698	3872437	0.0363885	1.7319	-2.17452	FBgn0000256	capu
165	2L	3871698	3872437	0.0363885	1.7319	-2.17452	FBgn0031575	Cep97
165	2L	3871698	3872437	0.0363885	1.7319	-2.17452	FBgn0051957	CG31957
166	2L	3888275	3889007	-0.817128	-2.87198	-0.722051	FBgn0000256	capu
166	2L	3888275	3889007	-0.817128	-2.87198	-0.722051	XLOC_003198	-
167	2L	4031346	4033407	0.210303	3.88795	-2.81759	FBgn0000547	ed
167	2L	4031346	4033407	0.210303	3.88795	-2.81759	XLOC_003199	-
171	2L	4227546	4229001	1.45512	2.74542	4.24992	FBgn0003941	RpL40
171	2L	4227546	4229001	1.45512	2.74542	4.24992	FBgn0031590	CG3702
173	2L	4339238	4340351	0.820918	4.31047	1.29402	FBgn0020762	Atet
173	2L	4339238	4340351	0.820918	4.31047	1.29402	XLOC_003231	-
173	2L	4339238	4340351	0.820918	4.31047	1.29402	XLOC_003232	-
173	2L	4339238	4340351	0.820918	4.31047	1.29402	XLOC_003233	-
173	2L	4339238	4340351	0.820918	4.31047	1.29402	XLOC_003234	-
178	2L	4393022	4393982	-0.252326	-1.1622	0.206535	FBgn0022153	l(2)k05819
178	2L	4393022	4393982	-0.252326	-1.1622	0.206535	FBgn0027560	Tps1
178	2L	4393022	4393982	-0.252326	-1.1622	0.206535	FBgn0031600	CG3652
179	2L	4394023	4394908	0.556862	1.17096	0.991081	FBgn0022153	l(2)k05819
179	2L	4394023	4394908	0.556862	1.17096	0.991081	FBgn0027560	Tps1
179	2L	4394023	4394908	0.556862	1.17096	0.991081	FBgn0031600	CG3652
181	2L	4442390	4442916	-0.598691	-0.819988	-3.64198	FBgn0027609	morgue
181	2L	4442390	4442916	-0.598691	-0.819988	-3.64198	FBgn0031602	CG15431
181	2L	4442390	4442916	-0.598691	-0.819988	-3.64198	FBgn0031603	CG15432
181	2L	4442390	4442916	-0.598691	-0.819988	-3.64198	FBgn0031604	Elp3
181	2L	4442390	4442916	-0.598691	-0.819988	-3.64198	FBgn0259958	Sfp24F
181	2L	4442390	4442916	-0.598691	-0.819988	-3.64198	XLOC_003241	-
188	2L	4794672	4795260	-0.544071	-0.200492	-2.8288	FBgn0031627	CG15630
188	2L	4794672	4795260	-0.544071	-0.200492	-2.8288	FBgn0031628	CG3294
188	2L	4794672	4795260	-0.544071	-0.200492	-2.8288	FBgn0031629	Clect27
192	2L	4837113	4838063	1.53074	0.878468	6.44967	FBgn0031634	Ir25a
192	2L	4837113	4838063	1.53074	0.878468	6.44967	FBgn0031635	CG15626
192	2L	4837113	4838063	1.53074	0.878468	6.44967	FBgn0031636	CG12194
194	2L	4847563	4848186	0.054398	-3.47325	1.05019	FBgn0031637	CG2950
194	2L	4847563	4848186	0.054398	-3.47325	1.05019	FBgn0031638	CG11927
194	2L	4847563	4848186	0.054398	-3.47325	1.05019	FBgn0031639	mRpS2
195	2L	4849763	4851755	0.250304	-0.755453	1.75122	FBgn0031638	CG11927
195	2L	4849763	4851755	0.250304	-0.755453	1.75122	FBgn0031639	mRpS2
195	2L	4849763	4851755	0.250304	-0.755453	1.75122	FBgn0031640	CG11926
195	2L	4849763	4851755	0.250304	-0.755453	1.75122	FBgn0051660	pog
195	2L	4849763	4851755	0.250304	-0.755453	1.75122	XLOC_000329	-
197	2L	4892125	4893577	0.245239	4.36963	-1.09823	FBgn0031644	CG15625
197	2L	4892125	4893577	0.245239	4.36963	-1.09823	FBgn0031645	CG3036
203	2L	4971480	4972132	-0.231598	1.21006	-1.85714	FBgn0010607	l(2)05714
203	2L	4971480	4972132	-0.231598	1.21006	-1.85714	FBgn0031657	CG3756
203	2L	4971480	4972132	-0.231598	1.21006	-1.85714	FBgn0031659	CG14043
203	2L	4971480	4972132	-0.231598	1.21006	-1.85714	FBgn0031660	mRpL28
208	2L	5052276	5053601	0.927685	1.22571	1.56028	FBgn0014857	His3.3A
208	2L	5052276	5053601	0.927685	1.22571	1.56028	FBgn0022023	eIF-3p40
208	2L	5052276	5053601	0.927685	1.22571	1.56028	FBgn0031675	CG9121
208	2L	5052276	5053601	0.927685	1.22571	1.56028	FBgn0031676	CG14040
208	2L	5052276	5053601	0.927685	1.22571	1.56028	FBgn0031677	CG14036
209	2L	5070887	5072286	0.95511	1.07501	0.783025	FBgn0028572	qtc
209	2L	5070887	5072286	0.95511	1.07501	0.783025	FBgn0031681	pgant5
209	2L	5070887	5072286	0.95511	1.07501	0.783025	FBgn0261608	RpL37A
210	2L	5092447	5093572	-2.07335	-6.89502	-6.82821	FBgn0031681	pgant5
210	2L	5092447	5093572	-2.07335	-6.89502	-6.82821	FBgn0031682	CG5828
212	2L	5099415	5100273	0.262438	0.0150523	1.58451	FBgn0031683	CG4230
212	2L	5099415	5100273	0.262438	0.0150523	1.58451	FBgn0031684	CG8680
212	2L	5099415	5100273	0.262438	0.0150523	1.58451	FBgn0261836	Msp-300
212	2L	5099415	5100273	0.262438	0.0150523	1.58451	XLOC_003275	-
214	2L	5108570	5109359	-0.645171	-2.72951	-1.49624	FBgn0261836	Msp-300
214	2L	5108570	5109359	-0.645171	-2.72951	-1.49624	XLOC_003276	-
219	2L	5279067	5279499	0.298559	-0.38409	1.181	FBgn0000228	Bsg25D
219	2L	5279067	5279499	0.298559	-0.38409	1.181	FBgn0031696	Bub1
225	2L	5341276	5342332	1.51054	1.49523	2.02752	FBgn0016920	nompC
225	2L	5341276	5342332	1.51054	1.49523	2.02752	FBgn0031703	CG12512
225	2L	5341276	5342332	1.51054	1.49523	2.02752	XLOC_003324	-
226	2L	5519249	5520037	-0.234833	1.75443	-2.93985	FBgn0000318	cl
226	2L	5519249	5520037	-0.234833	1.75443	-2.93985	FBgn0031707	CG14020
226	2L	5519249	5520037	-0.234833	1.75443	-2.93985	FBgn0031708	CG7382
226	2L	5519249	5520037	-0.234833	1.75443	-2.93985	FBgn0031710	CG7371
230	2L	5531369	5532239	-0.559366	-0.941957	-3.51825	FBgn0031713	CG7277
230	2L	5531369	5532239	-0.559366	-0.941957	-3.51825	FBgn0051915	CG31915
230	2L	5531369	5532239	-0.559366	-0.941957	-3.51825	FBgn0051989	Cap-D3
231	2L	5541662	5543229	1.0216	1.84032	2.05847	FBgn0002525	Lam
231	2L	5541662	5543229	1.0216	1.84032	2.05847	FBgn0014189	Hel25E
232	2L	5545989	5548420	-0.0829141	-1.08853	0.460241	FBgn0002525	Lam
232	2L	5545989	5548420	-0.0829141	-1.08853	0.460241	FBgn0031717	Oscillin
232	2L	5545989	5548420	-0.0829141	-1.08853	0.460241	FBgn0031718	CG14014
233	2L	5721004	5721458	-2.04762	-1.67863	-3.09459	FBgn0024191	sip1
233	2L	5721004	5721458	-2.04762	-1.67863	-3.09459	FBgn0031732	CG11149
239	2L	5986245	5988231	-0.444569	-0.403642	-1.0807	FBgn0001941	ifc
239	2L	5986245	5988231	-0.444569	-0.403642	-1.0807	FBgn0001942	eIF-4a
239	2L	5986245	5988231	-0.444569	-0.403642	-1.0807	FBgn0031759	lid
240	2L	5998215	5999612	0.25091	1.0978	-0.31656	FBgn0031759	lid
240	2L	5998215	5999612	0.25091	1.0978	-0.31656	FBgn0031760	Tsp26A
240	2L	5998215	5999612	0.25091	1.0978	-0.31656	XLOC_003346	-
240	2L	5998215	5999612	0.25091	1.0978	-0.31656	XLOC_003347	-
240	2L	5998215	5999612	0.25091	1.0978	-0.31656	XLOC_003348	-
247	2L	6065519	6066783	-0.548386	-0.301114	-1.10356	FBgn0031772	CG13994
247	2L	6065519	6066783	-0.548386	-0.301114	-1.10356	FBgn0031773	Fbw5
247	2L	6065519	6066783	-0.548386	-0.301114	-1.10356	FBgn0031774	CG9147
247	2L	6065519	6066783	-0.548386	-0.301114	-1.10356	FBgn0031775	CG9150
248	2L	6069058	6069793	-0.328336	-2.53587	0.533066	FBgn0028419	Kr-h2
248	2L	6069058	6069793	-0.328336	-2.53587	0.533066	FBgn0031774	CG9147
248	2L	6069058	6069793	-0.328336	-2.53587	0.533066	FBgn0031775	CG9150
248	2L	6069058	6069793	-0.328336	-2.53587	0.533066	FBgn0031776	CG13993
248	2L	6069058	6069793	-0.328336	-2.53587	0.533066	FBgn0031777	CG9154
252	2L	6100430	6101199	0.0371875	3.74657	-1.17945	FBgn0031779	CG9175
252	2L	6100430	6101199	0.0371875	3.74657	-1.17945	FBgn0051641	stai
253	2L	6124908	6126121	1.30626	5.97045	2.41741	FBgn0031781	Arc-p20
253	2L	6124908	6126121	1.30626	5.97045	2.41741	FBgn0031782	WDR79
253	2L	6124908	6126121	1.30626	5.97045	2.41741	FBgn0051641	stai
253	2L	6124908	6126121	1.30626	5.97045	2.41741	FBgn0261683	CG42730
253	2L	6124908	6126121	1.30626	5.97045	2.41741	FBgn0261697	tectonic
260	2L	6453997	6455965	-0.996275	-1.47255	-2.22389	FBgn0031814	retm
260	2L	6453997	6455965	-0.996275	-1.47255	-2.22389	FBgn0031815	frj
260	2L	6453997	6455965	-0.996275	-1.47255	-2.22389	XLOC_003361	-
264	2L	6479569	6480655	0.956067	1.39105	2.09196	FBgn0031820	DLP
264	2L	6479569	6480655	0.956067	1.39105	2.09196	FBgn0086357	Sec61alpha
264	2L	6479569	6480655	0.956067	1.39105	2.09196	XLOC_003362	-
267	2L	6499748	6500824	-0.188078	0.28021	-1.04105	FBgn0031826	CG9550
267	2L	6499748	6500824	-0.188078	0.28021	-1.04105	FBgn0051637	CG31637
267	2L	6499748	6500824	-0.188078	0.28021	-1.04105	XLOC_003364	-
267	2L	6499748	6500824	-0.188078	0.28021	-1.04105	XLOC_003365	-
267	2L	6499748	6500824	-0.188078	0.28021	-1.04105	XLOC_003366	-
267	2L	6499748	6500824	-0.188078	0.28021	-1.04105	XLOC_003367	-
268	2L	6524036	6525180	-0.964695	-3.22487	-0.311955	FBgn0051637	CG31637
268	2L	6524036	6525180	-0.964695	-3.22487	-0.311955	XLOC_003376	-
268	2L	6524036	6525180	-0.964695	-3.22487	-0.311955	XLOC_003377	-
268	2L	6524036	6525180	-0.964695	-3.22487	-0.311955	XLOC_003378	-
268	2L	6524036	6525180	-0.964695	-3.22487	-0.311955	XLOC_003379	-
268	2L	6524036	6525180	-0.964695	-3.22487	-0.311955	XLOC_003380	-
269	2L	6557803	6558784	0.781905	0.820632	1.12152	FBgn0031829	osm-6
269	2L	6557803	6558784	0.781905	0.820632	1.12152	FBgn0031830	CoVb
269	2L	6557803	6558784	0.781905	0.820632	1.12152	FBgn0031831	CG11043
269	2L	6557803	6558784	0.781905	0.820632	1.12152	FBgn0031832	CG9596
276	2L	6649448	6649971	2.7113	1.90292	3.66225	FBgn0031842	Tango1
276	2L	6649448	6649971	2.7113	1.90292	3.66225	FBgn0051635	CG31635
283	2L	6722523	6723202	-0.143849	6.23861	-1.6458	FBgn0025777	homer
283	2L	6722523	6723202	-0.143849	6.23861	-1.6458	FBgn0046704	Liprin-alpha
286	2L	6787832	6789249	-1.62547	-2.84857	-0.64333	FBgn0015776	nrv1
286	2L	6787832	6789249	-1.62547	-2.84857	-0.64333	FBgn0015777	nrv2
289	2L	6906734	6908723	0.0430671	1.42493	-2.00308	FBgn0031866	neuroligin
289	2L	6906734	6908723	0.0430671	1.42493	-2.00308	FBgn0031868	Rat1
289	2L	6906734	6908723	0.0430671	1.42493	-2.00308	FBgn0042092	CG13773
290	2L	6917423	6918802	1.18343	5.59196	1.26609	FBgn0004838	Hrb27C
290	2L	6917423	6918802	1.18343	5.59196	1.26609	FBgn0026196	nop5
290	2L	6917423	6918802	1.18343	5.59196	1.26609	FBgn0028554	x16
290	2L	6917423	6918802	1.18343	5.59196	1.26609	FBgn0052829	CG32829
290	2L	6917423	6918802	1.18343	5.59196	1.26609	FBgn0263467	snoRNA:nop5-x16-a
291	2L	6920482	6922536	0.929025	1.66834	0.961156	FBgn0004838	Hrb27C
291	2L	6920482	6922536	0.929025	1.66834	0.961156	FBgn0026196	nop5
291	2L	6920482	6922536	0.929025	1.66834	0.961156	FBgn0028554	x16
291	2L	6920482	6922536	0.929025	1.66834	0.961156	XLOC_003416	-
294	2L	6955590	6956980	-1.73731	-2.28897	-2.65743	FBgn0020616	SA
294	2L	6955590	6956980	-1.73731	-2.28897	-2.65743	FBgn0031874	CG13775
294	2L	6955590	6956980	-1.73731	-2.28897	-2.65743	FBgn0031875	CG3430
299	2L	7023045	7024659	-0.601884	-1.41632	-0.70382	FBgn0000053	ade3
299	2L	7023045	7024659	-0.601884	-1.41632	-0.70382	FBgn0003046	Pcp
299	2L	7023045	7024659	-0.601884	-1.41632	-0.70382	FBgn0051908	CG31908
303	2L	7049112	7051202	0.660272	1.54644	0.500184	FBgn0262872	milt
305	2L	7063935	7065022	0.647746	1.57977	-0.387639	FBgn0031885	Mnn1
305	2L	7063935	7065022	0.647746	1.57977	-0.387639	FBgn0031886	Nuf2
305	2L	7063935	7065022	0.647746	1.57977	-0.387639	FBgn0040954	CG13779
306	2L	7181250	7182973	0.143049	-0.944209	9.62792	FBgn0031893	CG4495
307	2L	7193810	7194640	0.107141	1.38132	-2.31409	FBgn0031895	CG4497
307	2L	7193810	7194640	0.107141	1.38132	-2.31409	FBgn0031896	CG4502
310	2L	7222123	7223044	0.307563	1.72917	-0.51382	FBgn0259111	Ndae1
310	2L	7222123	7223044	0.307563	1.72917	-0.51382	FBgn0263133	ico
316	2L	7434999	7437012	-0.143465	-0.405787	1.08614	FBgn0031913	CG5958
316	2L	7434999	7437012	-0.143465	-0.405787	1.08614	FBgn0031914	CG5973
316	2L	7434999	7437012	-0.143465	-0.405787	1.08614	XLOC_003447	-
316	2L	7434999	7437012	-0.143465	-0.405787	1.08614	XLOC_003448	-
318	2L	7800131	7801068	0.334253	1.54801	-5.1088	FBgn0031950	Herp
318	2L	7800131	7801068	0.334253	1.54801	-5.1088	FBgn0031951	r2d2
318	2L	7800131	7801068	0.334253	1.54801	-5.1088	FBgn0031952	cdc14
319	2L	7807328	7810739	-0.585514	-1.69542	1.78102	FBgn0031952	cdc14
319	2L	7807328	7810739	-0.585514	-1.69542	1.78102	FBgn0261800	LanB1
319	2L	7807328	7810739	-0.585514	-1.69542	1.78102	XLOC_003502	-
319	2L	7807328	7810739	-0.585514	-1.69542	1.78102	XLOC_003503	-
323	2L	7884597	7886186	0.158245	-0.520079	1.67158	FBgn0031961	CG7102
323	2L	7884597	7886186	0.158245	-0.520079	1.67158	FBgn0051902	Spn28Da
323	2L	7884597	7886186	0.158245	-0.520079	1.67158	FBgn0083968	CG34132
323	2L	7884597	7886186	0.158245	-0.520079	1.67158	FBgn0261790	SmE
329	2L	8008698	8010798	-1.15932	-1.37515	-2.63495	FBgn0031973	Spn28D
329	2L	8008698	8010798	-1.15932	-1.37515	-2.63495	FBgn0031974	CG12560
329	2L	8008698	8010798	-1.15932	-1.37515	-2.63495	FBgn0031975	Tg
329	2L	8008698	8010798	-1.15932	-1.37515	-2.63495	FBgn0054010	CG34010
339	2L	8123367	8124048	0.179397	1.04597	0.530064	FBgn0031985	mon2
339	2L	8123367	8124048	0.179397	1.04597	0.530064	FBgn0031986	CG8673
339	2L	8123367	8124048	0.179397	1.04597	0.530064	FBgn0031987	CG12375
342	2L	8198967	8199798	-0.292071	-1.94884	0.453452	FBgn0031996	CG8460
342	2L	8198967	8199798	-0.292071	-1.94884	0.453452	FBgn0031997	CG8455
342	2L	8198967	8199798	-0.292071	-1.94884	0.453452	FBgn0031998	CG8451
344	2L	8220006	8220833	2.26722	1.79292	5.84319	FBgn0032004	CG8292
344	2L	8220006	8220833	2.26722	1.79292	5.84319	FBgn0032005	Snx6
344	2L	8220006	8220833	2.26722	1.79292	5.84319	FBgn0032006	Pvr
346	2L	8274887	8277707	0.469678	1.02338	2.80752	FBgn0003502	Btk29A
348	2L	8305583	8306288	0.395761	1.61427	0.61926	FBgn0032013	Scgalpha
348	2L	8305583	8306288	0.395761	1.61427	0.61926	FBgn0032014	CG7840
348	2L	8305583	8306288	0.395761	1.61427	0.61926	FBgn0032015	CG7830
350	2L	8310380	8312182	-0.724109	-0.422849	-2.17957	FBgn0032016	CG7818
350	2L	8310380	8312182	-0.724109	-0.422849	-2.17957	FBgn0032017	CG7810
350	2L	8310380	8312182	-0.724109	-0.422849	-2.17957	FBgn0032018	CG7806
351	2L	8320229	8321011	-0.181229	0.252898	-1.0682	FBgn0032020	CG7787
351	2L	8320229	8321011	-0.181229	0.252898	-1.0682	FBgn0032021	CG7781
351	2L	8320229	8321011	-0.181229	0.252898	-1.0682	FBgn0262598	mtsh
352	2L	8360427	8362467	-0.284383	-3.37388	0.121699	FBgn0010265	RpS13
352	2L	8360427	8362467	-0.284383	-3.37388	0.121699	FBgn0032026	CG7627
362	2L	8436661	8437401	0.357937	-0.650822	1.23522	FBgn0002887	mus201
362	2L	8436661	8437401	0.357937	-0.650822	1.23522	FBgn0027490	D12
362	2L	8436661	8437401	0.357937	-0.650822	1.23522	FBgn0043002	Chrac-14
363	2L	8437436	8438961	-1.53262	-2.16779	-0.758623	FBgn0002887	mus201
363	2L	8437436	8438961	-1.53262	-2.16779	-0.758623	FBgn0027490	D12
363	2L	8437436	8438961	-1.53262	-2.16779	-0.758623	FBgn0043002	Chrac-14
366	2L	8464377	8465170	-0.031533	-1.26644	0.488611	FBgn0026718	fu12
366	2L	8464377	8465170	-0.031533	-1.26644	0.488611	FBgn0029173	fu2
366	2L	8464377	8465170	-0.031533	-1.26644	0.488611	FBgn0262029	d
367	2L	8488804	8489773	-2.60361	-4.30407	-2.18207	FBgn0032047	CG13088
367	2L	8488804	8489773	-2.60361	-4.30407	-2.18207	FBgn0262029	d
367	2L	8488804	8489773	-2.60361	-4.30407	-2.18207	FBgn0263314	CG43400
376	2L	8721870	8723150	0.132907	-1.88789	3.0002	XLOC_003587	-
376	2L	8721870	8723150	0.132907	-1.88789	3.0002	XLOC_003588	-
379	2L	8740054	8740686	0.548696	0.729961	2.41739	FBgn0003209	raw
379	2L	8740054	8740686	0.548696	0.729961	2.41739	XLOC_003592	-
379	2L	8740054	8740686	0.548696	0.729961	2.41739	XLOC_003593	-
379	2L	8740054	8740686	0.548696	0.729961	2.41739	XLOC_003594	-
379	2L	8740054	8740686	0.548696	0.729961	2.41739	XLOC_003595	-
379	2L	8740054	8740686	0.548696	0.729961	2.41739	XLOC_003596	-
385	2L	8957057	8958239	-0.812894	-2.52132	-0.632903	FBgn0032079	CG31886
385	2L	8957057	8958239	-0.812894	-2.52132	-0.632903	FBgn0032080	CG9525
385	2L	8957057	8958239	-0.812894	-2.52132	-0.632903	XLOC_003611	-
385	2L	8957057	8958239	-0.812894	-2.52132	-0.632903	XLOC_003612	-
390	2L	9165662	9167538	0.862468	0.746817	3.1744	FBgn0032100	CG13108
390	2L	9165662	9167538	0.862468	0.746817	3.1744	FBgn0032101	CG9586
390	2L	9165662	9167538	0.862468	0.746817	3.1744	FBgn0041092	tai
390	2L	9165662	9167538	0.862468	0.746817	3.1744	FBgn0052982	CG32982
390	2L	9165662	9167538	0.862468	0.746817	3.1744	XLOC_003633	-
390	2L	9165662	9167538	0.862468	0.746817	3.1744	XLOC_003634	-
392	2L	9387497	9389711	-0.299436	0.433124	-1.44532	FBgn0012036	Aldh
392	2L	9387497	9389711	-0.299436	0.433124	-1.44532	XLOC_003655	-
394	2L	9431228	9432222	-1.04739	0.0504094	-1.91573	FBgn0011232	scat
394	2L	9431228	9432222	-1.04739	0.0504094	-1.91573	FBgn0032117	FucTB
400	2L	9521151	9527331	-1.69396	-15.0054	-2.23886	FBgn0032120	CG33298
400	2L	9521151	9527331	-1.69396	-15.0054	-2.23886	FBgn0032122	CG31883
400	2L	9521151	9527331	-1.69396	-15.0054	-2.23886	FBgn0032123	Oatp30B
400	2L	9521151	9527331	-1.69396	-15.0054	-2.23886	XLOC_003675	-
400	2L	9521151	9527331	-1.69396	-15.0054	-2.23886	XLOC_003676	-
400	2L	9521151	9527331	-1.69396	-15.0054	-2.23886	XLOC_003677	-
401	2L	9543680	9544971	-1.97233	-2.2516	-1.32577	FBgn0032124	CG17855
401	2L	9543680	9544971	-1.97233	-2.2516	-1.32577	FBgn0032125	Cpr30B
401	2L	9543680	9544971	-1.97233	-2.2516	-1.32577	FBgn0032126	CG13113
401	2L	9543680	9544971	-1.97233	-2.2516	-1.32577	FBgn0032127	CG13114
403	2L	9567592	9571904	-0.780896	-1.54419	-0.897429	FBgn0028479	Mtpalpha
403	2L	9567592	9571904	-0.780896	-1.54419	-0.897429	FBgn0032129	jp
403	2L	9567592	9571904	-0.780896	-1.54419	-0.897429	FBgn0032130	CG3838
403	2L	9567592	9571904	-0.780896	-1.54419	-0.897429	XLOC_003679	-
411	2L	9762741	9763211	-0.252567	0.25604	-1.22727	FBgn0011291	Taf11
411	2L	9762741	9763211	-0.252567	0.25604	-1.22727	FBgn0022720	zf30C
411	2L	9762741	9763211	-0.252567	0.25604	-1.22727	FBgn0025117	und
415	2L	9893898	9895959	0.0753325	1.29487	-0.11937	FBgn0004867	RpS2
415	2L	9893898	9895959	0.0753325	1.29487	-0.11937	FBgn0010520	Bka
415	2L	9893898	9895959	0.0753325	1.29487	-0.11937	FBgn0025881	snoRNA:Me18S-A1576
415	2L	9893898	9895959	0.0753325	1.29487	-0.11937	FBgn0032154	CG5924
415	2L	9893898	9895959	0.0753325	1.29487	-0.11937	FBgn0053300	Muc30E
415	2L	9893898	9895959	0.0753325	1.29487	-0.11937	FBgn0063389	snoRNA:Me18S-G1620
415	2L	9893898	9895959	0.0753325	1.29487	-0.11937	FBgn0063391	snoRNA:U14:30Eb
415	2L	9893898	9895959	0.0753325	1.29487	-0.11937	FBgn0063392	snoRNA:U14:30Ea
415	2L	9893898	9895959	0.0753325	1.29487	-0.11937	FBgn0063449	Uhg2
420	2L	9937480	9938174	-0.103525	-2.12539	0.593966	FBgn0032166	CG4619
420	2L	9937480	9938174	-0.103525	-2.12539	0.593966	FBgn0051712	CG31712
420	2L	9937480	9938174	-0.103525	-2.12539	0.593966	FBgn0051713	Apf
426	2L	10003730	10004736	-0.0286706	2.49208	-2.10154	FBgn0043456	CG4747
426	2L	10003730	10004736	-0.0286706	2.49208	-2.10154	FBgn0051755	SoYb
426	2L	10003730	10004736	-0.0286706	2.49208	-2.10154	FBgn0051875	CG31875
428	2L	10010156	10011159	3.5177	2.43506	7.50504	FBgn0011584	Trp1
428	2L	10010156	10011159	3.5177	2.43506	7.50504	FBgn0043456	CG4747
436	2L	10230603	10231904	0.429336	-0.806657	1.37808	FBgn0032197	CG5694
436	2L	10230603	10231904	0.429336	-0.806657	1.37808	FBgn0032198	eEF1delta
437	2L	10232473	10233604	-0.486563	0.190908	-1.57414	FBgn0032197	CG5694
437	2L	10232473	10233604	-0.486563	0.190908	-1.57414	FBgn0032198	eEF1delta
437	2L	10232473	10233604	-0.486563	0.190908	-1.57414	FBgn0051720	CG31720
441	2L	10255075	10255988	-0.446109	-1.77834	-0.315012	FBgn0010407	Ror
441	2L	10255075	10255988	-0.446109	-1.77834	-0.315012	FBgn0026379	Pten
441	2L	10255075	10255988	-0.446109	-1.77834	-0.315012	FBgn0032200	CG5676
442	2L	10259642	10261138	-0.0307357	-0.569339	1.10765	FBgn0011305	Rsf1
442	2L	10259642	10261138	-0.0307357	-0.569339	1.10765	FBgn0026379	Pten
444	2L	10276190	10277346	-0.0255658	-1.63687	1.20381	FBgn0054043	CG34043
444	2L	10276190	10277346	-0.0255658	-1.63687	1.20381	FBgn0260749	Utx
445	2L	10277998	10278796	-0.463677	-2.11994	6.75317	FBgn0054043	CG34043
445	2L	10277998	10278796	-0.463677	-2.11994	6.75317	FBgn0260749	Utx
449	2L	10305585	10306701	-0.315833	-1.97912	-0.40706	FBgn0005322	nmd
449	2L	10305585	10306701	-0.315833	-1.97912	-0.40706	FBgn0027491	Cdk5alpha
449	2L	10305585	10306701	-0.315833	-1.97912	-0.40706	FBgn0032213	CG5390
449	2L	10305585	10306701	-0.315833	-1.97912	-0.40706	FBgn0032214	CG4968
449	2L	10305585	10306701	-0.315833	-1.97912	-0.40706	XLOC_003711	-
451	2L	10311052	10312247	0.350231	1.16509	0.563819	FBgn0027491	Cdk5alpha
451	2L	10311052	10312247	0.350231	1.16509	0.563819	FBgn0032215	CG5385
451	2L	10311052	10312247	0.350231	1.16509	0.563819	FBgn0032216	CG5384
455	2L	10327077	10328028	-0.616355	0.051665	-4.84546	FBgn0011703	RnrL
455	2L	10327077	10328028	-0.616355	0.051665	-4.84546	FBgn0032221	CG5375
459	2L	10355812	10356553	-0.338883	0.235406	-2.51247	FBgn0027568	Cand1
459	2L	10355812	10356553	-0.338883	0.235406	-2.51247	FBgn0032228	CG5367
459	2L	10355812	10356553	-0.338883	0.235406	-2.51247	FBgn0032229	CG5045
459	2L	10355812	10356553	-0.338883	0.235406	-2.51247	FBgn0085396	CG34367
464	2L	10379950	10381125	0.152009	1.06535	-0.448795	FBgn0032233	dpr19
464	2L	10379950	10381125	0.152009	1.06535	-0.448795	FBgn0032234	gny
464	2L	10379950	10381125	0.152009	1.06535	-0.448795	FBgn0032235	CG5096
465	2L	10386467	10387483	0.445723	1.12812	0.262923	FBgn0000413	da
465	2L	10386467	10387483	0.445723	1.12812	0.262923	FBgn0004106	cdc2
465	2L	10386467	10387483	0.445723	1.12812	0.262923	FBgn0032235	CG5096
465	2L	10386467	10387483	0.445723	1.12812	0.262923	FBgn0032236	mRpS7
468	2L	10396476	10398144	0.292534	1.11044	0.0373763	FBgn0051716	Cnot4
468	2L	10396476	10398144	0.292534	1.11044	0.0373763	FBgn0262782	Mdh1
470	2L	10404428	10405693	-0.507278	-1.00276	-0.600579	FBgn0032240	CG17768
470	2L	10404428	10405693	-0.507278	-1.00276	-0.600579	FBgn0051716	Cnot4
470	2L	10404428	10405693	-0.507278	-1.00276	-0.600579	FBgn0051718	Ir31a
470	2L	10404428	10405693	-0.507278	-1.00276	-0.600579	FBgn0067622	LSm-4
471	2L	10408200	10410191	1.46728	1.58392	8.31724	FBgn0003942	RpS27A
471	2L	10408200	10410191	1.46728	1.58392	8.31724	FBgn0025366	Ip259
471	2L	10408200	10410191	1.46728	1.58392	8.31724	FBgn0032242	CG5355
471	2L	10408200	10410191	1.46728	1.58392	8.31724	FBgn0051718	Ir31a
472	2L	10412861	10413492	-0.971577	-1.59574	-0.688987	FBgn0032242	CG5355
472	2L	10412861	10413492	-0.971577	-1.59574	-0.688987	FBgn0032243	Klp31E
481	2L	10488198	10489452	0.442159	1.09689	-0.0767101	FBgn0032258	CG7456
481	2L	10488198	10489452	0.442159	1.09689	-0.0767101	FBgn0032259	CG6144
481	2L	10488198	10489452	0.442159	1.09689	-0.0767101	FBgn0032260	CG13144
482	2L	10500294	10503043	-0.520058	-0.589304	-1.57817	XLOC_003722	-
482	2L	10500294	10503043	-0.520058	-0.589304	-1.57817	XLOC_003723	-
482	2L	10500294	10503043	-0.520058	-0.589304	-1.57817	XLOC_003724	-
482	2L	10500294	10503043	-0.520058	-0.589304	-1.57817	XLOC_003725	-
482	2L	10500294	10503043	-0.520058	-0.589304	-1.57817	XLOC_003726	-
482	2L	10500294	10503043	-0.520058	-0.589304	-1.57817	XLOC_003727	-
484	2L	10516758	10517984	-0.897258	-2.50831	-0.920465	FBgn0010398	Lrr47
484	2L	10516758	10517984	-0.897258	-2.50831	-0.920465	FBgn0021953	Fatp
485	2L	10731774	10732649	-1.66971	-1.20734	-3.27861	FBgn0027868	Nup107
485	2L	10731774	10732649	-1.66971	-1.20734	-3.27861	FBgn0032290	CG6443
485	2L	10731774	10732649	-1.66971	-1.20734	-3.27861	FBgn0032291	CG17118
485	2L	10731774	10732649	-1.66971	-1.20734	-3.27861	FBgn0032292	CG6750
485	2L	10731774	10732649	-1.66971	-1.20734	-3.27861	FBgn0032293	Dpy-30L1
486	2L	10737220	10738104	-0.313262	-0.314066	-1.36311	FBgn0027868	Nup107
486	2L	10737220	10738104	-0.313262	-0.314066	-1.36311	FBgn0032294	Vha16-5
486	2L	10737220	10738104	-0.313262	-0.314066	-1.36311	FBgn0032295	CG12299
491	2L	10841281	10842616	0.742758	1.49642	3.23995	FBgn0032305	CG6700
491	2L	10841281	10842616	0.742758	1.49642	3.23995	FBgn0260453	CG17140
491	2L	10841281	10842616	0.742758	1.49642	3.23995	FBgn0260454	CG17139
491	2L	10841281	10842616	0.742758	1.49642	3.23995	FBgn0263560	mir-4987
492	2L	10849699	10850988	1.09672	1.77112	0.637541	FBgn0004363	porin
492	2L	10849699	10850988	1.09672	1.77112	0.637541	FBgn0262599	CG43129
493	2L	10856150	10856597	1.4558	2.86622	0.895381	FBgn0024227	ial
493	2L	10856150	10856597	1.4558	2.86622	0.895381	FBgn0027363	Stam
493	2L	10856150	10856597	1.4558	2.86622	0.895381	FBgn0027453	Dnz1
493	2L	10856150	10856597	1.4558	2.86622	0.895381	FBgn0262599	CG43129
494	2L	10858473	10859338	1.32409	0.632981	3.7829	FBgn0024227	ial
494	2L	10858473	10859338	1.32409	0.632981	3.7829	FBgn0027363	Stam
494	2L	10858473	10859338	1.32409	0.632981	3.7829	FBgn0027453	Dnz1
495	2L	10966914	10968204	1.00093	2.6517	2.7672	FBgn0053129	CG33129
495	2L	10966914	10968204	1.00093	2.6517	2.7672	XLOC_003751	-
498	2L	10975757	10977861	1.65732	2.01065	1.18582	FBgn0000018	abo
498	2L	10975757	10977861	1.65732	2.01065	1.18582	FBgn0010612	l(2)06225
498	2L	10975757	10977861	1.65732	2.01065	1.18582	FBgn0041781	SCAR
499	2L	10987643	10988330	-1.3505	-4.09025	-2.6459	FBgn0004872	piwi
499	2L	10987643	10988330	-1.3505	-4.09025	-2.6459	FBgn0026147	CG16833
499	2L	10987643	10988330	-1.3505	-4.09025	-2.6459	FBgn0026148	CG12253
499	2L	10987643	10988330	-1.3505	-4.09025	-2.6459	XLOC_003752	-
502	2L	11004729	11005653	-0.505818	-3.03001	-0.0879008	FBgn0015756	RpL9
502	2L	11004729	11005653	-0.505818	-3.03001	-0.0879008	FBgn0021761	Nup154
502	2L	11004729	11005653	-0.505818	-3.03001	-0.0879008	FBgn0040096	lectin-33A
506	2L	11091347	11092148	0.344495	2.07371	0.100993	FBgn0032338	CG16854
506	2L	11091347	11092148	0.344495	2.07371	0.100993	FBgn0032339	CG4705
508	2L	11105953	11106614	0.410668	2.52115	0.829246	FBgn0032341	Reps
508	2L	11105953	11106614	0.410668	2.52115	0.829246	FBgn0261983	l(2)gd1
512	2L	11129795	11130430	-1.17035	-1.90317	-2.63461	FBgn0028700	RfC38
512	2L	11129795	11130430	-1.17035	-1.90317	-2.63461	FBgn0032348	CG4751
512	2L	11129795	11130430	-1.17035	-1.90317	-2.63461	FBgn0262647	Nup160
515	2L	11178911	11179750	-0.331555	-1.36429	-0.303104	FBgn0032354	CG4788
516	2L	11271944	11272828	-1.75679	-1.65283	-1.69582	FBgn0040233	cana
516	2L	11271944	11272828	-1.75679	-1.65283	-1.69582	FBgn0052831	CG33695
516	2L	11271944	11272828	-1.75679	-1.65283	-1.69582	XLOC_000818	-
520	2L	11516008	11517513	0.567965	1.04074	0.602	FBgn0032363	CG6509
520	2L	11516008	11517513	0.567965	1.04074	0.602	FBgn0032364	CG4970
520	2L	11516008	11517513	0.567965	1.04074	0.602	XLOC_003768	-
522	2L	11804892	11808243	0.616465	0.535124	1.70361	FBgn0020309	crol
522	2L	11804892	11808243	0.616465	0.535124	1.70361	FBgn0032378	CycY
522	2L	11804892	11808243	0.616465	0.535124	1.70361	XLOC_003774	-
522	2L	11804892	11808243	0.616465	0.535124	1.70361	XLOC_003775	-
528	2L	12001130	12002312	0.395746	-0.0702166	1.14581	FBgn0032393	CG12264
528	2L	12001130	12002312	0.395746	-0.0702166	1.14581	FBgn0032394	CG6746
528	2L	12001130	12002312	0.395746	-0.0702166	1.14581	FBgn0042125	CG18787
528	2L	12001130	12002312	0.395746	-0.0702166	1.14581	XLOC_003800	-
530	2L	12037683	12039157	-0.512827	0.887096	-2.1929	FBgn0032397	Tom70
530	2L	12037683	12039157	-0.512827	0.887096	-2.1929	FBgn0032398	CG6766
530	2L	12037683	12039157	-0.512827	0.887096	-2.1929	FBgn0032399	CG6785
530	2L	12037683	12039157	-0.512827	0.887096	-2.1929	FBgn0042126	CG18788
536	2L	12093744	12094247	0.400131	-0.105694	1.92884	FBgn0032407	Pex19
536	2L	12093744	12094247	0.400131	-0.105694	1.92884	FBgn0032408	CG6712
545	2L	12207781	12208853	-1.14187	-2.89343	0.21216	FBgn0000114	aret
545	2L	12207781	12208853	-1.14187	-2.89343	0.21216	FBgn0051759	CG31759
545	2L	12207781	12208853	-1.14187	-2.89343	0.21216	XLOC_003804	-
552	2L	12507923	12509461	-0.0287568	1.07263	-2.20783	FBgn0261812	CG42754
552	2L	12507923	12509461	-0.0287568	1.07263	-2.20783	FBgn0262353	CG43051
552	2L	12507923	12509461	-0.0287568	1.07263	-2.20783	FBgn0263458	snoRNA:CG43051-a
552	2L	12507923	12509461	-0.0287568	1.07263	-2.20783	XLOC_003856	-
552	2L	12507923	12509461	-0.0287568	1.07263	-2.20783	XLOC_003857	-
552	2L	12507923	12509461	-0.0287568	1.07263	-2.20783	XLOC_003858	-
554	2L	12692056	12693700	0.82417	1.31825	-1.22558	FBgn0032444	CG5525
554	2L	12692056	12693700	0.82417	1.31825	-1.22558	FBgn0032445	CG6153
554	2L	12692056	12693700	0.82417	1.31825	-1.22558	FBgn0032446	CG5780
554	2L	12692056	12693700	0.82417	1.31825	-1.22558	FBgn0032447	PICK1
555	2L	12703765	12705896	-1.32471	-2.13729	-3.86605	FBgn0032450	CG5776
555	2L	12703765	12705896	-1.32471	-2.13729	-3.86605	FBgn0032451	spict
555	2L	12703765	12705896	-1.32471	-2.13729	-3.86605	FBgn0032452	CG15484
555	2L	12703765	12705896	-1.32471	-2.13729	-3.86605	FBgn0032453	CG6180
559	2L	12974335	12975899	0.688614	1.05746	1.38949	FBgn0263598	Vha68-2
563	2L	13020789	13021386	-0.217373	1.05415	-1.01422	FBgn0028965	A16
563	2L	13020789	13021386	-0.217373	1.05415	-1.01422	FBgn0032467	CG9934
563	2L	13020789	13021386	-0.217373	1.05415	-1.01422	FBgn0262160	CG9932
564	2L	13056578	13060270	-0.358691	-3.95435	-0.621648	FBgn0262160	CG9932
564	2L	13056578	13060270	-0.358691	-3.95435	-0.621648	XLOC_003895	-
564	2L	13056578	13060270	-0.358691	-3.95435	-0.621648	XLOC_003896	-
564	2L	13056578	13060270	-0.358691	-3.95435	-0.621648	XLOC_003897	-
567	2L	13177185	13177639	0.728299	0.788038	5.75114	FBgn0032475	Sfmbt
567	2L	13177185	13177639	0.728299	0.788038	5.75114	FBgn0032476	CG5439
567	2L	13177185	13177639	0.728299	0.788038	5.75114	FBgn0032477	CG5287
567	2L	13177185	13177639	0.728299	0.788038	5.75114	FBgn0264546	CG43925
569	2L	13202882	13203274	-0.0592759	-1.89109	0.901466	FBgn0032481	CG16972
569	2L	13202882	13203274	-0.0592759	-1.89109	0.901466	FBgn0032482	Pect
570	2L	13203734	13208235	-0.343807	0.00703855	-2.11464	FBgn0032481	CG16972
570	2L	13203734	13208235	-0.343807	0.00703855	-2.11464	FBgn0032482	Pect
575	2L	13286794	13287473	0.465065	3.38043	-0.15541	FBgn0028406	Drep-4
575	2L	13286794	13287473	0.465065	3.38043	-0.15541	FBgn0032499	Uvrag
575	2L	13286794	13287473	0.465065	3.38043	-0.15541	XLOC_003911	-
581	2L	13378106	13378540	-0.887303	-0.290326	-1.59649	FBgn0025724	beta'Cop
581	2L	13378106	13378540	-0.887303	-0.290326	-1.59649	FBgn0032513	CG6565
581	2L	13378106	13378540	-0.887303	-0.290326	-1.59649	FBgn0032514	CG9302
583	2L	13382547	13383296	-0.819832	-0.33842	-1.16114	FBgn0025724	beta'Cop
583	2L	13382547	13383296	-0.819832	-0.33842	-1.16114	FBgn0032515	loqs
587	2L	13444801	13445848	-1.16865	-0.930669	-30.3745	FBgn0032524	CG9267
587	2L	13444801	13445848	-1.16865	-0.930669	-30.3745	FBgn0032525	Hsp60D
587	2L	13444801	13445848	-1.16865	-0.930669	-30.3745	FBgn0263354	CG42784
590	2L	13770974	13771946	0.251755	-0.258286	1.72236	FBgn0028541	TM9SF4
595	2L	13793380	13794178	0.279279	0.916883	1.47542	FBgn0028538	sec71
595	2L	13793380	13794178	0.279279	0.916883	1.47542	FBgn0028931	CG16863
596	2L	13811536	13812189	0.23729	3.13613	-1.41615	FBgn0001965	Sos
596	2L	13811536	13812189	0.23729	3.13613	-1.41615	FBgn0027844	CAH1
596	2L	13811536	13812189	0.23729	3.13613	-1.41615	FBgn0028658	adat
596	2L	13811536	13812189	0.23729	3.13613	-1.41615	FBgn0028919	CG16865
596	2L	13811536	13812189	0.23729	3.13613	-1.41615	FBgn0032533	CG16888
602	2L	13903305	13904776	0.485548	1.20258	-0.245816	FBgn0012037	Ance
602	2L	13903305	13904776	0.485548	1.20258	-0.245816	FBgn0019890	Smg5
604	2L	14219154	14222487	-0.614044	-4.73062	-0.80939	FBgn0016930	smi35A
604	2L	14219154	14222487	-0.614044	-4.73062	-0.80939	XLOC_003987	-
604	2L	14219154	14222487	-0.614044	-4.73062	-0.80939	XLOC_003988	-
604	2L	14219154	14222487	-0.614044	-4.73062	-0.80939	XLOC_003989	-
604	2L	14219154	14222487	-0.614044	-4.73062	-0.80939	XLOC_003990	-
604	2L	14219154	14222487	-0.614044	-4.73062	-0.80939	XLOC_003991	-
604	2L	14219154	14222487	-0.614044	-4.73062	-0.80939	XLOC_003992	-
604	2L	14219154	14222487	-0.614044	-4.73062	-0.80939	XLOC_003993	-
604	2L	14219154	14222487	-0.614044	-4.73062	-0.80939	XLOC_003994	-
605	2L	14232032	14234126	-0.314034	-1.23641	-0.694025	FBgn0016930	smi35A
605	2L	14232032	14234126	-0.314034	-1.23641	-0.694025	XLOC_003998	-
605	2L	14232032	14234126	-0.314034	-1.23641	-0.694025	XLOC_003999	-
605	2L	14232032	14234126	-0.314034	-1.23641	-0.694025	XLOC_004000	-
605	2L	14232032	14234126	-0.314034	-1.23641	-0.694025	XLOC_004001	-
605	2L	14232032	14234126	-0.314034	-1.23641	-0.694025	XLOC_004002	-
605	2L	14232032	14234126	-0.314034	-1.23641	-0.694025	XLOC_004003	-
607	2L	14336210	14336774	-0.460784	-1.38979	-0.348282	FBgn0028531	CG15286
607	2L	14336210	14336774	-0.460784	-1.38979	-0.348282	FBgn0028916	CG33090
608	2L	14347859	14348897	0.135223	1.27473	-0.259502	FBgn0028530	mTTF
608	2L	14347859	14348897	0.135223	1.27473	-0.259502	FBgn0261534	l(2)34Fc
608	2L	14347859	14348897	0.135223	1.27473	-0.259502	FBgn0264253	Send2
613	2L	14492738	14494783	-0.481642	-1.60344	-0.863231	FBgn0005771	noc
613	2L	14492738	14494783	-0.481642	-1.60344	-0.863231	FBgn0028882	tRNA:P:35Bd
615	2L	15005642	15006396	1.03272	2.42344	-2.71127	FBgn0028926	NC2beta
615	2L	15005642	15006396	1.03272	2.42344	-2.71127	FBgn0040228	dyn-p25
615	2L	15005642	15006396	1.03272	2.42344	-2.71127	FBgn0261881	l(2)35Be
624	2L	15113303	15114489	0.449024	1.04204	0.474205	FBgn0001978	stc
624	2L	15113303	15114489	0.449024	1.04204	0.474205	FBgn0028878	CG15269
626	2L	15270840	15272236	0.444531	1.98789	0.106167	FBgn0086691	UK114
626	2L	15270840	15272236	0.444531	1.98789	0.106167	FBgn0261268	Cul-3
632	2L	15767409	15768538	0.852805	1.5465	2.01396	FBgn0001990	wek
632	2L	15767409	15768538	0.852805	1.5465	2.01396	FBgn0028507	CG3793
632	2L	15767409	15768538	0.852805	1.5465	2.01396	FBgn0041627	Ku80
633	2L	15770363	15771184	-2.25928	-1.51936	-12.7431	FBgn0041627	Ku80
633	2L	15770363	15771184	-2.25928	-1.51936	-12.7431	FBgn0051826	CG31826
634	2L	16250526	16251717	-0.324918	-3.05448	0.719508	FBgn0024734	PRL-1
639	2L	16299010	16299859	0.600464	-0.230684	1.28096	FBgn0028375	heix
639	2L	16299010	16299859	0.600464	-0.230684	1.28096	FBgn0028894	CG5869
639	2L	16299010	16299859	0.600464	-0.230684	1.28096	FBgn0028895	CG17328
640	2L	16300040	16300901	-0.423753	-1.58314	0.320178	FBgn0028375	heix
640	2L	16300040	16300901	-0.423753	-1.58314	0.320178	FBgn0028894	CG5869
640	2L	16300040	16300901	-0.423753	-1.58314	0.320178	FBgn0028895	CG17328
641	2L	16302451	16302947	-0.576498	-4.33559	-0.307099	FBgn0028525	c(2)M
641	2L	16302451	16302947	-0.576498	-4.33559	-0.307099	FBgn0028894	CG5869
641	2L	16302451	16302947	-0.576498	-4.33559	-0.307099	FBgn0028895	CG17328
644	2L	16324676	16325849	0.603437	0.550805	2.78851	FBgn0000250	cact
644	2L	16324676	16325849	0.603437	0.550805	2.78851	FBgn0014092	CG4278
649	2L	16491101	16495342	-0.601553	-2.09192	-0.649526	FBgn0032585	CG4580
649	2L	16491101	16495342	-0.601553	-2.09192	-0.649526	FBgn0032586	Tpr2
651	2L	16545074	16545864	-0.700604	-0.927013	-1.34733	FBgn0051816	CG31816
651	2L	16545074	16545864	-0.700604	-0.927013	-1.34733	FBgn0259735	CG42389
652	2L	16602400	16603792	-0.0898366	-0.76069	1.28381	FBgn0259735	CG42389
652	2L	16602400	16603792	-0.0898366	-0.76069	1.28381	XLOC_004086	-
652	2L	16602400	16603792	-0.0898366	-0.76069	1.28381	XLOC_004087	-
652	2L	16602400	16603792	-0.0898366	-0.76069	1.28381	XLOC_004088	-
653	2L	16620636	16622248	1.02806	0.989817	3.19274	FBgn0259735	CG42389
653	2L	16620636	16622248	1.02806	0.989817	3.19274	XLOC_004092	-
653	2L	16620636	16622248	1.02806	0.989817	3.19274	XLOC_004093	-
653	2L	16620636	16622248	1.02806	0.989817	3.19274	XLOC_004094	-
660	2L	16818810	16819832	0.926636	1.06287	2.11232	FBgn0004797	mdy
660	2L	16818810	16819832	0.926636	1.06287	2.11232	FBgn0022213	Cas
660	2L	16818810	16819832	0.926636	1.06287	2.11232	FBgn0032609	CG13280
660	2L	16818810	16819832	0.926636	1.06287	2.11232	XLOC_004121	-
660	2L	16818810	16819832	0.926636	1.06287	2.11232	XLOC_004122	-
660	2L	16818810	16819832	0.926636	1.06287	2.11232	XLOC_004123	-
665	2L	16881263	16883343	1.02474	0.696333	2.03466	FBgn0032618	CG31743
665	2L	16881263	16883343	1.02474	0.696333	2.03466	FBgn0052832	CG32832
665	2L	16881263	16883343	1.02474	0.696333	2.03466	FBgn0085342	CG34313
665	2L	16881263	16883343	1.02474	0.696333	2.03466	XLOC_004128	-
665	2L	16881263	16883343	1.02474	0.696333	2.03466	XLOC_004129	-
665	2L	16881263	16883343	1.02474	0.696333	2.03466	XLOC_004130	-
665	2L	16881263	16883343	1.02474	0.696333	2.03466	XLOC_004131	-
665	2L	16881263	16883343	1.02474	0.696333	2.03466	XLOC_004132	-
683	2L	18456361	18457122	-1.17565	-6.08254	-1.60782	FBgn0032679	bsf
683	2L	18456361	18457122	-1.17565	-6.08254	-1.60782	FBgn0032680	Ntf-2r
683	2L	18456361	18457122	-1.17565	-6.08254	-1.60782	FBgn0263049	CR43344
687	2L	18590718	18591411	0.00246043	1.40073	-1.35658	FBgn0032688	CG15160
688	2L	18604350	18605032	0.797022	1.52736	0.132415	FBgn0032689	CG10413
688	2L	18604350	18605032	0.797022	1.52736	0.132415	FBgn0032690	CG10333
688	2L	18604350	18605032	0.797022	1.52736	0.132415	FBgn0051789	CG31789
689	2L	18606872	18607352	1.3875	1.08257	5.59316	FBgn0032689	CG10413
689	2L	18606872	18607352	1.3875	1.08257	5.59316	FBgn0032690	CG10333
689	2L	18606872	18607352	1.3875	1.08257	5.59316	FBgn0051789	CG31789
690	2L	18611598	18612266	-0.656572	-2.84745	-1.07955	FBgn0032691	Atac2
695	2L	18677120	18678542	-0.81851	-1.65538	0.818096	FBgn0015553	tos
695	2L	18677120	18678542	-0.81851	-1.65538	0.818096	FBgn0086681	Mst36Fa
695	2L	18677120	18678542	-0.81851	-1.65538	0.818096	FBgn0086909	CG31751
695	2L	18677120	18678542	-0.81851	-1.65538	0.818096	XLOC_004251	-
695	2L	18677120	18678542	-0.81851	-1.65538	0.818096	XLOC_004252	-
695	2L	18677120	18678542	-0.81851	-1.65538	0.818096	XLOC_004253	-
699	2L	18698666	18699791	0.07423	-1.79347	3.34953	FBgn0032700	CG10338
699	2L	18698666	18699791	0.07423	-1.79347	3.34953	FBgn0032701	CG10341
699	2L	18698666	18699791	0.07423	-1.79347	3.34953	FBgn0032702	CG10376
708	2L	18943468	18944093	0.433597	-0.243472	1.21437	FBgn0032723	ssp3
710	2L	18951041	18951952	0.000887738	-1.49583	65.9255	FBgn0032724	CG10428
710	2L	18951041	18951952	0.000887738	-1.49583	65.9255	FBgn0032725	Nedd8
710	2L	18951041	18951952	0.000887738	-1.49583	65.9255	FBgn0032726	CG10621
710	2L	18951041	18951952	0.000887738	-1.49583	65.9255	XLOC_004257	-
717	2L	19007840	19009371	0.503765	1.4337	0.424122	FBgn0028569	robl37BC
717	2L	19007840	19009371	0.503765	1.4337	0.424122	FBgn0051793	CG31793
717	2L	19007840	19009371	0.503765	1.4337	0.424122	FBgn0086039	snoRNA:Me28S-A2113
717	2L	19007840	19009371	0.503765	1.4337	0.424122	FBgn0086710	RpL30
724	2L	19063098	19064000	1.15023	0.365724	1.63612	FBgn0032749	Phlpp
724	2L	19063098	19064000	1.15023	0.365724	1.63612	FBgn0032750	CG10495
724	2L	19063098	19064000	1.15023	0.365724	1.63612	FBgn0032751	CG17343
724	2L	19063098	19064000	1.15023	0.365724	1.63612	FBgn0032752	CG10702
725	2L	19064846	19065733	0.572401	1.05224	1.3216	FBgn0032749	Phlpp
725	2L	19064846	19065733	0.572401	1.05224	1.3216	FBgn0032750	CG10495
725	2L	19064846	19065733	0.572401	1.05224	1.3216	FBgn0032751	CG17343
725	2L	19064846	19065733	0.572401	1.05224	1.3216	FBgn0032752	CG10702
728	2L	19127089	19127928	-0.449388	-0.435764	-2.29761	FBgn0086443	Aats-asn
728	2L	19127089	19127928	-0.449388	-0.435764	-2.29761	FBgn0086444	l(2)37Cb
728	2L	19127089	19127928	-0.449388	-0.435764	-2.29761	FBgn0086445	l(2)37Cd
729	2L	19131493	19134797	0.864883	1.25864	1.54538	FBgn0010300	brat
729	2L	19131493	19134797	0.864883	1.25864	1.54538	FBgn0086443	Aats-asn
729	2L	19131493	19134797	0.864883	1.25864	1.54538	FBgn0086446	l(2)37Ce
729	2L	19131493	19134797	0.864883	1.25864	1.54538	FBgn0086447	l(2)37Cg
732	2L	19186045	19186688	0.422414	3.1103	0.554235	FBgn0010097	gammaTub37C
732	2L	19186045	19186688	0.422414	3.1103	0.554235	FBgn0010309	pigeon
736	2L	19432602	19434964	-1.44009	-3.15755	-0.857305	FBgn0032781	CG9987
736	2L	19432602	19434964	-1.44009	-3.15755	-0.857305	FBgn0032782	Rab9
736	2L	19432602	19434964	-1.44009	-3.15755	-0.857305	FBgn0032783	CG10237
739	2L	19466267	19468187	0.565699	0.384354	4.54861	FBgn0000964	tj
742	2L	19491640	19493705	0.948542	1.55772	2.09068	FBgn0002044	swm
742	2L	19491640	19493705	0.948542	1.55772	2.09068	FBgn0032790	CG10194
742	2L	19491640	19493705	0.948542	1.55772	2.09068	FBgn0032791	CG18094
742	2L	19491640	19493705	0.948542	1.55772	2.09068	FBgn0032793	CG10189
744	2L	19507781	19508802	0.514919	0.296291	1.92064	FBgn0032796	CG10188
744	2L	19507781	19508802	0.514919	0.296291	1.92064	FBgn0032797	CG10186
750	2L	19583544	19584889	-2.34704	-4.41908	-1.55468	FBgn0000464	Lar
750	2L	19583544	19584889	-2.34704	-4.41908	-1.55468	FBgn0032812	Hakai
750	2L	19583544	19584889	-2.34704	-4.41908	-1.55468	FBgn0032813	CG10262
750	2L	19583544	19584889	-2.34704	-4.41908	-1.55468	FBgn0032814	CG10366
756	2L	19764649	19765528	-0.36266	-0.524456	-2.77602	FBgn0000529	bsh
756	2L	19764649	19765528	-0.36266	-0.524456	-2.77602	FBgn0032820	fbp
756	2L	19764649	19765528	-0.36266	-0.524456	-2.77602	XLOC_004323	-
764	2L	20067363	20068494	-0.750956	-2.01112	-0.606037	FBgn0003978	vls
764	2L	20067363	20068494	-0.750956	-2.01112	-0.606037	FBgn0032843	CG10730
764	2L	20067363	20068494	-0.750956	-2.01112	-0.606037	FBgn0045064	bwa
764	2L	20067363	20068494	-0.750956	-2.01112	-0.606037	XLOC_004339	-
766	2L	20082161	20085090	-0.40335	-2.29879	0.0670331	FBgn0004374	neb
766	2L	20082161	20085090	-0.40335	-2.29879	0.0670331	FBgn0263773	fok
766	2L	20082161	20085090	-0.40335	-2.29879	0.0670331	XLOC_001296	-
766	2L	20082161	20085090	-0.40335	-2.29879	0.0670331	XLOC_004341	-
766	2L	20082161	20085090	-0.40335	-2.29879	0.0670331	XLOC_004342	-
766	2L	20082161	20085090	-0.40335	-2.29879	0.0670331	XLOC_004343	-
766	2L	20082161	20085090	-0.40335	-2.29879	0.0670331	XLOC_004344	-
766	2L	20082161	20085090	-0.40335	-2.29879	0.0670331	XLOC_004345	-
769	2L	20311074	20311891	0.707865	0.983072	1.10931	FBgn0003475	spir
769	2L	20311074	20311891	0.707865	0.983072	1.10931	XLOC_004367	-
771	2L	20350290	20351340	-0.255934	-2.12736	-0.647495	FBgn0003475	spir
771	2L	20350290	20351340	-0.255934	-2.12736	-0.647495	FBgn0011638	La
771	2L	20350290	20351340	-0.255934	-2.12736	-0.647495	FBgn0015803	rtGEF
771	2L	20350290	20351340	-0.255934	-2.12736	-0.647495	XLOC_004388	-
776	2L	20645682	20646513	-0.104651	-3.24056	1.3041	FBgn0016054	phr6-4
776	2L	20645682	20646513	-0.104651	-3.24056	1.3041	FBgn0032870	CG2608
776	2L	20645682	20646513	-0.104651	-3.24056	1.3041	FBgn0082936	snoRNA:Me28S-C2645c
776	2L	20645682	20646513	-0.104651	-3.24056	1.3041	FBgn0082937	snoRNA:Me28S-C2645b
776	2L	20645682	20646513	-0.104651	-3.24056	1.3041	FBgn0082938	snoRNA:Me28S-C2645a
776	2L	20645682	20646513	-0.104651	-3.24056	1.3041	FBgn0259936	Uhg3
777	2L	20646670	20648173	-0.102303	-0.839289	5.50741	FBgn0016054	phr6-4
777	2L	20646670	20648173	-0.102303	-0.839289	5.50741	FBgn0032870	CG2608
777	2L	20646670	20648173	-0.102303	-0.839289	5.50741	FBgn0042133	CG18810
777	2L	20646670	20648173	-0.102303	-0.839289	5.50741	FBgn0082936	snoRNA:Me28S-C2645c
777	2L	20646670	20648173	-0.102303	-0.839289	5.50741	FBgn0082937	snoRNA:Me28S-C2645b
777	2L	20646670	20648173	-0.102303	-0.839289	5.50741	FBgn0082938	snoRNA:Me28S-C2645a
777	2L	20646670	20648173	-0.102303	-0.839289	5.50741	FBgn0259936	Uhg3
788	2L	20760629	20762115	-0.584629	-0.66478	-1.28855	FBgn0011202	dia
788	2L	20760629	20762115	-0.584629	-0.66478	-1.28855	XLOC_004404	-
788	2L	20760629	20762115	-0.584629	-0.66478	-1.28855	XLOC_004405	-
788	2L	20760629	20762115	-0.584629	-0.66478	-1.28855	XLOC_004406	-
789	2L	20762419	20763384	0.165757	-0.039464	1.39137	FBgn0011202	dia
789	2L	20762419	20763384	0.165757	-0.039464	1.39137	XLOC_004406	-
790	2L	20792432	20794134	2.39574	2.96695	7.95168	FBgn0250785	vari
790	2L	20792432	20794134	2.39574	2.96695	7.95168	XLOC_004407	-
790	2L	20792432	20794134	2.39574	2.96695	7.95168	XLOC_004408	-
790	2L	20792432	20794134	2.39574	2.96695	7.95168	XLOC_004409	-
794	2L	20863701	20864884	-1.02025	-2.29804	-0.70221	FBgn0032898	CR9337
794	2L	20863701	20864884	-1.02025	-2.29804	-0.70221	FBgn0032899	CG9338
796	2L	20896581	20897549	-0.409429	-3.53926	1.42552	XLOC_004430	-
797	2L	20904193	20906122	-0.378349	0.071852	-1.90373	FBgn0032901	sky
797	2L	20904193	20906122	-0.378349	0.071852	-1.90373	FBgn0263996	CG43739
806	2L	21135946	21136466	-0.835755	-1.24577	-1.05832	FBgn0023388	Dap160
806	2L	21135946	21136466	-0.835755	-1.24577	-1.05832	FBgn0040297	Nhe2
810	2L	21162031	21163097	0.348299	1.89306	-0.53865	FBgn0032923	CG9248
810	2L	21162031	21163097	0.348299	1.89306	-0.53865	FBgn0032924	Nbr
810	2L	21162031	21163097	0.348299	1.89306	-0.53865	FBgn0032925	CG9246
815	2L	21179938	21180377	2.06075	7.77557	0.823643	FBgn0000239	bur
815	2L	21179938	21180377	2.06075	7.77557	0.823643	FBgn0032929	Mcm10
819	2L	21262843	21264219	0.380731	1.32233	0.999444	FBgn0021856	l(2)k14505
819	2L	21262843	21264219	0.380731	1.32233	0.999444	FBgn0032938	CG8671
819	2L	21262843	21264219	0.380731	1.32233	0.999444	FBgn0263536	mir-4974
819	2L	21262843	21264219	0.380731	1.32233	0.999444	XLOC_004493	-
820	2L	21344074	21345546	0.0996116	1.08602	-0.395655	FBgn0023091	dimm
820	2L	21344074	21345546	0.0996116	1.08602	-0.395655	FBgn0032943	Tsp39D
820	2L	21344074	21345546	0.0996116	1.08602	-0.395655	XLOC_004510	-
820	2L	21344074	21345546	0.0996116	1.08602	-0.395655	XLOC_004511	-
820	2L	21344074	21345546	0.0996116	1.08602	-0.395655	XLOC_004512	-
820	2L	21344074	21345546	0.0996116	1.08602	-0.395655	XLOC_004513	-
823	2L	21618526	21619461	-0.200311	1.33398	-5.76157	FBgn0032955	CG2201
825	2L	21628356	21629979	0.244044	-0.115219	2.21669	FBgn0022893	Df31
825	2L	21628356	21629979	0.244044	-0.115219	2.21669	FBgn0023416	Ac3
829	2L	21752060	21753799	-0.520908	-1.32453	-0.657	FBgn0086779	step
829	2L	21752060	21753799	-0.520908	-1.32453	-0.657	XLOC_004536	-
829	2L	21752060	21753799	-0.520908	-1.32453	-0.657	XLOC_004537	-
829	2L	21752060	21753799	-0.520908	-1.32453	-0.657	XLOC_004538	-
829	2L	21752060	21753799	-0.520908	-1.32453	-0.657	XLOC_004539	-
829	2L	21752060	21753799	-0.520908	-1.32453	-0.657	XLOC_004540	-
833	2L	22107889	22108600	-0.740444	-1.77313	-3.18196	FBgn0032972	CG10834
833	2L	22107889	22108600	-0.740444	-1.77313	-3.18196	FBgn0032973	CG6675
837	2L	22133728	22135382	-0.48389	-0.740538	-1.17716	FBgn0261802	CG42748
837	2L	22133728	22135382	-0.48389	-0.740538	-1.17716	FBgn0262886	CR43241
837	2L	22133728	22135382	-0.48389	-0.740538	-1.17716	XLOC_004544	-
837	2L	22133728	22135382	-0.48389	-0.740538	-1.17716	XLOC_004545	-
839	2L	22167841	22169951	0.673732	0.305757	3.76685	FBgn0032979	CG1832
839	2L	22167841	22169951	0.673732	0.305757	3.76685	FBgn0261802	CG42748
839	2L	22167841	22169951	0.673732	0.305757	3.76685	XLOC_004553	-
844	2L	22427177	22429543	2.0477	3.49803	2.29615	FBgn0040009	CG17490
844	2L	22427177	22429543	2.0477	3.49803	2.29615	FBgn0064225	RpL5
844	2L	22427177	22429543	2.0477	3.49803	2.29615	FBgn0082980	snoRNA:Psi28S-2996
849	2L	22649178	22649804	-0.395345	-0.571394	-2.7506	FBgn0058006	CG40006
849	2L	22649178	22649804	-0.395345	-0.571394	-2.7506	XLOC_001494	-
849	2L	22649178	22649804	-0.395345	-0.571394	-2.7506	XLOC_004594	-
854	2L	22874726	22875943	-0.826656	-1.63832	-0.676066	FBgn0000384	cta
856	2L	22959759	22961359	-1.38033	-1.56792	-1.07565	FBgn0086683	Spf45
856	2L	22959759	22961359	-1.38033	-1.56792	-1.07565	FBgn0262887	CR43242
856	2L	22959759	22961359	-1.38033	-1.56792	-1.07565	XLOC_001499	-
866	2R	402367	404153	0.308703	2.66535	0.311577	FBgn0040007	RpL38
866	2R	402367	404153	0.308703	2.66535	0.311577	XLOC_007862	-
868	2R	482572	484120	-0.156835	-1.14891	-0.432241	FBgn0260799	p120ctn
875	2R	710585	711910	-0.178126	0.399796	-1.43518	FBgn0261387	CG17528
875	2R	710585	711910	-0.178126	0.399796	-1.43518	XLOC_007907	-
875	2R	710585	711910	-0.178126	0.399796	-1.43518	XLOC_007908	-
875	2R	710585	711910	-0.178126	0.399796	-1.43518	XLOC_007909	-
875	2R	710585	711910	-0.178126	0.399796	-1.43518	XLOC_007910	-
875	2R	710585	711910	-0.178126	0.399796	-1.43518	XLOC_007911	-
881	2R	1014628	1016120	-0.32966	-1.03816	-0.479908	FBgn0026238	gus
881	2R	1014628	1016120	-0.32966	-1.03816	-0.479908	FBgn0262901	CR43256
883	2R	1137414	1138661	0.121695	1.19641	-0.883676	FBgn0053554	Nipped-A
888	2R	1227210	1228694	-0.644874	-0.97164	-1.04997	FBgn0033017	CG10465
892	2R	1303174	1305653	-0.351621	-1.11028	-0.776395	FBgn0259247	laccase2
892	2R	1303174	1305653	-0.351621	-1.11028	-0.776395	XLOC_004655	-
892	2R	1303174	1305653	-0.351621	-1.11028	-0.776395	XLOC_007975	-
892	2R	1303174	1305653	-0.351621	-1.11028	-0.776395	XLOC_007976	-
895	2R	1495913	1497894	-0.544346	-3.38149	0.159654	FBgn0039970	CG17508
899	2R	1559049	1560298	-1.14288	-0.570325	-1.89427	FBgn0033031	CG8245
899	2R	1559049	1560298	-1.14288	-0.570325	-1.89427	FBgn0033032	kune
911	2R	1900235	1902062	-0.050451	1.24742	-1.15427	FBgn0000043	Act42A
911	2R	1900235	1902062	-0.050451	1.24742	-1.15427	FBgn0004603	Src42A
911	2R	1900235	1902062	-0.050451	1.24742	-1.15427	FBgn0033050	Pngl
914	2R	1910494	1911654	-0.521565	-1.10917	-0.740754	FBgn0033051	dream
919	2R	1972294	1973329	0.189526	8.55559	-1.10525	FBgn0033062	Ars2
919	2R	1972294	1973329	0.189526	8.55559	-1.10525	XLOC_008026	-
920	2R	1990309	1990538	-1.01554	-5.50687	-1.77504	XLOC_008027	-
922	2R	2017126	2019471	-0.180622	-1.49594	0.258059	FBgn0000546	EcR
922	2R	2017126	2019471	-0.180622	-1.49594	0.258059	XLOC_004682	-
922	2R	2017126	2019471	-0.180622	-1.49594	0.258059	XLOC_008032	-
926	2R	2055522	2056667	-0.514892	-1.20893	-1.04616	FBgn0000546	EcR
926	2R	2055522	2056667	-0.514892	-1.20893	-1.04616	FBgn0011880	tRNA:I:42A
926	2R	2055522	2056667	-0.514892	-1.20893	-1.04616	FBgn0011887	tRNA:K2:42Aa
926	2R	2055522	2056667	-0.514892	-1.20893	-1.04616	FBgn0011956	tRNA:R2:42Ab
926	2R	2055522	2056667	-0.514892	-1.20893	-1.04616	XLOC_008034	-
930	2R	2499850	2500408	0.0234323	0.727037	-1.98367	FBgn0086655	jing
940	2R	2583241	2585112	0.57876	0.0929436	1.7103	FBgn0014009	Rab2
940	2R	2583241	2585112	0.57876	0.0929436	1.7103	FBgn0033093	CG3270
940	2R	2583241	2585112	0.57876	0.0929436	1.7103	FBgn0259483	Mob4
941	2R	2600536	2603858	-0.67171	-0.878424	-1.68992	FBgn0033095	CG3409
941	2R	2600536	2603858	-0.67171	-0.878424	-1.68992	FBgn0033096	ZIP1
941	2R	2600536	2603858	-0.67171	-0.878424	-1.68992	FBgn0033097	CG9430
941	2R	2600536	2603858	-0.67171	-0.878424	-1.68992	XLOC_008097	-
944	2R	2636613	2638516	1.28145	2.35289	1.72169	FBgn0027066	Eb1
944	2R	2636613	2638516	1.28145	2.35289	1.72169	FBgn0042083	CG3267
946	2R	2646962	2648254	-0.795049	-1.07035	-2.03135	FBgn0033101	CG9436
946	2R	2646962	2648254	-0.795049	-1.07035	-2.03135	FBgn0085421	Epac
948	2R	2675443	2676299	-0.786618	-0.621269	-2.00268	FBgn0085421	Epac
949	2R	2695050	2695926	0.63362	0.801665	2.07624	FBgn0014028	SdhB
949	2R	2695050	2695926	0.63362	0.801665	2.07624	FBgn0022224	ubl
949	2R	2695050	2695926	0.63362	0.801665	2.07624	FBgn0033104	CG15237
950	2R	2696600	2698229	0.218162	1.84222	-1.42392	FBgn0014028	SdhB
950	2R	2696600	2698229	0.218162	1.84222	-1.42392	FBgn0022224	ubl
950	2R	2696600	2698229	0.218162	1.84222	-1.42392	FBgn0028954	CG3287
950	2R	2696600	2698229	0.218162	1.84222	-1.42392	FBgn0033104	CG15237
955	2R	2810707	2811632	-0.655051	-0.464152	-3.26379	FBgn0033117	CG3358
955	2R	2810707	2811632	-0.655051	-0.464152	-3.26379	FBgn0050158	CG30158
955	2R	2810707	2811632	-0.655051	-0.464152	-3.26379	FBgn0053558	mim
961	2R	2881551	2882486	-0.602554	-0.507514	-4.66029	FBgn0029508	Tsp42Ea
961	2R	2881551	2882486	-0.602554	-0.507514	-4.66029	FBgn0050159	CG30159
961	2R	2881551	2882486	-0.602554	-0.507514	-4.66029	XLOC_008115	-
961	2R	2881551	2882486	-0.602554	-0.507514	-4.66029	XLOC_008116	-
964	2R	2927616	2928810	-0.940399	-1.23713	-0.727753	FBgn0033131	CR12842
964	2R	2927616	2928810	-0.940399	-1.23713	-0.727753	FBgn0033132	Tsp42Ej
964	2R	2927616	2928810	-0.940399	-1.23713	-0.727753	FBgn0033133	Tsp42Ek
964	2R	2927616	2928810	-0.940399	-1.23713	-0.727753	FBgn0053914	CG33914
964	2R	2927616	2928810	-0.940399	-1.23713	-0.727753	XLOC_008121	-
965	2R	2936346	2937185	-1.07935	-2.23374	-0.0309256	FBgn0016032	lbm
965	2R	2936346	2937185	-1.07935	-2.23374	-0.0309256	FBgn0033134	Tsp42El
966	2R	2948116	2949458	-0.438941	-0.330212	-1.43867	FBgn0027558	pgant3
966	2R	2948116	2949458	-0.438941	-0.330212	-1.43867	FBgn0033138	Tsp42Eq
967	2R	3017079	3017811	-0.300528	1.40884	-1.11799	FBgn0015038	Cyp9b1
967	2R	3017079	3017811	-0.300528	1.40884	-1.11799	FBgn0015039	Cyp9b2
967	2R	3017079	3017811	-0.300528	1.40884	-1.11799	FBgn0263934	esn
968	2R	3018703	3019840	-0.112466	-1.83151	0.867235	FBgn0015038	Cyp9b1
968	2R	3018703	3019840	-0.112466	-1.83151	0.867235	FBgn0015039	Cyp9b2
969	2R	3122726	3123396	-0.235121	-1.19556	-0.00312424	FBgn0026389	Or43a
974	2R	3294140	3295433	0.759061	1.75742	0.485112	FBgn0033166	Eaf
974	2R	3294140	3295433	0.759061	1.75742	0.485112	FBgn0033167	CG1701
974	2R	3294140	3295433	0.759061	1.75742	0.485112	FBgn0263529	mir-4977
986	2R	3416737	3419797	-0.464751	-3.73787	-1.28001	FBgn0033188	CG1600
986	2R	3416737	3419797	-0.464751	-3.73787	-1.28001	FBgn0264294	Cyt-b5
986	2R	3416737	3419797	-0.464751	-3.73787	-1.28001	XLOC_008136	-
986	2R	3416737	3419797	-0.464751	-3.73787	-1.28001	XLOC_008137	-
986	2R	3416737	3419797	-0.464751	-3.73787	-1.28001	XLOC_008138	-
988	2R	3426459	3427361	0.621722	0.669093	1.06499	FBgn0033190	CG2137
988	2R	3426459	3427361	0.621722	0.669093	1.06499	FBgn0033191	CG1598
988	2R	3426459	3427361	0.621722	0.669093	1.06499	FBgn0033192	Corin
992	2R	3511130	3512058	-0.745807	-2.62484	-1.90279	FBgn0263077	CG43340
992	2R	3511130	3512058	-0.745807	-2.62484	-1.90279	XLOC_008147	-
992	2R	3511130	3512058	-0.745807	-2.62484	-1.90279	XLOC_008148	-
992	2R	3511130	3512058	-0.745807	-2.62484	-1.90279	XLOC_008149	-
997	2R	3560891	3561960	0.941791	1.49177	1.59798	FBgn0033208	mRpL52
997	2R	3560891	3561960	0.941791	1.49177	1.59798	FBgn0033209	CG12107
997	2R	3560891	3561960	0.941791	1.49177	1.59798	FBgn0033210	U2A
999	2R	3585215	3586404	0.402353	0.0101699	2.33693	FBgn0033212	CG1399
999	2R	3585215	3586404	0.402353	0.0101699	2.33693	FBgn0050493	CG30493
999	2R	3585215	3586404	0.402353	0.0101699	2.33693	FBgn0050496	CG30496
1001	2R	3621764	3623153	0.562682	0.581304	1.06006	FBgn0042135	CG18812
1001	2R	3621764	3623153	0.562682	0.581304	1.06006	FBgn0050497	CG30497
1001	2R	3621764	3623153	0.562682	0.581304	1.06006	XLOC_008163	-
1001	2R	3621764	3623153	0.562682	0.581304	1.06006	XLOC_008164	-
1001	2R	3621764	3623153	0.562682	0.581304	1.06006	XLOC_008165	-
1005	2R	3673334	3674741	0.347625	4.26524	-3.16488	FBgn0000337	cn
1005	2R	3673334	3674741	0.347625	4.26524	-3.16488	FBgn0015614	CanB2
1005	2R	3673334	3674741	0.347625	4.26524	-3.16488	FBgn0033221	CG12825
1005	2R	3673334	3674741	0.347625	4.26524	-3.16488	FBgn0263558	mir-4980
1019	2R	3825919	3826660	0.241553	3.24622	-1.11094	FBgn0026722	drosha
1019	2R	3825919	3826660	0.241553	3.24622	-1.11094	FBgn0033235	CG8728
1019	2R	3825919	3826660	0.241553	3.24622	-1.11094	FBgn0050379	CG30379
1019	2R	3825919	3826660	0.241553	3.24622	-1.11094	FBgn0050380	CG30380
1020	2R	3842005	3844732	-0.792786	-1.77974	-1.01426	FBgn0033236	CG14764
1020	2R	3842005	3844732	-0.792786	-1.77974	-1.01426	FBgn0033240	CG2906
1020	2R	3842005	3844732	-0.792786	-1.77974	-1.01426	FBgn0033241	CG2915
1020	2R	3842005	3844732	-0.792786	-1.77974	-1.01426	XLOC_008202	-
1021	2R	3849951	3850413	-0.0436713	-1.35963	16.167	FBgn0026361	41522
1021	2R	3849951	3850413	-0.0436713	-1.35963	16.167	FBgn0027548	nito
1023	2R	3858665	3859719	-0.517262	-2.01765	0.302387	FBgn0027054	CSN4
1023	2R	3858665	3859719	-0.517262	-2.01765	0.302387	FBgn0027548	nito
1023	2R	3858665	3859719	-0.517262	-2.01765	0.302387	FBgn0033244	CG8726
1023	2R	3858665	3859719	-0.517262	-2.01765	0.302387	FBgn0033246	ACC
1024	2R	3859968	3860879	-0.094984	0.822828	-1.17632	FBgn0027054	CSN4
1024	2R	3859968	3860879	-0.094984	0.822828	-1.17632	FBgn0033244	CG8726
1024	2R	3859968	3860879	-0.094984	0.822828	-1.17632	FBgn0033246	ACC
1034	2R	4031243	4033629	-0.0185001	2.26265	-0.646034	FBgn0010504	kermit
1034	2R	4031243	4033629	-0.0185001	2.26265	-0.646034	FBgn0263593	Lpin
1034	2R	4031243	4033629	-0.0185001	2.26265	-0.646034	XLOC_008215	-
1034	2R	4031243	4033629	-0.0185001	2.26265	-0.646034	XLOC_008216	-
1034	2R	4031243	4033629	-0.0185001	2.26265	-0.646034	XLOC_008217	-
1034	2R	4031243	4033629	-0.0185001	2.26265	-0.646034	XLOC_008218	-
1035	2R	4037625	4039710	-0.833736	-3.80561	-0.544314	FBgn0010504	kermit
1035	2R	4037625	4039710	-0.833736	-3.80561	-0.544314	XLOC_008219	-
1035	2R	4037625	4039710	-0.833736	-3.80561	-0.544314	XLOC_008220	-
1035	2R	4037625	4039710	-0.833736	-3.80561	-0.544314	XLOC_008221	-
1035	2R	4037625	4039710	-0.833736	-3.80561	-0.544314	XLOC_008222	-
1035	2R	4037625	4039710	-0.833736	-3.80561	-0.544314	XLOC_008223	-
1035	2R	4037625	4039710	-0.833736	-3.80561	-0.544314	XLOC_008224	-
1043	2R	4308309	4309340	-0.949546	-0.900865	-1.68458	FBgn0028836	CSN7
1044	2R	4330982	4333892	-0.656723	-2.32221	-0.979909	FBgn0014469	Cyp4e2
1044	2R	4330982	4333892	-0.656723	-2.32221	-0.979909	FBgn0015034	Cyp4e1
1044	2R	4330982	4333892	-0.656723	-2.32221	-0.979909	FBgn0033292	Cyp4ad1
1044	2R	4330982	4333892	-0.656723	-2.32221	-0.979909	FBgn0262316	mir-986
1045	2R	4349356	4351070	-0.538192	-2.75313	-0.0689425	FBgn0033294	Mal-A4
1045	2R	4349356	4351070	-0.538192	-2.75313	-0.0689425	FBgn0050359	Mal-A5
1045	2R	4349356	4351070	-0.538192	-2.75313	-0.0689425	FBgn0050360	Mal-A6
1048	2R	4494984	4495732	0.375743	1.26361	-1.05712	FBgn0033310	rgr
1051	2R	4514174	4516048	0.363394	1.59556	0.354984	FBgn0022027	Vps25
1051	2R	4514174	4516048	0.363394	1.59556	0.354984	FBgn0033313	Cirl
1051	2R	4514174	4516048	0.363394	1.59556	0.354984	FBgn0033315	beta3GalTII
1051	2R	4514174	4516048	0.363394	1.59556	0.354984	FBgn0033316	CG14749
1051	2R	4514174	4516048	0.363394	1.59556	0.354984	FBgn0033317	CG8635
1053	2R	4553127	4555359	0.279953	-0.44522	3.71025	FBgn0003892	ptc
1053	2R	4553127	4555359	0.279953	-0.44522	3.71025	FBgn0263120	Acsl
1065	2R	4810312	4810912	1.36035	2.84054	5.15364	FBgn0033348	CG8247
1065	2R	4810312	4810912	1.36035	2.84054	5.15364	FBgn0033349	CG8243
1066	2R	4812963	4814136	0.487777	8.20135	-0.814043	FBgn0033349	CG8243
1066	2R	4812963	4814136	0.487777	8.20135	-0.814043	FBgn0033350	CG8237
1066	2R	4812963	4814136	0.487777	8.20135	-0.814043	FBgn0033351	CG8235
1066	2R	4812963	4814136	0.487777	8.20135	-0.814043	FBgn0033352	CG8232
1067	2R	4814982	4815633	0.0287966	0.42264	-6.07079	FBgn0033350	CG8237
1067	2R	4814982	4815633	0.0287966	0.42264	-6.07079	FBgn0033351	CG8235
1067	2R	4814982	4815633	0.0287966	0.42264	-6.07079	FBgn0033352	CG8232
1075	2R	4982602	4984121	0.798001	2.04782	0.365875	FBgn0033374	CG13741
1075	2R	4982602	4984121	0.798001	2.04782	0.365875	FBgn0033375	CG8078
1075	2R	4982602	4984121	0.798001	2.04782	0.365875	FBgn0033376	CG8777
1075	2R	4982602	4984121	0.798001	2.04782	0.365875	FBgn0082927	snoRNA:Me28S-G3255b
1075	2R	4982602	4984121	0.798001	2.04782	0.365875	FBgn0082928	snoRNA:Me28S-G3255a
1075	2R	4982602	4984121	0.798001	2.04782	0.365875	FBgn0082942	snoRNA:Me28S-A982b
1075	2R	4982602	4984121	0.798001	2.04782	0.365875	FBgn0082943	snoRNA:Me28S-A982a
1075	2R	4982602	4984121	0.798001	2.04782	0.365875	FBgn0082981	snoRNA:Psi28S-2949
1075	2R	4982602	4984121	0.798001	2.04782	0.365875	FBgn0083124	Uhg4
1075	2R	4982602	4984121	0.798001	2.04782	0.365875	FBgn0086603	snoRNA:Or-CD2
1075	2R	4982602	4984121	0.798001	2.04782	0.365875	FBgn0086672	snoRNA:Or-aca5
1076	2R	4985333	4986749	-0.00388393	8.48234	-0.975969	FBgn0033375	CG8078
1076	2R	4985333	4986749	-0.00388393	8.48234	-0.975969	FBgn0033376	CG8777
1076	2R	4985333	4986749	-0.00388393	8.48234	-0.975969	FBgn0082927	snoRNA:Me28S-G3255b
1076	2R	4985333	4986749	-0.00388393	8.48234	-0.975969	FBgn0082928	snoRNA:Me28S-G3255a
1076	2R	4985333	4986749	-0.00388393	8.48234	-0.975969	FBgn0082942	snoRNA:Me28S-A982b
1076	2R	4985333	4986749	-0.00388393	8.48234	-0.975969	FBgn0082943	snoRNA:Me28S-A982a
1076	2R	4985333	4986749	-0.00388393	8.48234	-0.975969	FBgn0083124	Uhg4
1076	2R	4985333	4986749	-0.00388393	8.48234	-0.975969	FBgn0086603	snoRNA:Or-CD2
1076	2R	4985333	4986749	-0.00388393	8.48234	-0.975969	FBgn0086672	snoRNA:Or-aca5
1077	2R	4990661	4991243	0.688917	0.855545	2.24969	FBgn0015838	Vang
1077	2R	4990661	4991243	0.688917	0.855545	2.24969	FBgn0033376	CG8777
1082	2R	5009582	5010538	-1.47841	-0.799909	-2.9187	FBgn0003612	Su(var)2-10
1082	2R	5009582	5010538	-1.47841	-0.799909	-2.9187	FBgn0027561	CG18659
1082	2R	5009582	5010538	-1.47841	-0.799909	-2.9187	FBgn0033381	CG11784
1085	2R	5033327	5034581	0.287305	2.61189	-1.05385	FBgn0050342	Prp38
1085	2R	5033327	5034581	0.287305	2.61189	-1.05385	FBgn0050344	CG30344
1085	2R	5033327	5034581	0.287305	2.61189	-1.05385	FBgn0050345	CG30345
1085	2R	5033327	5034581	0.287305	2.61189	-1.05385	FBgn0086656	shrb
1087	2R	5054235	5055037	-0.128093	-1.04898	0.434455	FBgn0015477	Rme-8
1087	2R	5054235	5055037	-0.128093	-1.04898	0.434455	FBgn0033388	CG8046
1087	2R	5054235	5055037	-0.128093	-1.04898	0.434455	FBgn0033389	Rad51C
1087	2R	5054235	5055037	-0.128093	-1.04898	0.434455	FBgn0259728	CG42382
1089	2R	5070935	5072128	0.242825	5.53768	-1.6024	FBgn0002567	ltd
1090	2R	5076800	5079671	1.75561	6.59769	0.39732	FBgn0033391	CG8026
1090	2R	5076800	5079671	1.75561	6.59769	0.39732	XLOC_008269	-
1090	2R	5076800	5079671	1.75561	6.59769	0.39732	XLOC_008270	-
1093	2R	5171321	5172589	-0.11063	0.347045	-1.33425	FBgn0020621	Pkn
1093	2R	5171321	5172589	-0.11063	0.347045	-1.33425	FBgn0033400	CG2063
1093	2R	5171321	5172589	-0.11063	0.347045	-1.33425	FBgn0033401	CG1968
1093	2R	5171321	5172589	-0.11063	0.347045	-1.33425	XLOC_008281	-
1094	2R	5173451	5175130	1.5476	0.46624	4.97802	FBgn0020621	Pkn
1094	2R	5173451	5175130	1.5476	0.46624	4.97802	FBgn0026326	Mad1
1094	2R	5173451	5175130	1.5476	0.46624	4.97802	FBgn0033400	CG2063
1094	2R	5173451	5175130	1.5476	0.46624	4.97802	FBgn0033401	CG1968
1098	2R	5286530	5286982	-0.925765	-1.25901	-1.0361	FBgn0016078	wun
1098	2R	5286530	5286982	-0.925765	-1.25901	-1.0361	FBgn0016970	l(2)k10201
1098	2R	5286530	5286982	-0.925765	-1.25901	-1.0361	FBgn0028473	CG8801
1098	2R	5286530	5286982	-0.925765	-1.25901	-1.0361	FBgn0053774	CG33774
1099	2R	5295703	5297007	-1.21913	-3.32067	-4.74258	FBgn0016078	wun
1099	2R	5295703	5297007	-1.21913	-3.32067	-4.74258	XLOC_008287	-
1099	2R	5295703	5297007	-1.21913	-3.32067	-4.74258	XLOC_008288	-
1103	2R	5325354	5328166	0.28531	1.69183	0.905272	FBgn0029092	ced-6
1103	2R	5325354	5328166	0.28531	1.69183	0.905272	XLOC_008289	-
1103	2R	5325354	5328166	0.28531	1.69183	0.905272	XLOC_008290	-
1106	2R	5437683	5440176	-0.725953	-1.00498	-1.42417	FBgn0262447	mir-14
1106	2R	5437683	5440176	-0.725953	-1.00498	-1.42417	FBgn0263660	CR43651
1109	2R	5474575	5476336	1.67363	1.13646	4.62486	FBgn0010342	Map60
1109	2R	5474575	5476336	1.67363	1.13646	4.62486	FBgn0025286	RpL31
1109	2R	5474575	5476336	1.67363	1.13646	4.62486	FBgn0033428	Updo
1109	2R	5474575	5476336	1.67363	1.13646	4.62486	FBgn0033429	CG12929
1109	2R	5474575	5476336	1.67363	1.13646	4.62486	FBgn0033431	CG1827
1109	2R	5474575	5476336	1.67363	1.13646	4.62486	FBgn0261016	clos
1111	2R	5493380	5494397	-0.745197	-0.174593	-1.6077	FBgn0033434	CG1902
1111	2R	5493380	5494397	-0.745197	-0.174593	-1.6077	FBgn0033437	CG12926
1111	2R	5493380	5494397	-0.745197	-0.174593	-1.6077	FBgn0050000	CG30000
1111	2R	5493380	5494397	-0.745197	-0.174593	-1.6077	FBgn0050005	CG30005
1112	2R	5494617	5495810	-0.671277	-1.03974	-1.37145	FBgn0033434	CG1902
1112	2R	5494617	5495810	-0.671277	-1.03974	-1.37145	FBgn0033437	CG12926
1112	2R	5494617	5495810	-0.671277	-1.03974	-1.37145	FBgn0050000	CG30000
1112	2R	5494617	5495810	-0.671277	-1.03974	-1.37145	FBgn0050005	CG30005
1114	2R	5579010	5580264	2.90079	3.25893	3.76255	FBgn0023143	Uba1
1120	2R	5724295	5725505	-0.700995	-1.44023	-0.711421	FBgn0033448	hebe
1120	2R	5724295	5725505	-0.700995	-1.44023	-0.711421	FBgn0033449	CG1663
1120	2R	5724295	5725505	-0.700995	-1.44023	-0.711421	FBgn0033450	Lsm11
1120	2R	5724295	5725505	-0.700995	-1.44023	-0.711421	FBgn0033451	CG1665
1120	2R	5724295	5725505	-0.700995	-1.44023	-0.711421	XLOC_008324	-
1120	2R	5724295	5725505	-0.700995	-1.44023	-0.711421	XLOC_008325	-
1123	2R	5734027	5736400	0.0582494	-0.603659	1.42263	FBgn0023175	Prosalpha7
1123	2R	5734027	5736400	0.0582494	-0.603659	1.42263	FBgn0023180	Orc6
1123	2R	5734027	5736400	0.0582494	-0.603659	1.42263	FBgn0027580	CG1516
1123	2R	5734027	5736400	0.0582494	-0.603659	1.42263	FBgn0033453	CG1667
1123	2R	5734027	5736400	0.0582494	-0.603659	1.42263	FBgn0033454	CG1671
1127	2R	5760270	5761122	-0.0246499	-1.3952	0.950784	FBgn0011241	cbx
1127	2R	5760270	5761122	-0.0246499	-1.3952	0.950784	FBgn0033458	CG18446
1127	2R	5760270	5761122	-0.0246499	-1.3952	0.950784	FBgn0033459	CG12744
1133	2R	5844329	5845756	-0.809322	-0.974331	-6.31535	FBgn0011656	Mef2
1133	2R	5844329	5845756	-0.809322	-0.974331	-6.31535	FBgn0033466	Pal1
1133	2R	5844329	5845756	-0.809322	-0.974331	-6.31535	FBgn0033467	CG15863
1133	2R	5844329	5845756	-0.809322	-0.974331	-6.31535	XLOC_008345	-
1134	2R	5846631	5847290	-1.37679	-1.82778	-21.2272	FBgn0011656	Mef2
1134	2R	5846631	5847290	-1.37679	-1.82778	-21.2272	FBgn0033466	Pal1
1134	2R	5846631	5847290	-1.37679	-1.82778	-21.2272	FBgn0033467	CG15863
1134	2R	5846631	5847290	-1.37679	-1.82778	-21.2272	XLOC_008345	-
1137	2R	5856510	5857234	0.509137	1.52899	0.0807567	FBgn0027619	Adam
1137	2R	5856510	5857234	0.509137	1.52899	0.0807567	FBgn0033469	CG12133
1137	2R	5856510	5857234	0.509137	1.52899	0.0807567	FBgn0033471	CG12134
1139	2R	5876542	5877912	1.16151	-0.135946	2.73661	FBgn0261014	TER94
1143	2R	5931509	5936209	-0.283704	-1.46093	-0.935642	FBgn0033476	oys
1143	2R	5931509	5936209	-0.283704	-1.46093	-0.935642	FBgn0040773	CoVIIc
1143	2R	5931509	5936209	-0.283704	-1.46093	-0.935642	FBgn0085249	CG34220
1151	2R	5988495	5992203	0.128845	-2.40854	2.00839	FBgn0004907	14-3-3zeta
1151	2R	5988495	5992203	0.128845	-2.40854	2.00839	FBgn0033485	RpLP0-like
1159	2R	6190488	6191891	-0.299194	-1.01157	0.104115	FBgn0033504	CAP
1161	2R	6197630	6198487	0.150461	2.05569	0.0703597	FBgn0028426	JhI-1
1161	2R	6197630	6198487	0.150461	2.05569	0.0703597	FBgn0033507	CG12909
1161	2R	6197630	6198487	0.150461	2.05569	0.0703597	FBgn0033508	Obp46a
1162	2R	6310704	6311306	0.132436	1.02498	-3.86867	FBgn0033519	CG11825
1162	2R	6310704	6311306	0.132436	1.02498	-3.86867	FBgn0033520	Prx2540-1
1162	2R	6310704	6311306	0.132436	1.02498	-3.86867	FBgn0053474	CG33474
1163	2R	6316071	6316734	-0.291944	-3.22766	-0.442373	FBgn0033521	CG12896
1163	2R	6316071	6316734	-0.291944	-3.22766	-0.442373	FBgn0262114	RanBPM
1164	2R	6316981	6318233	-1.12396	-2.63689	-0.979847	FBgn0033521	CG12896
1164	2R	6316981	6318233	-1.12396	-2.63689	-0.979847	FBgn0262114	RanBPM
1168	2R	6360535	6362384	-0.741331	-1.3641	-0.621044	FBgn0261862	whd
1174	2R	6505152	6506108	-1.36101	-4.38286	0.132287	FBgn0033538	CG11883
1174	2R	6505152	6506108	-1.36101	-4.38286	0.132287	FBgn0263102	psq
1174	2R	6505152	6506108	-1.36101	-4.38286	0.132287	XLOC_008455	-
1174	2R	6505152	6506108	-1.36101	-4.38286	0.132287	XLOC_008456	-
1181	2R	6693203	6696587	-0.459895	-3.75231	0.24968	FBgn0027499	wde
1181	2R	6693203	6696587	-0.459895	-3.75231	0.24968	FBgn0033547	CG12935
1181	2R	6693203	6696587	-0.459895	-3.75231	0.24968	FBgn0033548	CG7637
1181	2R	6693203	6696587	-0.459895	-3.75231	0.24968	FBgn0033549	mms4
1181	2R	6693203	6696587	-0.459895	-3.75231	0.24968	XLOC_008470	-
1181	2R	6693203	6696587	-0.459895	-3.75231	0.24968	XLOC_008471	-
1184	2R	6708675	6709404	-0.826744	-0.862284	-1.13678	FBgn0029134	Prosbeta5
1184	2R	6708675	6709404	-0.826744	-0.862284	-1.13678	FBgn0033554	Lsm10
1184	2R	6708675	6709404	-0.826744	-0.862284	-1.13678	FBgn0033555	RpS15Ab
1184	2R	6708675	6709404	-0.826744	-0.862284	-1.13678	FBgn0033556	CG12343
1184	2R	6708675	6709404	-0.826744	-0.862284	-1.13678	FBgn0033557	CG12325
1184	2R	6708675	6709404	-0.826744	-0.862284	-1.13678	FBgn0086898	dgo
1187	2R	6740039	6741408	0.713954	4.8958	2.24168	FBgn0050015	CG30015
1187	2R	6740039	6741408	0.713954	4.8958	2.24168	XLOC_008477	-
1187	2R	6740039	6741408	0.713954	4.8958	2.24168	XLOC_008478	-
1187	2R	6740039	6741408	0.713954	4.8958	2.24168	XLOC_008479	-
1188	2R	6766384	6767212	0.438815	2.3389	-0.0962385	FBgn0010356	Taf5
1188	2R	6766384	6767212	0.438815	2.3389	-0.0962385	FBgn0033564	Pex6
1188	2R	6766384	6767212	0.438815	2.3389	-0.0962385	FBgn0061356	CG18003
1188	2R	6766384	6767212	0.438815	2.3389	-0.0962385	FBgn0263510	nclb
1189	2R	6767291	6768248	-1.18114	-0.379733	-2.52072	FBgn0010356	Taf5
1189	2R	6767291	6768248	-1.18114	-0.379733	-2.52072	FBgn0033564	Pex6
1189	2R	6767291	6768248	-1.18114	-0.379733	-2.52072	FBgn0061356	CG18003
1191	2R	6780910	6782482	-1.00657	-1.40616	-1.90733	FBgn0017414	cag
1191	2R	6780910	6782482	-1.00657	-1.40616	-1.90733	FBgn0033569	CG12942
1191	2R	6780910	6782482	-1.00657	-1.40616	-1.90733	FBgn0050020	CG30020
1199	2R	7110265	7111200	0.288793	2.4494	-4.91236	FBgn0033584	CG7737
1199	2R	7110265	7111200	0.288793	2.4494	-4.91236	FBgn0037084	Syx6
1199	2R	7110265	7111200	0.288793	2.4494	-4.91236	XLOC_008530	-
1201	2R	7122093	7122857	0.705312	2.4459	1.15255	FBgn0033587	CG13218
1201	2R	7122093	7122857	0.705312	2.4459	1.15255	FBgn0033588	CG13228
1201	2R	7122093	7122857	0.705312	2.4459	1.15255	FBgn0033589	CG13227
1201	2R	7122093	7122857	0.705312	2.4459	1.15255	FBgn0033590	CG13217
1201	2R	7122093	7122857	0.705312	2.4459	1.15255	FBgn0085252	CG34223
1201	2R	7122093	7122857	0.705312	2.4459	1.15255	FBgn0085253	CG34224
1205	2R	7180011	7180701	-0.124015	-1.09222	0.968775	FBgn0015582	dare
1205	2R	7180011	7180701	-0.124015	-1.09222	0.968775	FBgn0033610	CG18335
1205	2R	7180011	7180701	-0.124015	-1.09222	0.968775	FBgn0040763	CG18336
1205	2R	7180011	7180701	-0.124015	-1.09222	0.968775	FBgn0050033	CG30033
1205	2R	7180011	7180701	-0.124015	-1.09222	0.968775	FBgn0259238	CG42336
1210	2R	7246921	7247695	0.579614	0.57975	1.26234	FBgn0001276	ix
1210	2R	7246921	7247695	0.579614	0.57975	1.26234	FBgn0011987	tRNA:SeC
1210	2R	7246921	7247695	0.579614	0.57975	1.26234	FBgn0015001	iotaTry
1210	2R	7246921	7247695	0.579614	0.57975	1.26234	FBgn0024188	san
1210	2R	7246921	7247695	0.579614	0.57975	1.26234	FBgn0033624	CG12384
1210	2R	7246921	7247695	0.579614	0.57975	1.26234	FBgn0041241	Gr47b
1212	2R	7254368	7254934	-2.96372	-1.46824	-10.4821	FBgn0033627	CG13204
1213	2R	7257789	7258740	0.937312	2.07509	15.2195	FBgn0021795	Tapdelta
1213	2R	7257789	7258740	0.937312	2.07509	15.2195	FBgn0033627	CG13204
1220	2R	7525756	7528546	-0.365446	-0.691782	-1.10439	FBgn0033638	CG9005
1220	2R	7525756	7528546	-0.365446	-0.691782	-1.10439	FBgn0033639	CG9003
1220	2R	7525756	7528546	-0.365446	-0.691782	-1.10439	XLOC_008554	-
1220	2R	7525756	7528546	-0.365446	-0.691782	-1.10439	XLOC_008555	-
1220	2R	7525756	7528546	-0.365446	-0.691782	-1.10439	XLOC_008556	-
1220	2R	7525756	7528546	-0.365446	-0.691782	-1.10439	XLOC_008557	-
1224	2R	7577702	7578542	0.362115	1.36461	-0.637434	FBgn0010516	wal
1224	2R	7577702	7578542	0.362115	1.36461	-0.637434	FBgn0040491	Buffy
1224	2R	7577702	7578542	0.362115	1.36461	-0.637434	FBgn0062449	CG13197
1226	2R	7600297	7601606	0.657229	2.33176	-1.62443	FBgn0033649	pyr
1226	2R	7600297	7601606	0.657229	2.33176	-1.62443	XLOC_005076	-
1240	2R	7876458	7877414	-0.579871	1.13681	-2.15959	FBgn0033672	rho-7
1240	2R	7876458	7877414	-0.579871	1.13681	-2.15959	FBgn0033673	CG8298
1240	2R	7876458	7877414	-0.579871	1.13681	-2.15959	FBgn0085260	CG34231
1243	2R	7921393	7923047	0.887027	2.5138	1.3102	FBgn0010339	128up
1243	2R	7921393	7923047	0.887027	2.5138	1.3102	FBgn0033677	CG8321
1243	2R	7921393	7923047	0.887027	2.5138	1.3102	FBgn0260012	pds5
1243	2R	7921393	7923047	0.887027	2.5138	1.3102	FBgn0262820	CG43191
1243	2R	7921393	7923047	0.887027	2.5138	1.3102	XLOC_008583	-
1246	2R	7932073	7933290	-0.554403	-1.46641	1.00978	FBgn0004463	RpIII128
1246	2R	7932073	7933290	-0.554403	-1.46641	1.00978	FBgn0024732	Drep-1
1246	2R	7932073	7933290	-0.554403	-1.46641	1.00978	XLOC_005100	-
1251	2R	8049799	8050577	0.660694	2.92463	-0.0147816	FBgn0033688	Prp8
1251	2R	8049799	8050577	0.660694	2.92463	-0.0147816	FBgn0040759	CG13177
1251	2R	8049799	8050577	0.660694	2.92463	-0.0147816	FBgn0085261	CG34232
1251	2R	8049799	8050577	0.660694	2.92463	-0.0147816	FBgn0263485	snoRNA:Prp8-a
1255	2R	8087311	8088521	0.622868	1.97817	61.7245	FBgn0033698	CG8858
1255	2R	8087311	8088521	0.622868	1.97817	61.7245	FBgn0033699	RpS11
1255	2R	8087311	8088521	0.622868	1.97817	61.7245	FBgn0083988	snoRNA:Me28S-C3420a
1255	2R	8087311	8088521	0.622868	1.97817	61.7245	FBgn0083989	snoRNA:Me28S-C3420b
1263	2R	8229573	8232136	-0.376134	-0.504151	-1.08086	FBgn0033717	CG8839
1263	2R	8229573	8232136	-0.376134	-0.504151	-1.08086	FBgn0033718	ana3
1263	2R	8229573	8232136	-0.376134	-0.504151	-1.08086	XLOC_008589	-
1263	2R	8229573	8232136	-0.376134	-0.504151	-1.08086	XLOC_008590	-
1263	2R	8229573	8232136	-0.376134	-0.504151	-1.08086	XLOC_008591	-
1263	2R	8229573	8232136	-0.376134	-0.504151	-1.08086	XLOC_008592	-
1263	2R	8229573	8232136	-0.376134	-0.504151	-1.08086	XLOC_008593	-
1269	2R	8356052	8356846	0.182103	2.40993	-1.81236	FBgn0033740	dgt5
1269	2R	8356052	8356846	0.182103	2.40993	-1.81236	FBgn0033741	CG8545
1277	2R	8473657	8478322	0.840979	1.44003	2.52502	FBgn0022764	Sin3A
1277	2R	8473657	8478322	0.840979	1.44003	2.52502	FBgn0050055	CR30055
1277	2R	8473657	8478322	0.840979	1.44003	2.52502	XLOC_008614	-
1277	2R	8473657	8478322	0.840979	1.44003	2.52502	XLOC_008615	-
1277	2R	8473657	8478322	0.840979	1.44003	2.52502	XLOC_008616	-
1284	2R	8565809	8566797	0.641586	-2.83532	5.74955	FBgn0033766	CG8771
1284	2R	8565809	8566797	0.641586	-2.83532	5.74955	FBgn0261625	CG42708
1284	2R	8565809	8566797	0.641586	-2.83532	5.74955	XLOC_008634	-
1284	2R	8565809	8566797	0.641586	-2.83532	5.74955	XLOC_008635	-
1286	2R	8579379	8580269	1.03501	2.49217	3.35251	FBgn0033769	CG8768
1286	2R	8579379	8580269	1.03501	2.49217	3.35251	FBgn0050052	Obp49a
1286	2R	8579379	8580269	1.03501	2.49217	3.35251	FBgn0050053	CG30053
1290	2R	8643126	8645050	1.09372	0.376023	2.86674	FBgn0011227	ox
1290	2R	8643126	8645050	1.09372	0.376023	2.86674	FBgn0020930	Dgkepsilon
1290	2R	8643126	8645050	1.09372	0.376023	2.86674	FBgn0026619	Taz
1290	2R	8643126	8645050	1.09372	0.376023	2.86674	FBgn0026741	mRpL18
1292	2R	8756029	8757151	-0.250277	-1.72359	-0.157481	FBgn0000181	bic
1292	2R	8756029	8757151	-0.250277	-1.72359	-0.157481	FBgn0033777	CG17574
1292	2R	8756029	8757151	-0.250277	-1.72359	-0.157481	XLOC_008655	-
1305	2R	9046164	9047022	0.0820678	3.94092	-1.8777	FBgn0020370	TppII
1305	2R	9046164	9047022	0.0820678	3.94092	-1.8777	FBgn0020391	Nrk
1305	2R	9046164	9047022	0.0820678	3.94092	-1.8777	FBgn0085468	CG34439
1315	2R	9126208	9126977	0.200636	-1.40795	3.23558	FBgn0033815	CG4676
1315	2R	9126208	9126977	0.200636	-1.40795	3.23558	FBgn0033816	CG4679
1315	2R	9126208	9126977	0.200636	-1.40795	3.23558	FBgn0033817	CG4688
1320	2R	9337993	9338817	0.0913187	-3.23013	1.77317	FBgn0013765	cnn
1320	2R	9337993	9338817	0.0913187	-3.23013	1.77317	FBgn0086757	cbs
1320	2R	9337993	9338817	0.0913187	-3.23013	1.77317	XLOC_008696	-
1326	2R	9433860	9434591	-0.780482	-0.718841	-1.46614	FBgn0033853	CG6145
1326	2R	9433860	9434591	-0.780482	-0.718841	-1.46614	FBgn0053156	CG33156
1326	2R	9433860	9434591	-0.780482	-0.718841	-1.46614	XLOC_005236	-
1326	2R	9433860	9434591	-0.780482	-0.718841	-1.46614	XLOC_008713	-
1326	2R	9433860	9434591	-0.780482	-0.718841	-1.46614	XLOC_008714	-
1329	2R	9444928	9445825	1.08364	1.85475	1.23774	FBgn0014877	Roe1
1329	2R	9444928	9445825	1.08364	1.85475	1.23774	FBgn0033855	CG13333
1329	2R	9444928	9445825	1.08364	1.85475	1.23774	FBgn0033856	CG13334
1329	2R	9444928	9445825	1.08364	1.85475	1.23774	FBgn0083006	snoRNA:Psi28S-1153
1329	2R	9444928	9445825	1.08364	1.85475	1.23774	FBgn0263459	snoRNA:2R:9445410
1329	2R	9444928	9445825	1.08364	1.85475	1.23774	FBgn0263472	snoRNA:2R:9445205
1330	2R	9472036	9476306	-0.831165	-2.81844	-0.876901	FBgn0027581	CG6191
1330	2R	9472036	9476306	-0.831165	-2.81844	-0.876901	XLOC_008718	-
1330	2R	9472036	9476306	-0.831165	-2.81844	-0.876901	XLOC_008719	-
1330	2R	9472036	9476306	-0.831165	-2.81844	-0.876901	XLOC_008720	-
1330	2R	9472036	9476306	-0.831165	-2.81844	-0.876901	XLOC_008721	-
1330	2R	9472036	9476306	-0.831165	-2.81844	-0.876901	XLOC_008722	-
1339	2R	9855717	9856577	0.814118	1.45502	1.5007	FBgn0013770	Cp1
1339	2R	9855717	9856577	0.814118	1.45502	1.5007	FBgn0020766	Aats-phe
1339	2R	9855717	9856577	0.814118	1.45502	1.5007	FBgn0033887	St4
1342	2R	9877436	9878291	0.384461	1.00784	-0.280052	FBgn0002643	mam
1342	2R	9877436	9878291	0.384461	1.00784	-0.280052	FBgn0020620	RN-tre
1344	2R	9896861	9897611	-0.784637	-1.74511	-0.433031	FBgn0002643	mam
1344	2R	9896861	9897611	-0.784637	-1.74511	-0.433031	XLOC_006849	-
1344	2R	9896861	9897611	-0.784637	-1.74511	-0.433031	XLOC_006850	-
1344	2R	9896861	9897611	-0.784637	-1.74511	-0.433031	XLOC_008770	-
1344	2R	9896861	9897611	-0.784637	-1.74511	-0.433031	XLOC_008771	-
1347	2R	9936667	9937301	-0.399212	-1.21045	0.888134	XLOC_008781	-
1347	2R	9936667	9937301	-0.399212	-1.21045	0.888134	XLOC_008782	-
1347	2R	9936667	9937301	-0.399212	-1.21045	0.888134	XLOC_008783	-
1347	2R	9936667	9937301	-0.399212	-1.21045	0.888134	XLOC_008784	-
1348	2R	10025127	10028261	-0.447988	-1.27176	-1.25017	FBgn0040752	Prosap
1348	2R	10025127	10028261	-0.447988	-1.27176	-1.25017	XLOC_008805	-
1350	2R	10048081	10049430	-0.939259	1.95001	-3.36756	FBgn0033899	CG13016
1350	2R	10048081	10049430	-0.939259	1.95001	-3.36756	FBgn0033900	CG8257
1350	2R	10048081	10049430	-0.939259	1.95001	-3.36756	FBgn0033901	O-fut1
1350	2R	10048081	10049430	-0.939259	1.95001	-3.36756	FBgn0033902	Tango7
1356	2R	10122495	10122908	-0.774379	-1.68582	-0.0642703	FBgn0033915	CG8485
1356	2R	10122495	10122908	-0.774379	-1.68582	-0.0642703	FBgn0261276	opa1-like
1356	2R	10122495	10122908	-0.774379	-1.68582	-0.0642703	FBgn0262427	mir-1016
1359	2R	10146490	10147501	0.471069	2.10886	1.08378	FBgn0027538	beta4GalNAcTA
1359	2R	10146490	10147501	0.471069	2.10886	1.08378	FBgn0033918	CG8531
1359	2R	10146490	10147501	0.471069	2.10886	1.08378	FBgn0033919	CG8547
1360	2R	10157893	10158157	1.52049	4.91097	0.840703	FBgn0261269	conv
1360	2R	10157893	10158157	1.52049	4.91097	0.840703	FBgn0261270	SelD
1362	2R	10239645	10240508	-0.506402	-0.423615	-2.20709	FBgn0033924	CG8613
1362	2R	10239645	10240508	-0.506402	-0.423615	-2.20709	FBgn0085408	Shroom
1368	2R	10368720	10370778	-0.343023	-1.36705	-0.327685	FBgn0001332	L
1368	2R	10368720	10370778	-0.343023	-1.36705	-0.327685	XLOC_008834	-
1368	2R	10368720	10370778	-0.343023	-1.36705	-0.327685	XLOC_008835	-
1368	2R	10368720	10370778	-0.343023	-1.36705	-0.327685	XLOC_008836	-
1368	2R	10368720	10370778	-0.343023	-1.36705	-0.327685	XLOC_008837	-
1370	2R	10390338	10390969	-0.0651056	-1.96644	1.19371	FBgn0024698	Cpsf160
1370	2R	10390338	10390969	-0.0651056	-1.96644	1.19371	FBgn0261823	Asx
1370	2R	10390338	10390969	-0.0651056	-1.96644	1.19371	XLOC_008845	-
1373	2R	10413946	10414770	-0.672361	0.206858	-1.84578	FBgn0020245	ttv
1373	2R	10413946	10414770	-0.672361	0.206858	-1.84578	XLOC_008847	-
1374	2R	10460986	10462737	-0.797351	-1.82203	-0.863897	FBgn0010397	LamC
1374	2R	10460986	10462737	-0.797351	-1.82203	-0.863897	XLOC_008858	-
1377	2R	10506267	10507185	2.283	6.76334	1.01773	FBgn0010638	Sec61beta
1377	2R	10506267	10507185	2.283	6.76334	1.01773	FBgn0026427	Su(var)2-HP2
1377	2R	10506267	10507185	2.283	6.76334	1.01773	FBgn0033948	CG12863
1377	2R	10506267	10507185	2.283	6.76334	1.01773	FBgn0083123	Uhg5
1378	2R	10508165	10510243	-0.412744	-1.06214	-0.65922	FBgn0010638	Sec61beta
1378	2R	10508165	10510243	-0.412744	-1.06214	-0.65922	FBgn0033948	CG12863
1378	2R	10508165	10510243	-0.412744	-1.06214	-0.65922	FBgn0082919	snoRNA:Or-CD4
1378	2R	10508165	10510243	-0.412744	-1.06214	-0.65922	FBgn0082926	snoRNA:Me28S-U1848
1378	2R	10508165	10510243	-0.412744	-1.06214	-0.65922	FBgn0082929	snoRNA:Me28S-G2703c
1378	2R	10508165	10510243	-0.412744	-1.06214	-0.65922	FBgn0082930	snoRNA:Me28S-G2703b
1378	2R	10508165	10510243	-0.412744	-1.06214	-0.65922	FBgn0082931	snoRNA:Me28S-G2703a
1378	2R	10508165	10510243	-0.412744	-1.06214	-0.65922	FBgn0082939	snoRNA:Me28S-C3227b
1378	2R	10508165	10510243	-0.412744	-1.06214	-0.65922	FBgn0082940	snoRNA:Me28S-C3227a
1378	2R	10508165	10510243	-0.412744	-1.06214	-0.65922	FBgn0082941	snoRNA:Me28S-A992
1378	2R	10508165	10510243	-0.412744	-1.06214	-0.65922	FBgn0082950	snoRNA:Me18S-G1952
1378	2R	10508165	10510243	-0.412744	-1.06214	-0.65922	FBgn0082951	snoRNA:Me18S-C1366
1378	2R	10508165	10510243	-0.412744	-1.06214	-0.65922	FBgn0082952	snoRNA:Me18S-A1061
1378	2R	10508165	10510243	-0.412744	-1.06214	-0.65922	FBgn0083123	Uhg5
1381	2R	10643811	10644469	1.19633	1.44979	1.40051	FBgn0033960	CG10151
1381	2R	10643811	10644469	1.19633	1.44979	1.40051	FBgn0033961	CG12859
1381	2R	10643811	10644469	1.19633	1.44979	1.40051	FBgn0033962	CG10153
1381	2R	10643811	10644469	1.19633	1.44979	1.40051	FBgn0033963	CG12857
1386	2R	10740236	10741427	-0.498781	-0.95426	-1.00559	FBgn0027783	SMC2
1386	2R	10740236	10741427	-0.498781	-0.95426	-1.00559	FBgn0028434	Ercc1
1386	2R	10740236	10741427	-0.498781	-0.95426	-1.00559	FBgn0033972	Ciao1
1386	2R	10740236	10741427	-0.498781	-0.95426	-1.00559	FBgn0033973	HPS1
1387	2R	10741529	10742600	0.485698	1.27689	0.418197	FBgn0027783	SMC2
1387	2R	10741529	10742600	0.485698	1.27689	0.418197	FBgn0028434	Ercc1
1387	2R	10741529	10742600	0.485698	1.27689	0.418197	FBgn0033972	Ciao1
1387	2R	10741529	10742600	0.485698	1.27689	0.418197	FBgn0033973	HPS1
1390	2R	10757885	10758752	1.13789	0.694985	4.84123	FBgn0013773	Cyp6a22
1390	2R	10757885	10758752	1.13789	0.694985	4.84123	FBgn0022063	Pcf11
1390	2R	10757885	10758752	1.13789	0.694985	4.84123	XLOC_008860	-
1397	2R	10860995	10863667	-0.570846	-0.875639	-1.04763	FBgn0033987	ckn
1397	2R	10860995	10863667	-0.570846	-0.875639	-1.04763	XLOC_008873	-
1397	2R	10860995	10863667	-0.570846	-0.875639	-1.04763	XLOC_008874	-
1409	2R	11140403	11141459	0.401879	1.33173	0.219416	FBgn0003328	scb
1409	2R	11140403	11141459	0.401879	1.33173	0.219416	XLOC_008885	-
1409	2R	11140403	11141459	0.401879	1.33173	0.219416	XLOC_008886	-
1415	2R	11268764	11270343	0.748407	3.13476	1.11641	FBgn0000996	dup
1415	2R	11268764	11270343	0.748407	3.13476	1.11641	FBgn0026370	SRPK
1422	2R	11452427	11453363	-0.689211	-1.02461	-0.707055	FBgn0024754	Flo-1
1422	2R	11452427	11453363	-0.689211	-1.02461	-0.707055	FBgn0034032	CG8195
1423	2R	11458323	11458907	-0.287582	-6.07552	0.416793	FBgn0013762	Cdk5
1423	2R	11458323	11458907	-0.287582	-6.07552	0.416793	FBgn0024754	Flo-1
1423	2R	11458323	11458907	-0.287582	-6.07552	0.416793	FBgn0034033	CG8204
1423	2R	11458323	11458907	-0.287582	-6.07552	0.416793	FBgn0050466	CG30466
1425	2R	11460267	11461671	-1.80701	-14.2714	-1.48486	FBgn0013762	Cdk5
1425	2R	11460267	11461671	-1.80701	-14.2714	-1.48486	FBgn0034033	CG8204
1425	2R	11460267	11461671	-1.80701	-14.2714	-1.48486	FBgn0050466	CG30466
1427	2R	11551354	11552639	-0.112346	-2.04853	0.798202	FBgn0023441	fus
1427	2R	11551354	11552639	-0.112346	-2.04853	0.798202	XLOC_008941	-
1427	2R	11551354	11552639	-0.112346	-2.04853	0.798202	XLOC_008942	-
1427	2R	11551354	11552639	-0.112346	-2.04853	0.798202	XLOC_008943	-
1428	2R	11566780	11567733	1.46986	2.74305	1.01009	FBgn0034035	CG8207
1428	2R	11566780	11567733	1.46986	2.74305	1.01009	FBgn0050091	CG30091
1428	2R	11566780	11567733	1.46986	2.74305	1.01009	FBgn0262512	Vha14-1
1429	2R	11641087	11642453	-0.663613	-1.32063	-1.76942	FBgn0050089	CG30089
1432	2R	11748737	11750195	-1.12825	-2.74658	0.48539	FBgn0022160	Gpo-1
1432	2R	11748737	11750195	-1.12825	-2.74658	0.48539	FBgn0050085	CG30085
1432	2R	11748737	11750195	-1.12825	-2.74658	0.48539	XLOC_008973	-
1432	2R	11748737	11750195	-1.12825	-2.74658	0.48539	XLOC_008974	-
1433	2R	11755902	11756610	1.1146	5.08382	0.124667	FBgn0050085	CG30085
1433	2R	11755902	11756610	1.1146	5.08382	0.124667	FBgn0264089	sli
1435	2R	11821405	11822322	0.361899	2.26059	-0.267092	FBgn0015247	Iap2
1435	2R	11821405	11822322	0.361899	2.26059	-0.267092	FBgn0034049	bdg
1435	2R	11821405	11822322	0.361899	2.26059	-0.267092	FBgn0034050	CG8297
1435	2R	11821405	11822322	0.361899	2.26059	-0.267092	FBgn0034051	Mlf
1439	2R	11887754	11888848	0.863856	-0.393242	5.31705	FBgn0020236	ATPCL
1439	2R	11887754	11888848	0.863856	-0.393242	5.31705	FBgn0034060	CG8370
1439	2R	11887754	11888848	0.863856	-0.393242	5.31705	XLOC_008981	-
1440	2R	11889255	11889652	0.237302	0.246726	8.8458	FBgn0020236	ATPCL
1440	2R	11889255	11889652	0.237302	0.246726	8.8458	FBgn0034060	CG8370
1440	2R	11889255	11889652	0.237302	0.246726	8.8458	XLOC_008981	-
1441	2R	11894289	11895263	0.00530213	-0.607867	1.25179	FBgn0034060	CG8370
1441	2R	11894289	11895263	0.00530213	-0.607867	1.25179	FBgn0034061	CG8386
1441	2R	11894289	11895263	0.00530213	-0.607867	1.25179	FBgn0034062	CG8388
1441	2R	11894289	11895263	0.00530213	-0.607867	1.25179	FBgn0034063	CG8389
1447	2R	12013491	12016053	-0.355516	-1.34846	-0.263291	FBgn0050095	CG30095
1447	2R	12013491	12016053	-0.355516	-1.34846	-0.263291	FBgn0086676	spin
1447	2R	12013491	12016053	-0.355516	-1.34846	-0.263291	XLOC_008986	-
1447	2R	12013491	12016053	-0.355516	-1.34846	-0.263291	XLOC_008987	-
1447	2R	12013491	12016053	-0.355516	-1.34846	-0.263291	XLOC_008988	-
1447	2R	12013491	12016053	-0.355516	-1.34846	-0.263291	XLOC_008989	-
1447	2R	12013491	12016053	-0.355516	-1.34846	-0.263291	XLOC_008990	-
1447	2R	12013491	12016053	-0.355516	-1.34846	-0.263291	XLOC_008991	-
1447	2R	12013491	12016053	-0.355516	-1.34846	-0.263291	XLOC_008992	-
1453	2R	12073033	12073749	0.653043	-0.54143	1.46129	FBgn0015754	Lis-1
1453	2R	12073033	12073749	0.653043	-0.54143	1.46129	FBgn0034086	CG8441
1453	2R	12073033	12073749	0.653043	-0.54143	1.46129	FBgn0034087	clu
1455	2R	12083750	12084498	1.88591	3.30221	1.56752	FBgn0034087	clu
1455	2R	12083750	12084498	1.88591	3.30221	1.56752	FBgn0034089	CG8446
1455	2R	12083750	12084498	1.88591	3.30221	1.56752	FBgn0262026	CG42837
1455	2R	12083750	12084498	1.88591	3.30221	1.56752	FBgn0262166	calypso
1456	2R	12084501	12085707	0.270014	1.00384	-0.268965	FBgn0015295	shark
1456	2R	12084501	12085707	0.270014	1.00384	-0.268965	FBgn0034089	CG8446
1456	2R	12084501	12085707	0.270014	1.00384	-0.268965	FBgn0262026	CG42837
1456	2R	12084501	12085707	0.270014	1.00384	-0.268965	FBgn0262166	calypso
1458	2R	12095844	12098480	-0.719645	-2.56115	-0.221873	FBgn0034091	mrj
1458	2R	12095844	12098480	-0.719645	-2.56115	-0.221873	FBgn0050237	tRNA:CR30237
1458	2R	12095844	12098480	-0.719645	-2.56115	-0.221873	XLOC_005421	-
1458	2R	12095844	12098480	-0.719645	-2.56115	-0.221873	XLOC_009004	-
1458	2R	12095844	12098480	-0.719645	-2.56115	-0.221873	XLOC_009005	-
1458	2R	12095844	12098480	-0.719645	-2.56115	-0.221873	XLOC_009006	-
1458	2R	12095844	12098480	-0.719645	-2.56115	-0.221873	XLOC_009007	-
1458	2R	12095844	12098480	-0.719645	-2.56115	-0.221873	XLOC_009008	-
1459	2R	12108175	12109148	0.7377	-0.15826	2.00655	FBgn0034091	mrj
1459	2R	12108175	12109148	0.7377	-0.15826	2.00655	FBgn0034092	CG7798
1459	2R	12108175	12109148	0.7377	-0.15826	2.00655	FBgn0034093	CG15706
1459	2R	12108175	12109148	0.7377	-0.15826	2.00655	FBgn0050238	tRNA:CR30238
1459	2R	12108175	12109148	0.7377	-0.15826	2.00655	FBgn0050239	tRNA:CR30239
1459	2R	12108175	12109148	0.7377	-0.15826	2.00655	FBgn0050240	tRNA:CR30240
1459	2R	12108175	12109148	0.7377	-0.15826	2.00655	FBgn0264496	CR43898
1459	2R	12108175	12109148	0.7377	-0.15826	2.00655	XLOC_009011	-
1459	2R	12108175	12109148	0.7377	-0.15826	2.00655	XLOC_009012	-
1464	2R	12181720	12183118	1.3214	1.14697	2.90256	FBgn0034109	CG7747
1464	2R	12181720	12183118	1.3214	1.14697	2.90256	FBgn0034110	Atg9
1464	2R	12181720	12183118	1.3214	1.14697	2.90256	FBgn0050100	CG30100
1464	2R	12181720	12183118	1.3214	1.14697	2.90256	FBgn0259718	CG42372
1468	2R	12231989	12232623	-0.129246	-1.47479	0.0428552	FBgn0034117	CG7997
1468	2R	12231989	12232623	-0.129246	-1.47479	0.0428552	FBgn0034118	Nup62
1468	2R	12231989	12232623	-0.129246	-1.47479	0.0428552	FBgn0262560	wcd
1470	2R	12403494	12404651	-1.03078	-2.01377	-0.558449	FBgn0011260	Sema-2a
1470	2R	12403494	12404651	-1.03078	-2.01377	-0.558449	XLOC_009019	-
1470	2R	12403494	12404651	-1.03078	-2.01377	-0.558449	XLOC_009020	-
1471	2R	12457770	12458767	0.367719	1.03778	-0.461222	FBgn0034137	CG4945
1471	2R	12457770	12458767	0.367719	1.03778	-0.461222	FBgn0034138	RpS15
1471	2R	12457770	12458767	0.367719	1.03778	-0.461222	FBgn0034139	CG4927
1475	2R	12481036	12481828	-0.731708	-0.860245	-1.86051	FBgn0034142	CG8306
1475	2R	12481036	12481828	-0.731708	-0.860245	-1.86051	FBgn0034143	CG8303
1475	2R	12481036	12481828	-0.731708	-0.860245	-1.86051	XLOC_009027	-
1480	2R	12737853	12738621	0.428775	2.12914	0.659006	FBgn0025830	IntS8
1480	2R	12737853	12738621	0.428775	2.12914	0.659006	XLOC_005479	-
1484	2R	12755549	12756388	0.73657	2.79153	-0.830839	FBgn0014870	Psi
1484	2R	12755549	12756388	0.73657	2.79153	-0.830839	FBgn0028737	Ef1beta
1484	2R	12755549	12756388	0.73657	2.79153	-0.830839	FBgn0034162	CG6426
1486	2R	12842754	12844078	-0.316829	0.797078	-3.28048	FBgn0015562	veg
1486	2R	12842754	12844078	-0.316829	0.797078	-3.28048	FBgn0034172	CG6665
1486	2R	12842754	12844078	-0.316829	0.797078	-3.28048	FBgn0085444	mute
1487	2R	12844936	12845823	0.420485	2.07838	-0.0182589	FBgn0015562	veg
1487	2R	12844936	12845823	0.420485	2.07838	-0.0182589	FBgn0034172	CG6665
1487	2R	12844936	12845823	0.420485	2.07838	-0.0182589	FBgn0034173	CG9010
1489	2R	12892067	12892668	0.483195	-1.52089	6.53317	FBgn0026402	NiPp1
1489	2R	12892067	12892668	0.483195	-1.52089	6.53317	FBgn0034177	CG6796
1489	2R	12892067	12892668	0.483195	-1.52089	6.53317	FBgn0034179	CG6805
1493	2R	12936148	12937452	2.96231	4.20966	5.14286	FBgn0034182	CG9640
1493	2R	12936148	12937452	2.96231	4.20966	5.14286	FBgn0034183	CG9642
1493	2R	12936148	12937452	2.96231	4.20966	5.14286	FBgn0034184	CG9646
1493	2R	12936148	12937452	2.96231	4.20966	5.14286	XLOC_009088	-
1495	2R	12973797	12974812	-1.07653	-1.66999	-1.30362	FBgn0010591	Sply
1495	2R	12973797	12974812	-1.07653	-1.66999	-1.30362	FBgn0050460	CG30460
1495	2R	12973797	12974812	-1.07653	-1.66999	-1.30362	XLOC_009095	-
1497	2R	12987682	12989461	0.525952	2.62794	0.944619	FBgn0010226	GstS1
1497	2R	12987682	12989461	0.525952	2.62794	0.944619	FBgn0050456	CG30456
1497	2R	12987682	12989461	0.525952	2.62794	0.944619	XLOC_009096	-
1497	2R	12987682	12989461	0.525952	2.62794	0.944619	XLOC_009097	-
1497	2R	12987682	12989461	0.525952	2.62794	0.944619	XLOC_009098	-
1499	2R	13027715	13028438	0.199169	2.39238	-0.766334	FBgn0034200	CG11395
1499	2R	13027715	13028438	0.199169	2.39238	-0.766334	FBgn0262563	CG43103
1499	2R	13027715	13028438	0.199169	2.39238	-0.766334	FBgn0262567	CG43107
1502	2R	13282115	13283819	-0.239945	0.107227	-2.04479	FBgn0010620	Sip1
1502	2R	13282115	13283819	-0.239945	0.107227	-2.04479	XLOC_009131	-
1506	2R	13308737	13310214	0.0610182	1.36066	-1.00514	FBgn0021818	cnk
1506	2R	13308737	13310214	0.0610182	1.36066	-1.00514	FBgn0022029	l(2)k01209
1506	2R	13308737	13310214	0.0610182	1.36066	-1.00514	XLOC_005528	-
1512	2R	13365838	13366288	-1.93478	-1.85727	-3.17566	FBgn0034225	veil
1518	2R	13452199	13453102	0.589122	1.5824	0.501493	FBgn0034242	CG14480
1518	2R	13452199	13453102	0.589122	1.5824	0.501493	FBgn0034243	ns2
1518	2R	13452199	13453102	0.589122	1.5824	0.501493	FBgn0263029	CG43324
1518	2R	13452199	13453102	0.589122	1.5824	0.501493	FBgn0263076	Klp54D
1524	2R	13553028	13554075	1.79696	1.58845	6.54117	FBgn0034258	eIF3-S8
1524	2R	13553028	13554075	1.79696	1.58845	6.54117	FBgn0050106	CCHa1r
1534	2R	13626696	13628122	0.736641	2.11487	0.770175	FBgn0034269	CG6406
1534	2R	13626696	13628122	0.736641	2.11487	0.770175	FBgn0034270	CG6401
1534	2R	13626696	13628122	0.736641	2.11487	0.770175	FBgn0034271	CG4996
1536	2R	13653684	13654484	0.352362	0.40841	3.25397	FBgn0027572	CG5009
1536	2R	13653684	13654484	0.352362	0.40841	3.25397	FBgn0034277	CG6370
1536	2R	13653684	13654484	0.352362	0.40841	3.25397	FBgn0034278	CG14488
1536	2R	13653684	13654484	0.352362	0.40841	3.25397	FBgn0034279	CG18635
1536	2R	13653684	13654484	0.352362	0.40841	3.25397	FBgn0263629	mir-3643
1538	2R	13675995	13677986	0.310408	-0.0442336	1.19364	FBgn0026309	aft
1538	2R	13675995	13677986	0.310408	-0.0442336	1.19364	FBgn0026316	UbcD10
1538	2R	13675995	13677986	0.310408	-0.0442336	1.19364	FBgn0028744	CG5033
1539	2R	13735505	13736972	-0.345805	0.00229524	-1.01509	FBgn0015522	olf186-M
1539	2R	13735505	13736972	-0.345805	0.00229524	-1.01509	FBgn0041585	olf186-F
1539	2R	13735505	13736972	-0.345805	0.00229524	-1.01509	XLOC_009159	-
1539	2R	13735505	13736972	-0.345805	0.00229524	-1.01509	XLOC_009160	-
1539	2R	13735505	13736972	-0.345805	0.00229524	-1.01509	XLOC_009161	-
1540	2R	13742956	13743905	-0.280635	3.16729	-1.4442	FBgn0041585	olf186-F
1540	2R	13742956	13743905	-0.280635	3.16729	-1.4442	FBgn0050323	CG30323
1540	2R	13742956	13743905	-0.280635	3.16729	-1.4442	XLOC_009165	-
1541	2R	13756373	13757392	1.4106	5.84155	-0.103928	FBgn0034282	Mapmodulin
1541	2R	13756373	13757392	1.4106	5.84155	-0.103928	XLOC_009166	-
1541	2R	13756373	13757392	1.4106	5.84155	-0.103928	XLOC_009167	-
1542	2R	13757569	13759615	2.62863	2.54931	6.91963	FBgn0011589	elk
1542	2R	13757569	13759615	2.62863	2.54931	6.91963	FBgn0034282	Mapmodulin
1542	2R	13757569	13759615	2.62863	2.54931	6.91963	XLOC_009166	-
1542	2R	13757569	13759615	2.62863	2.54931	6.91963	XLOC_009167	-
1545	2R	14021460	14022222	2.0318	4.81657	0.9295	FBgn0001222	Hsf
1545	2R	14021460	14022222	2.0318	4.81657	0.9295	FBgn0003044	Pcl
1545	2R	14021460	14022222	2.0318	4.81657	0.9295	XLOC_009170	-
1551	2R	14043661	14046429	0.618086	1.79933	-2.43935	FBgn0022238	lolal
1551	2R	14043661	14046429	0.618086	1.79933	-2.43935	FBgn0034307	CG10914
1551	2R	14043661	14046429	0.618086	1.79933	-2.43935	FBgn0034308	CG10915
1551	2R	14043661	14046429	0.618086	1.79933	-2.43935	XLOC_009171	-
1551	2R	14043661	14046429	0.618086	1.79933	-2.43935	XLOC_009172	-
1552	2R	14054606	14055550	0.354415	0.876418	1.53154	FBgn0027836	Dgp-1
1552	2R	14054606	14055550	0.354415	0.876418	1.53154	FBgn0034310	Nup75
1552	2R	14054606	14055550	0.354415	0.876418	1.53154	FBgn0260392	CG42518
1552	2R	14054606	14055550	0.354415	0.876418	1.53154	FBgn0260401	MED9
1554	2R	14060986	14061857	0.383647	-1.20277	3.66731	FBgn0027836	Dgp-1
1554	2R	14060986	14061857	0.383647	-1.20277	3.66731	FBgn0034312	CG10916
1554	2R	14060986	14061857	0.383647	-1.20277	3.66731	FBgn0034313	CG5726
1561	2R	14285375	14286711	-0.423953	-0.431565	-1.05867	FBgn0034335	GstE1
1561	2R	14285375	14286711	-0.423953	-0.431565	-1.05867	FBgn0063497	GstE3
1561	2R	14285375	14286711	-0.423953	-0.431565	-1.05867	FBgn0063498	GstE2
1561	2R	14285375	14286711	-0.423953	-0.431565	-1.05867	FBgn0063499	GstE10
1570	2R	14501284	14503389	-0.85277	-3.38281	-1.15201	FBgn0034360	CG10927
1570	2R	14501284	14503389	-0.85277	-3.38281	-1.15201	FBgn0034361	mRpS28
1570	2R	14501284	14503389	-0.85277	-3.38281	-1.15201	FBgn0034362	CG5323
1570	2R	14501284	14503389	-0.85277	-3.38281	-1.15201	FBgn0034363	CG5327
1570	2R	14501284	14503389	-0.85277	-3.38281	-1.15201	FBgn0034364	CG5493
1570	2R	14501284	14503389	-0.85277	-3.38281	-1.15201	FBgn0050115	GEFmeso
1570	2R	14501284	14503389	-0.85277	-3.38281	-1.15201	FBgn0261587	CG42697
1574	2R	14544779	14545871	-1.94086	-1.32383	-5.21248	FBgn0034371	SP2637
1574	2R	14544779	14545871	-1.94086	-1.32383	-5.21248	FBgn0034372	Gint3
1574	2R	14544779	14545871	-1.94086	-1.32383	-5.21248	FBgn0259202	CG42306
1577	2R	14593477	14594316	-0.859438	-0.276053	-3.28802	FBgn0034379	CG15073
1577	2R	14593477	14594316	-0.859438	-0.276053	-3.28802	FBgn0034380	CG15087
1577	2R	14593477	14594316	-0.859438	-0.276053	-3.28802	FBgn0262103	Sik3
1580	2R	14664908	14665761	-0.48543	-0.726912	-1.13545	FBgn0034390	CG15093
1580	2R	14664908	14665761	-0.48543	-0.726912	-1.13545	FBgn0264679	CR43964
1587	2R	14737475	14738176	0.336139	1.74735	0.0787921	FBgn0034401	CG15100
1587	2R	14737475	14738176	0.336139	1.74735	0.0787921	FBgn0034402	CG15084
1587	2R	14737475	14738176	0.336139	1.74735	0.0787921	FBgn0034403	CG18190
1588	2R	14738338	14739127	0.2413	0.301166	1.8003	FBgn0010053	Jheh1
1588	2R	14738338	14739127	0.2413	0.301166	1.8003	FBgn0034401	CG15100
1588	2R	14738338	14739127	0.2413	0.301166	1.8003	FBgn0034402	CG15084
1588	2R	14738338	14739127	0.2413	0.301166	1.8003	FBgn0034403	CG18190
1589	2R	14742914	14744095	0.451699	1.63883	-3.21986	FBgn0010053	Jheh1
1589	2R	14742914	14744095	0.451699	1.63883	-3.21986	FBgn0034405	Jheh2
1594	2R	15017120	15017626	-0.0415298	0.723648	-2.06999	FBgn0027535	botv
1594	2R	15017120	15017626	-0.0415298	0.723648	-2.06999	FBgn0034417	CG15117
1595	2R	15023985	15024615	0.928427	1.39951	1.67873	FBgn0034418	CG15118
1595	2R	15023985	15024615	0.928427	1.39951	1.67873	FBgn0034419	CG15111
1595	2R	15023985	15024615	0.928427	1.39951	1.67873	XLOC_009239	-
1597	2R	15031320	15032888	-1.01604	-0.0751825	-1.50947	FBgn0000578	ena
1597	2R	15031320	15032888	-1.01604	-0.0751825	-1.50947	FBgn0034418	CG15118
1597	2R	15031320	15032888	-1.01604	-0.0751825	-1.50947	FBgn0263290	CR43399
1597	2R	15031320	15032888	-1.01604	-0.0751825	-1.50947	XLOC_009241	-
1597	2R	15031320	15032888	-1.01604	-0.0751825	-1.50947	XLOC_009242	-
1598	2R	15032938	15034783	0.165253	1.24499	-0.990192	FBgn0034418	CG15118
1598	2R	15032938	15034783	0.165253	1.24499	-0.990192	FBgn0263290	CR43399
1598	2R	15032938	15034783	0.165253	1.24499	-0.990192	XLOC_009241	-
1598	2R	15032938	15034783	0.165253	1.24499	-0.990192	XLOC_009242	-
1598	2R	15032938	15034783	0.165253	1.24499	-0.990192	XLOC_009243	-
1599	2R	15043165	15044471	-2.06449	-2.01334	-1.97025	FBgn0000578	ena
1599	2R	15043165	15044471	-2.06449	-2.01334	-1.97025	XLOC_009244	-
1599	2R	15043165	15044471	-2.06449	-2.01334	-1.97025	XLOC_009245	-
1599	2R	15043165	15044471	-2.06449	-2.01334	-1.97025	XLOC_009246	-
1600	2R	15051608	15053817	0.590439	1.1979	0.059612	FBgn0000578	ena
1600	2R	15051608	15053817	0.590439	1.1979	0.059612	FBgn0034420	CG10737
1600	2R	15051608	15053817	0.590439	1.1979	0.059612	XLOC_009247	-
1600	2R	15051608	15053817	0.590439	1.1979	0.059612	XLOC_009248	-
1600	2R	15051608	15053817	0.590439	1.1979	0.059612	XLOC_009249	-
1606	2R	15179952	15182380	0.485338	1.23394	5.1048	FBgn0013954	FK506-bp2
1606	2R	15179952	15182380	0.485338	1.23394	5.1048	FBgn0034430	mip40
1606	2R	15179952	15182380	0.485338	1.23394	5.1048	FBgn0086358	Tab2
1606	2R	15179952	15182380	0.485338	1.23394	5.1048	XLOC_009280	-
1606	2R	15179952	15182380	0.485338	1.23394	5.1048	XLOC_009281	-
1610	2R	15277520	15278462	-0.310901	-0.475418	-1.5601	FBgn0034441	CG10081
1610	2R	15277520	15278462	-0.310901	-0.475418	-1.5601	FBgn0034442	CG11257
1610	2R	15277520	15278462	-0.310901	-0.475418	-1.5601	FBgn0261439	SdhA
1616	2R	15337093	15339243	0.229943	1.28717	-0.22913	FBgn0003887	betaTub56D
1616	2R	15337093	15339243	0.229943	1.28717	-0.22913	FBgn0034447	CG7744
1617	2R	15343422	15345475	0.149436	1.34321	-0.237011	FBgn0002716	mei-W68
1617	2R	15343422	15345475	0.149436	1.34321	-0.237011	FBgn0034447	CG7744
1617	2R	15343422	15345475	0.149436	1.34321	-0.237011	FBgn0260934	par-1
1617	2R	15343422	15345475	0.149436	1.34321	-0.237011	XLOC_009286	-
1618	2R	15348293	15351303	-0.440135	-2.15323	0.415076	FBgn0002716	mei-W68
1618	2R	15348293	15351303	-0.440135	-2.15323	0.415076	FBgn0260934	par-1
1625	2R	15505002	15506125	-0.368591	-1.41294	-0.13645	XLOC_009318	-
1629	2R	15887917	15888360	-0.457733	-1.72824	-0.870781	FBgn0050212	tRNA:CR30212
1629	2R	15887917	15888360	-0.457733	-1.72824	-0.870781	FBgn0053538	tRNA:CR33538
1631	2R	16132024	16133220	-0.74647	-1.34005	-2.04496	FBgn0034487	Efhc1.2
1631	2R	16132024	16133220	-0.74647	-1.34005	-2.04496	FBgn0034488	CG11208
1631	2R	16132024	16133220	-0.74647	-1.34005	-2.04496	FBgn0034489	ppk6
1634	2R	16157368	16160078	-0.362219	-0.208281	-1.16182	FBgn0034493	CG8908
1634	2R	16157368	16160078	-0.362219	-0.208281	-1.16182	FBgn0034494	CG10444
1637	2R	16199021	16201111	1.30471	1.59003	1.18826	FBgn0034501	CG13868
1637	2R	16199021	16201111	1.30471	1.59003	1.18826	XLOC_009332	-
1637	2R	16199021	16201111	1.30471	1.59003	1.18826	XLOC_009333	-
1637	2R	16199021	16201111	1.30471	1.59003	1.18826	XLOC_009334	-
1637	2R	16199021	16201111	1.30471	1.59003	1.18826	XLOC_009335	-
1637	2R	16199021	16201111	1.30471	1.59003	1.18826	XLOC_009336	-
1637	2R	16199021	16201111	1.30471	1.59003	1.18826	XLOC_009337	-
1637	2R	16199021	16201111	1.30471	1.59003	1.18826	XLOC_009338	-
1640	2R	16214556	16215288	0.401809	0.552915	1.16793	FBgn0027529	CG8920
1640	2R	16214556	16215288	0.401809	0.552915	1.16793	FBgn0034503	MED8
1640	2R	16214556	16215288	0.401809	0.552915	1.16793	FBgn0034504	CG8929
1644	2R	16506026	16506899	0.958757	2.26549	1.85502	FBgn0034527	CG9945
1644	2R	16506026	16506899	0.958757	2.26549	1.85502	FBgn0034528	CG11180
1644	2R	16506026	16506899	0.958757	2.26549	1.85502	FBgn0050147	Hil
1644	2R	16506026	16506899	0.958757	2.26549	1.85502	XLOC_009356	-
1644	2R	16506026	16506899	0.958757	2.26549	1.85502	XLOC_009357	-
1647	2R	16528402	16529924	0.156648	1.76507	0.255521	FBgn0034534	maf-S
1647	2R	16528402	16529924	0.156648	1.76507	0.255521	FBgn0034535	CG11110
1647	2R	16528402	16529924	0.156648	1.76507	0.255521	FBgn0034537	DMAP1
1647	2R	16528402	16529924	0.156648	1.76507	0.255521	FBgn0061361	CG33786
1647	2R	16528402	16529924	0.156648	1.76507	0.255521	FBgn0061362	CG33785
1647	2R	16528402	16529924	0.156648	1.76507	0.255521	FBgn0250850	rig
1648	2R	16530764	16531779	1.36393	1.68537	1.96596	FBgn0034534	maf-S
1648	2R	16530764	16531779	1.36393	1.68537	1.96596	FBgn0034535	CG11110
1648	2R	16530764	16531779	1.36393	1.68537	1.96596	FBgn0034537	DMAP1
1648	2R	16530764	16531779	1.36393	1.68537	1.96596	FBgn0034540	Lrt
1648	2R	16530764	16531779	1.36393	1.68537	1.96596	FBgn0061361	CG33786
1648	2R	16530764	16531779	1.36393	1.68537	1.96596	FBgn0061362	CG33785
1650	2R	16555540	16556315	-1.16567	-1.66052	-1.93887	FBgn0000615	exu
1650	2R	16555540	16556315	-1.16567	-1.66052	-1.93887	FBgn0034542	Fem-1
1650	2R	16555540	16556315	-1.16567	-1.66052	-1.93887	XLOC_009360	-
1651	2R	16558687	16559832	0.800149	-0.572628	1.8633	FBgn0000615	exu
1651	2R	16558687	16559832	0.800149	-0.572628	1.8633	FBgn0034543	CG30152
1656	2R	16896462	16897158	0.349442	0.337833	1.47521	FBgn0001133	grau
1656	2R	16896462	16897158	0.349442	0.337833	1.47521	FBgn0034570	CG10543
1656	2R	16896462	16897158	0.349442	0.337833	1.47521	FBgn0050291	CG30291
1663	2R	16977825	16978638	0.571052	1.3019	0.055709	FBgn0003748	Treh
1663	2R	16977825	16978638	0.571052	1.3019	0.055709	FBgn0034585	CG4030
1663	2R	16977825	16978638	0.571052	1.3019	0.055709	FBgn0085425	CG34396
1665	2R	17015499	17016780	0.880056	0.338991	2.43239	FBgn0002736	mago
1665	2R	17015499	17016780	0.880056	0.338991	2.43239	FBgn0020312	CG4050
1665	2R	17015499	17016780	0.880056	0.338991	2.43239	FBgn0034590	Magi
1665	2R	17015499	17016780	0.880056	0.338991	2.43239	XLOC_009380	-
1679	2R	17198559	17201835	-1.82428	-31.5379	-1.49295	FBgn0034617	CG9754
1679	2R	17198559	17201835	-1.82428	-31.5379	-1.49295	FBgn0034618	CG9485
1679	2R	17198559	17201835	-1.82428	-31.5379	-1.49295	FBgn0261554	CG42672
1680	2R	17210800	17211833	2.5231	2.75576	3.31482	FBgn0020306	dom
1680	2R	17210800	17211833	2.5231	2.75576	3.31482	FBgn0050394	CG30394
1680	2R	17210800	17211833	2.5231	2.75576	3.31482	FBgn0086023	snoRNA:Me28S-A2589a
1680	2R	17210800	17211833	2.5231	2.75576	3.31482	XLOC_009400	-
1680	2R	17210800	17211833	2.5231	2.75576	3.31482	XLOC_009401	-
1683	2R	17383399	17384817	0.135146	-0.669915	1.02975	FBgn0010470	Fkbp13
1683	2R	17383399	17384817	0.135146	-0.669915	1.02975	FBgn0034631	CG10496
1693	2R	17551756	17553202	-1.41576	-2.01063	-0.867118	FBgn0034649	CG9865
1693	2R	17551756	17553202	-1.41576	-2.01063	-0.867118	FBgn0259708	CG42362
1693	2R	17551756	17553202	-1.41576	-2.01063	-0.867118	FBgn0259709	CG42363
1693	2R	17551756	17553202	-1.41576	-2.01063	-0.867118	FBgn0259710	CG42364
1693	2R	17551756	17553202	-1.41576	-2.01063	-0.867118	FBgn0259711	CG42365
1693	2R	17551756	17553202	-1.41576	-2.01063	-0.867118	FBgn0259725	CG42379
1693	2R	17551756	17553202	-1.41576	-2.01063	-0.867118	FBgn0259726	CG42380
1693	2R	17551756	17553202	-1.41576	-2.01063	-0.867118	FBgn0259727	CG42381
1693	2R	17551756	17553202	-1.41576	-2.01063	-0.867118	XLOC_009475	-
1697	2R	17577770	17578776	0.787062	4.87488	0.358765	FBgn0027360	Tim10
1697	2R	17577770	17578776	0.787062	4.87488	0.358765	FBgn0034655	CG10307
1697	2R	17577770	17578776	0.787062	4.87488	0.358765	FBgn0034656	CG17922
1697	2R	17577770	17578776	0.787062	4.87488	0.358765	FBgn0050285	CG30285
1697	2R	17577770	17578776	0.787062	4.87488	0.358765	FBgn0050290	Ppcdc
1697	2R	17577770	17578776	0.787062	4.87488	0.358765	FBgn0260222	CG42496
1697	2R	17577770	17578776	0.787062	4.87488	0.358765	FBgn0260223	CG42497
1698	2R	17578892	17579805	0.225554	1.55275	-3.38375	FBgn0027360	Tim10
1698	2R	17578892	17579805	0.225554	1.55275	-3.38375	FBgn0034655	CG10307
1698	2R	17578892	17579805	0.225554	1.55275	-3.38375	FBgn0034656	CG17922
1698	2R	17578892	17579805	0.225554	1.55275	-3.38375	FBgn0050290	Ppcdc
1698	2R	17578892	17579805	0.225554	1.55275	-3.38375	FBgn0260222	CG42496
1698	2R	17578892	17579805	0.225554	1.55275	-3.38375	FBgn0260223	CG42497
1702	2R	17607986	17608459	0.80982	2.50684	0.918683	FBgn0034657	LBR
1702	2R	17607986	17608459	0.80982	2.50684	0.918683	FBgn0050398	CG30398
1702	2R	17607986	17608459	0.80982	2.50684	0.918683	FBgn0050404	Tango11
1703	2R	17860542	17861346	-0.457161	-1.91428	1.01523	FBgn0034674	CG9304
1703	2R	17860542	17861346	-0.457161	-1.91428	1.01523	FBgn0054029	CG34029
1705	2R	17954336	17955250	0.0117461	2.18046	-1.37264	FBgn0034687	CG11475
1705	2R	17954336	17955250	0.0117461	2.18046	-1.37264	FBgn0259142	Snp
1705	2R	17954336	17955250	0.0117461	2.18046	-1.37264	XLOC_009490	-
1707	2R	17962004	17962908	0.378746	1.45821	-0.576369	FBgn0034688	CG11474
1707	2R	17962004	17962908	0.378746	1.45821	-0.576369	FBgn0034689	CG2921
1707	2R	17962004	17962908	0.378746	1.45821	-0.576369	FBgn0067102	GlcT-1
1708	2R	17967558	17968732	-0.0402787	-1.0029	0.868755	FBgn0034691	synj
1708	2R	17967558	17968732	-0.0402787	-1.0029	0.868755	FBgn0067102	GlcT-1
1711	2R	18014245	18015126	0.23983	0.167546	1.02022	FBgn0029147	NtR
1711	2R	18014245	18015126	0.23983	0.167546	1.02022	FBgn0034697	GM130
1712	2R	18024490	18026100	0.397383	2.32044	0.433376	FBgn0000008	a
1712	2R	18024490	18026100	0.397383	2.32044	0.433376	FBgn0029084	gom
1712	2R	18024490	18026100	0.397383	2.32044	0.433376	FBgn0034700	CG11269
1715	2R	18073283	18074150	1.25574	1.27552	2.30757	FBgn0034707	MED16
1715	2R	18073283	18074150	1.25574	1.27552	2.30757	FBgn0034708	Vps35
1719	2R	18208706	18212474	-1.14982	-1.57082	-3.09834	FBgn0013272	Gp150
1726	2R	18313644	18314696	-1.79689	-1.20059	-8.77542	FBgn0034728	rad50
1726	2R	18313644	18314696	-1.79689	-1.20059	-8.77542	FBgn0034729	CG10344
1726	2R	18313644	18314696	-1.79689	-1.20059	-8.77542	FBgn0034730	ppk12
1735	2R	18478135	18478691	0.555997	1.14769	0.534636	FBgn0260866	dnr1
1735	2R	18478135	18478691	0.555997	1.14769	0.534636	XLOC_009565	-
1737	2R	18492476	18495357	2.99484	8.47451	1.85094	FBgn0034742	CG4294
1737	2R	18492476	18495357	2.99484	8.47451	1.85094	FBgn0034743	RpS16
1737	2R	18492476	18495357	2.99484	8.47451	1.85094	FBgn0034744	Vps20
1737	2R	18492476	18495357	2.99484	8.47451	1.85094	FBgn0034745	CG4329
1737	2R	18492476	18495357	2.99484	8.47451	1.85094	FBgn0082925	snoRNA:Or-aca1
1737	2R	18492476	18495357	2.99484	8.47451	1.85094	FBgn0083003	snoRNA:Psi28S-1175c
1737	2R	18492476	18495357	2.99484	8.47451	1.85094	FBgn0083004	snoRNA:Psi28S-1175b
1737	2R	18492476	18495357	2.99484	8.47451	1.85094	FBgn0083005	snoRNA:Psi28S-1175a
1737	2R	18492476	18495357	2.99484	8.47451	1.85094	FBgn0086028	snoRNA:Me28S-G2173
1739	2R	18522318	18523663	-1.04589	-0.847026	-1.54284	FBgn0019949	Cdk9
1739	2R	18522318	18523663	-1.04589	-0.847026	-1.54284	FBgn0026261	bonsai
1739	2R	18522318	18523663	-1.04589	-0.847026	-1.54284	FBgn0034748	CG17807
1739	2R	18522318	18523663	-1.04589	-0.847026	-1.54284	FBgn0053143	CG33143
1741	2R	18532684	18533958	1.11409	1.72864	0.749705	FBgn0034753	CG2852
1741	2R	18532684	18533958	1.11409	1.72864	0.749705	FBgn0040091	Ugt58Fa
1741	2R	18532684	18533958	1.11409	1.72864	0.749705	FBgn0050195	CG30195
1741	2R	18532684	18533958	1.11409	1.72864	0.749705	FBgn0085474	CG34445
1741	2R	18532684	18533958	1.11409	1.72864	0.749705	FBgn0085475	CG34446
1742	2R	18558170	18559154	1.7992	1.23474	6.70031	FBgn0034763	RYBP
1742	2R	18558170	18559154	1.7992	1.23474	6.70031	FBgn0040658	CG13516
1742	2R	18558170	18559154	1.7992	1.23474	6.70031	FBgn0050269	CG30269
1742	2R	18558170	18559154	1.7992	1.23474	6.70031	FBgn0050273	CG30273
1744	2R	18587341	18588621	-1.02863	-2.62243	-0.6337	FBgn0005631	robo
1744	2R	18587341	18588621	-1.02863	-2.62243	-0.6337	FBgn0034766	Obp59a
1744	2R	18587341	18588621	-1.02863	-2.62243	-0.6337	FBgn0050259	CG30259
1744	2R	18587341	18588621	-1.02863	-2.62243	-0.6337	XLOC_009568	-
1745	2R	18686113	18687466	1.51765	0.858624	2.85244	FBgn0011211	blw
1745	2R	18686113	18687466	1.51765	0.858624	2.85244	FBgn0259145	CG42260
1749	2R	18775572	18776367	0.400593	0.383403	1.07046	FBgn0034792	CG3499
1749	2R	18775572	18776367	0.400593	0.383403	1.07046	FBgn0034793	asrij
1749	2R	18775572	18776367	0.400593	0.383403	1.07046	FBgn0034794	Gmer
1749	2R	18775572	18776367	0.400593	0.383403	1.07046	FBgn0034795	MED23
1749	2R	18775572	18776367	0.400593	0.383403	1.07046	FBgn0034796	CG3700
1752	2R	18884856	18885596	0.337206	1.31885	-0.357164	FBgn0034808	CG9896
1752	2R	18884856	18885596	0.337206	1.31885	-0.357164	XLOC_009582	-
1752	2R	18884856	18885596	0.337206	1.31885	-0.357164	XLOC_009583	-
1752	2R	18884856	18885596	0.337206	1.31885	-0.357164	XLOC_009584	-
1752	2R	18884856	18885596	0.337206	1.31885	-0.357164	XLOC_009585	-
1752	2R	18884856	18885596	0.337206	1.31885	-0.357164	XLOC_009586	-
1757	2R	19089778	19090355	0.156924	1.32595	-0.961456	FBgn0085400	CG34371
1757	2R	19089778	19090355	0.156924	1.32595	-0.961456	XLOC_006025	-
1757	2R	19089778	19090355	0.156924	1.32595	-0.961456	XLOC_006026	-
1757	2R	19089778	19090355	0.156924	1.32595	-0.961456	XLOC_006027	-
1757	2R	19089778	19090355	0.156924	1.32595	-0.961456	XLOC_006028	-
1759	2R	19254414	19254859	-0.0897652	1.04273	-0.832825	FBgn0003977	vir
1759	2R	19254414	19254859	-0.0897652	1.04273	-0.832825	FBgn0034853	Ice1
1760	2R	19263755	19264705	-0.2946	2.33616	-2.43872	FBgn0034854	CG3493
1760	2R	19263755	19264705	-0.2946	2.33616	-2.43872	FBgn0040660	CG13551
1760	2R	19263755	19264705	-0.2946	2.33616	-2.43872	FBgn0041712	yellow-d
1764	2R	19289229	19289816	0.259924	1.31496	0.166458	FBgn0034859	CG3520
1764	2R	19289229	19289816	0.259924	1.31496	0.166458	XLOC_009590	-
1766	2R	19431555	19431985	-0.645533	-0.934171	-1.59292	FBgn0034876	wmd
1766	2R	19431555	19431985	-0.645533	-0.934171	-1.59292	FBgn0041233	Gr59e
1766	2R	19431555	19431985	-0.645533	-0.934171	-1.59292	FBgn0041234	Gr59f
1766	2R	19431555	19431985	-0.645533	-0.934171	-1.59292	FBgn0050185	CG30185
1769	2R	19448022	19448683	0.202019	-1.04836	0.712738	FBgn0015277	Pi3K59F
1769	2R	19448022	19448683	0.202019	-1.04836	0.712738	FBgn0034880	alphaPS5
1773	2R	19601467	19602617	-1.43948	-5.62477	-1.09602	FBgn0034897	Sesn
1775	2R	19640285	19640722	-0.41368	-1.6317	0.0830431	FBgn0034900	CG12491
1775	2R	19640285	19640722	-0.41368	-1.6317	0.0830431	FBgn0034901	CG11300
1775	2R	19640285	19640722	-0.41368	-1.6317	0.0830431	FBgn0034902	CG5532
1775	2R	19640285	19640722	-0.41368	-1.6317	0.0830431	FBgn0034903	CG9850
1776	2R	19695879	19697545	0.390304	1.71853	-0.304315	FBgn0010278	Ssrp
1776	2R	19695879	19697545	0.390304	1.71853	-0.304315	FBgn0028411	Nxt1
1776	2R	19695879	19697545	0.390304	1.71853	-0.304315	FBgn0034908	CG5543
1780	2R	19731577	19733274	-0.115395	-1.55141	3.23664	FBgn0003401	shu
1780	2R	19731577	19733274	-0.115395	-1.55141	3.23664	FBgn0021895	ytr
1780	2R	19731577	19733274	-0.115395	-1.55141	3.23664	FBgn0034913	usnp
1780	2R	19731577	19733274	-0.115395	-1.55141	3.23664	FBgn0034914	CG5554
1784	2R	19757836	19761007	-0.127627	-1.21869	0.499841	FBgn0011236	ken
1784	2R	19757836	19761007	-0.127627	-1.21869	0.499841	FBgn0025352	Thiolase
1784	2R	19757836	19761007	-0.127627	-1.21869	0.499841	XLOC_009615	-
1784	2R	19757836	19761007	-0.127627	-1.21869	0.499841	XLOC_009616	-
1784	2R	19757836	19761007	-0.127627	-1.21869	0.499841	XLOC_009617	-
1785	2R	19769162	19770059	0.0700666	2.27478	-0.837536	FBgn0020372	TM4SF
1785	2R	19769162	19770059	0.0700666	2.27478	-0.837536	FBgn0025334	PHDP
1785	2R	19769162	19770059	0.0700666	2.27478	-0.837536	FBgn0025336	CG4882
1788	2R	19793258	19794931	0.790497	1.18243	0.841108	FBgn0015268	Nap1
1788	2R	19793258	19794931	0.790497	1.18243	0.841108	FBgn0034928	CG13562
1788	2R	19793258	19794931	0.790497	1.18243	0.841108	FBgn0261794	kcc
1788	2R	19793258	19794931	0.790497	1.18243	0.841108	XLOC_009618	-
1793	2R	19827733	19828955	0.744629	12.2473	-0.578231	FBgn0001123	G-salpha60A
1793	2R	19827733	19828955	0.744629	12.2473	-0.578231	FBgn0023477	Tal
1793	2R	19827733	19828955	0.744629	12.2473	-0.578231	FBgn0034933	CG3735
1793	2R	19827733	19828955	0.744629	12.2473	-0.578231	XLOC_009622	-
1796	2R	19840711	19842084	0.897339	2.76579	-0.339535	FBgn0034936	CG2970
1796	2R	19840711	19842084	0.897339	2.76579	-0.339535	FBgn0034937	fzr2
1796	2R	19840711	19842084	0.897339	2.76579	-0.339535	FBgn0034938	CG3803
1796	2R	19840711	19842084	0.897339	2.76579	-0.339535	FBgn0034939	thoc5
1796	2R	19840711	19842084	0.897339	2.76579	-0.339535	FBgn0034940	CG16787
1799	2R	19863902	19865934	0.468655	2.98226	0.347029	FBgn0002791	mr
1799	2R	19863902	19865934	0.468655	2.98226	0.347029	FBgn0005612	Sox14
1799	2R	19863902	19865934	0.468655	2.98226	0.347029	FBgn0034948	Gadd34
1799	2R	19863902	19865934	0.468655	2.98226	0.347029	XLOC_009623	-
1804	2R	19911564	19912637	0.172337	-3.12042	1.33056	FBgn0011695	PebIII
1804	2R	19911564	19912637	0.172337	-3.12042	1.33056	FBgn0022708	Adk2
1804	2R	19911564	19912637	0.172337	-3.12042	1.33056	FBgn0034958	CG3907
1804	2R	19911564	19912637	0.172337	-3.12042	1.33056	FBgn0034959	CG11388
1808	2R	19924394	19925910	-0.263876	0.261981	-1.17109	FBgn0034962	MAN1
1808	2R	19924394	19925910	-0.263876	0.261981	-1.17109	FBgn0034963	CG13567
1808	2R	19924394	19925910	-0.263876	0.261981	-1.17109	FBgn0034964	IntS1
1811	2R	19945349	19946701	-0.981645	-1.20041	-0.744183	FBgn0034965	CG13568
1811	2R	19945349	19946701	-0.981645	-1.20041	-0.744183	FBgn0034966	CG13563
1811	2R	19945349	19946701	-0.981645	-1.20041	-0.744183	FBgn0034967	eIF-5A
1811	2R	19945349	19946701	-0.981645	-1.20041	-0.744183	FBgn0034968	RpL12
1814	2R	19956401	19957747	0.866266	1.40374	0.838375	FBgn0034970	yki
1814	2R	19956401	19957747	0.866266	1.40374	0.838375	FBgn0034971	CG3209
1820	2R	20021459	20022152	0.435342	14.851	0.364456	FBgn0021875	Zfrp8
1820	2R	20021459	20022152	0.435342	14.851	0.364456	FBgn0034982	CG4065
1820	2R	20021459	20022152	0.435342	14.851	0.364456	FBgn0041582	tamo
1820	2R	20021459	20022152	0.435342	14.851	0.364456	XLOC_009632	-
1827	2R	20082834	20083714	1.48358	6.33358	1.10995	FBgn0034987	CG3363
1827	2R	20082834	20083714	1.48358	6.33358	1.10995	FBgn0034988	CG3362
1827	2R	20082834	20083714	1.48358	6.33358	1.10995	FBgn0034989	CG3356
1828	2R	20085178	20085999	0.211068	0.165649	1.12299	FBgn0034988	CG3362
1828	2R	20085178	20085999	0.211068	0.165649	1.12299	FBgn0034989	CG3356
1831	2R	20231065	20232303	-0.334017	0.52404	-5.07551	FBgn0004101	bs
1833	2R	20290487	20291191	0.561263	1.75374	0.33476	FBgn0002787	Mov34
1833	2R	20290487	20291191	0.561263	1.75374	0.33476	FBgn0010414	SerT
1833	2R	20290487	20291191	0.561263	1.75374	0.33476	FBgn0035001	slik
1835	2R	20309544	20310197	-0.731539	-1.50148	-2.76221	FBgn0259210	prom
1835	2R	20309544	20310197	-0.731539	-1.50148	-2.76221	FBgn0259729	CG42383
1840	2R	20447686	20448745	0.253846	-4.09605	1.54783	FBgn0016687	Nurf-38
1840	2R	20447686	20448745	0.253846	-4.09605	1.54783	FBgn0035023	itp
1840	2R	20447686	20448745	0.253846	-4.09605	1.54783	FBgn0035024	CG11414
1845	2R	20494066	20494729	-0.529443	-2.41106	-0.410587	FBgn0035035	CG3570
1845	2R	20494066	20494729	-0.529443	-2.41106	-0.410587	FBgn0035036	CG4707
1845	2R	20494066	20494729	-0.529443	-2.41106	-0.410587	FBgn0259707	CG42361
1845	2R	20494066	20494729	-0.529443	-2.41106	-0.410587	FBgn0259742	CG42360
1847	2R	20499123	20500076	-0.0677423	1.38859	-0.533359	FBgn0035039	CG3608
1847	2R	20499123	20500076	-0.0677423	1.38859	-0.533359	FBgn0035040	CG4741
1847	2R	20499123	20500076	-0.0677423	1.38859	-0.533359	FBgn0259742	CG42360
1847	2R	20499123	20500076	-0.0677423	1.38859	-0.533359	XLOC_009659	-
1849	2R	20548814	20549795	-2.00649	-1.12953	-2.93892	FBgn0035044	CG3663
1849	2R	20548814	20549795	-2.00649	-1.12953	-2.93892	FBgn0050161	CG30161
1849	2R	20548814	20549795	-2.00649	-1.12953	-2.93892	FBgn0050163	Cpr60D
1852	2R	20649804	20650625	0.124846	2.20601	-0.320328	FBgn0035056	spz6
1852	2R	20649804	20650625	0.124846	2.20601	-0.320328	FBgn0035057	CG3880
1852	2R	20649804	20650625	0.124846	2.20601	-0.320328	FBgn0035059	CG3894
1852	2R	20649804	20650625	0.124846	2.20601	-0.320328	FBgn0040666	CG12848
1854	2R	20662056	20662994	0.0705484	0.738935	-1.22599	FBgn0035060	Eps-15
1854	2R	20662056	20662994	0.0705484	0.738935	-1.22599	FBgn0086908	egg
1854	2R	20662056	20662994	0.0705484	0.738935	-1.22599	XLOC_009673	-
1858	2R	20679384	20680520	-0.765929	-2.36061	0.148377	FBgn0015801	Reg-5
1858	2R	20679384	20680520	-0.765929	-2.36061	0.148377	FBgn0028738	ETH
1858	2R	20679384	20680520	-0.765929	-2.36061	0.148377	FBgn0262902	CR43257
1858	2R	20679384	20680520	-0.765929	-2.36061	0.148377	XLOC_009674	-
1858	2R	20679384	20680520	-0.765929	-2.36061	0.148377	XLOC_009675	-
1869	2R	20855601	20858295	0.627191	0.960132	5.59125	FBgn0002607	RpL19
1869	2R	20855601	20858295	0.627191	0.960132	5.59125	FBgn0035088	CG3776
1869	2R	20855601	20858295	0.627191	0.960132	5.59125	FBgn0035089	Phk-3
1869	2R	20855601	20858295	0.627191	0.960132	5.59125	FBgn0050424	CG30424
1872	2RHet	77137	78495	-0.265858	-0.369832	-1.41329	FBgn0069969	CG40498
1872	2RHet	77137	78495	-0.265858	-0.369832	-1.41329	FBgn0085793	CR41510
1872	2RHet	77137	78495	-0.265858	-0.369832	-1.41329	XLOC_009738	-
1872	2RHet	77137	78495	-0.265858	-0.369832	-1.41329	XLOC_009739	-
1872	2RHet	77137	78495	-0.265858	-0.369832	-1.41329	XLOC_009740	-
1872	2RHet	77137	78495	-0.265858	-0.369832	-1.41329	XLOC_009741	-
1878	2RHet	466151	467879	-0.839478	-1.24598	-0.695746	XLOC_009721	-
1878	2RHet	466151	467879	-0.839478	-1.24598	-0.695746	XLOC_009773	-
1882	2RHet	1621125	1621863	-0.232429	-1.28078	-0.0813105	FBgn0085638	CG41378
1882	2RHet	1621125	1621863	-0.232429	-1.28078	-0.0813105	XLOC_009855	-
1882	2RHet	1621125	1621863	-0.232429	-1.28078	-0.0813105	XLOC_009856	-
1884	2RHet	2901675	2903508	-0.576144	-1.2788	-0.677208	FBgn0020660	eIF-4B
1884	2RHet	2901675	2903508	-0.576144	-1.2788	-0.677208	XLOC_009884	-
1884	2RHet	2901675	2903508	-0.576144	-1.2788	-0.677208	XLOC_009885	-
1884	2RHet	2901675	2903508	-0.576144	-1.2788	-0.677208	XLOC_009886	-
1885	2RHet	3178106	3179706	-0.22866	1.04032	-0.730053	FBgn0262124	uex
1887	3L	22309	23098	-0.460995	-1.47018	-0.319472	FBgn0052475	mthl8
1887	3L	22309	23098	-0.460995	-1.47018	-0.319472	XLOC_009906	-
1888	3L	40706	42651	-0.510624	-0.899615	-1.04357	XLOC_012937	-
1888	3L	40706	42651	-0.510624	-0.899615	-1.04357	XLOC_012938	-
1888	3L	40706	42651	-0.510624	-0.899615	-1.04357	XLOC_012939	-
1888	3L	40706	42651	-0.510624	-0.899615	-1.04357	XLOC_012940	-
1888	3L	40706	42651	-0.510624	-0.899615	-1.04357	XLOC_012941	-
1889	3L	92440	93593	0.242119	1.33506	-0.494858	XLOC_009909	-
1894	3L	139441	141545	2.32162	3.13395	3.02717	FBgn0020386	Pdk1
1894	3L	139441	141545	2.32162	3.13395	3.02717	XLOC_012970	-
1898	3L	199382	199748	1.51758	4.65202	0.215075	FBgn0035106	rno
1898	3L	199382	199748	1.51758	4.65202	0.215075	FBgn0035107	mri
1898	3L	199382	199748	1.51758	4.65202	0.215075	XLOC_012973	-
1906	3L	269819	271677	-0.720732	-3.97584	0.0689532	FBgn0027111	miple
1906	3L	269819	271677	-0.720732	-3.97584	0.0689532	FBgn0029002	miple2
1906	3L	269819	271677	-0.720732	-3.97584	0.0689532	FBgn0052845	CG32845
1913	3L	339711	340468	-0.875051	-1.01333	-2.04871	FBgn0035132	mthl10
1913	3L	339711	340468	-0.875051	-1.01333	-2.04871	XLOC_012986	-
1913	3L	339711	340468	-0.875051	-1.01333	-2.04871	XLOC_012987	-
1913	3L	339711	340468	-0.875051	-1.01333	-2.04871	XLOC_012988	-
1913	3L	339711	340468	-0.875051	-1.01333	-2.04871	XLOC_012989	-
1913	3L	339711	340468	-0.875051	-1.01333	-2.04871	XLOC_012990	-
1917	3L	439990	441998	-0.230138	-1.23793	0.296346	FBgn0001316	klar
1917	3L	439990	441998	-0.230138	-1.23793	0.296346	XLOC_012994	-
1917	3L	439990	441998	-0.230138	-1.23793	0.296346	XLOC_012995	-
1918	3L	488664	490878	0.257101	0.210073	2.21918	FBgn0001316	klar
1918	3L	488664	490878	0.257101	0.210073	2.21918	XLOC_013006	-
1918	3L	488664	490878	0.257101	0.210073	2.21918	XLOC_013007	-
1919	3L	593218	593763	0.0438787	-0.884933	1.32611	FBgn0035145	MED14
1921	3L	602757	603999	-0.1467	-0.0122649	-1.25198	FBgn0016715	Reg-2
1921	3L	602757	603999	-0.1467	-0.0122649	-1.25198	FBgn0035146	CG13893
1921	3L	602757	603999	-0.1467	-0.0122649	-1.25198	XLOC_013027	-
1925	3L	652385	652902	0.250352	-1.23991	1.62567	FBgn0035147	Gale
1925	3L	652385	652902	0.250352	-1.23991	1.62567	FBgn0035148	CG3402
1925	3L	652385	652902	0.250352	-1.23991	1.62567	FBgn0035149	MED30
1925	3L	652385	652902	0.250352	-1.23991	1.62567	FBgn0035150	Rev1
1936	3L	840565	842059	-0.501148	-5.65582	-0.689118	FBgn0035165	CG13887
1936	3L	840565	842059	-0.501148	-5.65582	-0.689118	FBgn0035166	CG13902
1936	3L	840565	842059	-0.501148	-5.65582	-0.689118	FBgn0035167	Gr61a
1936	3L	840565	842059	-0.501148	-5.65582	-0.689118	FBgn0035168	CG13889
1939	3L	881152	881763	2.10215	1.11274	4.10991	FBgn0035173	CG13907
1939	3L	881152	881763	2.10215	1.11274	4.10991	XLOC_011535	-
1939	3L	881152	881763	2.10215	1.11274	4.10991	XLOC_011536	-
1946	3L	1247743	1248876	0.619889	0.91149	1.33075	FBgn0004378	Klp61F
1946	3L	1247743	1248876	0.619889	0.91149	1.33075	FBgn0035194	Psf1
1946	3L	1247743	1248876	0.619889	0.91149	1.33075	FBgn0035195	Sac1
1946	3L	1247743	1248876	0.619889	0.91149	1.33075	FBgn0035196	CG9129
1946	3L	1247743	1248876	0.619889	0.91149	1.33075	FBgn0052318	CG32318
1949	3L	1306947	1308163	0.563596	1.21128	3.76377	FBgn0035204	CG2277
1949	3L	1306947	1308163	0.563596	1.21128	3.76377	FBgn0035205	CG2469
1951	3L	1313488	1315039	0.450739	-0.0198389	2.54518	FBgn0035205	CG2469
1951	3L	1313488	1315039	0.450739	-0.0198389	2.54518	FBgn0035206	CG9186
1951	3L	1313488	1315039	0.450739	-0.0198389	2.54518	FBgn0035207	CG9153
1957	3L	1350934	1351598	1.13104	2.33752	0.545824	FBgn0003138	Ptp61F
1957	3L	1350934	1351598	1.13104	2.33752	0.545824	FBgn0029514	312
1963	3L	1534075	1535152	-0.667661	-1.01861	-1.05557	FBgn0035227	CG12090
1963	3L	1534075	1535152	-0.667661	-1.01861	-1.05557	FBgn0035228	CG12091
1963	3L	1534075	1535152	-0.667661	-1.01861	-1.05557	FBgn0035229	CG7852
1969	3L	1569193	1570970	0.35557	1.90085	-0.14161	FBgn0035234	CG12003
1969	3L	1569193	1570970	0.35557	1.90085	-0.14161	FBgn0035235	CG7879
1969	3L	1569193	1570970	0.35557	1.90085	-0.14161	FBgn0035236	CG12004
1970	3L	1576690	1577505	0.367617	3.92238	-8.13827	FBgn0035236	CG12004
1970	3L	1576690	1577505	0.367617	3.92238	-8.13827	FBgn0035237	CG13917
1970	3L	1576690	1577505	0.367617	3.92238	-8.13827	XLOC_013082	-
1973	3L	1591219	1593645	-2.27587	-3.21647	-2.01577	FBgn0035237	CG13917
1976	3L	1638507	1639203	-2.34573	-4.06255	-1.52668	FBgn0013342	n-syb
1976	3L	1638507	1639203	-2.34573	-4.06255	-1.52668	FBgn0013753	Bgb
1976	3L	1638507	1639203	-2.34573	-4.06255	-1.52668	FBgn0025725	alphaCop
1976	3L	1638507	1639203	-2.34573	-4.06255	-1.52668	FBgn0035247	metl
1977	3L	1639675	1640236	0.628305	1.77813	0.88745	FBgn0013342	n-syb
1977	3L	1639675	1640236	0.628305	1.77813	0.88745	FBgn0013753	Bgb
1977	3L	1639675	1640236	0.628305	1.77813	0.88745	FBgn0025725	alphaCop
1977	3L	1639675	1640236	0.628305	1.77813	0.88745	FBgn0035247	metl
1981	3L	1667553	1668777	0.825463	1.03074	0.932997	FBgn0026372	RpL23A
1981	3L	1667553	1668777	0.825463	1.03074	0.932997	FBgn0035254	CG7974
1981	3L	1667553	1668777	0.825463	1.03074	0.932997	FBgn0035255	RabX5
1981	3L	1667553	1668777	0.825463	1.03074	0.932997	FBgn0035256	CG13930
1981	3L	1667553	1668777	0.825463	1.03074	0.932997	FBgn0082944	snoRNA:Me28S-A2634c
1981	3L	1667553	1668777	0.825463	1.03074	0.932997	FBgn0082945	snoRNA:Me28S-A2634b
1981	3L	1667553	1668777	0.825463	1.03074	0.932997	FBgn0082946	snoRNA:Me28S-A2634a
1981	3L	1667553	1668777	0.825463	1.03074	0.932997	FBgn0083121	Uhg7
1985	3L	1775409	1776721	0.0381422	-1.24106	1.29217	FBgn0027903	CG12018
1985	3L	1775409	1776721	0.0381422	-1.24106	1.29217	FBgn0035270	CG13933
1985	3L	1775409	1776721	0.0381422	-1.24106	1.29217	FBgn0035271	CG2021
1985	3L	1775409	1776721	0.0381422	-1.24106	1.29217	FBgn0035272	mRpL46
1985	3L	1775409	1776721	0.0381422	-1.24106	1.29217	FBgn0250789	alpha-Spec
1988	3L	1798841	1799219	0.164045	6.16738	-0.451243	FBgn0011573	Cdc37
1988	3L	1798841	1799219	0.164045	6.16738	-0.451243	FBgn0035273	CG12020
1988	3L	1798841	1799219	0.164045	6.16738	-0.451243	FBgn0067864	Patj
1989	3L	1802057	1803841	-0.117475	-1.71117	0.544369	FBgn0025820	JTBR
1989	3L	1802057	1803841	-0.117475	-1.71117	0.544369	FBgn0067864	Patj
1989	3L	1802057	1803841	-0.117475	-1.71117	0.544369	FBgn0261562	CG42676
1991	3L	1865486	1866295	0.269042	-0.298434	1.11336	FBgn0035285	CG12025
1991	3L	1865486	1866295	0.269042	-0.298434	1.11336	FBgn0042712	HBS1
1996	3L	1967066	1970130	-1.38087	-1.87704	-1.60871	FBgn0027547	CG1927
1996	3L	1967066	1970130	-1.38087	-1.87704	-1.60871	FBgn0035298	CG1140
1996	3L	1967066	1970130	-1.38087	-1.87704	-1.60871	FBgn0035299	CG11815
1996	3L	1967066	1970130	-1.38087	-1.87704	-1.60871	FBgn0035300	CG1139
2004	3L	2372716	2373732	-1.15856	0.386383	-2.60427	FBgn0035333	CG1317
2004	3L	2372716	2373732	-1.15856	0.386383	-2.60427	FBgn0035334	CG8993
2004	3L	2372716	2373732	-1.15856	0.386383	-2.60427	FBgn0035335	mRpL23
2004	3L	2372716	2373732	-1.15856	0.386383	-2.60427	FBgn0035336	CG9004
2006	3L	2428967	2431329	-0.541718	-2.40606	-5.90085	FBgn0261551	CG42669
2006	3L	2428967	2431329	-0.541718	-2.40606	-5.90085	XLOC_013131	-
2007	3L	2468189	2469557	-1.74521	-1.625	-1.989	FBgn0035347	CG33232
2007	3L	2468189	2469557	-1.74521	-1.625	-1.989	FBgn0261551	CG42669
2007	3L	2468189	2469557	-1.74521	-1.625	-1.989	XLOC_013140	-
2008	3L	2490302	2491098	-0.200121	-3.62729	-1.10065	FBgn0035346	CG1146
2008	3L	2490302	2491098	-0.200121	-3.62729	-1.10065	XLOC_010089	-
2008	3L	2490302	2491098	-0.200121	-3.62729	-1.10065	XLOC_013143	-
2008	3L	2490302	2491098	-0.200121	-3.62729	-1.10065	XLOC_013144	-
2009	3L	2493082	2494433	-0.551963	-0.477771	-1.50286	FBgn0035346	CG1146
2009	3L	2493082	2494433	-0.551963	-0.477771	-1.50286	FBgn0035347	CG33232
2009	3L	2493082	2494433	-0.551963	-0.477771	-1.50286	XLOC_013144	-
2009	3L	2493082	2494433	-0.551963	-0.477771	-1.50286	XLOC_013145	-
2010	3L	2494482	2495355	-0.50694	-1.14835	0.0399494	FBgn0035346	CG1146
2010	3L	2494482	2495355	-0.50694	-1.14835	0.0399494	FBgn0035347	CG33232
2010	3L	2494482	2495355	-0.50694	-1.14835	0.0399494	XLOC_013144	-
2010	3L	2494482	2495355	-0.50694	-1.14835	0.0399494	XLOC_013145	-
2013	3L	2568353	2571573	-0.779128	-3.2241	-0.241122	FBgn0010909	msn
2016	3L	2591501	2592166	-0.853087	-10.0475	0.384271	FBgn0016794	dos
2021	3L	2636237	2637079	0.185212	1.30012	-0.163426	FBgn0035357	MEP-1
2021	3L	2636237	2637079	0.185212	1.30012	-0.163426	FBgn0250911	CG42245
2023	3L	2652027	2653239	-0.773069	-0.571997	-1.33023	FBgn0027082	Aats-pro
2023	3L	2652027	2653239	-0.773069	-0.571997	-1.33023	FBgn0035360	CG1246
2023	3L	2652027	2653239	-0.773069	-0.571997	-1.33023	FBgn0259199	CG42303
2023	3L	2652027	2653239	-0.773069	-0.571997	-1.33023	FBgn0259200	CG42304
2024	3L	2733188	2734574	-0.987933	-3.06079	-1.70264	FBgn0052296	Mrtf
2024	3L	2733188	2734574	-0.987933	-3.06079	-1.70264	XLOC_010103	-
2024	3L	2733188	2734574	-0.987933	-3.06079	-1.70264	XLOC_010104	-
2032	3L	3035142	3036069	-0.141624	1.01237	-1.02333	FBgn0035388	CG2162
2033	3L	3042350	3043000	0.65761	2.49987	0.976451	FBgn0035388	CG2162
2033	3L	3042350	3043000	0.65761	2.49987	0.976451	FBgn0035390	scramb2
2033	3L	3042350	3043000	0.65761	2.49987	0.976451	FBgn0040308	Jafrac2
2038	3L	3081554	3084093	-0.433288	-1.45464	-0.836883	FBgn0035397	CG11486
2041	3L	3147647	3149672	0.707591	1.7396	1.01555	FBgn0035402	CG12082
2041	3L	3147647	3149672	0.707591	1.7396	1.01555	FBgn0263108	BtbVII
2046	3L	3193062	3194750	0.584288	1.69936	1.38889	FBgn0001233	Hsp83
2046	3L	3193062	3194750	0.584288	1.69936	1.38889	FBgn0035414	CG14965
2047	3L	3197976	3199558	0.408263	1.26132	-0.747776	FBgn0001233	Hsp83
2047	3L	3197976	3199558	0.408263	1.26132	-0.747776	FBgn0035415	CG14966
2047	3L	3197976	3199558	0.408263	1.26132	-0.747776	FBgn0035416	gry
2047	3L	3197976	3199558	0.408263	1.26132	-0.747776	FBgn0047135	CG32276
2053	3L	3303580	3304988	-0.244953	0.560448	-2.36494	FBgn0035431	CG14968
2053	3L	3303580	3304988	-0.244953	0.560448	-2.36494	FBgn0035432	ZnT63C
2061	3L	3459740	3460616	0.857999	2.64852	0.252108	FBgn0026259	eIF5B
2061	3L	3459740	3460616	0.857999	2.64852	0.252108	FBgn0041164	armi
2067	3L	3805099	3807515	-0.56998	-0.836178	-2.36903	FBgn0035461	ntc
2067	3L	3805099	3807515	-0.56998	-0.836178	-2.36903	FBgn0035462	IntS10
2067	3L	3805099	3807515	-0.56998	-0.836178	-2.36903	FBgn0052262	CG32262
2067	3L	3805099	3807515	-0.56998	-0.836178	-2.36903	FBgn0052264	CG32264
2078	3L	4003363	4004310	-0.258015	-1.00109	-0.0272718	FBgn0035482	CG14985
2080	3L	4039459	4041432	0.530663	4.83177	0.0705425	FBgn0035488	CG11593
2080	3L	4039459	4041432	0.530663	4.83177	0.0705425	FBgn0052255	Gr64f
2080	3L	4039459	4041432	0.530663	4.83177	0.0705425	FBgn0263832	Rcd5
2094	3L	4258525	4260051	1.44485	1.63302	2.90595	FBgn0035518	CG15011
[truncated: 2,623 more rows]
