# Supplementary material for: Transcriptional and epigenetic responses to mating and aging in Drosophila melanogaster
Source: BMC Genomics. 2014 Oct 23;15(1):927. doi: 10.1186/1471-2164-15-927 (PMC4221674; doi:10.1186/1471-2164-15-927)
Supplement: Supplementary file 11 — Additional file 11: Histone modifications and associated genes that are response for mating-induced accelerated aging. Table S10. Genes associated with H3K4me1 modification changes. Table S11. Genes associated with H3K4me3 modification changes. Table S12. Genes associated with H3K9ac modification changes. (XLSX 49 KB) [file 12864_2014_6621_MOESM11_ESM.xlsx]

## Sheet: Table S10
Histone Modification Peak ID	Chromosome	Start	End	Fold Change between Virgin and Mated Young Flies (Pooled Std)	Fold Change between Young and Aged Virgin Flies (Pooled Std)	Target Gene ID	Target Gene Name
65	2L	2221944	2223515	-4.05	-3.71	FBgn0031399	mio
65	2L	2221944	2223515	-4.05	-3.71	FBgn0031401	papi
65	2L	2221944	2223515	-4.05	-3.71	XLOC_003079	-
183	2L	6367078	6367605	-2.05	-3.09	FBgn0031805	CG9505
573	2L	21250245	21253032	-1.04	-22.36	FBgn0261239	Hr39
776	2R	5196338	5196979	-5.22	-6.47	FBgn0033402	Myd88
776	2R	5196338	5196979	-5.22	-6.47	FBgn0033403	CG13739
776	2R	5196338	5196979	-5.22	-6.47	FBgn0033405	CG13954
776	2R	5196338	5196979	-5.22	-6.47	XLOC_008283	-
785	2R	5453437	5454951	-1.56	-1.91	FBgn0085436	Not1
804	2R	5932253	5935830	-1.48	-4.2	FBgn0033476	oys
804	2R	5932253	5935830	-1.48	-4.2	FBgn0040773	CoVIIc
804	2R	5932253	5935830	-1.48	-4.2	FBgn0085249	CG34220
967	2R	10640173	10641156	-1.79	-1.25	FBgn0028689	Rpn6
967	2R	10640173	10641156	-1.79	-1.25	FBgn0033960	CG10151
967	2R	10640173	10641156	-1.79	-1.25	FBgn0050476	ave
1016	2R	11997941	11998990	-2.38	-1.65	FBgn0017549	Ric
1016	2R	11997941	11998990	-2.38	-1.65	FBgn0034075	Asph
1363	3L	2551470	2554122	-1.9	-1.82	FBgn0010905	Spn
1363	3L	2551470	2554122	-1.9	-1.82	FBgn0010909	msn
1363	3L	2551470	2554122	-1.9	-1.82	XLOC_013156	-
1363	3L	2551470	2554122	-1.9	-1.82	XLOC_013157	-
1363	3L	2551470	2554122	-1.9	-1.82	XLOC_013158	-
1363	3L	2551470	2554122	-1.9	-1.82	XLOC_013159	-
1363	3L	2551470	2554122	-1.9	-1.82	XLOC_013160	-
1363	3L	2551470	2554122	-1.9	-1.82	XLOC_013161	-
1373	3L	2764861	2766194	-2.63	-4.47	FBgn0035370	CG1240
1373	3L	2764861	2766194	-2.63	-4.47	FBgn0052296	Mrtf
1373	3L	2764861	2766194	-2.63	-4.47	XLOC_010112	-
1441	3L	5562976	5563859	-4.4	-3.89	FBgn0015766	Msr-110
1441	3L	5562976	5563859	-4.4	-3.89	FBgn0065097	snmRNA:357
1524	3L	8332186	8333426	-2.89	-3.82	FBgn0011762	DNApol-alpha50
1524	3L	8332186	8333426	-2.89	-3.82	FBgn0035875	Cpr66Cb
1524	3L	8332186	8333426	-2.89	-3.82	FBgn0035876	Pex2
1524	3L	8332186	8333426	-2.89	-3.82	FBgn0035877	CG7083
1588	3L	10690547	10691239	-3.83	-20.79	FBgn0036101	NijA
1841	3L	19985267	19986451	-1.47	-4.54	FBgn0005633	fln
1841	3L	19985267	19986451	-1.47	-4.54	FBgn0013303	Nca
1841	3L	19985267	19986451	-1.47	-4.54	FBgn0036926	CG7646
1934	3L	22858189	22859237	-3.95	-3.17	FBgn0037199	CG11137
1934	3L	22858189	22859237	-3.95	-3.17	FBgn0053169	CG33169
1934	3L	22858189	22859237	-3.95	-3.17	FBgn0053170	CG33170
1934	3L	22858189	22859237	-3.95	-3.17	XLOC_014746	-
2191	3R	7582476	7584230	-2.51	-2.37	FBgn0017581	Lk6
2394	3R	14971692	14973130	-2.29	-3.47	FBgn0038682	CG5835
2394	3R	14971692	14973130	-2.29	-3.47	FBgn0261285	Ppcs
2406	3R	15496528	15497979	-1.22	-2.67	FBgn0012003	tRNA:V3b:92Ba
2406	3R	15496528	15497979	-1.22	-2.67	FBgn0038727	CG7432
2406	3R	15496528	15497979	-1.22	-2.67	FBgn0051216	Naam
2489	3R	18344105	18344837	-1.65	-1.45	FBgn0038980	oa2
2489	3R	18344105	18344837	-1.65	-1.45	FBgn0038981	CG5346
2818	4	1117408	1119577	-1.22	-4.86	FBgn0005561	sv
2818	4	1117408	1119577	-1.22	-4.86	XLOC_021610	-
2856	X	390781	394142	-1.62	-2.78	FBgn0004648	svr
2856	X	390781	394142	-1.62	-2.78	FBgn0023534	CG17778
2856	X	390781	394142	-1.62	-2.78	XLOC_024321	-
2856	X	390781	394142	-1.62	-2.78	XLOC_024322	-
2864	X	581790	584109	-1.68	-1.95	FBgn0021764	sdk
2864	X	581790	584109	-1.68	-1.95	XLOC_024336	-
3414	X	19403905	19404969	-2.58	-3.41	FBgn0027621	Pfrx
3414	X	19403905	19404969	-2.58	-3.41	FBgn0031023	CG14200
3414	X	19403905	19404969	-2.58	-3.41	XLOC_026048	-
3434	X	19742689	19745223	-1.92	-2.7	FBgn0031078	CG11943
3434	X	19742689	19745223	-1.92	-2.7	FBgn0261811	pico
172	2L	6038305	6039352	1.02	4.1	FBgn0000052	ade2
172	2L	6038305	6039352	1.02	4.1	FBgn0025742	mtm
172	2L	6038305	6039352	1.02	4.1	FBgn0031766	CG9117
172	2L	6038305	6039352	1.02	4.1	FBgn0051643	CG31643
289	2L	9962095	9963374	1.31	3.1	FBgn0015664	Dref
289	2L	9962095	9963374	1.31	3.1	FBgn0032170	CG4658
289	2L	9962095	9963374	1.31	3.1	FBgn0032172	CG5850
289	2L	9962095	9963374	1.31	3.1	FBgn0263766	CR43683
431	2L	15770155	15771023	2.03	2.1	FBgn0001990	wek
431	2L	15770155	15771023	2.03	2.1	FBgn0041627	Ku80
431	2L	15770155	15771023	2.03	2.1	FBgn0051826	CG31826
543	2L	20749811	20751107	1.96	4.22	FBgn0032881	CG9319
543	2L	20749811	20751107	1.96	4.22	FBgn0032882	ns4
543	2L	20749811	20751107	1.96	4.22	FBgn0262743	Fs(2)Ket
585	2L	21758531	21759491	1.19	3.18	FBgn0032961	CG1416
585	2L	21758531	21759491	1.19	3.18	FBgn0086779	step
629	2R	995461	997410	4.35	2.37	XLOC_007929	-
808	2R	5984809	5986593	1.4	2.2	FBgn0001291	Jra
808	2R	5984809	5986593	1.4	2.2	FBgn0004907	14-3-3zeta
808	2R	5984809	5986593	1.4	2.2	FBgn0033484	CG2269
808	2R	5984809	5986593	1.4	2.2	FBgn0033485	RpLP0-like
1212	2R	19632141	19634064	3.46	1.76	FBgn0000562	egl
1212	2R	19632141	19634064	3.46	1.76	FBgn0034899	CG13560
1496	3L	7718186	7719525	8.39	1.29	FBgn0035812	CG7457
1496	3L	7718186	7719525	8.39	1.29	FBgn0035813	CG8492
1575	3L	9880411	9881246	2.39	1.56	FBgn0011836	Taf2
1575	3L	9880411	9881246	2.39	1.56	FBgn0025866	CalpB
1643	3L	12391032	12392258	3.75	5.02	FBgn0011279	Pbprp1
1643	3L	12391032	12392258	3.75	5.02	FBgn0036282	Smyd4
1643	3L	12391032	12392258	3.75	5.02	FBgn0052104	CG32104
1724	3L	16115215	16116133	1.46	4.56	FBgn0010280	Taf4
1724	3L	16115215	16116133	1.46	4.56	FBgn0036571	CG12272
1826	3L	19679562	19680174	1.22	3.59	FBgn0004623	Gbeta76C
1826	3L	19679562	19680174	1.22	3.59	FBgn0036900	CG8765
1998	3R	1381024	1381593	4.22	9.49	FBgn0037338	Snm1
1998	3R	1381024	1381593	4.22	9.49	FBgn0037339	Pi4KIIalpha
1998	3R	1381024	1381593	4.22	9.49	FBgn0086768	Pcmt
2093	3R	4829974	4831377	1.03	1.21	FBgn0026380	Prosbeta3
2093	3R	4829974	4831377	1.03	1.21	FBgn0037652	CG11980
2093	3R	4829974	4831377	1.03	1.21	FBgn0037653	CG11982
2093	3R	4829974	4831377	1.03	1.21	FBgn0051100	CG31100
2400	3R	15055313	15056550	1.72	4.2	FBgn0038690	CG11703
2400	3R	15055313	15056550	1.72	4.2	FBgn0038691	CG5250
2400	3R	15055313	15056550	1.72	4.2	FBgn0038692	CG3773
2400	3R	15055313	15056550	1.72	4.2	FBgn0038693	unc79
2537	3R	19841492	19842692	2.28	1.85	XLOC_020501	-
2537	3R	19841492	19842692	2.28	1.85	XLOC_020502	-
2537	3R	19841492	19842692	2.28	1.85	XLOC_020503	-
2537	3R	19841492	19842692	2.28	1.85	XLOC_020504	-
2544	3R	19956357	19957009	4.33	5.08	FBgn0026317	Tsc1
2544	3R	19956357	19957009	4.33	5.08	FBgn0039153	CG5463
2659	3R	23524284	23525419	1.17	12.71	FBgn0045862	btz
2659	3R	23524284	23525419	1.17	12.71	FBgn0086346	ALiX
3190	X	11450914	11452341	6.68	9.24	FBgn0030309	CG1572
3190	X	11450914	11452341	6.68	9.24	FBgn0052666	Drak
3300	X	15693767	15695159	1.17	1.25	FBgn0030694	CG15602
3300	X	15693767	15695159	1.17	1.25	FBgn0030695	PGRP-LE
3300	X	15693767	15695159	1.17	1.25	FBgn0052581	CG32581
* Histone modifications changed after mating in young flies that persited during aging in mated flies and also changed in virgin flies as a result of aging. Only histone modifications that change in the same directions post-mating and as a result of aging are listed.

## Sheet: Table S11
Histone Modification Peak ID	Chromosome	Start	End	Fold Change between Virgin and Mated Young Flies (Pooled Std)	Fold Change between Young and Aged Virgin Flies (Pooled Std)	Target Gene ID	Target Gene Name
33	2L	451314	454281	-1.46	-2.41	FBgn0015924	crq
33	2L	451314	454281	-1.46	-2.41	FBgn0031256	CG4164
33	2L	451314	454281	-1.46	-2.41	FBgn0031257	CG4133
33	2L	451314	454281	-1.46	-2.41	FBgn0262510	CR43080
34	2L	470546	472772	-1.45	-2.83	FBgn0027592	MED15
34	2L	470546	472772	-1.45	-2.83	FBgn0031258	CG4297
34	2L	470546	472772	-1.45	-2.83	XLOC_003001	-
34	2L	470546	472772	-1.45	-2.83	XLOC_003002	-
34	2L	470546	472772	-1.45	-2.83	XLOC_003003	-
383	2L	8238385	8240048	-1.36	-2.69	FBgn0028987	Spn2
383	2L	8238385	8240048	-1.36	-2.69	FBgn0032006	Pvr
383	2L	8238385	8240048	-1.36	-2.69	XLOC_003557	-
383	2L	8238385	8240048	-1.36	-2.69	XLOC_003558	-
1151	2R	3968281	3969933	-1.51	-102.86	FBgn0020279	lig
1151	2R	3968281	3969933	-1.51	-102.86	FBgn0021814	Vps28
1151	2R	3968281	3969933	-1.51	-102.86	FBgn0025469	slv
1151	2R	3968281	3969933	-1.51	-102.86	FBgn0028563	sut1
1321	2R	7118658	7120235	-1.97	-1.75	FBgn0033587	CG13218
1321	2R	7118658	7120235	-1.97	-1.75	FBgn0033588	CG13228
1321	2R	7118658	7120235	-1.97	-1.75	FBgn0050021	metro
1321	2R	7118658	7120235	-1.97	-1.75	XLOC_008531	-
1321	2R	7118658	7120235	-1.97	-1.75	XLOC_008532	-
1386	2R	8222591	8223918	-1.4	-1.07	FBgn0011877	tRNA:HPsi
1386	2R	8222591	8223918	-1.4	-1.07	FBgn0011878	tRNA:H:48F
1386	2R	8222591	8223918	-1.4	-1.07	FBgn0033715	CG8490
1386	2R	8222591	8223918	-1.4	-1.07	FBgn0033716	Den1
1386	2R	8222591	8223918	-1.4	-1.07	FBgn0050249	tRNA:CR30249
1386	2R	8222591	8223918	-1.4	-1.07	FBgn0050250	tRNA:CR30250
1386	2R	8222591	8223918	-1.4	-1.07	FBgn0050251	tRNA:CR30251
1386	2R	8222591	8223918	-1.4	-1.07	FBgn0054021	CG34021
1386	2R	8222591	8223918	-1.4	-1.07	FBgn0264560	garz
1538	2R	11127851	11129251	-2.43	-1.42	FBgn0259878	Fs
1538	2R	11127851	11129251	-2.43	-1.42	XLOC_008883	-
1538	2R	11127851	11129251	-2.43	-1.42	XLOC_008884	-
1638	2R	12996245	12997630	-1.1	-2.91	FBgn0034194	CG15611
1638	2R	12996245	12997630	-1.1	-2.91	FBgn0050456	CG30456
1638	2R	12996245	12997630	-1.1	-2.91	XLOC_005508	-
1667	2R	13595388	13596704	-2.2	-1.83	FBgn0028494	CG6424
1667	2R	13595388	13596704	-2.2	-1.83	XLOC_009148	-
2066	2RHet	389944	393352	-2.26	-1.41	FBgn0058191	CG40191
2647	3L	12390993	12392547	-6.75	-4.36	FBgn0011279	Pbprp1
2647	3L	12390993	12392547	-6.75	-4.36	FBgn0036282	Smyd4
2647	3L	12390993	12392547	-6.75	-4.36	FBgn0052104	CG32104
2728	3L	14403430	14404347	-1.96	-1.19	FBgn0003459	stwl
2728	3L	14403430	14404347	-1.96	-1.19	FBgn0036423	CG3919
2728	3L	14403430	14404347	-1.96	-1.19	FBgn0087007	bbg
2841	3L	16962943	16964302	-1.28	-2.04	FBgn0010352	Nc73EF
2841	3L	16962943	16964302	-1.28	-2.04	FBgn0261547	Exn
2841	3L	16962943	16964302	-1.28	-2.04	XLOC_014308	-
2841	3L	16962943	16964302	-1.28	-2.04	XLOC_014309	-
2911	3L	18986651	18989723	-2.2	-2.16	FBgn0036837	CG18135
2911	3L	18986651	18989723	-2.2	-2.16	FBgn0036838	CG3808
2911	3L	18986651	18989723	-2.2	-2.16	XLOC_014473	-
2911	3L	18986651	18989723	-2.2	-2.16	XLOC_014474	-
2911	3L	18986651	18989723	-2.2	-2.16	XLOC_014475	-
2911	3L	18986651	18989723	-2.2	-2.16	XLOC_014476	-
2949	3L	19854337	19855071	-1.27	-1.63	FBgn0020389	Papss
3394	3R	5064675	5066227	-1.11	-1.59	FBgn0000412	D1
3394	3R	5064675	5066227	-1.11	-1.59	FBgn0003165	pum
3394	3R	5064675	5066227	-1.11	-1.59	FBgn0260935	ird1
3523	3R	7566154	7569327	-5.42	-1.14	FBgn0002906	mus309
3523	3R	7566154	7569327	-5.42	-1.14	FBgn0037943	CG14722
3523	3R	7566154	7569327	-5.42	-1.14	FBgn0037944	CG6923
3607	3R	9850761	9852427	-1.44	-2.66	FBgn0264493	rdx
3607	3R	9850761	9852427	-1.44	-2.66	XLOC_019570	-
3677	3R	11372248	11373440	-2.43	-2.68	FBgn0038349	CG6045
3677	3R	11372248	11373440	-2.43	-2.68	FBgn0038350	CG18516
3701	3R	12051738	12052379	-1.68	-2.42	FBgn0040071	tara
3978	3R	18999416	19001530	-1.43	-10.49	FBgn0039061	Ir
3978	3R	18999416	19001530	-1.43	-10.49	XLOC_020398	-
4203	3R	24150239	24154211	-2.42	-2.33	FBgn0261618	larp
4203	3R	24150239	24154211	-2.42	-2.33	XLOC_020847	-
4203	3R	24150239	24154211	-2.42	-2.33	XLOC_020848	-
4203	3R	24150239	24154211	-2.42	-2.33	XLOC_020849	-
4203	3R	24150239	24154211	-2.42	-2.33	XLOC_020850	-
4737	X	5882721	5884467	-1.4	-1.87	FBgn0029830	Grip
4737	X	5882721	5884467	-1.4	-1.87	FBgn0029831	CG5966
4868	X	8451194	8457483	-1.08	-1.07	FBgn0002968	Nrg
4868	X	8451194	8457483	-1.08	-1.07	FBgn0026679	IntS4
4868	X	8451194	8457483	-1.08	-1.07	FBgn0030048	CG12112
4868	X	8451194	8457483	-1.08	-1.07	FBgn0030049	Trf4-1
4868	X	8451194	8457483	-1.08	-1.07	XLOC_024993	-
4868	X	8451194	8457483	-1.08	-1.07	XLOC_024994	-
4868	X	8451194	8457483	-1.08	-1.07	XLOC_024995	-
5107	X	13645814	13650018	-2.64	-1.29	FBgn0020909	Rtc1
5107	X	13645814	13650018	-2.64	-1.29	FBgn0030520	Pdcd4
5107	X	13645814	13650018	-2.64	-1.29	FBgn0052625	CG32625
5107	X	13645814	13650018	-2.64	-1.29	FBgn0264381	CR43833
5323	X	18405334	18406512	-3.72	-2.38	FBgn0030932	Ggt-1
5323	X	18405334	18406512	-3.72	-2.38	FBgn0030933	CG6470
5323	X	18405334	18406512	-3.72	-2.38	XLOC_025912	-
5340	X	18741496	18743978	-2.06	-1.37	FBgn0030966	CG7280
5340	X	18741496	18743978	-2.06	-1.37	FBgn0085451	CG34422
839	2L	20673843	20677773	3.46	5.03	FBgn0032876	Cen
839	2L	20673843	20677773	3.46	5.03	FBgn0051678	CG31678
839	2L	20673843	20677773	3.46	5.03	FBgn0086657	ik2
839	2L	20673843	20677773	3.46	5.03	XLOC_004402	-
839	2L	20673843	20677773	3.46	5.03	XLOC_004403	-
840	2L	20678876	20683563	3.79	1.95	FBgn0014859	Hr38
840	2L	20678876	20683563	3.79	1.95	FBgn0032876	Cen
840	2L	20678876	20683563	3.79	1.95	FBgn0032877	CG2617
840	2L	20678876	20683563	3.79	1.95	FBgn0086657	ik2
848	2L	20787484	20789107	1.93	1.58	FBgn0032884	Pomp
848	2L	20787484	20789107	1.93	1.58	FBgn0250785	vari
1206	2R	5063143	5064977	1.9	2.88	FBgn0002567	ltd
1206	2R	5063143	5064977	1.9	2.88	FBgn0015477	Rme-8
1206	2R	5063143	5064977	1.9	2.88	XLOC_008268	-
1746	2R	15106078	15107469	1.16	1.77	FBgn0263395	hppy
1746	2R	15106078	15107469	1.16	1.77	XLOC_009273	-
1746	2R	15106078	15107469	1.16	1.77	XLOC_009274	-
1746	2R	15106078	15107469	1.16	1.77	XLOC_009275	-
1749	2R	15162116	15164231	1.47	2.09	FBgn0003254	rib
1782	2R	16172734	16174693	1.49	1.74	FBgn0034498	CG16868
1782	2R	16172734	16174693	1.49	1.74	FBgn0034499	Cpr56F
1782	2R	16172734	16174693	1.49	1.74	FBgn0085228	CG34199
1839	2R	17502261	17504634	1.48	2.15	FBgn0000326	clt
1839	2R	17502261	17504634	1.48	2.15	FBgn0034639	CG15673
1839	2R	17502261	17504634	1.48	2.15	FBgn0042180	CG18870
1839	2R	17502261	17504634	1.48	2.15	XLOC_009469	-
1880	2R	18291518	18292924	1.31	1.69	FBgn0034724	babos
1880	2R	18291518	18292924	1.31	1.69	FBgn0034725	CG6044
1991	2R	20231042	20233472	1.83	2.58	FBgn0004101	bs
2331	3L	4839456	4840196	3.23	1.44	FBgn0035578	CG13707
2577	3L	10870002	10873378	1.22	2.76	FBgn0026160	tna
2577	3L	10870002	10873378	1.22	2.76	FBgn0036104	CG6418
2577	3L	10870002	10873378	1.22	2.76	FBgn0036105	blos4
2577	3L	10870002	10873378	1.22	2.76	FBgn0036106	CG6409
2745	3L	14980326	14982298	2.21	1.18	FBgn0002778	mnd
3119	3L	23722722	23723965	1.82	2.3	FBgn0058298	CG40298
3605	3R	9806553	9807465	1.05	2.06	FBgn0264493	rdx
4544	X	1262446	1263213	7.23	2.08	FBgn0024987	ssx
4544	X	1262446	1263213	7.23	2.08	FBgn0029573	CG14770
5431	X	21186877	21190539	1.43	2.15	FBgn0020369	Pros45
5431	X	21186877	21190539	1.43	2.15	FBgn0029067	Dd
5431	X	21186877	21190539	1.43	2.15	FBgn0031171	CG1801
5431	X	21186877	21190539	1.43	2.15	FBgn0064116	CG33713
5431	X	21186877	21190539	1.43	2.15	FBgn0064117	CG33714
5431	X	21186877	21190539	1.43	2.15	XLOC_026126	-
* Histone modifications changed after mating in young flies that persited during aging in mated flies and also changed in virgin flies as a result of aging. Only histone modifications that change in the same directions post-mating and as a result of aging are listed.

## Sheet: Table S12
Histone Modification Peak ID	Chromosome	Start	End	Fold Change between Virgin and Mated Young Flies (Pooled Std)	Fold Change between Young and Aged Virgin Flies (Pooled Std)	Target Gene ID	Target Gene Name
75	2L	1900823	1902981	-6.38	-4.03	XLOC_001618	-
75	2L	1900823	1902981	-6.38	-4.03	XLOC_001619	-
75	2L	1900823	1902981	-6.38	-4.03	XLOC_001620	-
75	2L	1900823	1902981	-6.38	-4.03	XLOC_001621	-
95	2L	2355443	2356495	-2.19	-2.59	FBgn0031413	CG9967
95	2L	2355443	2356495	-2.19	-2.59	FBgn0031414	eys
268	2L	6524036	6525180	-3.22	-3.9	FBgn0051637	CG31637
268	2L	6524036	6525180	-3.22	-3.9	XLOC_003376	-
268	2L	6524036	6525180	-3.22	-3.9	XLOC_003377	-
268	2L	6524036	6525180	-3.22	-3.9	XLOC_003378	-
268	2L	6524036	6525180	-3.22	-3.9	XLOC_003379	-
268	2L	6524036	6525180	-3.22	-3.9	XLOC_003380	-
363	2L	8437436	8438961	-2.17	-1.97	FBgn0002887	mus201
363	2L	8437436	8438961	-2.17	-1.97	FBgn0027490	D12
363	2L	8437436	8438961	-2.17	-1.97	FBgn0043002	Chrac-14
964	2R	2927616	2928810	-1.24	-1.22	FBgn0033131	CR12842
964	2R	2927616	2928810	-1.24	-1.22	FBgn0033132	Tsp42Ej
964	2R	2927616	2928810	-1.24	-1.22	FBgn0033133	Tsp42Ek
964	2R	2927616	2928810	-1.24	-1.22	FBgn0053914	CG33914
964	2R	2927616	2928810	-1.24	-1.22	XLOC_008121	-
965	2R	2936346	2937185	-2.23	-10.17	FBgn0016032	lbm
965	2R	2936346	2937185	-2.23	-10.17	FBgn0033134	Tsp42El
1151	2R	5988495	5992203	-2.41	-4.3	FBgn0004907	14-3-3zeta
1151	2R	5988495	5992203	-2.41	-4.3	FBgn0033485	RpLP0-like
1246	2R	7932073	7933290	-1.47	-18.94	FBgn0004463	RpIII128
1246	2R	7932073	7933290	-1.47	-18.94	FBgn0024732	Drep-1
1246	2R	7932073	7933290	-1.47	-18.94	XLOC_005100	-
1284	2R	8565809	8566797	-2.84	-8.03	FBgn0033766	CG8771
1284	2R	8565809	8566797	-2.84	-8.03	FBgn0261625	CG42708
1284	2R	8565809	8566797	-2.84	-8.03	XLOC_008634	-
1284	2R	8565809	8566797	-2.84	-8.03	XLOC_008635	-
1422	2R	11452427	11453363	-1.02	-8.44	FBgn0024754	Flo-1
1422	2R	11452427	11453363	-1.02	-8.44	FBgn0034032	CG8195
1693	2R	17551756	17553202	-2.01	-1.56	FBgn0034649	CG9865
1693	2R	17551756	17553202	-2.01	-1.56	FBgn0259708	CG42362
1693	2R	17551756	17553202	-2.01	-1.56	FBgn0259709	CG42363
1693	2R	17551756	17553202	-2.01	-1.56	FBgn0259710	CG42364
1693	2R	17551756	17553202	-2.01	-1.56	FBgn0259711	CG42365
1693	2R	17551756	17553202	-2.01	-1.56	FBgn0259725	CG42379
1693	2R	17551756	17553202	-2.01	-1.56	FBgn0259726	CG42380
1693	2R	17551756	17553202	-2.01	-1.56	FBgn0259727	CG42381
1693	2R	17551756	17553202	-2.01	-1.56	XLOC_009475	-
1878	2RHet	466151	467879	-1.25	-1.93	XLOC_009721	-
1878	2RHet	466151	467879	-1.25	-1.93	XLOC_009773	-
1973	3L	1591219	1593645	-3.22	-1.74	FBgn0035237	CG13917
2016	3L	2591501	2592166	-10.05	-7.57	FBgn0016794	dos
2170	3L	6955280	6955988	-6.72	-5.05	FBgn0261445	sgl
2170	3L	6955280	6955988	-6.72	-5.05	XLOC_013457	-
2170	3L	6955280	6955988	-6.72	-5.05	XLOC_013458	-
2170	3L	6955280	6955988	-6.72	-5.05	XLOC_013459	-
2289	3L	9608352	9609670	-2.4	-3.3	FBgn0002528	LanB2
2289	3L	9608352	9609670	-2.4	-3.3	FBgn0036017	CG3280
2289	3L	9608352	9609670	-2.4	-3.3	XLOC_013680	-
2329	3L	10861230	10863265	-1.25	-5.41	FBgn0026160	tna
2329	3L	10861230	10863265	-1.25	-5.41	XLOC_012137	-
2329	3L	10861230	10863265	-1.25	-5.41	XLOC_012138	-
2865	3R	186610	187272	-1.43	-2.16	FBgn0037238	CG1090
2865	3R	186610	187272	-1.43	-2.16	XLOC_015195	-
2975	3R	2472076	2472468	-2.23	-3.29	FBgn0010355	Taf1
2975	3R	2472076	2472468	-2.23	-3.29	FBgn0026565	CG1315
2984	3R	2918616	2919581	-5.95	-1.45	FBgn0040670	e(y)2b
2984	3R	2918616	2919581	-5.95	-1.45	FBgn0261238	Alh
2984	3R	2918616	2919581	-5.95	-1.45	FBgn0263768	CR43685
3035	3R	4142685	4143308	-1.68	-3.04	FBgn0003129	Poxm
3035	3R	4142685	4143308	-1.68	-3.04	FBgn0037574	Coq2
3035	3R	4142685	4143308	-1.68	-3.04	FBgn0062412	Ctr1B
3071	3R	4833464	4834194	-1.3	-5.77	FBgn0026380	Prosbeta3
3071	3R	4833464	4834194	-1.3	-5.77	FBgn0037653	CG11982
3071	3R	4833464	4834194	-1.3	-5.77	FBgn0037654	CG11983
3071	3R	4833464	4834194	-1.3	-5.77	FBgn0037655	CG11984
3311	3R	10085055	10085846	-2.22	-1.6	FBgn0027083	Aats-met
3311	3R	10085055	10085846	-2.22	-1.6	FBgn0038217	CG14840
3311	3R	10085055	10085846	-2.22	-1.6	FBgn0038218	CG14841
3311	3R	10085055	10085846	-2.22	-1.6	XLOC_019605	-
3398	3R	12183899	12185255	-1.52	-2.97	FBgn0038420	CG10311
3398	3R	12183899	12185255	-1.52	-2.97	FBgn0038421	CG17931
3398	3R	12183899	12185255	-1.52	-2.97	FBgn0038422	CG14880
3398	3R	12183899	12185255	-1.52	-2.97	FBgn0259917	CG42446
3398	3R	12183899	12185255	-1.52	-2.97	XLOC_019839	-
3436	3R	13218491	13220571	-2.32	-2.45	FBgn0025456	CREG
3436	3R	13218491	13220571	-2.32	-2.45	FBgn0028992	sds22
3436	3R	13218491	13220571	-2.32	-2.45	FBgn0038499	Brf
3436	3R	13218491	13220571	-2.32	-2.45	FBgn0038504	Sur-8
3516	3R	15702714	15704118	-3.87	-1.48	FBgn0014006	Pk92B
3516	3R	15702714	15704118	-3.87	-1.48	FBgn0038740	CG4562
3516	3R	15702714	15704118	-3.87	-1.48	FBgn0038741	CG17186
3516	3R	15702714	15704118	-3.87	-1.48	FBgn0038742	Arc42
3551	3R	16658003	16659030	-2.33	-4.97	FBgn0027493	CG17273
3551	3R	16658003	16659030	-2.33	-4.97	FBgn0051223	CG31223
3551	3R	16658003	16659030	-2.33	-4.97	FBgn0053094	Synd
3551	3R	16658003	16659030	-2.33	-4.97	XLOC_020170	-
3653	3R	19083999	19085345	-1.46	-1.3	FBgn0039067	wda
3653	3R	19083999	19085345	-1.46	-1.3	FBgn0039068	CG13827
3653	3R	19083999	19085345	-1.46	-1.3	XLOC_020412	-
3806	3R	22359632	22360855	-2.26	-1.72	FBgn0039431	CG6490
3806	3R	22359632	22360855	-2.26	-1.72	FBgn0263289	scrib
3806	3R	22359632	22360855	-2.26	-1.72	XLOC_020737	-
3806	3R	22359632	22360855	-2.26	-1.72	XLOC_020738	-
3817	3R	22771234	22771912	-1.05	-1.97	FBgn0015541	sda
3817	3R	22771234	22771912	-1.05	-1.97	FBgn0039462	CG14252
3817	3R	22771234	22771912	-1.05	-1.97	FBgn0039463	CG18472
3817	3R	22771234	22771912	-1.05	-1.97	FBgn0051070	tRNA:CR31070
3817	3R	22771234	22771912	-1.05	-1.97	FBgn0051071	tRNA:CR31071
3968	3R	26426436	26427193	-1.37	-3.37	FBgn0039790	CG2246
3968	3R	26426436	26427193	-1.37	-3.37	FBgn0051016	CG31016
3968	3R	26426436	26427193	-1.37	-3.37	FBgn0051019	CG31019
3968	3R	26426436	26427193	-1.37	-3.37	FBgn0051021	CG31021
3968	3R	26426436	26427193	-1.37	-3.37	XLOC_021033	-
3985	3R	27405797	27406917	-1.92	-4.06	FBgn0003268	rod
3985	3R	27405797	27406917	-1.92	-4.06	FBgn0043900	pygo
4232	X	3344617	3345446	-4.2	-9.26	FBgn0029657	CG12535
4232	X	3344617	3345446	-4.2	-9.26	XLOC_024590	-
4427	X	8188158	8190115	-2.94	-3.1	FBgn0015519	nAcRalpha-7E
4427	X	8188158	8190115	-2.94	-3.1	XLOC_024957	-
4476	X	9175504	9177154	-2.4	-4.03	FBgn0002576	lz
4476	X	9175504	9177154	-2.4	-4.03	FBgn0040236	c11.1
4476	X	9175504	9177154	-2.4	-4.03	XLOC_025080	-
4511	X	10290838	10291737	-1.22	-7.44	XLOC_025205	-
4517	X	10417953	10419179	-1.56	-4.43	FBgn0085443	spri
4517	X	10417953	10419179	-1.56	-4.43	XLOC_025211	-
4519	X	10441782	10442457	-2.28	-3.71	FBgn0085443	spri
4519	X	10441782	10442457	-2.28	-3.71	XLOC_025220	-
4519	X	10441782	10442457	-2.28	-3.71	XLOC_025221	-
4522	X	10494055	10495304	-1.21	-3.24	FBgn0030217	CG2124
4522	X	10494055	10495304	-1.21	-3.24	FBgn0030218	CG1628
4522	X	10494055	10495304	-1.21	-3.24	FBgn0263072	CG43347
4522	X	10494055	10495304	-1.21	-3.24	XLOC_025226	-
4762	X	16279305	16280160	-19.21	-1.04	FBgn0030744	CG9992
4762	X	16279305	16280160	-19.21	-1.04	FBgn0030745	CG4239
4762	X	16279305	16280160	-19.21	-1.04	XLOC_025711	-
4796	X	16857943	16859423	-1.04	-4.55	FBgn0030809	CG9086
4796	X	16857943	16859423	-1.04	-4.55	XLOC_025792	-
4796	X	16857943	16859423	-1.04	-4.55	XLOC_025793	-
4796	X	16857943	16859423	-1.04	-4.55	XLOC_025794	-
4796	X	16857943	16859423	-1.04	-4.55	XLOC_025795	-
4796	X	16857943	16859423	-1.04	-4.55	XLOC_025796	-
4808	X	17079635	17081026	-2.77	-6.12	FBgn0000163	baz
4808	X	17079635	17081026	-2.77	-6.12	XLOC_025808	-
4808	X	17079635	17081026	-2.77	-6.12	XLOC_025809	-
4808	X	17079635	17081026	-2.77	-6.12	XLOC_025810	-
4808	X	17079635	17081026	-2.77	-6.12	XLOC_025811	-
4816	X	17472457	17473824	-2.25	-3.58	FBgn0028343	l(1)G0222
4816	X	17472457	17473824	-2.25	-3.58	FBgn0030847	CG12991
4816	X	17472457	17473824	-2.25	-3.58	XLOC_025841	-
4816	X	17472457	17473824	-2.25	-3.58	XLOC_025842	-
4856	X	18442138	18442901	-2.4	-1.48	XLOC_022901	-
4867	X	18737669	18738570	-1.04	-3.39	FBgn0030964	Pvf1
4867	X	18737669	18738570	-1.04	-3.39	FBgn0030966	CG7280
4867	X	18737669	18738570	-1.04	-3.39	FBgn0085451	CG34422
4867	X	18737669	18738570	-1.04	-3.39	XLOC_025947	-
4982	XHet	68062	69080	-1.62	-1.52	FBgn0003559	su(f)
4982	XHet	68062	69080	-1.62	-1.52	FBgn0039944	CG17162
4982	XHet	68062	69080	-1.62	-1.52	FBgn0039945	CG17159
4982	XHet	68062	69080	-1.62	-1.52	FBgn0263457	CR43480
4982	XHet	68062	69080	-1.62	-1.52	XLOC_026220	-
37	2L	567512	568825	2.2	3.67	FBgn0021874	Nle
37	2L	567512	568825	2.2	3.67	FBgn0031265	CG2794
37	2L	567512	568825	2.2	3.67	FBgn0031266	CG2807
209	2L	5070887	5072286	1.08	1.05	FBgn0028572	qtc
209	2L	5070887	5072286	1.08	1.05	FBgn0031681	pgant5
209	2L	5070887	5072286	1.08	1.05	FBgn0261608	RpL37A
226	2L	5519249	5520037	1.75	4.72	FBgn0000318	cl
226	2L	5519249	5520037	1.75	4.72	FBgn0031707	CG14020
226	2L	5519249	5520037	1.75	4.72	FBgn0031708	CG7382
226	2L	5519249	5520037	1.75	4.72	FBgn0031710	CG7371
283	2L	6722523	6723202	6.24	32.31	FBgn0025777	homer
283	2L	6722523	6723202	6.24	32.31	FBgn0046704	Liprin-alpha
305	2L	7063935	7065022	1.58	1.58	FBgn0031885	Mnn1
305	2L	7063935	7065022	1.58	1.58	FBgn0031886	Nuf2
305	2L	7063935	7065022	1.58	1.58	FBgn0040954	CG13779
307	2L	7193810	7194640	1.38	2.36	FBgn0031895	CG4497
307	2L	7193810	7194640	1.38	2.36	FBgn0031896	CG4502
310	2L	7222123	7223044	1.73	1.64	FBgn0259111	Ndae1
310	2L	7222123	7223044	1.73	1.64	FBgn0263133	ico
492	2L	10849699	10850988	1.77	1.86	FBgn0004363	porin
492	2L	10849699	10850988	1.77	1.86	FBgn0262599	CG43129
493	2L	10856150	10856597	2.87	2.43	FBgn0024227	ial
493	2L	10856150	10856597	2.87	2.43	FBgn0027363	Stam
493	2L	10856150	10856597	2.87	2.43	FBgn0027453	Dnz1
493	2L	10856150	10856597	2.87	2.43	FBgn0262599	CG43129
688	2L	18604350	18605032	1.53	2.19	FBgn0032689	CG10413
688	2L	18604350	18605032	1.53	2.19	FBgn0032690	CG10333
688	2L	18604350	18605032	1.53	2.19	FBgn0051789	CG31789
950	2R	2696600	2698229	1.84	3.61	FBgn0014028	SdhB
950	2R	2696600	2698229	1.84	3.61	FBgn0022224	ubl
950	2R	2696600	2698229	1.84	3.61	FBgn0028954	CG3287
950	2R	2696600	2698229	1.84	3.61	FBgn0033104	CG15237
1240	2R	7876458	7877414	1.14	2.5	FBgn0033672	rho-7
1240	2R	7876458	7877414	1.14	2.5	FBgn0033673	CG8298
1240	2R	7876458	7877414	1.14	2.5	FBgn0085260	CG34231
1269	2R	8356052	8356846	2.41	3.2	FBgn0033740	dgt5
1269	2R	8356052	8356846	2.41	3.2	FBgn0033741	CG8545
1360	2R	10157893	10158157	4.91	6.84	FBgn0261269	conv
1360	2R	10157893	10158157	4.91	6.84	FBgn0261270	SelD
1377	2R	10506267	10507185	6.76	1.62	FBgn0010638	Sec61beta
1377	2R	10506267	10507185	6.76	1.62	FBgn0026427	Su(var)2-HP2
1377	2R	10506267	10507185	6.76	1.62	FBgn0033948	CG12863
1377	2R	10506267	10507185	6.76	1.62	FBgn0083123	Uhg5
1433	2R	11755902	11756610	5.08	4.47	FBgn0050085	CG30085
1433	2R	11755902	11756610	5.08	4.47	FBgn0264089	sli
1471	2R	12457770	12458767	1.04	2.14	FBgn0034137	CG4945
1471	2R	12457770	12458767	1.04	2.14	FBgn0034138	RpS15
1471	2R	12457770	12458767	1.04	2.14	FBgn0034139	CG4927
1741	2R	18532684	18533958	1.73	1.67	FBgn0034753	CG2852
1741	2R	18532684	18533958	1.73	1.67	FBgn0040091	Ugt58Fa
1741	2R	18532684	18533958	1.73	1.67	FBgn0050195	CG30195
1741	2R	18532684	18533958	1.73	1.67	FBgn0085474	CG34445
1741	2R	18532684	18533958	1.73	1.67	FBgn0085475	CG34446
1757	2R	19089778	19090355	1.33	2.48	FBgn0085400	CG34371
1757	2R	19089778	19090355	1.33	2.48	XLOC_006025	-
1757	2R	19089778	19090355	1.33	2.48	XLOC_006026	-
1757	2R	19089778	19090355	1.33	2.48	XLOC_006027	-
1757	2R	19089778	19090355	1.33	2.48	XLOC_006028	-
1796	2R	19840711	19842084	2.77	2.7	FBgn0034936	CG2970
1796	2R	19840711	19842084	2.77	2.7	FBgn0034937	fzr2
1796	2R	19840711	19842084	2.77	2.7	FBgn0034938	CG3803
1796	2R	19840711	19842084	2.77	2.7	FBgn0034939	thoc5
1796	2R	19840711	19842084	2.77	2.7	FBgn0034940	CG16787
1957	3L	1350934	1351598	2.34	1.78	FBgn0003138	Ptp61F
1957	3L	1350934	1351598	2.34	1.78	FBgn0029514	312
2032	3L	3035142	3036069	1.01	3.66	FBgn0035388	CG2162
2094	3L	4258525	4260051	1.63	1.12	FBgn0035518	CG15011
2094	3L	4258525	4260051	1.63	1.12	FBgn0035519	CG1309
2094	3L	4258525	4260051	1.63	1.12	FBgn0035520	CG11586
2124	3L	5351929	5352555	3.42	4.36	FBgn0004380	Klp64D
2124	3L	5351929	5352555	3.42	4.36	FBgn0035600	CG4769
2139	3L	5757669	5758803	4.19	4.2	FBgn0016756	Ubp64E
2139	3L	5757669	5758803	4.19	4.2	FBgn0035630	CG10576
2139	3L	5757669	5758803	4.19	4.2	FBgn0035631	Txl
2139	3L	5757669	5758803	4.19	4.2	FBgn0035632	Ppat-Dpck
2139	3L	5757669	5758803	4.19	4.2	FBgn0065058	snoRNA:684
2139	3L	5757669	5758803	4.19	4.2	FBgn0082994	snoRNA:Psi28S-1837c
2139	3L	5757669	5758803	4.19	4.2	FBgn0082995	snoRNA:Psi28S-1837b
2139	3L	5757669	5758803	4.19	4.2	FBgn0083044	snoRNA:Psi18S-1397
2139	3L	5757669	5758803	4.19	4.2	FBgn0086660	snoRNA:Psi28S-1837a
2139	3L	5757669	5758803	4.19	4.2	FBgn0263488	unsRNA:CG10576-a
2226	3L	8281831	8282974	1.92	3.93	FBgn0027569	cert
2226	3L	8281831	8282974	1.92	3.93	FBgn0035865	CG7201
2617	3L	17842761	17843604	1.69	5.91	FBgn0036762	CG7430
2617	3L	17842761	17843604	1.69	5.91	FBgn0036763	CG7441
2617	3L	17842761	17843604	1.69	5.91	FBgn0036764	CG5535
2696	3L	19915328	19917505	2.65	2.35	FBgn0020887	Su(z)12
2696	3L	19915328	19917505	2.65	2.35	FBgn0036918	CG7770
2696	3L	19915328	19917505	2.65	2.35	FBgn0036919	Grasp65
2696	3L	19915328	19917505	2.65	2.35	XLOC_014532	-
2743	3L	20763262	20764447	2.13	7.16	FBgn0016696	Pitslre
2743	3L	20763262	20764447	2.13	7.16	FBgn0037017	CG4074
2743	3L	20763262	20764447	2.13	7.16	FBgn0037018	CG4042
2743	3L	20763262	20764447	2.13	7.16	FBgn0040634	CG4186
2798	3L	21673179	21673579	1.8	3.04	FBgn0037116	CG7158
2798	3L	21673179	21673579	1.8	3.04	FBgn0037117	CG11248
2798	3L	21673179	21673579	1.8	3.04	FBgn0264710	CR43979
2991	3R	2976016	2976895	2.44	1.72	FBgn0011020	Sas-4
2991	3R	2976016	2976895	2.44	1.72	FBgn0037478	CG2656
2991	3R	2976016	2976895	2.44	1.72	FBgn0250732	gfzf
2991	3R	2976016	2976895	2.44	1.72	XLOC_019033	-
3309	3R	9947285	9949028	2.37	5.25	FBgn0010340	140up
3309	3R	9947285	9949028	2.37	5.25	FBgn0020510	Abi
3309	3R	9947285	9949028	2.37	5.25	FBgn0038206	twf
3387	3R	11971004	11972962	4.83	2.77	FBgn0003319	Sb
3387	3R	11971004	11972962	4.83	2.77	FBgn0038400	CG5903
3387	3R	11971004	11972962	4.83	2.77	FBgn0038401	CG5916
3606	3R	17861438	17862311	2.41	2.12	FBgn0025140	pit
3606	3R	17861438	17862311	2.41	2.12	FBgn0038927	CG6015
3606	3R	17861438	17862311	2.41	2.12	FBgn0038928	BG4
3606	3R	17861438	17862311	2.41	2.12	FBgn0261455	scaRNA:mgU5-38
3736	3R	20654839	20656755	6.48	1.79	FBgn0051118	RabX4
3736	3R	20654839	20656755	6.48	1.79	FBgn0051357	CG31357
3736	3R	20654839	20656755	6.48	1.79	FBgn0262962	CG43273
3782	3R	21487334	21488614	3.09	2.55	FBgn0027508	tankyrase
3782	3R	21487334	21488614	3.09	2.55	FBgn0261986	RASSF8
3782	3R	21487334	21488614	3.09	2.55	XLOC_020661	-
3815	3R	22737813	22738779	3.55	5.12	FBgn0004359	T48
3815	3R	22737813	22738779	3.55	5.12	FBgn0004510	Ets97D
4097	X	172382	173780	1.83	2.24	FBgn0005427	ewg
4097	X	172382	173780	1.83	2.24	FBgn0024989	CG3777
4097	X	172382	173780	1.83	2.24	FBgn0262266	mir-980
4097	X	172382	173780	1.83	2.24	XLOC_024300	-
4097	X	172382	173780	1.83	2.24	XLOC_024301	-
4097	X	172382	173780	1.83	2.24	XLOC_024302	-
4283	X	5222621	5223566	2.89	8.29	FBgn0024332	Mcm3
4283	X	5222621	5223566	2.89	8.29	FBgn0026751	XRCC1
4283	X	5222621	5223566	2.89	8.29	FBgn0029756	CG3309
4367	X	6718058	6719391	1.81	2.18	FBgn0029906	CG4542
4367	X	6718058	6719391	1.81	2.18	FBgn0029907	Atx-1
4367	X	6718058	6719391	1.81	2.18	FBgn0263968	nonC
4537	X	10984193	10985244	1.76	14.89	FBgn0027498	CG2061
4537	X	10984193	10985244	1.76	14.89	FBgn0030262	Vago
4537	X	10984193	10985244	1.76	14.89	FBgn0030263	CG2076
4543	X	11043213	11044377	1.65	1.34	FBgn0020255	ran
4543	X	11043213	11044377	1.65	1.34	FBgn0030274	CG1908
4843	X	17995990	17996531	1.27	2.66	FBgn0022724	Taf8
4843	X	17995990	17996531	1.27	2.66	FBgn0030894	CG7192
4843	X	17995990	17996531	1.27	2.66	FBgn0030895	CG7135
* Histone modifications changed after mating in young flies that persited during aging in mated flies and also changed in virgin flies as a result of aging. Only histone modifications that change in the same directions post-mating and as a result of aging are listed.
