# Supplementary material for: Transcriptional and epigenetic responses to mating and aging in Drosophila melanogaster
Source: BMC Genomics. 2014 Oct 23;15(1):927. doi: 10.1186/1471-2164-15-927 (PMC4221674; doi:10.1186/1471-2164-15-927)
Supplement: Supplementary file 12 — Additional file 12: Genes identified from the DroID database that can interact with miRNA target genes which change expression after mating or upon aging. Table S13. Genes that can interact with miRNA target genes which change expression in young flies after mating. Table S14. Genes that can interact with miRNA target genes which change expression in virgin flies upon aging. Table S15. Genes that can interact with miRNA target genes which change expression in mated flies upon aging. (XLSX 76 KB) [file 12864_2014_6621_MOESM12_ESM.xlsx]

## Sheet: Table S13
miRNA	Target Source	Target Gene ID	Target Gene Symbol	DroID Interactor Gene ID	Interactor Gene Symbol	Interaction Type
mir-277mir-281-2-5p	TargetScan	FBgn0003731	Egfr	FBgn0020238	14-3-3epsilon	GG
mir-988	MinoTar	FBgn0013949	Ela	FBgn0041707	7B2	PP
mir-277mir-281-2-5p	TargetScan	FBgn0003731	Egfr	FBgn0000022	ac	GG
mir-193	TargetScan	FBgn0038566	CG14317	FBgn0037555	Ada2b	PP
mir-193mir-315mir-4	MinoTarTargetScan	FBgn0028953	CG14478	FBgn0038172	Adgf-D	PP
mir-2a-1/6/11/13/306/308	TargetScan	FBgn0030928	CG15044	FBgn0014455	Ahcy13	PP
mir-281-2-5p	TargetScan	FBgn0002772	Mlc1	FBgn0039332	alrm	PP
mir-2a-1/6/11/13/306/308	TargetScan	FBgn0030928	CG15044	FBgn0038535	alt	PP
mir-4	TargetScan	FBgn0000216	Brd	FBgn0003270	amos	GG
mir-277mir-281-2-5p	TargetScan	FBgn0003731	Egfr	FBgn0000097	aop	GG
mir-277mir-281-2-5p	TargetScan	FBgn0003731	Egfr	FBgn0004569	aos	GG PP
mir-2a-1/6/11/13/306/308	TargetScan	FBgn0030928	CG15044	FBgn0032859	Arc-p34	PP
mir-1000mir-277mir-927	TargetScan	FBgn0028420	Kr-h1	FBgn0032859	Arc-p34	PP
mir-2a-1/6/11/13/306/308	TargetScan	FBgn0030928	CG15044	FBgn0010348	Arf79F	PP
mir-277mir-281-2-5p	TargetScan	FBgn0003731	Egfr	FBgn0000117	arm	GG
mir-2a-1/6/11/13/306/308	TargetScan	FBgn0030928	CG15044	FBgn0011742	Arp14D	PP
mir-1000mir-277mir-927	TargetScan	FBgn0028420	Kr-h1	FBgn0011742	Arp14D	PP
mir-193mir-315mir-4	MinoTarTargetScan	FBgn0028953	CG14478	FBgn0262716	Arp66B	PP
mir-2a-1/6/11/13/306/308	TargetScan	FBgn0030928	CG15044	FBgn0038369	Arpc3A	PP
mir-3/309/318	TargetScan	FBgn0002985	odd	FBgn0029095	aru	PP
mir-277mir-281-2-5p	TargetScan	FBgn0003731	Egfr	FBgn0015905	ast	GG
mir-277mir-281-2-5p	TargetScan	FBgn0003731	Egfr	FBgn0010433	ato	GG PP
mir-277mir-281-2-5p	TargetScan	FBgn0003731	Egfr	FBgn0010217	ATPsyn-beta	PP
mir-1000mir-958	TargetScan	FBgn0034300	CG5098	FBgn0004870	bab1	PD
mir-316	MinoTar	FBgn0026577	CG8677	FBgn0004870	bab1	PD
mir-2a-1/6/11/13/306/308	TargetScan	FBgn0039594	CG9990	FBgn0004870	bab1	PD
mir-34	TargetScan	FBgn0039286	dan	FBgn0004870	bab1	PD
mir-279/286/996mir-281-2-5pmir-1000mir-987	MinoTarTargetScan	FBgn0066365	dyl	FBgn0004870	bab1	PD
mir-277mir-281-2-5p	TargetScan	FBgn0003731	Egfr	FBgn0004870	bab1	PD
mir-1000	TargetScan	FBgn0259175	ome	FBgn0004870	bab1	PD
mir-277mir-281-2-5p	TargetScan	FBgn0003731	Egfr	FBgn0014459	BacA\p35	GG
mir-1000mir-277mir-927	TargetScan	FBgn0028420	Kr-h1	FBgn0025716	Bap55	PP
mir-87	TargetScan	FBgn0012037	Ance	FBgn0000166	bcd	PD
mir-4	TargetScan	FBgn0000216	Brd	FBgn0000166	bcd	PD
mir-2a-1/6/11/13/306/308mir-4	TargetScan	FBgn0040809	CG13465	FBgn0000166	bcd	PD
mir-193	TargetScan	FBgn0038566	CG14317	FBgn0000166	bcd	PD
mir-34	TargetScan	FBgn0039286	dan	FBgn0000166	bcd	PD
mir-277mir-281-2-5p	TargetScan	FBgn0003731	Egfr	FBgn0000166	bcd	PD
mir-125mir-4mir-958	TargetScan	FBgn0026320	Tom	FBgn0000166	bcd	PD
mir-87	TargetScan	FBgn0012037	Ance	FBgn0015602	BEAF-32	PD
mir-193mir-315mir-4	MinoTarTargetScan	FBgn0028953	CG14478	FBgn0015602	BEAF-32	PD
mir-1000mir-958	TargetScan	FBgn0034300	CG5098	FBgn0015602	BEAF-32	PD
mir-316	MinoTar	FBgn0026577	CG8677	FBgn0015602	BEAF-32	PD
mir-277mir-281-2-5p	TargetScan	FBgn0003731	Egfr	FBgn0015602	BEAF-32	PD
mir-1000mir-277mir-927	TargetScan	FBgn0028420	Kr-h1	FBgn0015602	BEAF-32	PD
mir-1000	TargetScan	FBgn0004885	tok	FBgn0015602	BEAF-32	PD
mir-277mir-281-2-5p	TargetScan	FBgn0003731	Egfr	FBgn0011758	B-H1	GG
mir-281-2-5p	TargetScan	FBgn0002772	Mlc1	FBgn0045759	bin	PD
mir-1000	TargetScan	FBgn0259175	ome	FBgn0045759	bin	PD
mir-1000	TargetScan	FBgn0004885	tok	FBgn0045759	bin	PD
mir-1000mir-277mir-927	TargetScan	FBgn0028420	Kr-h1	FBgn0037719	bocksbeutel	PP
mir-281-2-5p	TargetScan	FBgn0002772	Mlc1	FBgn0037719	bocksbeutel	PP
mir-277mir-281-2-5p	TargetScan	FBgn0003731	Egfr	FBgn0023097	bon	GG
mir-34	TargetScan	FBgn0028573	prc	FBgn0260942	bond	PP
mir-2a-1/6/11/13/306/308	TargetScan	FBgn0036116	CG7888	FBgn0000212	brm	PP
mir-277mir-281-2-5p	TargetScan	FBgn0003731	Egfr	FBgn0000212	brm	GG
mir-277mir-281-2-5p	TargetScan	FBgn0003731	Egfr	FBgn0004101	bs	GG
mir-2a-1/6/11/13/306/308	TargetScan	FBgn0036116	CG7888	FBgn0045862	btz	PP
mir-34	TargetScan	FBgn0028573	prc	FBgn0259176	bun	PP
mir-277mir-281-2-5p	TargetScan	FBgn0003731	Egfr	FBgn0000250	cact	GG
mir-87	TargetScan	FBgn0012037	Ance	FBgn0000251	cad	PD
mir-2a-1/6/11/13/306/308mir-4	TargetScan	FBgn0040487	BobA	FBgn0000251	cad	PD
mir-4	TargetScan	FBgn0000216	Brd	FBgn0000251	cad	PD
mir-2a-1/6/11/13/306/308	TargetScan	FBgn0039321	CG10550	FBgn0000251	cad	PD
mir-2a-1/6/11/13/306/308mir-4	TargetScan	FBgn0040809	CG13465	FBgn0000251	cad	PD
mir-274	TargetScan	FBgn0034662	CG13492	FBgn0000251	cad	PD
mir-2a-1/6/11/13/306/308	MinoTar	FBgn0035186	CG13912	FBgn0000251	cad	PD
mir-193	TargetScan	FBgn0038566	CG14317	FBgn0000251	cad	PD
mir-193mir-315mir-4	MinoTarTargetScan	FBgn0028953	CG14478	FBgn0000251	cad	PD
mir-316	TargetScan	FBgn0035358	CG14949	FBgn0000251	cad	PD
mir-4	TargetScan	FBgn0029994	CG2254	FBgn0000251	cad	PD
mir-988	TargetScan	FBgn0051086	CG31086	FBgn0000251	cad	PD
mir-2a-1/6/11/13/306/308	TargetScan	FBgn0032116	CG3759	FBgn0000251	cad	PD
mir-2a-1/6/11/13/306/308	TargetScan	FBgn0029932	CG4607	FBgn0000251	cad	PD
mir-1000mir-958	TargetScan	FBgn0034300	CG5098	FBgn0000251	cad	PD
mir-1000	TargetScan	FBgn0035663	CG6462	FBgn0000251	cad	PD
mir-3/309/318mir-2a-1/6/11/13/306/308	MinoTarTargetScan	FBgn0038652	CG7720	FBgn0000251	cad	PD
mir-316	MinoTar	FBgn0026577	CG8677	FBgn0000251	cad	PD
mir-87	MinoTar	FBgn0033760	CG8785	FBgn0000251	cad	PD
mir-2a-1/6/11/13/306/308	TargetScan	FBgn0034784	CG9826	FBgn0000251	cad	PD
mir-34	TargetScan	FBgn0039286	dan	FBgn0000251	cad	PD
mir-277mir-281-2-5p	TargetScan	FBgn0003731	Egfr	FBgn0000251	cad	PD
mir-1000mir-277mir-927	TargetScan	FBgn0028420	Kr-h1	FBgn0000251	cad	PD
mir-3/309/318	TargetScan	FBgn0002985	odd	FBgn0000251	cad	PD
mir-1000	TargetScan	FBgn0259175	ome	FBgn0000251	cad	PD
mir-274mir-279/286/996mir-4mir-987	TargetScan	FBgn0037414	Osi7	FBgn0000251	cad	PD
mir-87	MinoTar	FBgn0024289	Sodh-1	FBgn0000251	cad	PD
mir-5	MinoTar	FBgn0261575	tobi	FBgn0000251	cad	PD
mir-125mir-4mir-958	TargetScan	FBgn0026320	Tom	FBgn0000251	cad	PD
mir-277mir-281-2-5p	TargetScan	FBgn0003731	Egfr	FBgn0000256	capu	GG
mir-2a-1/6/11/13/306/308	TargetScan	FBgn0030928	CG15044	FBgn0029093	cathD	PP
mir-277mir-281-2-5p	TargetScan	FBgn0003731	Egfr	FBgn0020224	Cbl	PP
mir-1000mir-958	TargetScan	FBgn0034300	CG5098	FBgn0026144	CBP	PD
mir-316	MinoTar	FBgn0026577	CG8677	FBgn0026144	CBP	PD
mir-277mir-281-2-5p	TargetScan	FBgn0003731	Egfr	FBgn0041342	Cct1	GG
mir-193	TargetScan	FBgn0038566	CG14317	FBgn0004107	cdc2c	PP
mir-34	TargetScan	FBgn0039286	dan	FBgn0013435	cdc2rk	PP
mir-34	TargetScan	FBgn0039286	dan	FBgn0016131	Cdk4	PP
mir-34	TargetScan	FBgn0028573	prc	FBgn0033951	CG10139	PP
mir-274	TargetScan	FBgn0034662	CG13492	FBgn0033971	CG10209	PP
mir-2a-1/6/11/13/306/308	TargetScan	FBgn0030928	CG15044	FBgn0034654	CG10306	PP
mir-4	TargetScan	FBgn0029994	CG2254	FBgn0037046	CG10581	PP
mir-281-2-5p	TargetScan	FBgn0002772	Mlc1	FBgn0037046	CG10581	PP
mir-2a-1/6/11/13/306/308	TargetScan	FBgn0029932	CG4607	FBgn0028858	CG10839	PP
mir-277mir-281-2-5p	TargetScan	FBgn0003731	Egfr	FBgn0034312	CG10916	PP
mir-1000mir-277mir-927	TargetScan	FBgn0028420	Kr-h1	FBgn0033160	CG11107	PP
mir-125mir-4mir-958	TargetScan	FBgn0026320	Tom	FBgn0033160	CG11107	PP
mir-1000	TargetScan	FBgn0004885	tok	FBgn0031883	CG11266	PP
mir-2a-1/6/11/13/306/308	TargetScan	FBgn0030928	CG15044	FBgn0037279	CG1129	PP
mir-193	TargetScan	FBgn0038566	CG14317	FBgn0029715	CG11444	PP
mir-193mir-315mir-4	MinoTarTargetScan	FBgn0028953	CG14478	FBgn0031228	CG11455	PP
mir-277mir-281-2-5p	TargetScan	FBgn0003731	Egfr	FBgn0035811	CG12262	PP
mir-1000mir-277mir-927	TargetScan	FBgn0028420	Kr-h1	FBgn0032393	CG12264	PP
mir-281-2-5p	TargetScan	FBgn0002772	Mlc1	FBgn0029825	CG12728	PP
mir-125mir-4mir-958	TargetScan	FBgn0026320	Tom	FBgn0038356	CG12784	PP
mir-281-2-5p	TargetScan	FBgn0002772	Mlc1	FBgn0040638	CG12979	PP
mir-316	MinoTar	FBgn0026577	CG8677	FBgn0036679	CG13022	PP
mir-988	MinoTar	FBgn0013949	Ela	FBgn0036594	CG13047	PP
mir-193	TargetScan	FBgn0038566	CG14317	FBgn0032181	CG13133	PP
mir-2a-1/6/11/13/306/308	TargetScan	FBgn0030928	CG15044	FBgn0033787	CG13321	PP
mir-2a-1/6/11/13/306/308	TargetScan	FBgn0036116	CG7888	FBgn0036450	CG13472	PP
mir-1000mir-277mir-927	TargetScan	FBgn0028420	Kr-h1	FBgn0036450	CG13472	PP
mir-193	TargetScan	FBgn0038566	CG14317	FBgn0039098	CG13822	PP
mir-2a-1/6/11/13/306/308	TargetScan	FBgn0039321	CG10550	FBgn0031763	CG13996	PP
mir-193	TargetScan	FBgn0038566	CG14317	FBgn0036089	CG14151	PP
mir-3/309/318	TargetScan	FBgn0002985	odd	FBgn0032635	CG15141	PP
mir-281-2-5p	TargetScan	FBgn0002772	Mlc1	FBgn0031143	CG1532	PP
mir-274	TargetScan	FBgn0034662	CG13492	FBgn0030107	CG15370	PP
mir-988	MinoTar	FBgn0013949	Ela	FBgn0031579	CG15422	PP
mir-193	TargetScan	FBgn0038566	CG14317	FBgn0039748	CG15529	PP
mir-193	TargetScan	FBgn0038566	CG14317	FBgn0029702	CG15572	PP
mir-281-2-5p	TargetScan	FBgn0002772	Mlc1	FBgn0034567	CG15651	PP
mir-1000	TargetScan	FBgn0004885	tok	FBgn0035393	CG16753	PP
mir-2a-1/6/11/13/306/308	TargetScan	FBgn0039321	CG10550	FBgn0039830	CG1746	PP
mir-3/309/318	TargetScan	FBgn0002985	odd	FBgn0036311	CG17666	PP
mir-2a-1/6/11/13/306/308	TargetScan	FBgn0030928	CG15044	FBgn0030114	CG17754	PP
mir-2a-1/6/11/13/306/308	TargetScan	FBgn0036116	CG7888	FBgn0038826	CG17838	PP
mir-1000mir-277mir-927	TargetScan	FBgn0028420	Kr-h1	FBgn0030061	CG1785	PP
mir-2a-1/6/11/13/306/308	TargetScan	FBgn0039321	CG10550	FBgn0030360	CG1806	PP
mir-193	TargetScan	FBgn0038566	CG14317	FBgn0030269	CG18292	PP
mir-281-2-5p	TargetScan	FBgn0002772	Mlc1	FBgn0035213	CG2199	PP
mir-193mir-315mir-4	MinoTarTargetScan	FBgn0028953	CG14478	FBgn0030411	CG2540	PP
mir-281-2-5p	TargetScan	FBgn0002772	Mlc1	FBgn0000299	Cg25C	PP
mir-1000mir-277mir-927	TargetScan	FBgn0028420	Kr-h1	FBgn0030504	CG2691	PP
mir-2a-1/6/11/13/306/308	TargetScan	FBgn0034490	CG9864	FBgn0023526	CG2865	PP
mir-92/310/311/312/313mir-987	TargetScan	FBgn0051869	CG31869	FBgn0050263	CG30263	PP
mir-281-2-5p	TargetScan	FBgn0002772	Mlc1	FBgn0050411	CG30411	PP
mir-316	MinoTar	FBgn0026577	CG8677	FBgn0023524	CG3078	PP
mir-34	TargetScan	FBgn0028573	prc	FBgn0051224	CG31224	PP
mir-1000mir-277mir-927	TargetScan	FBgn0028420	Kr-h1	FBgn0051694	CG31694	PP
mir-2a-1/6/11/13/306/308	TargetScan	FBgn0036116	CG7888	FBgn0052344	CG32344	PP
mir-2a-1/6/11/13/306/308	TargetScan	FBgn0036116	CG7888	FBgn0052479	CG32479	PP
mir-193	TargetScan	FBgn0038566	CG14317	FBgn0052521	CG32521	PP
mir-3/309/318	TargetScan	FBgn0002985	odd	FBgn0052772	CG32772	PP
mir-2a-1/6/11/13/306/308	TargetScan	FBgn0036116	CG7888	FBgn0030992	CG33253	PP
mir-193mir-315mir-4	MinoTarTargetScan	FBgn0028953	CG14478	FBgn0085384	CG34355	PP
mir-1000mir-277mir-927	TargetScan	FBgn0028420	Kr-h1	FBgn0035033	CG3548	PP
mir-2a-1/6/11/13/306/308	TargetScan	FBgn0030928	CG15044	FBgn0034933	CG3735	PP
mir-2a-1/6/11/13/306/308	TargetScan	FBgn0030928	CG15044	FBgn0038275	CG3817	PP
mir-1000mir-277mir-927	TargetScan	FBgn0028420	Kr-h1	FBgn0038275	CG3817	PP
mir-2a-1/6/11/13/306/308	TargetScan	FBgn0030928	CG15044	FBgn0031286	CG3862	PP
mir-1000mir-277mir-927	TargetScan	FBgn0028420	Kr-h1	FBgn0038472	CG3995	PP
mir-1000	TargetScan	FBgn0004885	tok	FBgn0038472	CG3995	PP
mir-1000mir-277mir-927	TargetScan	FBgn0028420	Kr-h1	FBgn0250814	CG4169	PP
mir-1000	TargetScan	FBgn0004885	tok	FBgn0014092	CG4278	PP
mir-5	MinoTar	FBgn0261575	tobi	FBgn0026878	CG4325	PP
mir-92/310/311/312/313mir-987	TargetScan	FBgn0051869	CG31869	FBgn0036274	CG4328	PP
mir-281-2-5p	TargetScan	FBgn0002772	Mlc1	FBgn0263392	CG43444	PP
mir-3/309/318	TargetScan	FBgn0002985	odd	FBgn0264488	CG43896	PP
mir-281-2-5p	TargetScan	FBgn0002772	Mlc1	FBgn0035593	CG4603	PP
mir-2a-1/6/11/13/306/308	TargetScan	FBgn0030928	CG15044	FBgn0035591	CG4611	PP
mir-193mir-315mir-4	MinoTarTargetScan	FBgn0028953	CG14478	FBgn0033816	CG4679	PP
mir-2a-1/6/11/13/306/308	TargetScan	FBgn0030928	CG15044	FBgn0037994	CG4810	PP
mir-1000mir-277mir-927	TargetScan	FBgn0028420	Kr-h1	FBgn0037011	CG4858	PP
mir-34	TargetScan	FBgn0028573	prc	FBgn0036612	CG4998	PP
mir-193mir-315mir-4	MinoTarTargetScan	FBgn0028953	CG14478	FBgn0035957	CG5144	PP
mir-988	MinoTar	FBgn0013949	Ela	FBgn0038803	CG5191	PP
mir-193	TargetScan	FBgn0038566	CG14317	FBgn0038951	CG5380	PP
mir-281-2-5p	TargetScan	FBgn0002772	Mlc1	FBgn0034158	CG5522	PP
mir-3/309/318	TargetScan	FBgn0002985	odd	FBgn0038686	CG5555	PP
mir-2a-1/6/11/13/306/308	TargetScan	FBgn0030928	CG15044	FBgn0036258	CG5642	PP
mir-3/309/318	TargetScan	FBgn0002985	odd	FBgn0032656	CG5674	PP
mir-2a-1/6/11/13/306/308	TargetScan	FBgn0030928	CG15044	FBgn0039186	CG5746	PP
mir-2a-1/6/11/13/306/308	TargetScan	FBgn0036116	CG7888	FBgn0039186	CG5746	PP
mir-281-2-5p	TargetScan	FBgn0002772	Mlc1	FBgn0039186	CG5746	PP
mir-988	MinoTar	FBgn0013949	Ela	FBgn0034291	CG5770	PP
mir-281-2-5p	TargetScan	FBgn0002772	Mlc1	FBgn0039464	CG6330	PP
mir-281-2-5p	TargetScan	FBgn0002772	Mlc1	FBgn0030874	CG6506	PP
mir-316	TargetScan	FBgn0035358	CG14949	FBgn0035924	CG6576	PP
mir-1000mir-277mir-927	TargetScan	FBgn0028420	Kr-h1	FBgn0030944	CG6617	PP
mir-1000	TargetScan	FBgn0004885	tok	FBgn0032298	CG6724	PP
mir-281-2-5p	TargetScan	FBgn0002772	Mlc1	FBgn0032652	CG6870	PP
mir-1000mir-277mir-927	TargetScan	FBgn0028420	Kr-h1	FBgn0038989	CG6937	PP
mir-2a-1/6/11/13/306/308	TargetScan	FBgn0030928	CG15044	FBgn0035102	CG7049	PP
mir-87	TargetScan	FBgn0012037	Ance	FBgn0031944	CG7196	PP
mir-34	TargetScan	FBgn0028573	prc	FBgn0037074	CG7324	PP
mir-193	TargetScan	FBgn0038566	CG14317	FBgn0035691	CG7386	PP
mir-281-2-5p	TargetScan	FBgn0002772	Mlc1	FBgn0038607	CG7669	PP
mir-4	TargetScan	FBgn0029994	CG2254	FBgn0035848	CG7979	PP
mir-2a-1/6/11/13/306/308	TargetScan	FBgn0030928	CG15044	FBgn0037607	CG8036	PP
mir-34	TargetScan	FBgn0039286	dan	FBgn0030668	CG8128	PP
mir-1000	TargetScan	FBgn0004885	tok	FBgn0033741	CG8545	PP
mir-193	TargetScan	FBgn0038566	CG14317	FBgn0030680	CG8944	PP
mir-1000mir-958	TargetScan	FBgn0034300	CG5098	FBgn0031745	CG8965	PP
mir-988	MinoTar	FBgn0013949	Ela	FBgn0035077	CG9083	PP
mir-3/309/318	TargetScan	FBgn0002985	odd	FBgn0031089	CG9572	PP
mir-1000mir-277mir-927	TargetScan	FBgn0028420	Kr-h1	FBgn0037621	CG9797	PP
mir-2a-1/6/11/13/306/308	TargetScan	FBgn0039321	CG10550	FBgn0039589	CG9986	PP
mir-988	MinoTar	FBgn0013949	Ela	FBgn0000308	chic	PP
mir-1000mir-958	TargetScan	FBgn0034300	CG5098	FBgn0086758	chinmo	PD
mir-2a-1/6/11/13/306/308	TargetScan	FBgn0034784	CG9826	FBgn0086758	chinmo	PD
mir-988	MinoTar	FBgn0013949	Ela	FBgn0086758	chinmo	PD
mir-2a-1/6/11/13/306/308	MinoTar	FBgn0001296	kar	FBgn0086758	chinmo	PD
mir-3/309/318	MinoTar	FBgn0025390	Mur2B	FBgn0086758	chinmo	PD
mir-274mir-279/286/996mir-4mir-987	TargetScan	FBgn0037414	Osi7	FBgn0086758	chinmo	PD
mir-92/310/311/312/313	TargetScan	FBgn0039530	Tusp	FBgn0086758	chinmo	PD
mir-5	MinoTar	FBgn0261575	tobi	FBgn0027052	CHIP	PP
mir-34	TargetScan	FBgn0028573	prc	FBgn0028387	chm	PP
mir-87	TargetScan	FBgn0012037	Ance	FBgn0044324	Chro	PD
mir-2a-1/6/11/13/306/308	MinoTar	FBgn0035186	CG13912	FBgn0044324	Chro	PD
mir-193mir-315mir-4	MinoTarTargetScan	FBgn0028953	CG14478	FBgn0044324	Chro	PD
mir-2a-1/6/11/13/306/308	TargetScan	FBgn0029932	CG4607	FBgn0044324	Chro	PD
mir-1000mir-958	TargetScan	FBgn0034300	CG5098	FBgn0044324	Chro	PD
mir-316	MinoTar	FBgn0026577	CG8677	FBgn0044324	Chro	PD
mir-277mir-281-2-5p	TargetScan	FBgn0003731	Egfr	FBgn0044324	Chro	PD
mir-1000	TargetScan	FBgn0259175	ome	FBgn0044324	Chro	PD
mir-1000	TargetScan	FBgn0004885	tok	FBgn0044324	Chro	PD
mir-277mir-281-2-5p	TargetScan	FBgn0003731	Egfr	FBgn0004859	ci	GG
mir-5	MinoTar	FBgn0261575	tobi	FBgn0034087	clu	PP
mir-277mir-281-2-5p	TargetScan	FBgn0003731	Egfr	FBgn0010434	cora	GG
mir-1000mir-277mir-927	TargetScan	FBgn0028420	Kr-h1	FBgn0013770	Cp1	PP
mir-87	TargetScan	FBgn0012037	Ance	FBgn0000283	Cp190	PD
mir-2a-1/6/11/13/306/308	MinoTar	FBgn0035186	CG13912	FBgn0000283	Cp190	PD
mir-193mir-315mir-4	MinoTarTargetScan	FBgn0028953	CG14478	FBgn0000283	Cp190	PD
mir-988	TargetScan	FBgn0029696	CG15571	FBgn0000283	Cp190	PD
mir-1000mir-958	TargetScan	FBgn0034300	CG5098	FBgn0000283	Cp190	PD
mir-316	MinoTar	FBgn0026577	CG8677	FBgn0000283	Cp190	PD
mir-87	MinoTar	FBgn0033760	CG8785	FBgn0000283	Cp190	PD
mir-2a-1/6/11/13/306/308	TargetScan	FBgn0039594	CG9990	FBgn0000283	Cp190	PD
mir-5mir-994	TargetScan	FBgn0030615	Cyp4s3	FBgn0000283	Cp190	PD
mir-277mir-281-2-5p	TargetScan	FBgn0003731	Egfr	FBgn0000283	Cp190	PD
mir-1000mir-277mir-927	TargetScan	FBgn0028420	Kr-h1	FBgn0000283	Cp190	PD
mir-3/309/318	MinoTar	FBgn0025390	Mur2B	FBgn0000283	Cp190	PD
mir-1000	TargetScan	FBgn0259175	ome	FBgn0000283	Cp190	PD
mir-1000	TargetScan	FBgn0004885	tok	FBgn0000283	Cp190	PD
mir-2a-1/6/11/13/306/308	TargetScan	FBgn0030928	CG15044	FBgn0011570	cpb	PP
mir-281-2-5p	TargetScan	FBgn0002772	Mlc1	FBgn0011570	cpb	PP
mir-988	MinoTar	FBgn0013949	Ela	FBgn0039805	Cpr100A	PP
mir-988	MinoTar	FBgn0013949	Ela	FBgn0037069	Cpr78Cc	PP
mir-193mir-315mir-4	MinoTarTargetScan	FBgn0028953	CG14478	FBgn0040994	CR17567	PP
mir-5	MinoTar	FBgn0261575	tobi	FBgn0005585	Crc	PP
mir-34	TargetScan	FBgn0039286	dan	FBgn0014143	croc	PP
mir-3/309/318	TargetScan	FBgn0002985	odd	FBgn0029501	Crtp	PP
mir-277mir-281-2-5p	TargetScan	FBgn0003731	Egfr	FBgn0027053	CSN5	GG
mir-277mir-281-2-5p	TargetScan	FBgn0003731	Egfr	FBgn0000382	csw	GG PP
mir-87	TargetScan	FBgn0012037	Ance	FBgn0035769	CTCF	PD
mir-2a-1/6/11/13/306/308mir-4	TargetScan	FBgn0040487	BobA	FBgn0035769	CTCF	PD
mir-2a-1/6/11/13/306/308	TargetScan	FBgn0039321	CG10550	FBgn0035769	CTCF	PD
mir-2a-1/6/11/13/306/308mir-4	TargetScan	FBgn0040809	CG13465	FBgn0035769	CTCF	PD
mir-2a-1/6/11/13/306/308	MinoTar	FBgn0035186	CG13912	FBgn0035769	CTCF	PD
mir-193mir-315mir-4	MinoTarTargetScan	FBgn0028953	CG14478	FBgn0035769	CTCF	PD
mir-1000mir-958	TargetScan	FBgn0034300	CG5098	FBgn0035769	CTCF	PD
mir-2a-1/6/11/13/306/308	TargetScan	FBgn0036116	CG7888	FBgn0035769	CTCF	PD
mir-316	MinoTar	FBgn0026577	CG8677	FBgn0035769	CTCF	PD
mir-2a-1/6/11/13/306/308	TargetScan	FBgn0039594	CG9990	FBgn0035769	CTCF	PD
mir-277mir-281-2-5p	TargetScan	FBgn0003731	Egfr	FBgn0035769	CTCF	PD
mir-1000mir-277mir-927	TargetScan	FBgn0028420	Kr-h1	FBgn0035769	CTCF	PD
mir-1000	TargetScan	FBgn0259175	ome	FBgn0035769	CTCF	PD
mir-193	TargetScan	FBgn0038566	CG14317	FBgn0032956	Cul-2	PP
mir-316	MinoTar	FBgn0026577	CG8677	FBgn0000392	cup	PP
mir-277mir-281-2-5p	TargetScan	FBgn0003731	Egfr	FBgn0010382	CycE	GG
mir-125mir-4mir-958	TargetScan	FBgn0026320	Tom	FBgn0035141	Cypl	PP
mir-87	TargetScan	FBgn0012037	Ance	FBgn0000411	D	PD
mir-2a-1/6/11/13/306/308mir-4	TargetScan	FBgn0040487	BobA	FBgn0000411	D	PD
mir-4	TargetScan	FBgn0000216	Brd	FBgn0000411	D	PD
mir-2a-1/6/11/13/306/308mir-4	TargetScan	FBgn0040809	CG13465	FBgn0000411	D	PD
mir-193	TargetScan	FBgn0038566	CG14317	FBgn0000411	D	PD
mir-193mir-315mir-4	MinoTarTargetScan	FBgn0028953	CG14478	FBgn0000411	D	PD
mir-1000mir-958	TargetScan	FBgn0034300	CG5098	FBgn0000411	D	PD
mir-316	MinoTar	FBgn0026577	CG8677	FBgn0000411	D	PD
mir-34	TargetScan	FBgn0039286	dan	FBgn0000411	D	PD
mir-277mir-281-2-5p	TargetScan	FBgn0003731	Egfr	FBgn0000411	D	PD
mir-988	MinoTar	FBgn0013949	Ela	FBgn0000411	D	PD
mir-3/309/318	TargetScan	FBgn0002985	odd	FBgn0000411	D	PD
mir-274mir-279/286/996mir-4mir-987	TargetScan	FBgn0037414	Osi7	FBgn0000411	D	PD
mir-1000	TargetScan	FBgn0004885	tok	FBgn0000411	D	PD
mir-125mir-4mir-958	TargetScan	FBgn0026320	Tom	FBgn0000411	D	PD
mir-3/309/318	TargetScan	FBgn0002985	odd	FBgn0022935	D19A	PP
mir-87	TargetScan	FBgn0012037	Ance	FBgn0000413	da	PD
mir-2a-1/6/11/13/306/308mir-4	TargetScan	FBgn0040487	BobA	FBgn0000413	da	PD
mir-4	TargetScan	FBgn0000216	Brd	FBgn0000413	da	PD
mir-2a-1/6/11/13/306/308mir-4	TargetScan	FBgn0040809	CG13465	FBgn0000413	da	PD
mir-193	TargetScan	FBgn0038566	CG14317	FBgn0000413	da	PD
mir-193mir-315mir-4	MinoTarTargetScan	FBgn0028953	CG14478	FBgn0000413	da	PD
mir-2a-1/6/11/13/306/308	TargetScan	FBgn0032116	CG3759	FBgn0000413	da	PD
mir-1000mir-958	TargetScan	FBgn0034300	CG5098	FBgn0000413	da	PD
mir-3/309/318mir-2a-1/6/11/13/306/308	MinoTarTargetScan	FBgn0038652	CG7720	FBgn0000413	da	PD
mir-316	MinoTar	FBgn0026577	CG8677	FBgn0000413	da	PD
mir-34	TargetScan	FBgn0039286	dan	FBgn0000413	da	PD
mir-277mir-281-2-5p	TargetScan	FBgn0003731	Egfr	FBgn0000413	da	GG PD
mir-988	MinoTar	FBgn0013949	Ela	FBgn0000413	da	PD
mir-1000mir-277mir-927	TargetScan	FBgn0028420	Kr-h1	FBgn0000413	da	PD
mir-3/309/318	TargetScan	FBgn0002985	odd	FBgn0000413	da	PD
mir-1000	TargetScan	FBgn0004885	tok	FBgn0000413	da	PD
mir-125mir-4mir-958	TargetScan	FBgn0026320	Tom	FBgn0000413	da	PD
mir-277mir-281-2-5p	TargetScan	FBgn0003731	Egfr	FBgn0005677	dac	GG
mir-34	TargetScan	FBgn0039286	dan	FBgn0039283	danr	GG
mir-1000	TargetScan	FBgn0004885	tok	FBgn0031461	daw	GG
mir-1000mir-277mir-927	TargetScan	FBgn0028420	Kr-h1	FBgn0010220	Dbp45A	PP
mir-92/310/311/312/313mir-987	TargetScan	FBgn0051869	CG31869	FBgn0264291	Det	PP
mir-193	TargetScan	FBgn0038566	CG14317	FBgn0000455	Dip-C	PP
mir-193mir-315mir-4	MinoTarTargetScan	FBgn0028953	CG14478	FBgn0000459	disco	PD
mir-316	MinoTar	FBgn0026577	CG8677	FBgn0000459	disco	PD
mir-277mir-281-2-5p	TargetScan	FBgn0003731	Egfr	FBgn0000459	disco	PD
mir-1000mir-277mir-927	TargetScan	FBgn0028420	Kr-h1	FBgn0000459	disco	PD
mir-3/309/318	TargetScan	FBgn0002985	odd	FBgn0000459	disco	PD
mir-87	TargetScan	FBgn0012037	Ance	FBgn0260632	dl	PD
mir-2a-1/6/11/13/306/308mir-4	TargetScan	FBgn0040487	BobA	FBgn0260632	dl	PD
mir-4	TargetScan	FBgn0000216	Brd	FBgn0260632	dl	PD
mir-2a-1/6/11/13/306/308mir-4	TargetScan	FBgn0040809	CG13465	FBgn0260632	dl	PD
mir-193	TargetScan	FBgn0038566	CG14317	FBgn0260632	dl	PD
mir-193mir-315mir-4	MinoTarTargetScan	FBgn0028953	CG14478	FBgn0260632	dl	PD
mir-4	TargetScan	FBgn0029994	CG2254	FBgn0260632	dl	PD
mir-988	TargetScan	FBgn0051086	CG31086	FBgn0260632	dl	PD
mir-2a-1/6/11/13/306/308	TargetScan	FBgn0032116	CG3759	FBgn0260632	dl	PD
mir-1000mir-958	TargetScan	FBgn0034300	CG5098	FBgn0260632	dl	PD
mir-3/309/318mir-2a-1/6/11/13/306/308	MinoTarTargetScan	FBgn0038652	CG7720	FBgn0260632	dl	PD
mir-316	MinoTar	FBgn0026577	CG8677	FBgn0260632	dl	PD
mir-2a-1/6/11/13/306/308	TargetScan	FBgn0039594	CG9990	FBgn0260632	dl	PD
mir-34	TargetScan	FBgn0039286	dan	FBgn0260632	dl	PD
mir-277mir-281-2-5p	TargetScan	FBgn0003731	Egfr	FBgn0260632	dl	PD
mir-988	MinoTar	FBgn0013949	Ela	FBgn0260632	dl	PD
mir-1000mir-277mir-927	TargetScan	FBgn0028420	Kr-h1	FBgn0260632	dl	PD
mir-3/309/318	TargetScan	FBgn0002985	odd	FBgn0260632	dl	PD
mir-1000	TargetScan	FBgn0259175	ome	FBgn0260632	dl	PD
mir-1000	TargetScan	FBgn0004885	tok	FBgn0260632	dl	PD
mir-125mir-4mir-958	TargetScan	FBgn0026320	Tom	FBgn0260632	dl	PD
mir-4	TargetScan	FBgn0000216	Brd	FBgn0000463	Dl	GG
mir-277mir-281-2-5p	TargetScan	FBgn0003731	Egfr	FBgn0000463	Dl	GG
mir-1000mir-277mir-927	TargetScan	FBgn0028420	Kr-h1	FBgn0024432	Dlc90F	PP
mir-4	TargetScan	FBgn0000216	Brd	FBgn0018737	Dns	GG
mir-34	TargetScan	FBgn0028573	prc	FBgn0020306	dom	PP
mir-277mir-281-2-5p	TargetScan	FBgn0003731	Egfr	FBgn0011763	Dp	GG
mir-277mir-281-2-5p	TargetScan	FBgn0003731	Egfr	FBgn0000490	dpp	GG
mir-1000mir-277mir-927	TargetScan	FBgn0028420	Kr-h1	FBgn0032293	Dpy-30L1	PP
mir-1000mir-277mir-927	TargetScan	FBgn0028420	Kr-h1	FBgn0033051	dream	PP
mir-277mir-281-2-5p	TargetScan	FBgn0003731	Egfr	FBgn0004638	drk	GG PP
mir-277mir-281-2-5p	TargetScan	FBgn0003731	Egfr	FBgn0010269	Dsor1	GG
mir-193mir-315mir-4	MinoTarTargetScan	FBgn0028953	CG14478	FBgn0011764	Dsp1	PD
mir-34	TargetScan	FBgn0039286	dan	FBgn0011764	Dsp1	PD
mir-274	TargetScan	FBgn0034662	CG13492	FBgn0000504	dsx	PP
mir-4	TargetScan	FBgn0000216	Brd	FBgn0017649	E(Brd)M10	GG
mir-277mir-281-2-5p	TargetScan	FBgn0003731	Egfr	FBgn0041256	E(csw)3B	GG
mir-277mir-281-2-5p	TargetScan	FBgn0003731	Egfr	FBgn0023224	E(Egfr)B56	GG
mir-277mir-281-2-5p	TargetScan	FBgn0003731	Egfr	FBgn0023223	E(Egfr)C12	GG
mir-277mir-281-2-5p	TargetScan	FBgn0003731	Egfr	FBgn0023222	E(Egfr)C22	GG
mir-2a-1/6/11/13/306/308	MinoTar	FBgn0035186	CG13912	FBgn0000629	E(z)	PD
mir-1000mir-958	TargetScan	FBgn0034300	CG5098	FBgn0000629	E(z)	PD
mir-3/309/318	TargetScan	FBgn0002985	odd	FBgn0000629	E(z)	PD
mir-277mir-281-2-5p	TargetScan	FBgn0003731	Egfr	FBgn0011766	E2f	GG
mir-87	TargetScan	FBgn0012037	Ance	FBgn0024371	E2f2	PD
mir-1000mir-958	TargetScan	FBgn0034300	CG5098	FBgn0024371	E2f2	PD
mir-316	MinoTar	FBgn0026577	CG8677	FBgn0024371	E2f2	PD
mir-1000	TargetScan	FBgn0004885	tok	FBgn0024371	E2f2	PD
mir-281-2-5p	TargetScan	FBgn0002772	Mlc1	FBgn0027066	Eb1	PP
mir-277mir-281-2-5p	TargetScan	FBgn0003731	Egfr	FBgn0263933	ebi	GG
mir-1000mir-277mir-927	TargetScan	FBgn0028420	Kr-h1	FBgn0000546	EcR	PD
mir-1000mir-277mir-927	TargetScan	FBgn0028420	Kr-h1	FBgn0262579	Ect4	PP
mir-277mir-281-2-5p	TargetScan	FBgn0003731	Egfr	FBgn0000547	ed	GG
mir-1000mir-277mir-927	TargetScan	FBgn0028420	Kr-h1	FBgn0024556	EfTuM	PP
mir-277mir-281-2-5p	TargetScan	FBgn0003731	Egfr	FBgn0067913	Egfr::kek1	GG
mir-277mir-281-2-5p	TargetScan	FBgn0003731	Egfr	FBgn0001404	egh	GG
mir-1000	TargetScan	FBgn0004885	tok	FBgn0004926	eIF-2beta	PP
mir-2a-1/6/11/13/306/308	TargetScan	FBgn0030928	CG15044	FBgn0034258	eIF3-S8	PP
mir-1000mir-277mir-927	TargetScan	FBgn0028420	Kr-h1	FBgn0034258	eIF3-S8	PP
mir-1000	TargetScan	FBgn0004885	tok	FBgn0034915	eIF6	PP
mir-277mir-281-2-5p	TargetScan	FBgn0003731	Egfr	FBgn0000575	emc	GG
mir-277mir-281-2-5p	TargetScan	FBgn0003731	Egfr	FBgn0036974	eRF1	GG
mir-4	TargetScan	FBgn0000216	Brd	FBgn0000606	eve	PD
mir-92/310/311/312/313mir-987	TargetScan	FBgn0034143	CG8303	FBgn0000606	eve	PD
mir-277mir-281-2-5p	TargetScan	FBgn0003731	Egfr	FBgn0000320	eya	GG
mir-1000	TargetScan	FBgn0004885	tok	FBgn0014163	fax	PP
mir-34	TargetScan	FBgn0028573	prc	FBgn0015221	Fer2LCH	PP
mir-2a-1/6/11/13/306/308	TargetScan	FBgn0030928	CG15044	FBgn0013954	FK506-bp2	PP
mir-277mir-281-2-5p	TargetScan	FBgn0003731	Egfr	FBgn0011591	fng	GG
mir-4	TargetScan	FBgn0000216	Brd	FBgn0001077	ftz	PD
mir-125mir-4mir-958	TargetScan	FBgn0026320	Tom	FBgn0001077	ftz	PD
mir-1000	TargetScan	FBgn0259175	ome	FBgn0035217	FucTD	PP
mir-277mir-281-2-5p	TargetScan	FBgn0003731	Egfr	FBgn0023441	fus	PP
mir-34	TargetScan	FBgn0028573	prc	FBgn0039580	Gfat2	PP
mir-1000mir-277mir-927	TargetScan	FBgn0028420	Kr-h1	FBgn0250823	gish	PP
mir-1000mir-277mir-927	TargetScan	FBgn0028420	Kr-h1	FBgn0031661	Gmd	PP
mir-1000mir-277mir-927	TargetScan	FBgn0028420	Kr-h1	FBgn0004913	Gnf1	PP
mir-277mir-281-2-5p	TargetScan	FBgn0003731	Egfr	FBgn0015946	grim	GG
mir-193mir-315mir-4	MinoTarTargetScan	FBgn0028953	CG14478	FBgn0032705	Grip71	PP
mir-277mir-281-2-5p	TargetScan	FBgn0003731	Egfr	FBgn0001137	grk	PP
mir-87	TargetScan	FBgn0012037	Ance	FBgn0001139	gro	PD
mir-2a-1/6/11/13/306/308mir-4	TargetScan	FBgn0040487	BobA	FBgn0001139	gro	PD
mir-4	TargetScan	FBgn0000216	Brd	FBgn0001139	gro	PD
mir-316	TargetScan	FBgn0035358	CG14949	FBgn0001139	gro	PD
mir-988	TargetScan	FBgn0051086	CG31086	FBgn0001139	gro	PD
mir-277mir-281-2-5p	TargetScan	FBgn0003731	Egfr	FBgn0001139	gro	GG
mir-92/310/311/312/313	TargetScan	FBgn0039530	Tusp	FBgn0001139	gro	PD
mir-3/309/318mir-2a-1/6/11/13/306/308	MinoTarTargetScan	FBgn0038652	CG7720	FBgn0001147	gsb-n	PD
mir-3/309/318	TargetScan	FBgn0002985	odd	FBgn0001147	gsb-n	PD
mir-1000	TargetScan	FBgn0259175	ome	FBgn0001147	gsb-n	PD
mir-87	TargetScan	FBgn0012037	Ance	FBgn0001150	gt	PD
mir-2a-1/6/11/13/306/308mir-4	TargetScan	FBgn0040487	BobA	FBgn0001150	gt	PD
mir-4	TargetScan	FBgn0000216	Brd	FBgn0001150	gt	PD
mir-2a-1/6/11/13/306/308mir-4	TargetScan	FBgn0040809	CG13465	FBgn0001150	gt	PD
mir-193	TargetScan	FBgn0038566	CG14317	FBgn0001150	gt	PD
mir-34	TargetScan	FBgn0039286	dan	FBgn0001150	gt	PD
mir-125mir-4mir-958	TargetScan	FBgn0026320	Tom	FBgn0001150	gt	PD
mir-193mir-315mir-4	MinoTarTargetScan	FBgn0028953	CG14478	FBgn0026239	gukh	PP
mir-277mir-281-2-5p	TargetScan	FBgn0003731	Egfr	FBgn0026238	gus	PP
mir-2a-1/6/11/13/306/308mir-4	TargetScan	FBgn0040487	BobA	FBgn0001168	h	PD
mir-4	TargetScan	FBgn0000216	Brd	FBgn0001168	h	PD
mir-2a-1/6/11/13/306/308mir-4	TargetScan	FBgn0040809	CG13465	FBgn0001168	h	PD
mir-193mir-315mir-4	MinoTarTargetScan	FBgn0028953	CG14478	FBgn0001168	h	PD
mir-2a-1/6/11/13/306/308	TargetScan	FBgn0032116	CG3759	FBgn0001168	h	PD
mir-1000mir-958	TargetScan	FBgn0034300	CG5098	FBgn0001168	h	PD
mir-34	TargetScan	FBgn0039286	dan	FBgn0001168	h	PD
mir-277mir-281-2-5p	TargetScan	FBgn0003731	Egfr	FBgn0001168	h	PD
mir-3/309/318	TargetScan	FBgn0002985	odd	FBgn0001168	h	PD
mir-274mir-279/286/996mir-4mir-987	TargetScan	FBgn0037414	Osi7	FBgn0001168	h	PD
mir-1000	TargetScan	FBgn0004885	tok	FBgn0001168	h	PD
mir-125mir-4mir-958	TargetScan	FBgn0026320	Tom	FBgn0001168	h	PD
mir-4	TargetScan	FBgn0000216	Brd	FBgn0001169	H	GG
mir-277mir-281-2-5p	TargetScan	FBgn0003731	Egfr	FBgn0001169	H	GG
mir-92/310/311/312/313mir-987	TargetScan	FBgn0051869	CG31869	FBgn0032812	Hakai	PP
mir-193mir-315mir-4	MinoTarTargetScan	FBgn0028953	CG14478	FBgn0036924	hale	PP
mir-3/309/318	TargetScan	FBgn0002985	odd	FBgn0036924	hale	PP
mir-87	TargetScan	FBgn0012037	Ance	FBgn0001180	hb	PD
mir-2a-1/6/11/13/306/308mir-4	TargetScan	FBgn0040487	BobA	FBgn0001180	hb	PD
mir-4	TargetScan	FBgn0000216	Brd	FBgn0001180	hb	PD
mir-2a-1/6/11/13/306/308mir-4	TargetScan	FBgn0040809	CG13465	FBgn0001180	hb	PD
mir-193	TargetScan	FBgn0038566	CG14317	FBgn0001180	hb	PD
mir-193mir-315mir-4	MinoTarTargetScan	FBgn0028953	CG14478	FBgn0001180	hb	PD
mir-34	TargetScan	FBgn0039286	dan	FBgn0001180	hb	PD
mir-277mir-281-2-5p	TargetScan	FBgn0003731	Egfr	FBgn0001180	hb	PD
mir-3/309/318	TargetScan	FBgn0002985	odd	FBgn0001180	hb	PD
mir-1000	TargetScan	FBgn0004885	tok	FBgn0001180	hb	PD
mir-125mir-4mir-958	TargetScan	FBgn0026320	Tom	FBgn0001180	hb	PD
mir-277mir-281-2-5p	TargetScan	FBgn0003731	Egfr	FBgn0004644	hh	GG
mir-4	TargetScan	FBgn0000216	Brd	FBgn0261434	hkb	PD
mir-193	TargetScan	FBgn0038566	CG14317	FBgn0261434	hkb	PD
mir-193mir-315mir-4	MinoTarTargetScan	FBgn0028953	CG14478	FBgn0261434	hkb	PD
mir-34	TargetScan	FBgn0039286	dan	FBgn0261434	hkb	PD
mir-3/309/318	TargetScan	FBgn0002985	odd	FBgn0261434	hkb	PD
mir-125mir-4mir-958	TargetScan	FBgn0026320	Tom	FBgn0261434	hkb	PD
mir-1000mir-277mir-927	TargetScan	FBgn0028420	Kr-h1	FBgn0001565	Hlc	PP
mir-1000mir-277mir-927	TargetScan	FBgn0028420	Kr-h1	FBgn0001216	Hsc70-1	PP
mir-281-2-5p	TargetScan	FBgn0002772	Mlc1	FBgn0001216	Hsc70-1	PP
mir-2a-1/6/11/13/306/308	TargetScan	FBgn0030928	CG15044	FBgn0001230	Hsp68	PP
mir-1000mir-277mir-927	TargetScan	FBgn0028420	Kr-h1	FBgn0013275	Hsp70Aa	PP
mir-277mir-281-2-5p	TargetScan	FBgn0003731	Egfr	FBgn0001233	Hsp83	PP
mir-277mir-281-2-5p	TargetScan	FBgn0003731	Egfr	FBgn0010389	htl	GG
mir-277mir-281-2-5p	TargetScan	FBgn0003731	Egfr	FBgn0001237	hup	GG PP
mir-5	MinoTar	FBgn0261575	tobi	FBgn0028429	I-2	PP
mir-281-2-5p	TargetScan	FBgn0002772	Mlc1	FBgn0015247	Iap2	PP
mir-281-2-5p	TargetScan	FBgn0002772	Mlc1	FBgn0262735	Imp	PP
mir-4	TargetScan	FBgn0000216	Brd	FBgn0031434	insv	PD
mir-1000mir-958	TargetScan	FBgn0034300	CG5098	FBgn0031434	insv	PD
mir-316	MinoTar	FBgn0026577	CG8677	FBgn0031434	insv	PD
mir-87	MinoTar	FBgn0033760	CG8785	FBgn0031434	insv	PD
mir-1000mir-277mir-927	TargetScan	FBgn0028420	Kr-h1	FBgn0031434	insv	PD
mir-125mir-4mir-958	TargetScan	FBgn0026320	Tom	FBgn0031434	insv	PD
mir-2a-1/6/11/13/306/308	TargetScan	FBgn0030928	CG15044	FBgn0025582	Int6	PP
mir-2a-1/6/11/13/306/308	TargetScan	FBgn0029932	CG4607	FBgn0001269	inv	PD
mir-1000mir-958	TargetScan	FBgn0034300	CG5098	FBgn0001269	inv	PD
mir-316	MinoTar	FBgn0026577	CG8677	FBgn0001269	inv	PD
mir-1000	TargetScan	FBgn0259175	ome	FBgn0001269	inv	PD
mir-274mir-279/286/996mir-4mir-987	TargetScan	FBgn0037414	Osi7	FBgn0001269	inv	PD
mir-1000	TargetScan	FBgn0004885	tok	FBgn0001269	inv	PD
mir-277mir-281-2-5p	TargetScan	FBgn0003731	Egfr	FBgn0086655	jing	GG
mir-277mir-281-2-5p	TargetScan	FBgn0003731	Egfr	FBgn0001291	Jra	GG
mir-3/309/318	TargetScan	FBgn0002985	odd	FBgn0032704	Jwa	PP
mir-277mir-281-2-5p	TargetScan	FBgn0003731	Egfr	FBgn0001297	kay	GG
mir-277mir-281-2-5p	TargetScan	FBgn0003731	Egfr	FBgn0015399	kek1	GG PP
mir-277mir-281-2-5p	TargetScan	FBgn0003731	Egfr	FBgn0013469	klu	GG
mir-193mir-315mir-4	MinoTarTargetScan	FBgn0028953	CG14478	FBgn0001319	kn	PD
mir-277mir-281-2-5p	TargetScan	FBgn0003731	Egfr	FBgn0001319	kn	GG
mir-193	TargetScan	FBgn0038566	CG14317	FBgn0001320	kni	PD
mir-277mir-281-2-5p	TargetScan	FBgn0003731	Egfr	FBgn0001320	kni	GG
mir-87	TargetScan	FBgn0012037	Ance	FBgn0001325	Kr	PD
mir-2a-1/6/11/13/306/308mir-4	TargetScan	FBgn0040487	BobA	FBgn0001325	Kr	PD
mir-4	TargetScan	FBgn0000216	Brd	FBgn0001325	Kr	PD
mir-2a-1/6/11/13/306/308mir-4	TargetScan	FBgn0040809	CG13465	FBgn0001325	Kr	PD
mir-193	TargetScan	FBgn0038566	CG14317	FBgn0001325	Kr	PD
mir-193mir-315mir-4	MinoTarTargetScan	FBgn0028953	CG14478	FBgn0001325	Kr	PD
mir-2a-1/6/11/13/306/308	TargetScan	FBgn0032116	CG3759	FBgn0001325	Kr	PD
mir-1000	TargetScan	FBgn0035663	CG6462	FBgn0001325	Kr	PD
mir-34	TargetScan	FBgn0039286	dan	FBgn0001325	Kr	PD
mir-277mir-281-2-5p	TargetScan	FBgn0003731	Egfr	FBgn0001325	Kr	PD
mir-1000mir-277mir-927	TargetScan	FBgn0028420	Kr-h1	FBgn0001325	Kr	GG
mir-3/309/318	TargetScan	FBgn0002985	odd	FBgn0001325	Kr	PD
mir-1000	TargetScan	FBgn0004885	tok	FBgn0001325	Kr	PD
mir-125mir-4mir-958	TargetScan	FBgn0026320	Tom	FBgn0001325	Kr	PD
mir-277mir-281-2-5p	TargetScan	FBgn0003731	Egfr	FBgn0052179	Krn	GG PP
mir-277mir-281-2-5p	TargetScan	FBgn0003731	Egfr	FBgn0015402	ksr	GG
mir-34	TargetScan	FBgn0039286	dan	FBgn0011296	l(2)efl	PP
mir-277mir-281-2-5p	TargetScan	FBgn0003731	Egfr	FBgn0010902	l(3)06803	GG
mir-277mir-281-2-5p	TargetScan	FBgn0003731	Egfr	FBgn0024523	l(3)j2D5	GG
mir-277mir-281-2-5p	TargetScan	FBgn0003731	Egfr	FBgn0028242	l(3)S001405	GG
mir-277mir-281-2-5p	TargetScan	FBgn0003731	Egfr	FBgn0028232	l(3)S003704	GG
mir-277mir-281-2-5p	TargetScan	FBgn0003731	Egfr	FBgn0084848	l(3)S057101	GG
mir-2a-1/6/11/13/306/308	TargetScan	FBgn0030928	CG15044	FBgn0261800	LanB1	PP
mir-277mir-281-2-5p	TargetScan	FBgn0003731	Egfr	FBgn0041111	lilli	GG
mir-87	TargetScan	FBgn0012037	Ance	FBgn0029800	lin-52	PD
mir-316	MinoTar	FBgn0026577	CG8677	FBgn0029800	lin-52	PD
mir-1000	TargetScan	FBgn0004885	tok	FBgn0029800	lin-52	PD
mir-277mir-281-2-5p	TargetScan	FBgn0003731	Egfr	FBgn0015754	Lis-1	GG
mir-281-2-5p	TargetScan	FBgn0002772	Mlc1	FBgn0015754	Lis-1	PP
mir-988	MinoTar	FBgn0013949	Ela	FBgn0261279	lqfR	PP
mir-87	TargetScan	FBgn0012037	Ance	FBgn0011648	Mad	PD
mir-4	TargetScan	FBgn0000216	Brd	FBgn0011648	Mad	PD
mir-2a-1/6/11/13/306/308mir-4	TargetScan	FBgn0040809	CG13465	FBgn0011648	Mad	PD
mir-34	TargetScan	FBgn0039286	dan	FBgn0011648	Mad	PP
mir-3/309/318	TargetScan	FBgn0002985	odd	FBgn0011648	Mad	PD
mir-125mir-4mir-958	TargetScan	FBgn0026320	Tom	FBgn0011648	Mad	PD
mir-2a-1/6/11/13/306/308	TargetScan	FBgn0036116	CG7888	FBgn0261286	Mat89Ba	PP
mir-277mir-281-2-5p	TargetScan	FBgn0003731	Egfr	FBgn0005536	Mbs	PP
mir-2a-1/6/11/13/306/308	TargetScan	FBgn0036116	CG7888	FBgn0030993	Mec2	PP
mir-281-2-5p	TargetScan	FBgn0002772	Mlc1	FBgn0030993	Mec2	PP
mir-87	TargetScan	FBgn0012037	Ance	FBgn0011655	Med	PD
mir-2a-1/6/11/13/306/308mir-4	TargetScan	FBgn0040487	BobA	FBgn0011655	Med	PD
mir-4	TargetScan	FBgn0000216	Brd	FBgn0011655	Med	PD
mir-2a-1/6/11/13/306/308mir-4	TargetScan	FBgn0040809	CG13465	FBgn0011655	Med	PD
mir-193	TargetScan	FBgn0038566	CG14317	FBgn0011655	Med	PD
mir-193mir-315mir-4	MinoTarTargetScan	FBgn0028953	CG14478	FBgn0011655	Med	PD
mir-2a-1/6/11/13/306/308	TargetScan	FBgn0032116	CG3759	FBgn0011655	Med	PD
mir-1000mir-958	TargetScan	FBgn0034300	CG5098	FBgn0011655	Med	PD
mir-316	MinoTar	FBgn0026577	CG8677	FBgn0011655	Med	PD
mir-34	TargetScan	FBgn0039286	dan	FBgn0011655	Med	PD
mir-277mir-281-2-5p	TargetScan	FBgn0003731	Egfr	FBgn0011655	Med	PD
mir-988	MinoTar	FBgn0013949	Ela	FBgn0011655	Med	PD
mir-3/309/318	TargetScan	FBgn0002985	odd	FBgn0011655	Med	PD
mir-1000	TargetScan	FBgn0004885	tok	FBgn0011655	Med	PD
mir-125mir-4mir-958	TargetScan	FBgn0026320	Tom	FBgn0011655	Med	PD
mir-1000	TargetScan	FBgn0259175	ome	FBgn0035754	MED4	PP
mir-4	TargetScan	FBgn0000216	Brd	FBgn0011656	Mef2	PD
mir-193mir-315mir-4	MinoTarTargetScan	FBgn0028953	CG14478	FBgn0011656	Mef2	PD
mir-1000mir-277mir-927	TargetScan	FBgn0028420	Kr-h1	FBgn0011656	Mef2	PD
mir-281-2-5p	TargetScan	FBgn0002772	Mlc1	FBgn0011656	Mef2	PD
mir-3/309/318	TargetScan	FBgn0002985	odd	FBgn0011656	Mef2	PD
mir-1000	TargetScan	FBgn0259175	ome	FBgn0011656	Mef2	PD
mir-1000	TargetScan	FBgn0004885	tok	FBgn0011656	Mef2	PD
mir-125mir-4mir-958	TargetScan	FBgn0026320	Tom	FBgn0011656	Mef2	PD
mir-988	MinoTar	FBgn0013949	Ela	FBgn0264694	mgr	PP
mir-277mir-281-2-5p	TargetScan	FBgn0003731	Egfr	FBgn0262519	Mi-2	GG
mir-87	TargetScan	FBgn0012037	Ance	FBgn0033846	mip120	PD
mir-193mir-315mir-4	MinoTarTargetScan	FBgn0028953	CG14478	FBgn0033846	mip120	PD
mir-1000mir-958	TargetScan	FBgn0034300	CG5098	FBgn0033846	mip120	PD
mir-316	MinoTar	FBgn0026577	CG8677	FBgn0033846	mip120	PD
mir-1000	TargetScan	FBgn0259175	ome	FBgn0033846	mip120	PD
mir-1000	TargetScan	FBgn0004885	tok	FBgn0033846	mip120	PD
mir-87	TargetScan	FBgn0012037	Ance	FBgn0023509	mip130	PD
mir-1000mir-958	TargetScan	FBgn0034300	CG5098	FBgn0023509	mip130	PD
mir-316	MinoTar	FBgn0026577	CG8677	FBgn0023509	mip130	PD
mir-1000	TargetScan	FBgn0259175	ome	FBgn0023509	mip130	PD
mir-1000	TargetScan	FBgn0004885	tok	FBgn0023509	mip130	PD
mir-277mir-281-2-5p	TargetScan	FBgn0003731	Egfr	FBgn0262370	mir-7	GG
mir-277mir-281-2-5p	TargetScan	FBgn0003731	Egfr	FBgn0036844	Mkp3	GG
mir-193	TargetScan	FBgn0038566	CG14317	FBgn0259168	mnb	PP
mir-92/310/311/312/313mir-987	TargetScan	FBgn0051869	CG31869	FBgn0259481	Mob2	PP
mir-2a-1/6/11/13/306/308	MinoTar	FBgn0035186	CG13912	FBgn0002781	mod(mdg4)	PD
mir-277mir-281-2-5p	TargetScan	FBgn0003731	Egfr	FBgn0002781	mod(mdg4)	PD
mir-1000mir-277mir-927	TargetScan	FBgn0028420	Kr-h1	FBgn0002781	mod(mdg4)	PD
mir-3/309/318	TargetScan	FBgn0002985	odd	FBgn0002781	mod(mdg4)	PD
mir-1000	TargetScan	FBgn0259175	ome	FBgn0002781	mod(mdg4)	PD
mir-1000	TargetScan	FBgn0004885	tok	FBgn0002781	mod(mdg4)	PD
mir-281-2-5p	TargetScan	FBgn0002772	Mlc1	FBgn0086711	mol	PP
mir-2a-1/6/11/13/306/308	TargetScan	FBgn0036116	CG7888	FBgn0002783	mor	PP
mir-1000mir-277mir-927	TargetScan	FBgn0028420	Kr-h1	FBgn0036462	mRpL39	PP
mir-281-2-5p	TargetScan	FBgn0002772	Mlc1	FBgn0034893	mRpL43	PP
mir-2a-1/6/11/13/306/308	TargetScan	FBgn0036116	CG7888	FBgn0039159	mRpS24	PP
mir-1000mir-277mir-927	TargetScan	FBgn0028420	Kr-h1	FBgn0039159	mRpS24	PP
mir-2a-1/6/11/13/306/308	TargetScan	FBgn0030928	CG15044	FBgn0034361	mRpS28	PP
mir-1000mir-277mir-927	TargetScan	FBgn0028420	Kr-h1	FBgn0034361	mRpS28	PP
mir-2a-1/6/11/13/306/308	TargetScan	FBgn0030928	CG15044	FBgn0032236	mRpS7	PP
mir-277mir-281-2-5p	TargetScan	FBgn0003731	Egfr	FBgn0010909	msn	GG
mir-1000mir-277mir-927	TargetScan	FBgn0028420	Kr-h1	FBgn0013675	mt:CoII	PP
mir-2a-1/6/11/13/306/308	TargetScan	FBgn0030928	CG15044	FBgn0037008	mTerf3	PP
mir-988	TargetScan	FBgn0051086	CG31086	FBgn0002906	mus309	PP
mir-87	TargetScan	FBgn0012037	Ance	FBgn0002914	Myb	PD
mir-2a-1/6/11/13/306/308mir-4	TargetScan	FBgn0040809	CG13465	FBgn0002914	Myb	PD
mir-193mir-315mir-4	MinoTarTargetScan	FBgn0028953	CG14478	FBgn0002914	Myb	PD
mir-1000mir-958	TargetScan	FBgn0034300	CG5098	FBgn0002914	Myb	PD
mir-316	MinoTar	FBgn0026577	CG8677	FBgn0002914	Myb	PD
mir-1000	TargetScan	FBgn0259175	ome	FBgn0002914	Myb	PD
mir-1000	TargetScan	FBgn0004885	tok	FBgn0002914	Myb	PD
mir-4	TargetScan	FBgn0000216	Brd	FBgn0004647	N	GG
mir-277mir-281-2-5p	TargetScan	FBgn0003731	Egfr	FBgn0004647	N	GG
mir-277mir-281-2-5p	TargetScan	FBgn0003731	Egfr	FBgn0261617	nej	GG
mir-277mir-281-2-5p	TargetScan	FBgn0003731	Egfr	FBgn0002931	net	GG
mir-2a-1/6/11/13/306/308mir-4	TargetScan	FBgn0040487	BobA	FBgn0002932	neur	PP
mir-4	TargetScan	FBgn0000216	Brd	FBgn0002932	neur	GG PP
mir-125mir-4mir-958	TargetScan	FBgn0026320	Tom	FBgn0002932	neur	PP
mir-2a-1/6/11/13/306/308	TargetScan	FBgn0036116	CG7888	FBgn0027548	nito	PP
mir-1000mir-277mir-927	TargetScan	FBgn0028420	Kr-h1	FBgn0026196	nop5	PP
mir-1000	TargetScan	FBgn0004885	tok	FBgn0026196	nop5	PP
mir-1000mir-277mir-927	TargetScan	FBgn0028420	Kr-h1	FBgn0038964	Nop56	PP
mir-3/309/318	TargetScan	FBgn0002985	odd	FBgn0261675	Npc1b	PP
mir-277mir-281-2-5p	TargetScan	FBgn0003731	Egfr	FBgn0264975	Nrg	GG
mir-1000mir-277mir-927	TargetScan	FBgn0028420	Kr-h1	FBgn0038473	ns1	PP
mir-1000	TargetScan	FBgn0004885	tok	FBgn0038473	ns1	PP
mir-1000	TargetScan	FBgn0004885	tok	FBgn0034243	ns2	PP
mir-4	TargetScan	FBgn0000216	Brd	FBgn0004956	os	GG
mir-2a-1/6/11/13/306/308	TargetScan	FBgn0036116	CG7888	FBgn0261885	osa	PP
mir-1000mir-277mir-927	TargetScan	FBgn0028420	Kr-h1	FBgn0011336	OstStt3	PP
mir-1000mir-277mir-927	TargetScan	FBgn0028420	Kr-h1	FBgn0003022	Ote	PP
mir-281-2-5p	TargetScan	FBgn0002772	Mlc1	FBgn0003022	Ote	PP
mir-277mir-281-2-5p	TargetScan	FBgn0003731	Egfr	FBgn0003028	ovo	GG
mir-2a-1/6/11/13/306/308	TargetScan	FBgn0030928	CG15044	FBgn0031437	p16-ARC	PP
mir-1000	TargetScan	FBgn0004885	tok	FBgn0034259	P32	PP
mir-281-2-5p	TargetScan	FBgn0002772	Mlc1	FBgn0024846	p38b	PP
mir-279/286/996mir-281-2-5pmir-1000mir-987	MinoTarTargetScan	FBgn0066365	dyl	FBgn0039044	p53	PP
mir-277mir-281-2-5p	TargetScan	FBgn0003731	Egfr	FBgn0039044	p53	GG
mir-277mir-281-2-5p	TargetScan	FBgn0003731	Egfr	FBgn0085432	pan	GG
mir-193mir-315mir-4	MinoTarTargetScan	FBgn0028953	CG14478	FBgn0263197	Patronin	PP
mir-1000	TargetScan	FBgn0004885	tok	FBgn0011692	pav	PP
mir-274	TargetScan	FBgn0034662	CG13492	FBgn0003042	Pc	PD
mir-2a-1/6/11/13/306/308	MinoTar	FBgn0035186	CG13912	FBgn0003042	Pc	PD
mir-193	TargetScan	FBgn0038566	CG14317	FBgn0003042	Pc	PD
mir-1000mir-987	TargetScan	FBgn0032131	CG3841	FBgn0003042	Pc	PD
mir-34	TargetScan	FBgn0039286	dan	FBgn0003042	Pc	PD
mir-277mir-281-2-5p	TargetScan	FBgn0003731	Egfr	FBgn0003042	Pc	PD
mir-3/309/318	TargetScan	FBgn0002985	odd	FBgn0003042	Pc	PD
mir-87	MinoTar	FBgn0024289	Sodh-1	FBgn0003042	Pc	PD
mir-277mir-281-2-5p	TargetScan	FBgn0003731	Egfr	FBgn0003053	peb	GG
mir-1000mir-277mir-927	TargetScan	FBgn0028420	Kr-h1	FBgn0023517	Pgam5	PP
mir-1000	TargetScan	FBgn0259175	ome	FBgn0035976	PGRP-LC	PP
mir-277mir-281-2-5p	TargetScan	FBgn0003731	Egfr	FBgn0003079	phl	GG
mir-87	TargetScan	FBgn0012037	Ance	FBgn0002521	pho	PD
mir-193mir-315mir-4	MinoTarTargetScan	FBgn0028953	CG14478	FBgn0002521	pho	PD
mir-3/309/318mir-2a-1/6/11/13/306/308	MinoTarTargetScan	FBgn0038652	CG7720	FBgn0002521	pho	PD
mir-316	MinoTar	FBgn0026577	CG8677	FBgn0002521	pho	PD
mir-1000mir-277mir-927	TargetScan	FBgn0028420	Kr-h1	FBgn0002521	pho	PD
mir-3/309/318	TargetScan	FBgn0002985	odd	FBgn0002521	pho	PD
mir-87	TargetScan	FBgn0012037	Ance	FBgn0035997	phol	PD
mir-193mir-315mir-4	MinoTarTargetScan	FBgn0028953	CG14478	FBgn0035997	phol	PD
mir-1000mir-958	TargetScan	FBgn0034300	CG5098	FBgn0035997	phol	PD
mir-316	MinoTar	FBgn0026577	CG8677	FBgn0035997	phol	PD
mir-3/309/318	TargetScan	FBgn0002985	odd	FBgn0035997	phol	PD
mir-1000	TargetScan	FBgn0004885	tok	FBgn0035997	phol	PD
mir-2a-1/6/11/13/306/308	TargetScan	FBgn0039594	CG9990	FBgn0004861	ph-p	PD
mir-34	TargetScan	FBgn0039286	dan	FBgn0004861	ph-p	PD
mir-277mir-281-2-5p	TargetScan	FBgn0003731	Egfr	FBgn0004861	ph-p	PD
mir-3/309/318	TargetScan	FBgn0002985	odd	FBgn0004861	ph-p	PD
mir-34	TargetScan	FBgn0028573	prc	FBgn0004861	ph-p	PP
mir-1000	TargetScan	FBgn0004885	tok	FBgn0004861	ph-p	PD
mir-193mir-315mir-4	MinoTarTargetScan	FBgn0028953	CG14478	FBgn0005683	pie	PP
mir-1000mir-277mir-927	TargetScan	FBgn0028420	Kr-h1	FBgn0025140	pit	PP
mir-2a-1/6/11/13/306/308	TargetScan	FBgn0030928	CG15044	FBgn0036147	Plod	PP
mir-1000	TargetScan	FBgn0004885	tok	FBgn0033050	Pngl	PP
mir-1000mir-277mir-927	TargetScan	FBgn0028420	Kr-h1	FBgn0003117	pnr	GG
mir-1000mir-277mir-927	TargetScan	FBgn0028420	Kr-h1	FBgn0040078	pont	PP
mir-277mir-281-2-5p	TargetScan	FBgn0003731	Egfr	FBgn0004363	porin	PP
mir-193mir-315mir-4	MinoTarTargetScan	FBgn0028953	CG14478	FBgn0003129	Poxm	PP
mir-277mir-281-2-5p	TargetScan	FBgn0003731	Egfr	FBgn0004103	Pp1-87B	GG
mir-277mir-281-2-5p	TargetScan	FBgn0003731	Egfr	FBgn0035143	Ppm1	GG
mir-193mir-315mir-4	MinoTarTargetScan	FBgn0028953	CG14478	FBgn0003137	Ppn	PP
mir-2a-1/6/11/13/306/308mir-4	TargetScan	FBgn0040487	BobA	FBgn0003145	prd	PD
mir-4	TargetScan	FBgn0000216	Brd	FBgn0003145	prd	PD
mir-2a-1/6/11/13/306/308mir-4	TargetScan	FBgn0040809	CG13465	FBgn0003145	prd	PD
mir-193mir-315mir-4	MinoTarTargetScan	FBgn0028953	CG14478	FBgn0003145	prd	PD
mir-34	TargetScan	FBgn0039286	dan	FBgn0003145	prd	PD
mir-277mir-281-2-5p	TargetScan	FBgn0003731	Egfr	FBgn0003145	prd	PD
mir-3/309/318	TargetScan	FBgn0002985	odd	FBgn0003145	prd	PD
mir-1000	TargetScan	FBgn0004885	tok	FBgn0003145	prd	PD
mir-125mir-4mir-958	TargetScan	FBgn0026320	Tom	FBgn0003145	prd	PD
mir-1000mir-277mir-927	TargetScan	FBgn0028420	Kr-h1	FBgn0014269	prod	PP
mir-3/309/318	TargetScan	FBgn0002985	odd	FBgn0020369	Pros45	PP
mir-34	TargetScan	FBgn0028573	prc	FBgn0005624	Psc	PP
mir-2a-1/6/11/13/306/308	TargetScan	FBgn0036116	CG7888	FBgn0014870	Psi	PP
mir-193	TargetScan	FBgn0038566	CG14317	FBgn0003892	ptc	PP
mir-277mir-281-2-5p	TargetScan	FBgn0003731	Egfr	FBgn0030964	Pvf1	GG
mir-277mir-281-2-5p	TargetScan	FBgn0003731	Egfr	FBgn0032006	Pvr	GG
mir-277mir-281-2-5p	TargetScan	FBgn0003731	Egfr	FBgn0003175	px	GG
mir-277mir-281-2-5p	TargetScan	FBgn0003731	Egfr	FBgn0003178	PyK	PP
mir-1000mir-277mir-927	TargetScan	FBgn0028420	Kr-h1	FBgn0259785	pzg	PP
mir-2a-1/6/11/13/306/308	TargetScan	FBgn0036116	CG7888	FBgn0022987	qkr54B	PP
mir-1000	TargetScan	FBgn0004885	tok	FBgn0004636	R	PP
mir-277mir-281-2-5p	TargetScan	FBgn0003731	Egfr	FBgn0003205	Ras85D	GG PP
mir-1000	TargetScan	FBgn0004885	tok	FBgn0030479	Rbp1-like	PP
mir-2a-1/6/11/13/306/308	MinoTar	FBgn0001296	kar	FBgn0003228	red	GG
mir-281-2-5p	TargetScan	FBgn0002772	Mlc1	FBgn0030362	regucalcin	PP
mir-34	TargetScan	FBgn0039286	dan	FBgn0037345	rev7	PP
mir-1000mir-277mir-927	TargetScan	FBgn0028420	Kr-h1	FBgn0028700	RfC38	PP
mir-277mir-281-2-5p	TargetScan	FBgn0003731	Egfr	FBgn0021906	RFeSP	PP
mir-1000mir-277mir-927	TargetScan	FBgn0028420	Kr-h1	FBgn0021906	RFeSP	PP
mir-277mir-281-2-5p	TargetScan	FBgn0003731	Egfr	FBgn0086911	rg	GG
mir-277mir-281-2-5p	TargetScan	FBgn0003731	Egfr	FBgn0004635	rho	GG
mir-3/309/318	TargetScan	FBgn0002985	odd	FBgn0038747	RhoGAP92B	PP
mir-277mir-281-2-5p	TargetScan	FBgn0003731	Egfr	FBgn0003256	rl	GG
mir-34	TargetScan	FBgn0028573	prc	FBgn0003261	Rm62	PP
mir-1000mir-277mir-927	TargetScan	FBgn0028420	Kr-h1	FBgn0033998	row	PP
mir-988	MinoTar	FBgn0013949	Ela	FBgn0005649	Rox8	PP
mir-2a-1/6/11/13/306/308	TargetScan	FBgn0030928	CG15044	FBgn0037121	Rpb8	PP
mir-34	TargetScan	FBgn0028573	prc	FBgn0015805	Rpd3	PP
mir-1000	TargetScan	FBgn0004885	tok	FBgn0037899	RpL24-like	PP
mir-193mir-315mir-4	MinoTarTargetScan	FBgn0028953	CG14478	FBgn0039359	RpL27	PP
mir-1000mir-277mir-927	TargetScan	FBgn0028420	Kr-h1	FBgn0037328	RpL35A	PP
mir-1000mir-277mir-927	TargetScan	FBgn0028420	Kr-h1	FBgn0030616	RpL37a	PP
mir-1000	TargetScan	FBgn0004885	tok	FBgn0032404	RpL7-like	PP
mir-1000mir-277mir-927	TargetScan	FBgn0028420	Kr-h1	FBgn0000100	RpLP0	PP
mir-1000mir-958	TargetScan	FBgn0034300	CG5098	FBgn0011706	rpr	PP
mir-277mir-281-2-5p	TargetScan	FBgn0003731	Egfr	FBgn0011706	rpr	GG
mir-1000mir-277mir-927	TargetScan	FBgn0028420	Kr-h1	FBgn0261593	RpS10b	PP
mir-2a-1/6/11/13/306/308	TargetScan	FBgn0030928	CG15044	FBgn0033699	RpS11	PP
mir-193mir-315mir-4	MinoTarTargetScan	FBgn0028953	CG14478	FBgn0010411	RpS18	PP
mir-2a-1/6/11/13/306/308	TargetScan	FBgn0036116	CG7888	FBgn0039129	RpS19b	PP
mir-2a-1/6/11/13/306/308	TargetScan	FBgn0030928	CG15044	FBgn0015521	RpS21	PP
mir-281-2-5p	TargetScan	FBgn0002772	Mlc1	FBgn0015521	RpS21	PP
mir-34	TargetScan	FBgn0028573	prc	FBgn0039300	RpS27	PP
mir-1000mir-277mir-927	TargetScan	FBgn0028420	Kr-h1	FBgn0003942	RpS27A	PP
mir-1000mir-277mir-927	TargetScan	FBgn0028420	Kr-h1	FBgn0021995	Rs1	PP
mir-281-2-5p	TargetScan	FBgn0002772	Mlc1	FBgn0011305	Rsf1	PP
mir-277mir-281-2-5p	TargetScan	FBgn0003731	Egfr	FBgn0003295	ru	GG
mir-4	TargetScan	FBgn0000216	Brd	FBgn0003300	run	PD
mir-34	TargetScan	FBgn0039286	dan	FBgn0003300	run	PD
mir-277mir-281-2-5p	TargetScan	FBgn0003731	Egfr	FBgn0003300	run	PD
mir-3/309/318	TargetScan	FBgn0002985	odd	FBgn0003300	run	PD
mir-125mir-4mir-958	TargetScan	FBgn0026320	Tom	FBgn0003300	run	PD
mir-34	TargetScan	FBgn0039286	dan	FBgn0003302	rux	PP
mir-277mir-281-2-5p	TargetScan	FBgn0003731	Egfr	FBgn0003310	S	GG
mir-3/309/318mir-2a-1/6/11/13/306/308	MinoTarTargetScan	FBgn0038652	CG7720	FBgn0010575	sbb	PD
mir-277mir-281-2-5p	TargetScan	FBgn0003731	Egfr	FBgn0003326	sca	GG
mir-34	TargetScan	FBgn0028573	prc	FBgn0020908	Scp1	PP
mir-277mir-281-2-5p	TargetScan	FBgn0003731	Egfr	FBgn0263289	scrib	GG
mir-1000mir-958	TargetScan	FBgn0034300	CG5098	FBgn0027103	sec10	PP
mir-2a-1/6/11/13/306/308mir-4	TargetScan	FBgn0040487	BobA	FBgn0002573	sens	PD
mir-4	TargetScan	FBgn0000216	Brd	FBgn0002573	sens	PD
mir-2a-1/6/11/13/306/308mir-4	TargetScan	FBgn0040809	CG13465	FBgn0002573	sens	PD
mir-2a-1/6/11/13/306/308	MinoTar	FBgn0035186	CG13912	FBgn0002573	sens	PD
mir-193	TargetScan	FBgn0038566	CG14317	FBgn0002573	sens	PD
mir-193mir-315mir-4	MinoTarTargetScan	FBgn0028953	CG14478	FBgn0002573	sens	PD
mir-988	TargetScan	FBgn0029696	CG15571	FBgn0002573	sens	PD
mir-34	TargetScan	FBgn0054040	CG34040	FBgn0002573	sens	PD
mir-1000mir-987	TargetScan	FBgn0032131	CG3841	FBgn0002573	sens	PD
mir-1000mir-958	TargetScan	FBgn0034300	CG5098	FBgn0002573	sens	PD
mir-316	MinoTar	FBgn0026577	CG8677	FBgn0002573	sens	PD
mir-2a-1/6/11/13/306/308	TargetScan	FBgn0034784	CG9826	FBgn0002573	sens	PD
mir-2a-1/6/11/13/306/308	TargetScan	FBgn0039594	CG9990	FBgn0002573	sens	PD
mir-34	TargetScan	FBgn0039286	dan	FBgn0002573	sens	PD
mir-277mir-281-2-5p	TargetScan	FBgn0003731	Egfr	FBgn0002573	sens	GG PD
mir-3/309/318	TargetScan	FBgn0002985	odd	FBgn0002573	sens	PD
mir-87	MinoTar	FBgn0024289	Sodh-1	FBgn0002573	sens	PD
mir-5	MinoTar	FBgn0261575	tobi	FBgn0002573	sens	PD
mir-1000	TargetScan	FBgn0004885	tok	FBgn0002573	sens	PD
mir-125mir-4mir-958	TargetScan	FBgn0026320	Tom	FBgn0002573	sens	PD
mir-5mir-994	TargetScan	FBgn0030615	Cyp4s3	FBgn0034897	Sesn	PP
mir-277mir-281-2-5p	TargetScan	FBgn0003731	Egfr	FBgn0003366	sev	GG
mir-193mir-315mir-4	MinoTarTargetScan	FBgn0028953	CG14478	FBgn0032475	Sfmbt	PD
mir-125mir-4mir-958	TargetScan	FBgn0026320	Tom	FBgn0032475	Sfmbt	PD
mir-2a-1/6/11/13/306/308	TargetScan	FBgn0030928	CG15044	FBgn0261445	sgl	PP
mir-277mir-281-2-5p	TargetScan	FBgn0003731	Egfr	FBgn0015296	Shc	GG PP
mir-2a-1/6/11/13/306/308mir-4	TargetScan	FBgn0040487	BobA	FBgn0003396	shn	PD
mir-4	TargetScan	FBgn0000216	Brd	FBgn0003396	shn	PD
mir-2a-1/6/11/13/306/308mir-4	TargetScan	FBgn0040809	CG13465	FBgn0003396	shn	PD
mir-34	TargetScan	FBgn0039286	dan	FBgn0003396	shn	PD
mir-125mir-4mir-958	TargetScan	FBgn0026320	Tom	FBgn0003396	shn	PD
mir-34	TargetScan	FBgn0028573	prc	FBgn0010894	sinu	PP
mir-193	TargetScan	FBgn0038566	CG14317	FBgn0025637	skpA	PP
mir-2a-1/6/11/13/306/308	TargetScan	FBgn0030928	CG15044	FBgn0025637	skpA	PP
mir-193	TargetScan	FBgn0038566	CG14317	FBgn0026176	skpB	PP
mir-34	TargetScan	FBgn0039286	dan	FBgn0026176	skpB	PP
mir-193	TargetScan	FBgn0038566	CG14317	FBgn0026175	skpC	PP
mir-277mir-281-2-5p	TargetScan	FBgn0003731	Egfr	FBgn0003416	sl	GG
mir-4	TargetScan	FBgn0000216	Brd	FBgn0003430	slp1	PD
mir-193mir-315mir-4	MinoTarTargetScan	FBgn0028953	CG14478	FBgn0003430	slp1	PD
mir-34	TargetScan	FBgn0039286	dan	FBgn0003430	slp1	PD
mir-3/309/318	TargetScan	FBgn0002985	odd	FBgn0003430	slp1	PD
mir-125mir-4mir-958	TargetScan	FBgn0026320	Tom	FBgn0003430	slp1	PD
mir-281-2-5p	TargetScan	FBgn0002772	Mlc1	FBgn0039626	Slu7	PP
mir-281-2-5p	TargetScan	FBgn0002772	Mlc1	FBgn0023167	SmD3	PP
mir-125mir-4mir-958	TargetScan	FBgn0026320	Tom	FBgn0023167	SmD3	PP
mir-34	TargetScan	FBgn0039286	dan	FBgn0261790	SmE	PP
mir-2a-1/6/11/13/306/308	TargetScan	FBgn0030928	CG15044	FBgn0264922	smt3	PP
mir-2a-1/6/11/13/306/308mir-4	TargetScan	FBgn0040487	BobA	FBgn0003448	sna	PD
mir-4	TargetScan	FBgn0000216	Brd	FBgn0003448	sna	PD
mir-2a-1/6/11/13/306/308mir-4	TargetScan	FBgn0040809	CG13465	FBgn0003448	sna	PD
mir-193	TargetScan	FBgn0038566	CG14317	FBgn0003448	sna	PD
mir-193mir-315mir-4	MinoTarTargetScan	FBgn0028953	CG14478	FBgn0003448	sna	PD
mir-2a-1/6/11/13/306/308	TargetScan	FBgn0032116	CG3759	FBgn0003448	sna	PD
mir-277mir-281-2-5p	TargetScan	FBgn0003731	Egfr	FBgn0003448	sna	PD
mir-3/309/318	TargetScan	FBgn0002985	odd	FBgn0003448	sna	PD
mir-125mir-4mir-958	TargetScan	FBgn0026320	Tom	FBgn0003448	sna	PD
mir-277mir-281-2-5p	TargetScan	FBgn0003731	Egfr	FBgn0011715	Snr1	GG
mir-277mir-281-2-5p	TargetScan	FBgn0003731	Egfr	FBgn0041184	Socs36E	GG
mir-1000	TargetScan	FBgn0004885	tok	FBgn0003463	sog	GG
mir-2a-1/6/11/13/306/308	TargetScan	FBgn0030928	CG15044	FBgn0001961	Sop2	PP
mir-1000mir-277mir-927	TargetScan	FBgn0028420	Kr-h1	FBgn0001961	Sop2	PP
mir-277mir-281-2-5p	TargetScan	FBgn0003731	Egfr	FBgn0001965	Sos	GG
mir-277mir-281-2-5p	TargetScan	FBgn0003731	Egfr	FBgn0016977	spen	GG
mir-277mir-281-2-5p	TargetScan	FBgn0003731	Egfr	FBgn0005672	spi	GG PP
mir-277mir-281-2-5p	TargetScan	FBgn0003731	Egfr	FBgn0003475	spir	GG
mir-316	MinoTar	FBgn0026577	CG8677	FBgn0015818	Spx	PP
mir-277mir-281-2-5p	TargetScan	FBgn0003731	Egfr	FBgn0263396	sqd	PP
mir-1000mir-277mir-927	TargetScan	FBgn0028420	Kr-h1	FBgn0003514	sqh	PP
mir-277mir-281-2-5p	TargetScan	FBgn0003731	Egfr	FBgn0264959	Src42A	GG
mir-1000mir-277mir-927	TargetScan	FBgn0028420	Kr-h1	FBgn0024285	Srp54	PP
mir-34	TargetScan	FBgn0039286	dan	FBgn0003513	ss	GG
mir-277mir-281-2-5p	TargetScan	FBgn0003731	Egfr	FBgn0016917	Stat92E	GG
mir-277mir-281-2-5p	TargetScan	FBgn0003731	Egfr	FBgn0003525	stg	GG
mir-274	TargetScan	FBgn0034662	CG13492	FBgn0014388	sty	PP
mir-277mir-281-2-5p	TargetScan	FBgn0003731	Egfr	FBgn0014388	sty	GG PP
mir-125mir-4mir-958	TargetScan	FBgn0026320	Tom	FBgn0004837	Su(H)	GG
mir-316	TargetScan	FBgn0037386	CG1208	FBgn0003567	su(Hw)	PD
mir-2a-1/6/11/13/306/308mir-4	TargetScan	FBgn0040809	CG13465	FBgn0003567	su(Hw)	PD
mir-3/309/318mir-2a-1/6/11/13/306/308	MinoTarTargetScan	FBgn0038652	CG7720	FBgn0003567	su(Hw)	PD
mir-87	MinoTar	FBgn0033760	CG8785	FBgn0003567	su(Hw)	PD
mir-34	TargetScan	FBgn0039286	dan	FBgn0003567	su(Hw)	PD
mir-1000mir-277mir-927	TargetScan	FBgn0028420	Kr-h1	FBgn0003567	su(Hw)	PD
mir-281-2-5p	TargetScan	FBgn0002772	Mlc1	FBgn0003567	su(Hw)	PD
mir-92/310/311/312/313	TargetScan	FBgn0039530	Tusp	FBgn0003567	su(Hw)	PD
mir-277mir-281-2-5p	TargetScan	FBgn0003731	Egfr	FBgn0026359	Su(Raf)43B	GG
mir-277mir-281-2-5p	TargetScan	FBgn0003731	Egfr	FBgn0014038	Su(tor)1-1	GG
mir-277mir-281-2-5p	TargetScan	FBgn0003731	Egfr	FBgn0014044	Su(tor)2-180	GG
mir-277mir-281-2-5p	TargetScan	FBgn0003731	Egfr	FBgn0014048	Su(tor)2-237	GG
mir-277mir-281-2-5p	TargetScan	FBgn0003731	Egfr	FBgn0014049	Su(tor)2-278	GG
mir-277mir-281-2-5p	TargetScan	FBgn0003731	Egfr	FBgn0014052	Su(tor)2-3	GG
mir-277mir-281-2-5p	TargetScan	FBgn0003731	Egfr	FBgn0014053	Su(tor)2-321	GG
mir-277mir-281-2-5p	TargetScan	FBgn0003731	Egfr	FBgn0014057	Su(tor)2-408	GG
mir-277mir-281-2-5p	TargetScan	FBgn0003731	Egfr	FBgn0014062	Su(tor)3-1	GG
mir-277mir-281-2-5p	TargetScan	FBgn0003731	Egfr	FBgn0003651	svp	GG
mir-1000mir-958	TargetScan	FBgn0034300	CG5098	FBgn0261403	sxc	PD
mir-34	TargetScan	FBgn0039286	dan	FBgn0261403	sxc	PD
mir-1000mir-277mir-927	TargetScan	FBgn0028420	Kr-h1	FBgn0261403	sxc	PD
mir-3/309/318	TargetScan	FBgn0002985	odd	FBgn0086358	Tab2	PP
mir-193	TargetScan	FBgn0038566	CG14317	FBgn0011291	Taf11	PP
mir-92/310/311/312/313mir-987	TargetScan	FBgn0034143	CG8303	FBgn0011290	Taf12	PP
mir-2a-1/6/11/13/306/308	TargetScan	FBgn0036116	CG7888	FBgn0030365	Tango4	PP
mir-2a-1/6/11/13/306/308	TargetScan	FBgn0030928	CG15044	FBgn0033902	Tango7	PP
mir-1000mir-277mir-927	TargetScan	FBgn0028420	Kr-h1	FBgn0051852	Tap42	PP
mir-277mir-281-2-5p	TargetScan	FBgn0003731	Egfr	FBgn0023479	Tequila	PP
mir-1000mir-277mir-927	TargetScan	FBgn0028420	Kr-h1	FBgn0038805	TFAM	PP
mir-2a-1/6/11/13/306/308mir-4	TargetScan	FBgn0040487	BobA	FBgn0004915	TfIIB	PD
mir-4	TargetScan	FBgn0000216	Brd	FBgn0004915	TfIIB	PD
mir-2a-1/6/11/13/306/308mir-4	TargetScan	FBgn0040809	CG13465	FBgn0004915	TfIIB	PD
mir-193mir-315mir-4	MinoTarTargetScan	FBgn0028953	CG14478	FBgn0004915	TfIIB	PD
mir-1000mir-958	TargetScan	FBgn0034300	CG5098	FBgn0004915	TfIIB	PD
mir-316	MinoTar	FBgn0026577	CG8677	FBgn0004915	TfIIB	PD
mir-34	TargetScan	FBgn0039286	dan	FBgn0004915	TfIIB	PD
mir-277mir-281-2-5p	TargetScan	FBgn0003731	Egfr	FBgn0004915	TfIIB	PD
mir-3/309/318	TargetScan	FBgn0002985	odd	FBgn0004915	TfIIB	PD
mir-125mir-4mir-958	TargetScan	FBgn0026320	Tom	FBgn0004915	TfIIB	PD
mir-2a-1/6/11/13/306/308mir-4	TargetScan	FBgn0040487	BobA	FBgn0004110	tin	PD
mir-4	TargetScan	FBgn0000216	Brd	FBgn0004110	tin	PD
mir-34	TargetScan	FBgn0039286	dan	FBgn0004110	tin	PD
mir-125mir-4mir-958	TargetScan	FBgn0026320	Tom	FBgn0004110	tin	PD
mir-3/309/318	TargetScan	FBgn0002985	odd	FBgn0000964	tj	PP
mir-277mir-281-2-5p	TargetScan	FBgn0003731	Egfr	FBgn0003716	tkv	GG
mir-1000	TargetScan	FBgn0004885	tok	FBgn0003719	tld	GG
mir-4	TargetScan	FBgn0000216	Brd	FBgn0003720	tll	PD
mir-277mir-281-2-5p	TargetScan	FBgn0003731	Egfr	FBgn0003720	tll	PD
mir-1000mir-277mir-927	TargetScan	FBgn0028420	Kr-h1	FBgn0003721	Tm1	PP
mir-2a-1/6/11/13/306/308	TargetScan	FBgn0030928	CG15044	FBgn0004924	Top1	PP
mir-87	TargetScan	FBgn0012037	Ance	FBgn0013263	Trl	PD
mir-4	TargetScan	FBgn0000216	Brd	FBgn0013263	Trl	PD
mir-2a-1/6/11/13/306/308	TargetScan	FBgn0039321	CG10550	FBgn0013263	Trl	PD
mir-274	TargetScan	FBgn0034662	CG13492	FBgn0013263	Trl	PD
mir-2a-1/6/11/13/306/308	MinoTar	FBgn0035186	CG13912	FBgn0013263	Trl	PD
mir-193mir-315mir-4	MinoTarTargetScan	FBgn0028953	CG14478	FBgn0013263	Trl	PD
mir-2a-1/6/11/13/306/308	TargetScan	FBgn0032116	CG3759	FBgn0013263	Trl	PD
mir-1000mir-958	TargetScan	FBgn0034300	CG5098	FBgn0013263	Trl	PD
mir-3/309/318mir-2a-1/6/11/13/306/308	MinoTarTargetScan	FBgn0038652	CG7720	FBgn0013263	Trl	PD
mir-2a-1/6/11/13/306/308	TargetScan	FBgn0036116	CG7888	FBgn0013263	Trl	PD
mir-92/310/311/312/313mir-987	TargetScan	FBgn0034143	CG8303	FBgn0013263	Trl	PD
mir-316	MinoTar	FBgn0026577	CG8677	FBgn0013263	Trl	PD
mir-2a-1/6/11/13/306/308	TargetScan	FBgn0039594	CG9990	FBgn0013263	Trl	PD
mir-34	TargetScan	FBgn0039286	dan	FBgn0013263	Trl	PD
mir-277mir-281-2-5p	TargetScan	FBgn0003731	Egfr	FBgn0013263	Trl	PD
mir-2a-1/6/11/13/306/308	MinoTar	FBgn0001296	kar	FBgn0013263	Trl	PD
mir-1000mir-277mir-927	TargetScan	FBgn0028420	Kr-h1	FBgn0013263	Trl	PD
mir-281-2-5p	TargetScan	FBgn0002772	Mlc1	FBgn0013263	Trl	PD
mir-3/309/318	TargetScan	FBgn0002985	odd	FBgn0013263	Trl	PD
mir-1000	TargetScan	FBgn0259175	ome	FBgn0013263	Trl	PD
mir-1000	TargetScan	FBgn0004885	tok	FBgn0013263	Trl	PD
mir-125mir-4mir-958	TargetScan	FBgn0026320	Tom	FBgn0013263	Trl	PD
mir-87	TargetScan	FBgn0012037	Ance	FBgn0003862	trx	PD
mir-2a-1/6/11/13/306/308	MinoTar	FBgn0035186	CG13912	FBgn0003862	trx	PD
mir-193mir-315mir-4	MinoTarTargetScan	FBgn0028953	CG14478	FBgn0003862	trx	PD
mir-1000mir-958	TargetScan	FBgn0034300	CG5098	FBgn0003862	trx	PD
mir-316	MinoTar	FBgn0026577	CG8677	FBgn0003862	trx	PD
mir-277mir-281-2-5p	TargetScan	FBgn0003731	Egfr	FBgn0003862	trx	PD
mir-1000mir-277mir-927	TargetScan	FBgn0028420	Kr-h1	FBgn0003862	trx	PD
mir-3/309/318	TargetScan	FBgn0002985	odd	FBgn0003862	trx	PD
mir-1000	TargetScan	FBgn0259175	ome	FBgn0003862	trx	PD
mir-1000	TargetScan	FBgn0004885	tok	FBgn0003862	trx	PD
mir-34	TargetScan	FBgn0028573	prc	FBgn0029837	Tsp5D	PP
mir-277mir-281-2-5p	TargetScan	FBgn0003731	Egfr	FBgn0003868	tt	GG
mir-34	TargetScan	FBgn0028573	prc	FBgn0030502	tth	PP
mir-193	TargetScan	FBgn0038566	CG14317	FBgn0003870	ttk	PP
mir-5	MinoTar	FBgn0261575	tobi	FBgn0250874	ttm50	PP
mir-87	TargetScan	FBgn0012037	Ance	FBgn0003900	twi	PD
mir-2a-1/6/11/13/306/308mir-4	TargetScan	FBgn0040487	BobA	FBgn0003900	twi	PD
mir-4	TargetScan	FBgn0000216	Brd	FBgn0003900	twi	PD
mir-2a-1/6/11/13/306/308mir-4	TargetScan	FBgn0040809	CG13465	FBgn0003900	twi	PD
mir-193	TargetScan	FBgn0038566	CG14317	FBgn0003900	twi	PD
mir-193mir-315mir-4	MinoTarTargetScan	FBgn0028953	CG14478	FBgn0003900	twi	PD
mir-4	TargetScan	FBgn0029994	CG2254	FBgn0003900	twi	PD
mir-2a-1/6/11/13/306/308	TargetScan	FBgn0032116	CG3759	FBgn0003900	twi	PD
mir-1000mir-958	TargetScan	FBgn0034300	CG5098	FBgn0003900	twi	PD
mir-316	MinoTar	FBgn0026577	CG8677	FBgn0003900	twi	PD
mir-34	TargetScan	FBgn0039286	dan	FBgn0003900	twi	PD
mir-277mir-281-2-5p	TargetScan	FBgn0003731	Egfr	FBgn0003900	twi	PD
mir-988	MinoTar	FBgn0013949	Ela	FBgn0003900	twi	PD
mir-1000mir-277mir-927	TargetScan	FBgn0028420	Kr-h1	FBgn0003900	twi	PD
mir-3/309/318	TargetScan	FBgn0002985	odd	FBgn0003900	twi	PD
mir-1000	TargetScan	FBgn0004885	tok	FBgn0003900	twi	PD
mir-125mir-4mir-958	TargetScan	FBgn0026320	Tom	FBgn0003900	twi	PD
mir-277mir-281-2-5p	TargetScan	FBgn0003731	Egfr	FBgn0004889	tws	GG
mir-1000mir-277mir-927	TargetScan	FBgn0028420	Kr-h1	FBgn0017457	U2af38	PP
mir-988	MinoTar	FBgn0013949	Ela	FBgn0031057	Ubqn	PP
mir-4	TargetScan	FBgn0000216	Brd	FBgn0003944	Ubx	PP
mir-1000mir-958	TargetScan	FBgn0034300	CG5098	FBgn0003944	Ubx	PD
mir-316	MinoTar	FBgn0026577	CG8677	FBgn0003944	Ubx	PD
mir-277mir-281-2-5p	TargetScan	FBgn0003731	Egfr	FBgn0003944	Ubx	GG
mir-34	TargetScan	FBgn0028573	prc	FBgn0003944	Ubx	PP
mir-34	TargetScan	FBgn0028573	prc	FBgn0024275	UbxPRE	PP
mir-2a-1/6/11/13/306/308	TargetScan	FBgn0030928	CG15044	FBgn0014075	Ugt	PP
mir-277mir-281-2-5p	TargetScan	FBgn0003731	Egfr	FBgn0003969	vap	GG
mir-277mir-281-2-5p	TargetScan	FBgn0003731	Egfr	FBgn0040068	vav	PP
mir-277mir-281-2-5p	TargetScan	FBgn0003731	Egfr	FBgn0039269	veli	PP
mir-277mir-281-2-5p	TargetScan	FBgn0003731	Egfr	FBgn0262468	vib	GG
mir-281-2-5p	TargetScan	FBgn0002772	Mlc1	FBgn0016075	vkg	PP
mir-277mir-281-2-5p	TargetScan	FBgn0003731	Egfr	FBgn0003984	vn	GG PP
mir-277mir-281-2-5p	TargetScan	FBgn0003731	Egfr	FBgn0003988	Vno	GG
mir-277mir-281-2-5p	TargetScan	FBgn0003731	Egfr	FBgn0086680	vvl	GG
mir-1000mir-277mir-927	TargetScan	FBgn0028420	Kr-h1	FBgn0003996	w	GG
mir-277mir-281-2-5p	TargetScan	FBgn0003731	Egfr	FBgn0003997	W	GG
mir-193mir-315mir-4	MinoTarTargetScan	FBgn0028953	CG14478	FBgn0004050	z	PD
mir-1000mir-958	TargetScan	FBgn0034300	CG5098	FBgn0004050	z	PD
mir-92/310/311/312/313mir-987	TargetScan	FBgn0034143	CG8303	FBgn0004050	z	PD
mir-2a-1/6/11/13/306/308	TargetScan	FBgn0039594	CG9990	FBgn0004050	z	PD
mir-1000mir-277mir-927	TargetScan	FBgn0028420	Kr-h1	FBgn0004050	z	PD
mir-3/309/318	TargetScan	FBgn0002985	odd	FBgn0004050	z	PD
mir-1000	TargetScan	FBgn0259175	ome	FBgn0004050	z	PD
mir-87	TargetScan	FBgn0012037	Ance	FBgn0004053	zen	PD
mir-2a-1/6/11/13/306/308	TargetScan	FBgn0036116	CG7888	FBgn0263603	Zn72D	PP
mir-193	TargetScan	FBgn0038566	CG14317	FBgn0052311	zormin	PP
mir-279/286/996	TargetScan	FBgn0040842
* Interaction type includes protein-protein interaction (PP), genetic interaction (GG), Protein-DNA interaction (PD). Eleven genes that interact with miRNA target genes (red) also show altered expression between young virgin and mated flies.

## Sheet: Table S14
miRNA	Target Source	Target Gene ID	Target Gene Symbol	DroID Interactor Gene ID	Interactor Gene Symbol	Interaction Type
mir-92/310/311/312/313	TargetScan	FBgn0005633	fln	FBgn0000047	Act88F	GG
mir-315	TargetScan	FBgn0036938	CG14187	FBgn0038172	Adgf-D	PP
mir-315	TargetScan	FBgn0036938	CG14187	FBgn0015602	BEAF-32	PD
mir-125	MinoTar	FBgn0031775	CG9150	FBgn0015602	BEAF-32	PD
mir-92/310/311/312/313	TargetScan	FBgn0005633	fln	FBgn0015602	BEAF-32	PD
mir-193	MinoTar	FBgn0036951	CG7017	FBgn0000251	cad	PD
mir-92/310/311/312/313	TargetScan	FBgn0005633	fln	FBgn0000251	cad	PD
mir-193	MinoTar	FBgn0036951	CG7017	FBgn0025613	CG3081	PP
mir-193	MinoTar	FBgn0036951	CG7017	FBgn0023540	CG3630	PP
mir-193	MinoTar	FBgn0036951	CG7017	FBgn0038468	CG5225	PP
mir-92/310/311/312/313	TargetScan	FBgn0005633	fln	FBgn0039464	CG6330	PP
mir-279/286/996	TargetScan	FBgn0038820	CG4000	FBgn0086758	chinmo	PD
mir-193	MinoTar	FBgn0036951	CG7017	FBgn0086758	chinmo	PD
mir-125	MinoTar	FBgn0031775	CG9150	FBgn0044324	Chro	PD
mir-92/310/311/312/313	TargetScan	FBgn0005633	fln	FBgn0044324	Chro	PD
mir-193	MinoTar	FBgn0036951	CG7017	FBgn0004859	ci	PP
mir-279/286/996	TargetScan	FBgn0038820	CG4000	FBgn0000283	Cp190	PD
mir-125	MinoTar	FBgn0031775	CG9150	FBgn0000283	Cp190	PD
mir-92/310/311/312/313	TargetScan	FBgn0005633	fln	FBgn0000283	Cp190	PD
mir-193	MinoTar	FBgn0036951	CG7017	FBgn0000359	Cp36	PP
mir-193	MinoTar	FBgn0036951	CG7017	FBgn0000360	Cp38	PP
mir-315	TargetScan	FBgn0036938	CG14187	FBgn0035769	CTCF	PD
mir-193	MinoTar	FBgn0036951	CG7017	FBgn0038037	Cyp9f2	PP
mir-279/286/996	TargetScan	FBgn0038820	CG4000	FBgn0000411	D	PD
mir-92/310/311/312/313	TargetScan	FBgn0005633	fln	FBgn0000411	D	PD
mir-92/310/311/312/313	TargetScan	FBgn0005633	fln	FBgn0000413	da	PD
mir-125	MinoTar	FBgn0031775	CG9150	FBgn0000459	disco	PD
mir-125	MinoTar	FBgn0031775	CG9150	FBgn0260632	dl	PD
mir-92/310/311/312/313	TargetScan	FBgn0005633	fln	FBgn0260632	dl	PD
mir-125	MinoTar	FBgn0031775	CG9150	FBgn0024371	E2f2	PD
mir-92/310/311/312/313	TargetScan	FBgn0005633	fln	FBgn0001168	h	PD
mir-279/286/996	TargetScan	FBgn0038820	CG4000	FBgn0001170	H2.0	PP
mir-193	MinoTar	FBgn0036951	CG7017	FBgn0001170	H2.0	PP
mir-92/310/311/312/313	TargetScan	FBgn0005633	fln	FBgn0031434	insv	PD
mir-92/310/311/312/313	TargetScan	FBgn0005633	fln	FBgn0001269	inv	PD
mir-125	MinoTar	FBgn0031775	CG9150	FBgn0029800	lin-52	PD
mir-92/310/311/312/313	TargetScan	FBgn0005633	fln	FBgn0029800	lin-52	PD
mir-92/310/311/312/313	TargetScan	FBgn0005633	fln	FBgn0011655	Med	PD
mir-92/310/311/312/313	TargetScan	FBgn0005633	fln	FBgn0264695	Mhc	PP
mir-125	MinoTar	FBgn0031775	CG9150	FBgn0033846	mip120	PD
mir-92/310/311/312/313	TargetScan	FBgn0005633	fln	FBgn0033846	mip120	PD
mir-125	MinoTar	FBgn0031775	CG9150	FBgn0023509	mip130	PD
mir-92/310/311/312/313	TargetScan	FBgn0005633	fln	FBgn0023509	mip130	PD
mir-125	MinoTar	FBgn0031775	CG9150	FBgn0002914	Myb	PD
mir-92/310/311/312/313	TargetScan	FBgn0005633	fln	FBgn0002914	Myb	PD
mir-92/310/311/312/313	TargetScan	FBgn0005633	fln	FBgn0030362	regucalcin	PP
mir-125	MinoTar	FBgn0031775	CG9150	FBgn0002573	sens	PD
mir-193	MinoTar	FBgn0036951	CG7017	FBgn0029783	Sirt4	PP
mir-279/286/996	TargetScan	FBgn0038820	CG4000	FBgn0039403	Sld5	PP
mir-279/286/996	TargetScan	FBgn0038820	CG4000	FBgn0003567	su(Hw)	PD
mir-315	TargetScan	FBgn0036938	CG14187	FBgn0013263	Trl	PD
mir-125	MinoTar	FBgn0031775	CG9150	FBgn0003862	trx	PD
mir-92/310/311/312/313	TargetScan	FBgn0005633	fln	FBgn0003862	trx	PD
mir-125	MinoTar	FBgn0031775	CG9150	FBgn0003900	twi	PD
mir-92/310/311/312/313	TargetScan	FBgn0005633	fln	FBgn0003900	twi	PD
* Interaction type includes protein-protein interaction (PP), genetic interaction (GG), Protein-DNA interaction (PD).

## Sheet: Table S15
miRNA	Target Source	Target Gene ID	Target Gene Symbol	DroID Interactor Gene ID	Interactor Gene Symbol	Interaction Type
mir-193	TargetScan	FBgn0038566	CG14317	FBgn0037555	Ada2b	PP
mir-277	TargetScan	FBgn0001226	Hsp27	FBgn0037555	Ada2b	PP
mir-281-2-5p	TargetScan	FBgn0002772	Mlc1	FBgn0039332	alrm	PP
mir-988	MinoTar	FBgn0016075	vkg	FBgn0039332	alrm	PP
mir-316	MinoTar	FBgn0026577	CG8677	FBgn0004870	bab1	PD
mir-277	TargetScan	FBgn0039591	CG9988	FBgn0004870	bab1	PD
mir-315	TargetScan	FBgn0027527	Osi6	FBgn0004870	bab1	PD
mir-988	MinoTar	FBgn0016075	vkg	FBgn0004870	bab1	PD
mir-193	TargetScan	FBgn0038566	CG14317	FBgn0000166	bcd	PD
mir-125mir-4mir-958	TargetScan	FBgn0026320	Tom	FBgn0000166	bcd	PD
mir-316	MinoTar	FBgn0026577	CG8677	FBgn0015602	BEAF-32	PD
mir-125	MinoTar	FBgn0031775	CG9150	FBgn0015602	BEAF-32	PD
mir-277	TargetScan	FBgn0039591	CG9988	FBgn0015602	BEAF-32	PD
mir-92/310/311/312/313	TargetScan	FBgn0005633	fln	FBgn0015602	BEAF-32	PD
mir-34	MinoTar	FBgn0004623	Gbeta76C	FBgn0015602	BEAF-32	PD
mir-988	MinoTar	FBgn0016075	vkg	FBgn0015602	BEAF-32	PD
mir-281-2-5p	TargetScan	FBgn0002772	Mlc1	FBgn0045759	bin	PD
mir-279/286/996	TargetScan	FBgn0259680	Pkcdelta	FBgn0045759	bin	PD
mir-34	TargetScan	FBgn0028573	prc	FBgn0259176	bun	PP
mir-988	MinoTar	FBgn0016075	vkg	FBgn0259176	bun	PP
mir-193	TargetScan	FBgn0038566	CG14317	FBgn0000251	cad	PD
mir-277	TargetScan	FBgn0050401	CG30401	FBgn0000251	cad	PD
mir-316	MinoTar	FBgn0026577	CG8677	FBgn0000251	cad	PD
mir-315	TargetScan	FBgn0038136	CG8774	FBgn0000251	cad	PD
mir-125	MinoTar	FBgn0032066	CG9463	FBgn0000251	cad	PD
mir-277	TargetScan	FBgn0039591	CG9988	FBgn0000251	cad	PD
mir-92/310/311/312/313	TargetScan	FBgn0005633	fln	FBgn0000251	cad	PD
mir-34	MinoTar	FBgn0004623	Gbeta76C	FBgn0000251	cad	PD
mir-277	TargetScan	FBgn0001226	Hsp27	FBgn0000251	cad	PD
mir-316mir-927	TargetScan	FBgn0026197	noe	FBgn0000251	cad	PD
mir-274mir-279/286/996mir-4mir-987	TargetScan	FBgn0037414	Osi7	FBgn0000251	cad	PD
mir-34mir-92/310/311/312/313mir-987	MinoTar/TargetScan	FBgn0003149	Prm	FBgn0000251	cad	PD
mir-5	MinoTar	FBgn0261575	tobi	FBgn0000251	cad	PD
mir-125mir-4mir-958	TargetScan	FBgn0026320	Tom	FBgn0000251	cad	PD
mir-988	MinoTar	FBgn0016075	vkg	FBgn0000251	cad	PD
mir-281-2-5p	TargetScan	FBgn0002772	Mlc1	FBgn0037046	CG10581	PP
mir-34mir-92/310/311/312/313mir-987	MinoTar/TargetScan	FBgn0003149	Prm	FBgn0037046	CG10581	PP
mir-193	TargetScan	FBgn0038566	CG14317	FBgn0039098	CG13822	PP
mir-988	MinoTar	FBgn0016075	vkg	FBgn0039098	CG13822	PP
mir-277	TargetScan	FBgn0001226	Hsp27	FBgn0034396	CG15097	PP
mir-988	MinoTar	FBgn0016075	vkg	FBgn0034396	CG15097	PP
mir-193	TargetScan	FBgn0038566	CG14317	FBgn0039748	CG15529	PP
mir-988	MinoTar	FBgn0016075	vkg	FBgn0039748	CG15529	PP
mir-34	MinoTar	FBgn0004623	Gbeta76C	FBgn0032304	CG17134	PP
mir-988	MinoTar	FBgn0016075	vkg	FBgn0032304	CG17134	PP
mir-281-2-5p	TargetScan	FBgn0002772	Mlc1	FBgn0000299	Cg25C	PP
mir-988	MinoTar	FBgn0016075	vkg	FBgn0000299	Cg25C	GG
mir-281-2-5p	TargetScan	FBgn0002772	Mlc1	FBgn0050411	CG30411	PP
mir-988	MinoTar	FBgn0016075	vkg	FBgn0050411	CG30411	PP
let-7	TargetScan	FBgn0000120	Arr1	FBgn0030605	CG5548	PP
mir-988	MinoTar	FBgn0016075	vkg	FBgn0030605	CG5548	PP
mir-92/310/311/312/313	TargetScan	FBgn0005633	fln	FBgn0039464	CG6330	PP
mir-281-2-5p	TargetScan	FBgn0002772	Mlc1	FBgn0039464	CG6330	PP
mir-34mir-92/310/311/312/313mir-987	MinoTar/TargetScan	FBgn0003149	Prm	FBgn0039464	CG6330	PP
mir-277	TargetScan	FBgn0001226	Hsp27	FBgn0030874	CG6506	PP
mir-281-2-5p	TargetScan	FBgn0002772	Mlc1	FBgn0030874	CG6506	PP
let-7	TargetScan	FBgn0000120	Arr1	FBgn0086758	chinmo	PD
mir-279/286/996	TargetScan	FBgn0038820	CG4000	FBgn0086758	chinmo	PD
mir-277	TargetScan	FBgn0053517	D2R	FBgn0086758	chinmo	PD
mir-315	TargetScan	FBgn0027527	Osi6	FBgn0086758	chinmo	PD
mir-274mir-279/286/996mir-4mir-987	TargetScan	FBgn0037414	Osi7	FBgn0086758	chinmo	PD
mir-125mir-277	MinoTar	FBgn0053519	Unc-89	FBgn0086758	chinmo	PD
mir-316	MinoTar	FBgn0026577	CG8677	FBgn0044324	Chro	PD
mir-125	MinoTar	FBgn0031775	CG9150	FBgn0044324	Chro	PD
mir-277	TargetScan	FBgn0039591	CG9988	FBgn0044324	Chro	PD
mir-92/310/311/312/313	TargetScan	FBgn0005633	fln	FBgn0044324	Chro	PD
mir-34	MinoTar	FBgn0004623	Gbeta76C	FBgn0044324	Chro	PD
mir-277	TargetScan	FBgn0001226	Hsp27	FBgn0044324	Chro	PD
mir-279/286/996	TargetScan	FBgn0038820	CG4000	FBgn0000283	Cp190	PD
mir-316	MinoTar	FBgn0026577	CG8677	FBgn0000283	Cp190	PD
mir-315	TargetScan	FBgn0038136	CG8774	FBgn0000283	Cp190	PD
mir-125	MinoTar	FBgn0031775	CG9150	FBgn0000283	Cp190	PD
mir-277	TargetScan	FBgn0039591	CG9988	FBgn0000283	Cp190	PD
mir-92/310/311/312/313	TargetScan	FBgn0005633	fln	FBgn0000283	Cp190	PD
mir-34	MinoTar	FBgn0004623	Gbeta76C	FBgn0000283	Cp190	PD
mir-125mir-277	MinoTar	FBgn0053519	Unc-89	FBgn0000283	Cp190	PD
mir-988	MinoTar	FBgn0016075	vkg	FBgn0000283	Cp190	PD
mir-277	TargetScan	FBgn0001226	Hsp27	FBgn0020496	CtBP	PD
mir-34mir-92/310/311/312/313mir-987	MinoTar/TargetScan	FBgn0003149	Prm	FBgn0020496	CtBP	PD
mir-316	MinoTar	FBgn0026577	CG8677	FBgn0035769	CTCF	PD
mir-277	TargetScan	FBgn0039591	CG9988	FBgn0035769	CTCF	PD
mir-277	TargetScan	FBgn0053517	D2R	FBgn0035769	CTCF	PD
mir-34	MinoTar	FBgn0004623	Gbeta76C	FBgn0035769	CTCF	PD
mir-988	MinoTar	FBgn0016075	vkg	FBgn0035769	CTCF	PD
mir-193	TargetScan	FBgn0038566	CG14317	FBgn0000411	D	PD
mir-279/286/996	TargetScan	FBgn0038820	CG4000	FBgn0000411	D	PD
mir-316	MinoTar	FBgn0026577	CG8677	FBgn0000411	D	PD
mir-277	TargetScan	FBgn0039591	CG9988	FBgn0000411	D	PD
mir-277	TargetScan	FBgn0053517	D2R	FBgn0000411	D	PD
mir-92/310/311/312/313	TargetScan	FBgn0005633	fln	FBgn0000411	D	PD
mir-274mir-279/286/996mir-4mir-987	TargetScan	FBgn0037414	Osi7	FBgn0000411	D	PD
mir-125mir-4mir-958	TargetScan	FBgn0026320	Tom	FBgn0000411	D	PD
mir-193	TargetScan	FBgn0038566	CG14317	FBgn0000413	da	PD
mir-316	MinoTar	FBgn0026577	CG8677	FBgn0000413	da	PD
mir-92/310/311/312/313	TargetScan	FBgn0005633	fln	FBgn0000413	da	PD
mir-316mir-927	TargetScan	FBgn0026197	noe	FBgn0000413	da	PD
mir-125mir-4mir-958	TargetScan	FBgn0026320	Tom	FBgn0000413	da	PD
mir-316	MinoTar	FBgn0026577	CG8677	FBgn0000459	disco	PD
mir-125	MinoTar	FBgn0031775	CG9150	FBgn0000459	disco	PD
mir-193	TargetScan	FBgn0038566	CG14317	FBgn0260632	dl	PD
mir-277	TargetScan	FBgn0050401	CG30401	FBgn0260632	dl	PD
mir-316	MinoTar	FBgn0026577	CG8677	FBgn0260632	dl	PD
mir-125	MinoTar	FBgn0031775	CG9150	FBgn0260632	dl	PD
mir-277	TargetScan	FBgn0039591	CG9988	FBgn0260632	dl	PD
mir-92/310/311/312/313	TargetScan	FBgn0005633	fln	FBgn0260632	dl	PD
mir-34	MinoTar	FBgn0004623	Gbeta76C	FBgn0260632	dl	PD
mir-277	TargetScan	FBgn0001226	Hsp27	FBgn0260632	dl	PD
mir-34mir-92/310/311/312/313mir-987	MinoTar/TargetScan	FBgn0003149	Prm	FBgn0260632	dl	PD
mir-125mir-4mir-958	TargetScan	FBgn0026320	Tom	FBgn0260632	dl	PD
mir-316	MinoTar	FBgn0026577	CG8677	FBgn0024371	E2f2	PD
mir-125	MinoTar	FBgn0031775	CG9150	FBgn0024371	E2f2	PD
mir-34	MinoTar	FBgn0004623	Gbeta76C	FBgn0024371	E2f2	PD
mir-279/286/996	TargetScan	FBgn0259680	Pkcdelta	FBgn0000635	Fas2	PP
mir-125mir-277	MinoTar	FBgn0053519	Unc-89	FBgn0000635	Fas2	PP
mir-988	MinoTar	FBgn0016075	vkg	FBgn0000635	Fas2	PP
mir-315	TargetScan	FBgn0038136	CG8774	FBgn0001139	gro	PD
mir-125	MinoTar	FBgn0032066	CG9463	FBgn0001139	gro	PD
mir-193	TargetScan	FBgn0038566	CG14317	FBgn0001150	gt	PD
mir-125mir-4mir-958	TargetScan	FBgn0026320	Tom	FBgn0001150	gt	PD
mir-277	TargetScan	FBgn0053517	D2R	FBgn0001168	h	PD
mir-92/310/311/312/313	TargetScan	FBgn0005633	fln	FBgn0001168	h	PD
mir-274mir-279/286/996mir-4mir-987	TargetScan	FBgn0037414	Osi7	FBgn0001168	h	PD
mir-125mir-4mir-958	TargetScan	FBgn0026320	Tom	FBgn0001168	h	PD
mir-193	TargetScan	FBgn0038566	CG14317	FBgn0001180	hb	PD
mir-125mir-4mir-958	TargetScan	FBgn0026320	Tom	FBgn0001180	hb	PD
mir-193	TargetScan	FBgn0038566	CG14317	FBgn0261434	hkb	PD
mir-125mir-4mir-958	TargetScan	FBgn0026320	Tom	FBgn0261434	hkb	PD
mir-281-2-5p	TargetScan	FBgn0002772	Mlc1	FBgn0015247	Iap2	PP
mir-34mir-92/310/311/312/313mir-987	MinoTar/TargetScan	FBgn0003149	Prm	FBgn0015247	Iap2	PP
mir-316	MinoTar	FBgn0026577	CG8677	FBgn0031434	insv	PD
mir-92/310/311/312/313	TargetScan	FBgn0005633	fln	FBgn0031434	insv	PD
mir-34	MinoTar	FBgn0004623	Gbeta76C	FBgn0031434	insv	PD
mir-125mir-4mir-958	TargetScan	FBgn0026320	Tom	FBgn0031434	insv	PD
mir-316	MinoTar	FBgn0026577	CG8677	FBgn0001269	inv	PD
mir-92/310/311/312/313	TargetScan	FBgn0005633	fln	FBgn0001269	inv	PD
mir-274mir-279/286/996mir-4mir-987	TargetScan	FBgn0037414	Osi7	FBgn0001269	inv	PD
mir-193	TargetScan	FBgn0038566	CG14317	FBgn0001325	Kr	PD
mir-315	TargetScan	FBgn0038136	CG8774	FBgn0001325	Kr	PD
mir-125mir-4mir-958	TargetScan	FBgn0026320	Tom	FBgn0001325	Kr	PD
mir-316	MinoTar	FBgn0026577	CG8677	FBgn0029800	lin-52	PD
mir-125	MinoTar	FBgn0031775	CG9150	FBgn0029800	lin-52	PD
mir-92/310/311/312/313	TargetScan	FBgn0005633	fln	FBgn0029800	lin-52	PD
mir-34	MinoTar	FBgn0004623	Gbeta76C	FBgn0029800	lin-52	PD
mir-277	TargetScan	FBgn0001226	Hsp27	FBgn0015754	Lis-1	PP
mir-281-2-5p	TargetScan	FBgn0002772	Mlc1	FBgn0015754	Lis-1	PP
mir-281-2-5p	TargetScan	FBgn0002772	Mlc1	FBgn0030993	Mec2	PP
mir-34mir-92/310/311/312/313mir-987	MinoTar/TargetScan	FBgn0003149	Prm	FBgn0030993	Mec2	PP
mir-988	MinoTar	FBgn0016075	vkg	FBgn0030993	Mec2	PP
mir-193	TargetScan	FBgn0038566	CG14317	FBgn0011655	Med	PD
mir-316	MinoTar	FBgn0026577	CG8677	FBgn0011655	Med	PD
mir-92/310/311/312/313	TargetScan	FBgn0005633	fln	FBgn0011655	Med	PD
mir-34	MinoTar	FBgn0004623	Gbeta76C	FBgn0011655	Med	PD
mir-125mir-4mir-958	TargetScan	FBgn0026320	Tom	FBgn0011655	Med	PD
mir-277	TargetScan	FBgn0039591	CG9988	FBgn0011656	Mef2	PD
mir-281-2-5p	TargetScan	FBgn0002772	Mlc1	FBgn0011656	Mef2	PD
mir-125mir-4mir-958	TargetScan	FBgn0026320	Tom	FBgn0011656	Mef2	PD
mir-316	MinoTar	FBgn0026577	CG8677	FBgn0033846	mip120	PD
mir-125	MinoTar	FBgn0031775	CG9150	FBgn0033846	mip120	PD
mir-277	TargetScan	FBgn0039591	CG9988	FBgn0033846	mip120	PD
mir-92/310/311/312/313	TargetScan	FBgn0005633	fln	FBgn0033846	mip120	PD
mir-34	MinoTar	FBgn0004623	Gbeta76C	FBgn0033846	mip120	PD
mir-316	MinoTar	FBgn0026577	CG8677	FBgn0023509	mip130	PD
mir-125	MinoTar	FBgn0031775	CG9150	FBgn0023509	mip130	PD
mir-92/310/311/312/313	TargetScan	FBgn0005633	fln	FBgn0023509	mip130	PD
mir-34	MinoTar	FBgn0004623	Gbeta76C	FBgn0023509	mip130	PD
mir-315	TargetScan	FBgn0038136	CG8774	FBgn0002781	mod(mdg4)	PD
mir-277	TargetScan	FBgn0039591	CG9988	FBgn0002781	mod(mdg4)	PD
mir-316	MinoTar	FBgn0026577	CG8677	FBgn0002914	Myb	PD
mir-125	MinoTar	FBgn0031775	CG9150	FBgn0002914	Myb	PD
mir-277	TargetScan	FBgn0039591	CG9988	FBgn0002914	Myb	PD
mir-92/310/311/312/313	TargetScan	FBgn0005633	fln	FBgn0002914	Myb	PD
mir-34	MinoTar	FBgn0004623	Gbeta76C	FBgn0002914	Myb	PD
mir-277	TargetScan	FBgn0001226	Hsp27	FBgn0011817	nmo	PP
mir-988	MinoTar	FBgn0016075	vkg	FBgn0011817	nmo	PP
mir-193	TargetScan	FBgn0038566	CG14317	FBgn0003042	Pc	PD
mir-1000mir-987	TargetScan	FBgn0032131	CG3841	FBgn0003042	Pc	PD
mir-125	MinoTar	FBgn0032066	CG9463	FBgn0003042	Pc	PD
mir-316	MinoTar	FBgn0026577	CG8677	FBgn0035997	phol	PD
mir-34mir-92/310/311/312/313mir-987	MinoTar/TargetScan	FBgn0003149	Prm	FBgn0035997	phol	PD
mir-988	MinoTar	FBgn0016075	vkg	FBgn0035997	phol	PD
mir-277	TargetScan	FBgn0039591	CG9988	FBgn0004861	ph-p	PD
mir-34	TargetScan	FBgn0028573	prc	FBgn0004861	ph-p	PP
mir-125mir-277	MinoTar	FBgn0053519	Unc-89	FBgn0004861	ph-p	PD
mir-92/310/311/312/313	TargetScan	FBgn0005633	fln	FBgn0030362	regucalcin	PP
mir-281-2-5p	TargetScan	FBgn0002772	Mlc1	FBgn0030362	regucalcin	PP
mir-193	TargetScan	FBgn0038566	CG14317	FBgn0002573	sens	PD
mir-34	MinoTar	FBgn0028482	CG16857	FBgn0002573	sens	PD
mir-277	TargetScan	FBgn0050401	CG30401	FBgn0002573	sens	PD
mir-34	TargetScan	FBgn0054040	CG34040	FBgn0002573	sens	PD
mir-1000mir-987	TargetScan	FBgn0032131	CG3841	FBgn0002573	sens	PD
mir-316	MinoTar	FBgn0026577	CG8677	FBgn0002573	sens	PD
mir-315	TargetScan	FBgn0038136	CG8774	FBgn0002573	sens	PD
mir-125	MinoTar	FBgn0031775	CG9150	FBgn0002573	sens	PD
mir-34	MinoTar	FBgn0004623	Gbeta76C	FBgn0002573	sens	PD
mir-277	TargetScan	FBgn0001226	Hsp27	FBgn0002573	sens	PD
mir-5	MinoTar	FBgn0261575	tobi	FBgn0002573	sens	PD
mir-125mir-4mir-958	TargetScan	FBgn0026320	Tom	FBgn0002573	sens	PD
mir-34mir-92/310/311/312/313mir-987	MinoTar/TargetScan	FBgn0003149	Prm	FBgn0003371	sgg	PP
mir-988	MinoTar	FBgn0016075	vkg	FBgn0003371	sgg	PP
mir-281-2-5p	TargetScan	FBgn0002772	Mlc1	FBgn0023167	SmD3	PP
mir-34mir-92/310/311/312/313mir-987	MinoTar/TargetScan	FBgn0003149	Prm	FBgn0023167	SmD3	PP
mir-125mir-4mir-958	TargetScan	FBgn0026320	Tom	FBgn0023167	SmD3	PP
mir-193	TargetScan	FBgn0038566	CG14317	FBgn0003448	sna	PD
mir-315	TargetScan	FBgn0038136	CG8774	FBgn0003448	sna	PD
mir-316mir-927	TargetScan	FBgn0026197	noe	FBgn0003448	sna	PD
mir-125mir-4mir-958	TargetScan	FBgn0026320	Tom	FBgn0003448	sna	PD
let-7	TargetScan	FBgn0000120	Arr1	FBgn0003567	su(Hw)	PD
mir-279/286/996	TargetScan	FBgn0038820	CG4000	FBgn0003567	su(Hw)	PD
mir-315	TargetScan	FBgn0038136	CG8774	FBgn0003567	su(Hw)	PD
mir-281-2-5p	TargetScan	FBgn0002772	Mlc1	FBgn0003567	su(Hw)	PD
mir-316mir-927	TargetScan	FBgn0026197	noe	FBgn0003567	su(Hw)	PD
mir-34mir-92/310/311/312/313mir-987	MinoTar/TargetScan	FBgn0003149	Prm	FBgn0003567	su(Hw)	PD
mir-125mir-277	MinoTar	FBgn0053519	Unc-89	FBgn0003567	su(Hw)	PD
mir-988	MinoTar	FBgn0016075	vkg	FBgn0003567	su(Hw)	PD
mir-316	MinoTar	FBgn0026577	CG8677	FBgn0004915	TfIIB	PD
mir-125mir-4mir-958	TargetScan	FBgn0026320	Tom	FBgn0004915	TfIIB	PD
mir-34	MinoTar	FBgn0028482	CG16857	FBgn0013263	Trl	PD
mir-316	MinoTar	FBgn0026577	CG8677	FBgn0013263	Trl	PD
mir-277	TargetScan	FBgn0053517	D2R	FBgn0013263	Trl	PD
mir-277	TargetScan	FBgn0001226	Hsp27	FBgn0013263	Trl	PD
mir-281-2-5p	TargetScan	FBgn0002772	Mlc1	FBgn0013263	Trl	PD
mir-315	TargetScan	FBgn0027527	Osi6	FBgn0013263	Trl	PD
mir-279/286/996	TargetScan	FBgn0259680	Pkcdelta	FBgn0013263	Trl	PD
mir-125mir-4mir-958	TargetScan	FBgn0026320	Tom	FBgn0013263	Trl	PD
mir-988	MinoTar	FBgn0016075	vkg	FBgn0013263	Trl	PD
mir-316	MinoTar	FBgn0026577	CG8677	FBgn0003862	trx	PD
mir-315	TargetScan	FBgn0038136	CG8774	FBgn0003862	trx	PD
mir-125	MinoTar	FBgn0031775	CG9150	FBgn0003862	trx	PD
mir-277	TargetScan	FBgn0039591	CG9988	FBgn0003862	trx	PD
mir-92/310/311/312/313	TargetScan	FBgn0005633	fln	FBgn0003862	trx	PD
mir-34	MinoTar	FBgn0004623	Gbeta76C	FBgn0003862	trx	PD
mir-277	TargetScan	FBgn0001226	Hsp27	FBgn0003862	trx	PD
let-7	TargetScan	FBgn0000120	Arr1	FBgn0003870	ttk	PP
mir-193	TargetScan	FBgn0038566	CG14317	FBgn0003870	ttk	PP
mir-193	TargetScan	FBgn0038566	CG14317	FBgn0003900	twi	PD
mir-316	MinoTar	FBgn0026577	CG8677	FBgn0003900	twi	PD
mir-125	MinoTar	FBgn0031775	CG9150	FBgn0003900	twi	PD
mir-92/310/311/312/313	TargetScan	FBgn0005633	fln	FBgn0003900	twi	PD
mir-34	MinoTar	FBgn0004623	Gbeta76C	FBgn0003900	twi	PD
mir-34mir-92/310/311/312/313mir-987	MinoTar/TargetScan	FBgn0003149	Prm	FBgn0003900	twi	PD
mir-125mir-4mir-958	TargetScan	FBgn0026320	Tom	FBgn0003900	twi	PD
mir-316	MinoTar	FBgn0026577	CG8677	FBgn0003944	Ubx	PD
mir-34	MinoTar	FBgn0004623	Gbeta76C	FBgn0003944	Ubx	PD
mir-34	TargetScan	FBgn0028573	prc	FBgn0003944	Ubx	PP
mir-277	TargetScan	FBgn0039591	CG9988	FBgn0004050	z	PD
mir-34mir-92/310/311/312/313mir-987	MinoTar/TargetScan	FBgn0003149	Prm	FBgn0004050	z	PD
* Interaction type includes protein-protein interaction (PP), genetic interaction (GG), Protein-DNA interaction (PD).
